# Supplementary material for: CRISPRi-seq in Haemophilus influenzae reveals genome-wide and medium-specific growth determinants
Source: PLoS Pathog. 2025 Oct 31;21(10):e1013650. doi: 10.1371/journal.ppat.1013650 (PMC12591398; doi:10.1371/journal.ppat.1013650)
Supplement: S1 Dataset — (XLSX) [file ppat.1013650.s001.xlsx]

## Sheet: sgRNA library
sgRNA_panID	target	target_name	target_locus	sgRNA_name	sgRNA_seq	sgRNA_PAM	sgRNA_GC	targetlength_bp	dist2SC_bp	dist2SC_rel	maxOffreprAct	all_chroms	all_strands	all_ranges	oligoForward	oligoReverse	cut_site	nonstandard_nt	bad_seed	maxOff_mismatches	maxOff_seq
sgRNA_0001	L_00001	gapA	HI_0001	L_00001_gR48r	GTGCTGCACGGAATACGATA	CGG	0.5	1020	44	0.044	0.521402	L_conig000001_1	-	46..65	TATAGTGCTGCACGGAATACGATA	AAACTATCGTATTCCGTGCAGCAC				1,1,1,0,1,1,0,1,1,1,1,0,0,0,0,0,0,0,0,0	TCGAAACAATGATAAGAAGTTGG
sgRNA_0002	L_00002	L_00002	HI_0002	L_00002_gR21r	GTTGAATACGATGAACAAAA	TGG	0.3	1800	17	0.00955056	0.57719	L_conig000001_1	-	1232..1251	TATAGTTGAATACGATGAACAAAA	AAACTTTTGTTCATCGTATTCAAC				1,0,0,0,0,1,1,1,1,0,1,1,0,0,0,0,0,0,0,0	GCGGAAGATTTAAAAGAAGCTGG
sgRNA_0004	L_00004	L_00004	HI_0004	L_00004_gR428f	CAAACCCTCTATATTTTCTG	TGG	0.35	465	34	0.0764045	0.655428	L_conig000001_1	+	4266..4285	TATACAAACCCTCTATATTTTCTG	AAACCAGAAAATATAGAGGGTTTG				1,1,1,1,0,1,1,1,1,0,0,0,0,0,0,0,0,0,0,0	ACGCACGCTTCCTTAGAAGCTGG
sgRNA_0006	L_00006	L_00006	HI_0006	L_00006_gR88r	GGCGCAGCTAATACGTTTGC	TGG	0.55	612	84	0.141892	0.493466	L_conig000001_1	-	5748..5767	TATAGGCGCAGCTAATACGTTTGC	AAACGCAAACGTATTAGCTGCGCC				0,0,1,1,0,0,1,1,1,1,1,1,0,0,0,0,0,0,0,0	AAGCAATACCAATAATAAGCAGG
sgRNA_0007	L_00007	L_00007	HI_0006	L_00007_gR38r	GCCTTGAACGATGATTAAGT	TGG	0.4	2427	34	0.0141255	0.62254	L_conig000001_1	-	6358..6377	TATAGCCTTGAACGATGATTAAGT	AAACACTTAATCATCGTTCAAGGC				0,1,0,0,1,1,0,1,1,1,0,0,0,0,0,0,0,0,0,0	ATCAAATTAATTGAAGAAGCTGG
sgRNA_0008	L_00008	fdxH	HI_0007	L_00008_gR56r	TGGTGTTAAACCAGATGTTG	CGG	0.4	939	52	0.0565832	0.479569	L_conig000001_1	-	8804..8823	TATATGGTGTTAAACCAGATGTTG	AAACCAACATCTGGTTTAACACCA				1,0,1,0,1,1,0,1,0,1,1,1,0,0,0,0,0,0,0,0	GGTACTGATCCAAAAGAATCAGG
sgRNA_0009	L_00009	L_00009	HI_0008	L_00009_gR45r	TACGTGCTGGGGTTCTATGG	CGG	0.55	717	41	0.0588235	0.410366	L_conig000001_1	-	9724..9743	TATATACGTGCTGGGGTTCTATGG	AAACCCATAGAACCCCAGCACGTA				1,0,1,1,1,0,1,1,1,1,1,1,0,0,0,0,0,0,0,0	ATTATTCATTAAAAATAAGCAGG
sgRNA_0010	L_00010	L_00010	HI_0009	L_00010_gR65r	ATTGGCAAATAAAACCGCTG	GGG	0.4	909	61	0.0686164	0.59032	L_conig000001_1	-	10530..10549	TATAATTGGCAAATAAAACCGCTG	AAACCAGCGGTTTTATTTGCCAAT				0,0,0,1,1,1,1,0,1,1,0,0,0,0,0,0,0,0,0,0	GCACTACGCTTAGAAGAAGAAGG
sgRNA_0011	L_00011	rimI	HI_0010	L_00011_gR410f	ATACAATCGCTCGAAATCAC	AGG	0.4	441	28	0.0665083	0.639144	L_conig000001_1	+	11814..11833	TATAATACAATCGCTCGAAATCAC	AAACGTGATTTCGAGCGATTGTAT				0,1,0,1,0,0,1,0,1,1,1,0,0,0,0,0,0,0,0,0	GCTAAACAAGCAAAAGAAGAAGG
sgRNA_0012	L_00012	holD	HI_0011	L_00012_gR359f	GGGGCGATATAATTCCCACT	GGG	0.5	405	43	0.111688	0.366889	L_conig000001_1	+	12206..12225	TATAGGGGCGATATAATTCCCACT	AAACAGTGGGAATTATATCGCCCC				1,0,0,0,0,1,0,0,1,0,0,1,0,0,0,0,0,1,0,0	TCGGCGCAGATAGAAAAAGCAGG
sgRNA_0014	L_00014	era	HI_0013	L_00014_gR899f	ATAGGTTTTGTCGAATTGTT	CGG	0.3	909	7	0.00787402	0.515195	L_conig000001_1	+	14316..14335	TATAATAGGTTTTGTCGAATTGTT	AAACAACAATTCGACAAAACCTAT				1,1,1,0,0,1,0,1,1,1,1,1,0,0,0,0,0,0,0,0	TTAACAATGACAGAAGAAACAGG
sgRNA_0016	L_00016	lepB	HI_0015	L_00016_gR969f	AACAAAATACTAAAAGTATT	TGG	0.15	1050	78	0.0757282	0.6604	L_conig000001_1	+	15976..15995	TATAAACAAAATACTAAAAGTATT	AAACAATACTTTTAGTATTTTGTT				1,0,0,0,0,0,0,1,1,0,1,1,0,0,0,0,0,0,0,0	ATCGTATCCGGTGATACGGTGGG
sgRNA_0017	L_00017	lepA	HI_0016	L_00017_gR1760f	CGATTTACCGTGGTCAATAT	GGG	0.4	1797	34	0.0191334	0.51615	L_conig000001_1	+	17825..17844	TATACGATTTACCGTGGTCAATAT	AAACATATTGACCACGGTAAATCG				1,0,1,1,1,1,1,1,1,0,1,0,0,0,0,0,0,0,0,0	ATTAACCAAGCACATTCGTTAGG
sgRNA_0021	L_00021	L_00021	HI_0020	L_00021_gR1424f	AATCACCAGTTTTGTATTTT	TGG	0.25	1440	13	0.00915493	0.506388	L_conig000001_1	+	22631..22650	TATAAATCACCAGTTTTGTATTTT	AAACAAAATACAAAACTGGTGATT				1,0,0,1,1,1,1,1,1,0,0,1,0,0,0,0,0,0,0,0	ATTGAAAGCCCAGAAGAAACAGG
sgRNA_0022	L_00022	L_00022	NA	L_00022_gR1271f	AGTTAAAGTGATGCAAAGTA	AGG	0.3	1398	124	0.0899855	0.600862	L_conig000001_1	+	23919..23938	TATAAGTTAAAGTGATGCAAAGTA	AAACTACTTTGCATCACTTTAACT				0,0,1,1,0,1,1,1,0,1,1,0,0,0,0,0,0,0,0,0	CTCTATCAGCCAAAAGCAGCGGG
sgRNA_0023	L_00023	citF	HI_0022	L_00023_gR1434f	CGAGAAAGGGATTCAGATTT	AGG	0.4	1503	66	0.0445044	0.59644	L_conig000001_1	+	25660..25679	TATACGAGAAAGGGATTCAGATTT	AAACAAATCTGAATCCCTTTCTCG				1,1,1,1,0,1,1,1,1,1,0,0,0,0,0,0,0,0,0,0	CGTATTCACGAATATGAAGCCGG
sgRNA_0024	L_00024	L_00024	HI_0023	L_00024_gR840f	AACATGGCGGCATTTGAGCC	CGG	0.55	876	33	0.0385514	0.485705	L_conig000001_1	+	26583..26602	TATAAACATGGCGGCATTTGAGCC	AAACGGCTCAAATGCCGCCATGTT				0,1,1,0,1,1,0,1,1,1,0,1,0,0,0,0,0,0,0,0	TCGAAACAATGATAAGAAGTTGG
sgRNA_0025	L_00025	citD	HI_0024	L_00025_gR263f	GGATTCCAGTGTCCCTGCAA	CGG	0.55	288	22	0.0820896	0.583266	L_conig000001_1	+	26878..26897	TATAGGATTCCAGTGTCCCTGCAA	AAACTTGCAGGGACACTGGAATCC				1,1,1,0,0,1,1,0,0,0,1,1,0,0,0,0,0,0,0,0	AATACTGCAGCACAAGCAGCAGG
sgRNA_0026	L_00026	citC	HI_0025	L_00026_gR794f	CAATTCAGTAATTAATTGCA	AGG	0.25	1008	211	0.213563	0.568395	L_conig000001_1	+	27734..27753	TATACAATTCAGTAATTAATTGCA	AAACTGCAATTAATTACTGAATTG				0,0,0,0,0,1,0,1,1,0,0,0,1,0,0,0,0,0,0,0	TCAGATTCGGCAAAAGATGCGGG
sgRNA_0027	L_00027	lipA	HI_0026	L_00027_gR948f	ACACCGCGTTCCATTTTGAA	AGG	0.45	963	12	0.0127253	0.675076	L_conig000001_1	+	29146..29165	TATAACACCGCGTTCCATTTTGAA	AAACTTCAAAATGGAACGCGGTGT				1,0,1,0,0,0,1,1,0,0,0,1,0,0,0,0,0,0,0,0	CAAGAAAAAGAAAATACATTTGG
sgRNA_0028	L_00028	lipB	HI_0027	L_00028_gR623f	TCCTAACTGACGAACGATAA	GGG	0.4	639	13	0.0210016	0.526643	L_conig000001_1	+	29837..29856	TATATCCTAACTGACGAACGATAA	AAACTTATCGTTCGTCAGTTAGGA				1,1,1,1,0,1,1,1,0,1,0,1,0,0,0,0,0,0,0,0	GTATGTGTACGAGATGAAGCAGG
sgRNA_0029	L_00029	L_00029	HI_0028	L_00029_gR126f	TTACTACTGCGCTTTTCTTT	TGG	0.35	279	150	0.579151	0.702762	L_conig000001_1	+	29980..29999	TATATTACTACTGCGCTTTTCTTT	AAACAAAGAAAAGCGCAGTAGTAA				0,0,0,1,0,1,1,0,1,1,0,0,0,0,0,0,0,0,0,0	GTTCTTGACCAACAACAAGCGGG
sgRNA_0030	L_00030	dacA	HI_0029	L_00030_gR1080f	GTTTGAGCCGTAATTTGTGG	TGG	0.45	1182	99	0.0851979	0.571059	L_conig000001_1	+	31268..31287	TATAGTTTGAGCCGTAATTTGTGG	AAACCCACAAATTACGGCTCAAAC				1,1,1,1,0,1,1,1,0,1,1,0,0,0,0,0,0,0,0,0	CGTTTGAAAATTGATACATTGGG
sgRNA_0031	L_00031	rlpA	HI_0030	L_00031_gR830f	TATCATAAATAGCAAAAGTG	CGG	0.25	864	31	0.0367299	0.703136	L_conig000001_1	+	32215..32234	TATATATCATAAATAGCAAAAGTG	AAACCACTTTTGCTATTTATGATA				1,0,1,0,0,1,1,1,0,1,0,0,0,0,0,0,0,0,0,0	TTGCCTAATTGATTTAACGCTGG
sgRNA_0032	L_00032	mrdB	HI_0031	L_00032_gR1095f	TGCCAAACACGCAACCAAAA	AGG	0.45	1116	18	0.0164234	0.716107	L_conig000001_1	+	33396..33415	TATATGCCAAACACGCAACCAAAA	AAACTTTTGGTTGCGTGTTTGGCA				1,1,0,0,0,0,1,0,0,1,1,0,0,0,0,0,0,0,0,0	ATGGGACAAACGGATATGTTCGG
sgRNA_0034	L_00034	L_00034	HI_0033	L_00034_gR426f	AAACCCGTTGTAACCCAAGA	AGG	0.45	468	39	0.0870536	0.564651	L_conig000001_1	+	35809..35828	TATAAAACCCGTTGTAACCCAAGA	AAACTCTTGGGTTACAACGGGTTT				1,1,0,0,0,0,1,1,0,1,1,1,0,0,0,0,0,0,0,0	CAGATTTGGCTAGATGAAGCTGG
sgRNA_0035	L_00035	L_00035	HI_0034	L_00035_gR275f	TGTTCCCTTTAACCCATCTA	AGG	0.4	309	31	0.107266	0.352868	L_conig000001_1	+	36179..36198	TATATGTTCCCTTTAACCCATCTA	AAACTAGATGGGTTAAAGGGAACA				0,1,1,0,1,1,0,1,1,1,1,0,1,0,0,0,0,0,0,0	TGCTAGAAATGTTAAAAAGCTGG
sgRNA_0038	L_00038	mreB	HI_0037	L_00038_gR115r	TGACGAATCGCAACAACAGA	GGG	0.45	1056	111	0.107143	0.521885	L_conig000001_1	-	40234..40253	TATATGACGAATCGCAACAACAGA	AAACTCTGTTGTTGCGATTCGTCA				1,0,1,1,1,1,1,1,1,1,0,0,0,0,0,0,0,0,0,0	CGTAGTATTGTGTCAGAAGCAGG
sgRNA_0039	L_00039	mreC	HI_0038	L_00039_gR13r	GGAGGGGCTTTGCCGAAAAT	GGG	0.55	1056	9	0.00868726	0.445848	L_conig000001_1	-	41267..41286	TATAGGAGGGGCTTTGCCGAAAAT	AAACATTTTCGGCAAAGCCCCTCC				1,1,0,1,1,1,1,0,0,1,1,1,0,0,0,0,0,0,0,0	TATTGGCAAAAAGACGAAGCGGG
sgRNA_0040	L_00040	mreD	HI_0039	L_00040_gR62r	AGGTGCAAGTTCTAATACAA	AGG	0.35	489	58	0.123667	0.601965	L_conig000001_1	-	42371..42390	TATAAGGTGCAAGTTCTAATACAA	AAACTTGTATTAGAACTTGCACCT				0,1,1,0,0,0,0,1,1,0,1,1,0,0,0,0,0,0,0,0	CCAAGCTCTCTCAATACGTTAGG
sgRNA_0041	L_00041	L_00041	HI_0040	L_00041_gR723f	ATATTTGCGGTAAACACGGC	AGG	0.45	777	51	0.0673712	0.470618	L_conig000001_1	+	43558..43577	TATAATATTTGCGGTAAACACGGC	AAACGCCGTGTTTACCGCAAATAT				1,1,1,0,1,1,1,1,0,1,0,1,0,0,0,0,0,0,0,0	AAACTTTCTTTAAAAGAATCAGG
sgRNA_0042	L_00042	xthA	HI_0041	L_00042_gR757f	TAATGGCTTCAAGTTGATGT	GGG	0.35	804	44	0.0561224	0.504233	L_conig000001_1	+	44378..44397	TATATAATGGCTTCAAGTTGATGT	AAACACATCAACTTGAAGCCATTA				1,1,0,1,0,1,1,1,0,1,1,1,0,0,0,0,0,0,0,0	GCCACCTTATTAAAAGAAGCAGG
sgRNA_0043	L_00043	L_00043	HI_0042	L_00043_gR543f	CGATGAACCAACCATACTTT	AGG	0.4	675	129	0.196947	0.555196	L_conig000001_1	+	45015..45034	TATACGATGAACCAACCATACTTT	AAACAAAGTATGGTTGGTTCATCG				1,0,1,1,1,1,1,1,0,1,0,0,0,0,0,0,0,0,0,0	GATTCCCAATCAATAGAAGCAGG
sgRNA_0044	L_00044	L_00044	HI_0043	L_00044_gR1005f	ATATTATGGAATTCTTGCTT	GGG	0.25	1065	57	0.0545455	0.447126	L_conig000001_1	+	46151..46170	TATAATATTATGGAATTCTTGCTT	AAACAAGCAAGAATTCCATAATAT				1,1,0,0,0,0,0,0,1,0,1,1,1,0,0,0,0,0,0,0	GATGAAGCAAAAGAAGAAGTGGG
sgRNA_0045	L_00045	L_00045	HI_0044	L_00045_gR516f	AACACAATAATATTTGGATA	AGG	0.2	663	144	0.22395	0.527378	L_conig000001_1	+	46786..46805	TATAAACACAATAATATTTGGATA	AAACTATCCAAATATTATTGTGTT				1,1,1,1,1,1,1,0,1,1,0,0,0,0,0,0,0,0,0,0	GGTACTGATCCAAAAGAATCAGG
sgRNA_0046	L_00046	L_00046	NA,NA	L_00046_gR34r	CCCTCGCCGGTTTTCAAGAC	CGG	0.6	90	30	0.428571	1	L_conig000001_1,L_conig000001_1	+,-	423789..423808,47160..47179	TATACCCTCGCCGGTTTTCAAGAC	AAACGTCTTGAAAACCGGCGAGGG				0,0,0,0,0,0,0,0,0,0,0,0,0,0,0,0,0,0,0,0	ACTGTGTGCCGAGAAGAAGCTGG
sgRNA_0048	L_00048	L_00048	HI_0046	L_00048_gR19r	CTTTGACATTTTGGGCAATT	AGG	0.35	327	15	0.0488599	0.579391	L_conig000001_1	-	47948..47967	TATACTTTGACATTTTGGGCAATT	AAACAATTGCCCAAAATGTCAAAG				1,0,0,1,1,1,0,0,1,0,0,1,0,0,0,0,0,0,0,0	CTTACGGATGAACAAAAAGCGGG
sgRNA_0049	L_00049	eda	HI_0047	L_00049_gR579f	GCATTATCCAACGCAATTAC	AGG	0.4	639	57	0.092084	0.572637	L_conig000001_1	+	48874..48893	TATAGCATTATCCAACGCAATTAC	AAACGTAATTGCGTTGGATAATGC				1,1,1,1,0,1,1,0,1,0,0,1,0,0,0,0,0,0,0,0	GATGAAGCAAAAGAAGAAGTGGG
sgRNA_0051	L_00051	L_00051	HI_0048	L_00051_gR823f	TTAGTTTATTTTCTAAGTTA	TGG	0.15	846	20	0.0242131	0.53304	L_conig000001_1	+	51178..51197	TATATTAGTTTATTTTCTAAGTTA	AAACTAACTTAGAAAATAAACTAA				1,0,0,1,1,1,1,0,1,0,0,1,0,0,0,0,0,0,0,0	CAAGTGGCTGCAAAAGAAGCTGG
sgRNA_0053	L_00053	L_00053	HI_0049	L_00053_gR522f	CTTTGCCACATTTCCGCAAA	GGG	0.45	579	54	0.0966011	0.62172	L_conig000001_1	+	52099..52118	TATACTTTGCCACATTTCCGCAAA	AAACTTTGCGGAAATGTGGCAAAG				1,0,0,0,1,0,1,1,1,1,0,0,0,0,0,0,0,0,0,0	TGAAAACATGGAAAATAAGCTGG
sgRNA_0056	L_00056	L_00056	HI_0052	L_00056_gR867f	TCCTGTAATGCAATATGTGA	TGG	0.35	987	117	0.120993	0.416024	L_conig000001_1	+	54859..54878	TATATCCTGTAATGCAATATGTGA	AAACTCACATATTGCATTACAGGA				1,1,1,1,0,0,1,1,1,0,1,0,1,0,0,0,0,0,0,0	TCAGAGGAACAAAAAGCAGCAGG
sgRNA_0057	L_00057	L_00057	HI_0053	L_00057_gR987f	TCTTTAACAACTACATTGTT	TGG	0.25	1029	39	0.0386521	0.536133	L_conig000001_1	+	55992..56011	TATATCTTTAACAACTACATTGTT	AAACAACAATGTAGTTGTTAAAGA				0,1,0,1,0,0,1,1,0,1,1,1,0,0,0,0,0,0,0,0	GCCCAACGTTTATATGAAGCGGG
sgRNA_0059	L_00059	L_00059	HI_0055	L_00059_gR34r	GATAAAGAAACAGGATCTTT	TGG	0.3	1185	30	0.0257511	0.559548	L_conig000001_1	-	57018..57037	TATAGATAAAGAAACAGGATCTTT	AAACAAAGATCCTGTTTCTTTATC				1,0,0,1,1,0,1,1,0,1,1,0,0,0,0,0,0,0,0,0	TCCGCATCCGTATAAGAAGTCGG
sgRNA_0062	L_00062	kdsB	HI_0058	L_00062_gR739f	GACTTGATGCAAAACGAGCG	GGG	0.5	765	23	0.0308725	0.460809	L_conig000001_1	+	61589..61608	TATAGACTTGATGCAAAACGAGCG	AAACCGCTCGTTTTGCATCAAGTC				1,1,1,0,0,0,0,0,1,1,1,0,1,0,0,0,0,0,0,0	ATCTCTTTAGCACAAGAAGGCGG
sgRNA_0065	L_00065	rec2	HI_0061	L_00065_gR2295f	CAAGGCAATAGCAACGGTTG	CGG	0.5	2367	69	0.0293992	0.560189	L_conig000001_1	+	66855..66874	TATACAAGGCAATAGCAACGGTTG	AAACCAACCGTTGCTATTGCCTTG				1,1,1,1,0,1,0,0,1,0,1,1,0,0,0,0,0,0,0,0	ACTGTGTGCCGAGAAGAAGCTGG
sgRNA_0066	L_00066	dksA	HI_0062	L_00066_gR161r	TTCATCCTGCATATGTGCAA	CGG	0.4	438	157	0.375598	0.620776	L_conig000001_1	-	67359..67378	TATATTCATCCTGCATATGTGCAA	AAACTTGCACATATGCAGGATGAA				1,0,1,0,0,1,0,0,1,0,1,1,0,0,0,0,0,0,0,0	AACCTATCGTGAAAAAAAGCGGG
sgRNA_0068	L_00068	folK	HI_0064	L_00068_gR49r	GCAGCATGTAATTGTTCTAC	TGG	0.4	483	45	0.0971922	0.653991	L_conig000001_1	-	69299..69318	TATAGCAGCATGTAATTGTTCTAC	AAACGTAGAACAATTACATGCTGC				1,0,1,1,0,1,1,0,1,1,0,0,0,0,0,0,0,0,0,0	ATTATTCATTAAAAATAAGCAGG
sgRNA_0070	L_00070	amiB	HI_0066	L_00070_gR70r	GGGTCAATCGCAATCGTAAT	AGG	0.45	1299	66	0.0516028	0.515195	L_conig000001_1	-	70362..70381	TATAGGGTCAATCGCAATCGTAAT	AAACATTACGATTGCGATTGACCC				1,1,1,1,0,1,0,1,0,1,1,1,0,0,0,0,0,0,0,0	TAAGCGTTTTGCTAAGAAGTAGG
sgRNA_0075	L_00075	ppnK	NA	L_00075_gR866f	TACAAGAGCAATGGTTTTAA	AGG	0.3	891	22	0.0252583	0.674336	L_conig000001_1	+	80100..80119	TATATACAAGAGCAATGGTTTTAA	AAACTTAAAACCATTGCTCTTGTA				0,1,1,0,0,1,1,1,0,0,1,0,0,0,0,0,0,0,0,0	TAAAGTTGCAGCTACGAAGCTGG
sgRNA_0078	L_00078	L_00078	HI_0074	L_00078_gR374f	TCTGTCTGAAATTTGTACTA	CGG	0.3	441	64	0.152019	0.380528	L_conig000001_1	+	81544..81563	TATATCTGTCTGAAATTTGTACTA	AAACTAGTACAAATTTCAGACAGA				1,1,1,0,0,1,1,1,0,0,1,0,0,0,0,1,0,0,0,0	TTAACAATGACAGAAGAAACAGG
sgRNA_0079	L_00079	L_00079	HI_0075	L_00079_gR110r	TTGGTGGCAATAAAATTCAT	CGG	0.3	2124	106	0.0503802	0.579335	L_conig000001_1	-	82014..82033	TATATTGGTGGCAATAAAATTCAT	AAACATGAATTTTATTGCCACCAA				1,1,1,1,1,1,0,1,0,1,0,0,0,0,0,0,0,0,0,0	AATTTTTTGAAATATACCTTTGG
sgRNA_0081	L_00081	L_00081	HI_0078	L_00081_gR1326f	CCCACTTTATTTTCGTGGAT	AGG	0.4	1380	51	0.0375	0.58947	L_conig000001_1	+	86480..86499	TATACCCACTTTATTTTCGTGGAT	AAACATCCACGAAAATAAAGTGGG				1,1,0,0,0,1,1,1,0,0,1,1,0,0,0,0,0,0,0,0	GCGGAAGATTTAAAAGAAGCTGG
sgRNA_0083	L_00083	L_00083	HI_0080	L_00083_gR27r	CTAGAATTTCTCCAACTTTA	GGG	0.3	432	23	0.0558252	0.673141	L_conig000001_1	-	87189..87208	TATACTAGAATTTCTCCAACTTTA	AAACTAAAGTTGGAGAAATTCTAG				1,1,0,0,0,0,1,0,1,1,1,0,0,0,0,0,0,0,0,0	ACAGATAATCCAGAAGAAGATGG
sgRNA_0084	L_00084	L_00084	HI_0081	L_00084_gR45r	ACGGTTCCCCAGTAAATTGT	TGG	0.45	789	41	0.053316	0.64118	L_conig000001_1	-	87780..87799	TATAACGGTTCCCCAGTAAATTGT	AAACACAATTTACTGGGGAACCGT				1,1,1,1,0,1,0,1,1,0,1,0,0,0,0,0,0,0,0,0	ATTCAACACGCAAAAGCAGCGGG
sgRNA_0088	L_00088	L_00088	HI_0085	L_00088_gR797f	CACAATTTTCACACCAAGTG	CGG	0.4	996	196	0.20082	0.680302	L_conig000001_1	+	90405..90424	TATACACAATTTTCACACCAAGTG	AAACCACTTGGTGTGAAAATTGTG				1,1,0,0,0,1,1,0,0,1,1,0,0,0,0,0,0,0,0,0	TTTCTTGCTGCCTTAGAAGCGGG
sgRNA_0089	L_00089	metB	HI_0086	L_00089_gR953f	TACTGTGCGAGTTGGATTTT	TGG	0.4	1110	154	0.141284	0.566938	L_conig000001_1	+	91569..91588	TATATACTGTGCGAGTTGGATTTT	AAACAAAATCCAACTCGCACAGTA				1,1,1,1,1,0,0,1,1,0,1,0,0,0,0,0,0,0,0,0	AGCAGCACGCAGTAAGAAGCAGG
sgRNA_0090	L_00090	L_00090	NA,NA,NA	L_00090_gR36r	TCGCGACCCCGACCTTGGCA	AGG	0.7	76	32	0.571429	1	L_conig000001_1,L_conig000001_1,L_conig000001_1	-,-,-	1879066..1879085,206131..206150,92021..92040	TATATCGCGACCCCGACCTTGGCA	AAACTGCCAAGGTCGGGGTCGCGA				0,0,0,0,0,0,0,0,0,0,0,0,0,0,0,0,0,0,0,0	GCGGAAGATTTAAAAGAAGCTGG
sgRNA_0091	L_00091	L_00091	HI_t01	L_00091_gR45r	CGGAGTCGAACCGAGCTACA	TGG	0.6	74	41	0.759259	0.430285	L_conig000001_1	-	92112..92131	TATACGGAGTCGAACCGAGCTACA	AAACTGTAGCTCGGTTCGACTCCG				1,0,1,1,1,1,1,0,0,0,0,0,1,0,0,0,0,0,0,0	ATATCTAAAATAGATGAAGCAGG
sgRNA_0092	L_00092	L_00092	NA,NA	L_00092_gR8r	GTCTACCGATTCCACCACTC	GGG	0.55	87	4	0.0597015	1	L_conig000001_1,L_conig000001_1	-,-	206183..206202,92176..92195	TATAGTCTACCGATTCCACCACTC	AAACGAGTGGTGGAATCGGTAGAC				0,0,0,0,0,0,0,0,0,0,0,0,0,0,0,0,0,0,0,0	TTTGGTGCATTAAAAGAAGCTGG
sgRNA_0160	L_00161	L_00161	NA,NA,NA	L_00161_gR46r	GGATTCGAACCTTCGACCAA	CGG	0.5	76	42	0.75	1	L_conig000001_1,L_conig000001_1,L_conig000001_1	+,-,-	470751..470770,206358..206377,148759..148778	TATAGGATTCGAACCTTCGACCAA	AAACTTGGTCGAAGGTTCGAATCC				0,0,0,0,0,0,0,0,0,0,0,0,0,0,0,0,0,0,0,0	GCGGAAGATTTAAAAGAAGCTGG
sgRNA_0164	L_00165	L_00165	HI_0090	L_00165_gR15r	GAATTAGGTTGAGATTATGC	TGG	0.35	714	11	0.0158501	0.589672	L_conig000001_1	-	154075..154094	TATAGAATTAGGTTGAGATTATGC	AAACGCATAATCTCAACCTAATTC				1,1,1,1,0,0,0,0,1,0,1,1,0,0,0,0,0,0,0,0	AATACTGCAGCACAAGCAGCAGG
sgRNA_0165	L_00166	grk	HI_0091	L_00166_gR1113f	AAACTTTCTTTAAAAGAATC	AGG	0.2	1137	21	0.0188004	0.653386	L_conig000001_1	+	155913..155932	TATAAAACTTTCTTTAAAAGAATC	AAACGATTCTTTTAAAGAAAGTTT				1,1,1,0,0,1,0,0,1,1,1,0,0,0,0,0,0,0,0,0	AAATCCCCTTGAGAAGAAACGGG
sgRNA_0167	L_00168	L_00168	HI_0093	L_00168_gR882f	TGAATCGGTAAATTAATCCC	TGG	0.35	1107	222	0.204232	0.362994	L_conig000001_1	+	158208..158227	TATATGAATCGGTAAATTAATCCC	AAACGGGATTAATTTACCGATTCA				1,1,0,0,0,1,1,1,0,0,0,0,0,0,0,0,0,0,1,0	TCTGAAGCAGAAAACGAAGCAGG
sgRNA_0169	L_00170	L_00170	HI_0095	L_00170_gR614f	TGCAGTCGTCCCCATATTAC	AGG	0.5	756	139	0.188859	0.500391	L_conig000001_1	+	159919..159938	TATATGCAGTCGTCCCCATATTAC	AAACGTAATATGGGGACGACTGCA				0,1,1,0,1,0,1,1,0,1,0,1,0,0,0,0,0,0,0,0	AAATAACGTTTATAAGAATCTGG
sgRNA_0172	L_00173	hitB	NA	L_00173_gR10r	AGCCAGAATGGCGGTCTGCG	AGG	0.65	1521	6	0.00399734	0.365554	L_conig000001_1	-	161833..161852	TATAAGCCAGAATGGCGGTCTGCG	AAACCGCAGACCGCCATTCTGGCT				1,0,0,1,0,1,1,1,0,0,0,1,0,0,0,1,0,0,0,0	ACTTGTTTCGCAGAAGAAGAAGG
sgRNA_0177	L_00178	htpG	HI_0104	L_00178_gR1846f	GTAGTTGTTTGACTTCAGAT	TGG	0.35	1881	32	0.0171951	0.428648	L_conig000001_1	+	168534..168553	TATAGTAGTTGTTTGACTTCAGAT	AAACATCTGAAGTCAAACAACTAC				1,0,1,1,0,1,0,0,1,1,1,0,1,0,0,0,0,0,0,0	AGTATTTTATTAAAAGAAGCAGG
sgRNA_0178	L_00179	L_00179	HI_0105	L_00179_gR76r	CCTTCGACTTGTAAGCCGTT	GGG	0.5	756	72	0.0978261	0.484283	L_conig000001_1	-	168968..168987	TATACCTTCGACTTGTAAGCCGTT	AAACAACGGCTTACAAGTCGAAGG				1,1,1,1,0,1,0,1,1,1,1,1,0,0,0,0,0,0,0,0	GCAGGTCAATTAAAAGAAGAAGG
sgRNA_0183	L_00184	L_00184	HI_0106	L_00184_gR1351f	TATTACGTAAGGTTTTGGAA	AGG	0.3	1380	26	0.0191176	0.572438	L_conig000001_1	+	179896..179915	TATATATTACGTAAGGTTTTGGAA	AAACTTCCAAAACCTTACGTAATA			TGGAA	1,1,1,1,0,1,0,1,0,1,0,1,0,0,0,0,0,0,0,0	CTTACGGATGAACAAAAAGCGGG
sgRNA_0184	L_00185	corB	NA	L_00185_gR19r	ATAATAAATAAAGTACTAAG	GGG	0.15	1263	15	0.0120676	0.407032	L_conig000001_1	-	180237..180256	TATAATAATAAATAAAGTACTAAG	AAACCTTAGTACTTTATTTATTAT				1,1,0,1,0,1,1,1,0,1,1,0,1,0,0,0,0,0,0,0	AAAAATGGCTTCTAATAAGCTGG
sgRNA_0187	L_00188	L_00188	HI_0109	L_00188_gR185f	TTGAGAAAACTTAAAATGTG	AGG	0.25	342	154	0.478261	0.621888	L_conig000001_1	+	183122..183141	TATATTGAGAAAACTTAAAATGTG	AAACCACATTTTAAGTTTTCTCAA				0,1,0,1,0,1,1,1,0,0,0,1,0,0,0,0,0,0,0,0	TATTACTATGATTTTGCCGTCGG
sgRNA_0188	L_00189	serS	HI_0110	L_00189_gR16r	AAATTATTACGGAGTAAATT	TGG	0.2	1290	12	0.00944882	0.559548	L_conig000001_1	-	183474..183493	TATAAAATTATTACGGAGTAAATT	AAACAATTTACTCCGTAATAATTT				1,0,0,0,1,0,1,1,1,1,1,0,0,0,0,0,0,0,0,0	TTAGCGGCAGCACAAGAAGCAGG
sgRNA_0189	L_00190	gst	HI_0111	L_00190_gR46r	ACCCACTCTAATGCCACATG	TGG	0.5	630	42	0.0688525	0.402164	L_conig000001_1	-	185128..185147	TATAACCCACTCTAATGCCACATG	AAACCATGTGGCATTAGAGTGGGT				0,1,1,0,1,1,1,1,1,1,1,1,0,0,0,0,0,0,0,0	TGAAAACATGGAAAATAAGCTGG
sgRNA_0190	L_00191	hemR	HI_0113	L_00191_gR47r	ATTTAGTTGAATACCTACAA	GGG	0.25	2238	43	0.0193868	0.681743	L_conig000001_1	-	186119..186138	TATAATTTAGTTGAATACCTACAA	AAACTTGTAGGTATTCAACTAAAT				0,1,1,1,0,1,0,0,1,0,1,0,0,0,0,0,0,0,0,0	CCTAAAGCCTCACAGGAAGCTGG
sgRNA_0191	L_00192	L_00192	HI_r01,HI_r04,HI_r16,HI_r15,HI_r12,HI_r09	L_00192_gR82f	AGTTCGGTATGGTCTCAGGT	GGG	0.5	109	24	0.269663	1	L_conig000001_1,L_conig000001_1,L_conig000001_1,L_conig000001_1,L_conig000001_1,L_conig000001_1	+,+,+,+,-,-	189335..189354,305858..305877,678713..678732,1900799..1900818,844774..844793,811204..811223	TATAAGTTCGGTATGGTCTCAGGT	AAACACCTGAGACCATACCGAACT				0,0,0,0,0,0,0,0,0,0,0,0,0,0,0,0,0,0,0,0	ATACCACTAAAAAAATAAGCGGG
sgRNA_0192	L_00193	L_00193	HI_r02,HI_r05,HI_r17,HI_r14,HI_r11,HI_r08	L_00193_gR3077f	TTCTTCGCCTCTGATTGCCA	AGG	0.5	3111	31	0.0100291	1	L_conig000001_1,L_conig000001_1,L_conig000001_1,L_conig000001_1,L_conig000001_1,L_conig000001_1	+,+,+,+,-,-	192686..192705,309209..309228,682063..682082,1904150..1904169,841423..841442,807853..807872	TATATTCTTCGCCTCTGATTGCCA	AAACTGGCAATCAGAGGCGAAGAA				0,0,0,0,0,0,0,0,0,0,0,0,0,0,0,0,0,0,0,0	CGTAGTATTGTGTCAGAAGCAGG
sgRNA_0193	L_00194	L_00194	HI_t02,NA,NA	L_00194_gR68f	TCCTAGGCCTCTAGACGATG	GGG	0.55	76	5	0.0892857	1	L_conig000001_1,L_conig000001_1,L_conig000001_1	+,+,-	193059..193078,309582..309601,807480..807499	TATATCCTAGGCCTCTAGACGATG	AAACCATCGTCTAGAGGCCTAGGA				0,0,0,0,0,0,0,0,0,0,0,0,0,0,0,0,0,0,0,0	ATCAAATTAATTGAAGAAGCTGG
sgRNA_0194	L_00195	L_00195	HI_r03,HI_r06,HI_r18,HI_r13,HI_r10,HI_r07	L_00195_gR1359f	TTTCATCTTCCGATAATACG	CGG	0.35	1536	174	0.114776	1	L_conig000001_1,L_conig000001_1,L_conig000001_1,L_conig000001_1,L_conig000001_1,L_conig000001_1	+,+,+,+,-,-	194558..194577,311081..311100,684175..684194,1906262..1906281,839305..839324,805981..806000	TATATTTCATCTTCCGATAATACG	AAACCGTATTATCGGAAGATGAAA				0,0,0,0,0,0,0,0,0,0,0,0,0,0,0,0,0,0,0,0	CGTAGTATTGTGTCAGAAGCAGG
sgRNA_0195	L_00196	L_00196	HI_t03,NA	L_00196_gR32f	GATTTGAACCTACGACCCAC	TGG	0.5	77	42	0.736842	1	L_conig000001_1,L_conig000001_1	+,-	194948..194967,823167..823186	TATAGATTTGAACCTACGACCCAC	AAACGTGGGTCGTAGGTTCAAATC				0,0,0,0,0,0,0,0,0,0,0,0,0,0,0,0,0,0,0,0	ACCCAGGAAATAAAAAAAGCTGG
sgRNA_0196	L_00197	L_00197	HI_t04	L_00197_gR46f	ACAACTGGAATCACAATCCA	GGG	0.4	76	27	0.482143	0.570756	L_conig000001_1	+	195060..195079	TATAACAACTGGAATCACAATCCA	AAACTGGATTGTGATTCCAGTTGT				0,1,1,1,0,0,1,1,1,1,1,0,0,0,0,0,0,0,0,0	GGTTTATTCTCAAACGAAGCGGG
sgRNA_0197	L_00198	L_00198	HI_t05	L_00198_gR40f	CTTGCGACCTTTGGCTCCGG	AGG	0.65	77	34	0.596491	0.309455	L_conig000001_1	+	195156..195175	TATACTTGCGACCTTTGGCTCCGG	AAACCCGGAGCCAAAGGTCGCAAG				1,1,0,0,1,1,0,0,1,1,1,0,0,0,0,0,1,0,0,0	TGCTAGAAATGTTAAAAAGCTGG
sgRNA_0199	L_00200	HI0116.1; HI_t06	HI_t06	L_00200_gR32f	GATTTGAACCGACGGCCTTC	GGG	0.55	77	42	0.736842	0.477	L_conig000001_1	+	197641..197660	TATAGATTTGAACCGACGGCCTTC	AAACGAAGGCCGTCGGTTCAAATC				0,0,0,0,0,0,0,0,0,0,1,0,0,0,1,0,0,0,0,0	TTAACAATGACAGAAGAAACAGG
sgRNA_0202	L_00203	L_00203	HI_0119	L_00203_gR32r	ACTTAAAAGTGCGGCAGAAA	CGG	0.4	1002	28	0.0285132	0.725984	L_conig000001_1	-	199974..199993	TATAACTTAAAAGTGCGGCAGAAA	AAACTTTCTGCCGCACTTTTAAGT				1,1,1,0,0,0,0,1,1,1,0,0,0,0,0,0,0,0,0,0	GGCCCGAACTTAAATATGTTAGG
sgRNA_0203	L_00204	L_00204	HI_0120	L_00204_gR492f	TCCATCGGTGATTTAATATG	TGG	0.35	507	12	0.0246407	0.526643	L_conig000001_1	+	201472..201491	TATATCCATCGGTGATTTAATATG	AAACCATATTAAATCACCGATGGA				1,1,1,1,0,1,1,1,0,1,0,1,0,0,0,0,0,0,0,0	AAAATCACATAAAAAAAAGCGGG
sgRNA_0204	L_00205	L_00205	HI_0121	L_00205_gR1262f	TGGAGGGTAAACATTAGTAT	CGG	0.35	1359	94	0.0702016	0.589367	L_conig000001_1	+	202861..202880	TATATGGAGGGTAAACATTAGTAT	AAACATACTAATGTTTACCCTCCA				0,1,1,1,0,1,0,1,1,1,1,0,0,0,0,0,0,0,0,0	ACCGGTTCTGTAAAAGAAGCTGG
sgRNA_0205	L_00206	L_00206	HI_0122	L_00206_gR1108f	AAGAAGCTCGCTGTAAAACA	GGG	0.4	1188	77	0.0659247	0.583473	L_conig000001_1	+	204450..204469	TATAAAGAAGCTCGCTGTAAAACA	AAACTGTTTTACAGCGAGCTTCTT				1,1,1,1,0,1,0,1,1,1,1,0,0,0,0,0,0,0,0,0	AAACAAATTAGTGATGCGTTTGG
sgRNA_0207	L_00208	pgsA	HI_0123	L_00208_gR40r	ATGAAAGGAGATGATTCAAT	GGG	0.3	513	36	0.0730223	0.565918	L_conig000001_1	-	205467..205486	TATAATGAAAGGAGATGATTCAAT	AAACATTGAATCATCTCCTTTCAT				0,1,1,0,0,1,1,1,0,1,0,1,0,0,0,0,0,0,0,0	CGACTATCGTAATAAACGTTCGG
sgRNA_0208	L_00212	L_00212	HI_0124	L_00212_gR498f	ATGCCAGCATCTACATCGCC	TGG	0.55	531	30	0.0587084	0.398227	L_conig000001_1	+	206988..207007	TATAATGCCAGCATCTACATCGCC	AAACGGCGATGTAGATGCTGGCAT				1,1,0,0,0,0,1,0,0,1,1,1,1,0,0,0,0,0,0,0	ATATCTAAAATAGATGAAGCAGG
sgRNA_0210	L_00214	L_00214	HI_0132	L_00214_gR16r	ATGGCGATGATGATACAAGA	GGG	0.4	642	12	0.0192926	0.476276	L_conig000001_1	-	208822..208841	TATAATGGCGATGATGATACAAGA	AAACTCTTGTATCATCATCGCCAT				1,0,1,1,0,0,0,1,1,1,0,0,1,0,0,0,0,0,0,0	TCTCAAACTAATTATGAAGCAGG
sgRNA_0211	L_00215	dcd	HI_0133	L_00215_gR67r	ATTTTGTCATTATTTGGACG	TGG	0.3	588	63	0.110915	0.437519	L_conig000001_1	-	209523..209542	TATAATTTTGTCATTATTTGGACG	AAACCGTCCAAATAATGACAAAAT				1,1,1,0,1,1,1,1,1,0,1,1,0,0,0,0,0,0,0,0	GTGCAAAAATTACAACAAGCAGG
sgRNA_0212	L_00216	L_00216	HI_0134	L_00216_gR78r	CATTAATAGCACTTTGCACG	CGG	0.4	1176	74	0.0640138	0.573237	L_conig000001_1	-	210125..210144	TATACATTAATAGCACTTTGCACG	AAACCGTGCAAAGTGCTATTAATG				1,1,1,1,1,1,0,0,1,1,0,0,0,0,0,0,0,0,0,0	ATCGAATTAGTAGAAGAATCTGG
sgRNA_0213	L_00217	L_00217	HI_0135	L_00217_gR36r	TAATAAGCACGCGCCATGAT	TGG	0.45	1209	32	0.0269134	0.527131	L_conig000001_1	-	211258..211277	TATATAATAAGCACGCGCCATGAT	AAACATCATGGCGCGTGCTTATTA				1,1,0,1,1,1,1,1,1,0,1,0,0,0,0,0,0,0,0,0	GTGCAAAAATTACAACAAGCAGG
sgRNA_0214	L_00218	L_00218	HI_0136	L_00218_gR1500f	CGACCAACAAGGGCGACGAC	TGG	0.65	1515	12	0.00802676	0.437519	L_conig000001_1	+	213978..213997	TATACGACCAACAAGGGCGACGAC	AAACGTCGTCGCCCTTGTTGGTCG				1,1,1,1,1,1,1,1,0,0,1,1,0,0,0,0,0,0,0,0	AAATAACGTTTATAAGAATCTGG
sgRNA_0215	L_00219	L_00219	HI_t07,NA,NA	L_00219_gR44f	CGACCCCCTGCGTGACAGGC	AGG	0.75	77	30	0.526316	1	L_conig000001_1,L_conig000001_1,L_conig000001_1	+,+,-	214454..214473,214554..214573,811500..811519	TATACGACCCCCTGCGTGACAGGC	AAACGCCTGTCACGCAGGGGGTCG				0,0,0,0,0,0,0,0,0,0,0,0,0,0,0,0,0,0,0,0	AAACTTTCTTTAAAAGAATCAGG
sgRNA_0216	L_00221	L_00221	HI_0137	L_00221_gR753f	TCTAATACAATTTGGCGATT	GGG	0.3	768	12	0.0160428	0.725645	L_conig000001_1	+	215427..215446	TATATCTAATACAATTTGGCGATT	AAACAATCGCCAAATTGTATTAGA				1,1,0,0,0,1,0,1,1,0,1,0,0,0,0,0,0,0,0,0	CAGATTTGGCTAGATGAAGCTGG
sgRNA_0220	L_00225	nagB	HI_0141	L_00225_gR723f	ACAAAAGGACGCTCGGCGGT	AGG	0.6	813	87	0.10971	0.470618	L_conig000001_1	+	219531..219550	TATAACAAAAGGACGCTCGGCGGT	AAACACCGCCGAGCGTCCTTTTGT				1,1,1,0,1,1,1,1,0,1,0,1,0,0,0,0,0,0,0,0	CGTAGTATTGTGTCAGAAGCAGG
sgRNA_0221	L_00226	nanA	HI_0142	L_00226_gR796f	CGATATTATGGCGGATAATT	TGG	0.35	882	83	0.0962877	0.609542	L_conig000001_1	+	220752..220771	TATACGATATTATGGCGGATAATT	AAACAATTATCCGCCATAATATCG				1,1,0,1,1,1,0,1,0,0,1,0,0,0,0,0,0,0,0,0	ATCAAATTAATTGAAGAAGCTGG
sgRNA_0222	L_00227	L_00227	HI_0143	L_00227_gR817f	TCTCTGATTTAGTTAAACTC	TGG	0.3	867	47	0.05549	0.402164	L_conig000001_1	+	221665..221684	TATATCTCTGATTTAGTTAAACTC	AAACGAGTTTAACTAAATCAGAGA				0,1,0,1,1,1,1,1,1,1,1,1,0,0,0,0,0,0,0,0	CCAGGAACACCATCAGAAGCGGG
sgRNA_0223	L_00228	nanK	HI_0144	L_00228_gR804f	CCCTCCACGACATTTTCACG	TGG	0.55	903	96	0.10872	0.646287	L_conig000001_1	+	222511..222530	TATACCCTCCACGACATTTTCACG	AAACCGTGAAAATGTCGTGGAGGG				1,1,0,0,0,1,1,1,0,1,1,0,0,0,0,0,0,0,0,0	GTGCAAAAATTACAACAAGCAGG
sgRNA_0224	L_00229	nanE	HI_0145	L_00229_gR619f	TTGGGCCATCATCGACAGGT	TGG	0.55	687	65	0.0974513	0.464105	L_conig000001_1	+	223273..223292	TATATTGGGCCATCATCGACAGGT	AAACACCTGTCGATGATGGCCCAA				1,0,1,1,0,1,1,1,1,1,1,1,0,0,0,0,0,0,0,0	TTATTATCGCCAGTAGAAGCGGG
sgRNA_0226	L_00231	L_00231	HI_0147	L_00231_gR59r	AGCGATAAGAATACCGAAAA	TGG	0.35	1851	55	0.0300382	0.602843	L_conig000001_1	-	224816..224835	TATAAGCGATAAGAATACCGAAAA	AAACTTTTCGGTATTCTTATCGCT				1,0,1,0,0,1,1,1,1,0,0,1,0,0,0,0,0,0,0,0	GTAAGTTTTGCTAAAGAAGCAGG
sgRNA_0229	L_00234	hflC	HI_0150	L_00234_gR864f	GCCGCAATCACGAAAATAAC	AGG	0.45	888	21	0.0241935	0.595945	L_conig000001_1	+	229399..229418	TATAGCCGCAATCACGAAAATAAC	AAACGTTATTTTCGTGATTGCGGC				1,1,1,1,0,0,0,1,0,0,1,1,0,0,0,0,0,0,0,0	CCAATATAGCGAGATACGTAAGG
sgRNA_0230	L_00235	hflK	HI_0151	L_00235_gR1188f	CTTTGCCCTGGTTTACTCCA	AGG	0.5	1221	30	0.0249792	0.392211	L_conig000001_1	+	230610..230629	TATACTTTGCCCTGGTTTACTCCA	AAACTGGAGTAAACCAGGGCAAAG				1,0,1,1,0,1,1,0,0,0,1,0,0,0,0,1,0,0,0,0	CGTAGTATTGTGTCAGAAGCAGG
sgRNA_0231	L_00236	L_00236	HI_0152	L_00236_gR695f	TATATTGCCGTAGGCGATGT	AGG	0.45	708	10	0.0145349	0.601115	L_conig000001_1	+	231459..231478	TATATATATTGCCGTAGGCGATGT	AAACACATCGCCTACGGCAATATA				1,1,1,0,0,0,1,1,1,1,1,0,0,0,0,0,0,0,0,0	GCAACTTGGAAACAAGAAGACGG
sgRNA_0232	L_00237	dcuB2	HI_0153	L_00237_gR1276f	CTAATCCGATACCGCCGTAA	CGG	0.5	1332	53	0.0403963	0.627537	L_conig000001_1	+	232807..232826	TATACTAATCCGATACCGCCGTAA	AAACTTACGGCGGTATCGGATTAG				1,1,0,1,0,1,1,1,1,0,1,0,0,0,0,0,0,0,0,0	GCAGGTCAATTAAAAGAAGAAGG
sgRNA_0233	L_00238	acpP	HI_0154	L_00238_gR156f	TCTTCAACAAAAGAAGCTTC	AGG	0.35	231	72	0.341232	0.396569	L_conig000001_1	+	233222..233241	TATATCTTCAACAAAAGAAGCTTC	AAACGAAGCTTCTTTTGTTGAAGA				1,0,1,1,0,1,1,0,0,1,0,0,0,1,0,0,0,0,0,0	CCCCTATTCTGACAAGAAGTGGG
sgRNA_0235	L_00240	fabD	HI_0156	L_00240_gR910f	CAGTTTGGGAGCCTTGACCT	GGG	0.55	939	26	0.0282916	0.415838	L_conig000001_1	+	235211..235230	TATACAGTTTGGGAGCCTTGACCT	AAACAGGTCAAGGCTCCCAAACTG				1,1,1,1,1,1,1,1,1,1,0,1,0,0,0,0,0,0,0,0	ATTAAATTAGATTAAGAGGCTGG
sgRNA_0236	L_00241	fabH	HI_0157	L_00241_gR926f	GCTCGGCAGATAGCTACCGG	TGG	0.65	951	22	0.0236305	0.317704	L_conig000001_1	+	236665..236684	TATAGCTCGGCAGATAGCTACCGG	AAACCCGGTAGCTATCTGCCGAGC				0,1,0,1,0,1,0,1,1,0,0,1,0,0,0,0,0,1,0,0	GGTTTATTCTCAAACGAAGCGGG
sgRNA_0237	L_00242	L_00242	HI_0158	L_00242_gR49f	AACCGTCTGCAGTTACGTGG	TGG	0.55	171	119	0.788079	0.553808	L_conig000001_1	+	236924..236943	TATAAACCGTCTGCAGTTACGTGG	AAACCCACGTAACTGCAGACGGTT				0,1,1,0,0,0,1,1,1,0,1,1,0,0,0,0,0,0,0,0	TCATCAATACTAGAAGCAGCAGG
sgRNA_0239	L_00244	psd	HI_0160	L_00244_gR64r	ATTTGAGTTAAATAAATTTG	TGG	0.15	873	60	0.07034	0.632823	L_conig000001_1	-	237826..237845	TATAATTTGAGTTAAATAAATTTG	AAACCAAATTTATTTAACTCAAAT				1,0,0,0,0,1,1,1,1,1,1,0,0,0,0,0,0,0,0,0	ATATCCAAAAGAAACACGTTTGG
sgRNA_0240	L_00245	gor	HI_0161	L_00245_gR1164f	TCAACATCAAAACCATAATC	TGG	0.3	1371	204	0.150999	0.460813	L_conig000001_1	+	239894..239913	TATATCAACATCAAAACCATAATC	AAACGATTATGGTTTTGATGTTGA				1,0,0,1,1,1,1,1,1,1,0,1,0,0,0,0,0,0,0,0	TTATTATCGCCAGTAGAAGCGGG
sgRNA_0241	L_00246	L_00246	HI_0162	L_00246_gR520f	CTAATATATTTGATTGTGCT	TGG	0.25	600	77	0.132759	0.572438	L_conig000001_1	+	240836..240855	TATACTAATATATTTGATTGTGCT	AAACAGCACAATCAAATATATTAG				1,1,1,0,0,1,0,1,1,1,0,1,0,0,0,0,0,0,0,0	TTGATTGCATCATAAGAAGCTGG
sgRNA_0242	L_00247	bolA	HI_0163	L_00247_gR84r	CTCGATTAGAGTGATGTAAA	TGG	0.35	198	80	0.449438	0.589885	L_conig000001_1	-	241106..241125	TATACTCGATTAGAGTGATGTAAA	AAACTTTACATCACTCTAATCGAG				1,1,1,1,0,1,1,1,1,0,1,0,0,0,0,0,0,0,0,0	ATTAAACTCTTAGAAGAAGCTGG
sgRNA_0244	L_00249	L_00249	HI_0166	L_00249_gR52r	AGCTTGCTGTATTTACCACC	GGG	0.45	1236	48	0.0394737	0.445611	L_conig000001_1	-	243022..243041	TATAAGCTTGCTGTATTTACCACC	AAACGGTGGTAAATACAGCAAGCT				0,1,1,0,1,0,1,0,1,1,1,1,0,0,0,0,0,0,0,0	CCACCTTTATTCTATGAAGCAGG
sgRNA_0245	L_00250	nqrC	HI_0167	L_00250_gR45r	AACTCAGTAGTAGCACAACA	AGG	0.4	735	41	0.0573427	0.560778	L_conig000001_1	-	244243..244262	TATAAACTCAGTAGTAGCACAACA	AAACTGTTGTGCTACTACTGAGTT				1,1,0,0,1,1,1,1,1,0,1,0,0,0,0,0,0,0,0,0	CCGCTATCAGAAAAAGAATCAGG
sgRNA_0246	L_00251	nqrD	HI_0168	L_00251_gR63r	CTAAGATTTGCAATGCAATA	GGG	0.3	627	59	0.0971993	0.646236	L_conig000001_1	-	244995..245014	TATACTAAGATTTGCAATGCAATA	AAACTATTGCATTGCAAATCTTAG				0,0,1,1,0,1,0,0,1,1,1,0,0,0,0,0,0,0,0,0	TCTGAAGCAGAAAACGAAGCAGG
sgRNA_0247	L_00252	nqrE	HI_0170	L_00252_gR24r	TGAAGACTGCCTTAACAAAT	AGG	0.35	597	20	0.034662	0.473979	L_conig000001_1	-	245586..245605	TATATGAAGACTGCCTTAACAAAT	AAACATTTGTTAAGGCAGTCTTCA				1,1,1,0,0,1,1,1,1,1,1,1,0,0,0,0,0,0,0,0	AATGGGGTTGGATTTGGCTTAGG
sgRNA_0248	L_00253	L_00253	HI_0171	L_00253_gR41r	TAATACAATAACCGTGAATG	CGG	0.3	1236	37	0.0304276	0.42637	L_conig000001_1	-	246212..246231	TATATAATACAATAACCGTGAATG	AAACCATTCACGGTTATTGTATTA				1,0,0,0,0,1,1,1,0,1,0,0,0,0,0,1,0,0,0,0	GGTTTATTCTCAAACGAAGCGGG
sgRNA_0253	L_00258	rluD	HI_0176	L_00258_gR966f	TCAGCCGAAAGGGTAATTTG	TGG	0.45	975	6	0.00628272	0.511718	L_conig000001_1	+	251854..251873	TATATCAGCCGAAAGGGTAATTTG	AAACCAAATTACCCTTTCGGCTGA				1,1,1,1,1,1,1,0,0,0,0,1,0,0,0,0,0,0,0,0	AAAAAACATTGTAAAGAAGCTGG
sgRNA_0254	L_00259	L_00259	HI_0177	L_00259_gR38r	TCCAATAACCAATGCTGCCA	CGG	0.45	789	34	0.0442133	0.486578	L_conig000001_1	-	252021..252040	TATATCCAATAACCAATGCTGCCA	AAACTGGCAGCATTGGTTATTGGA				1,1,1,1,0,0,1,0,1,0,0,0,1,0,0,0,0,0,0,0	CCTAAAGCCTCACAGGAAGCTGG
sgRNA_0256	L_00261	pflA_1	HI_0179	L_00261_gR701f	TGGCCCATCTACAGTGCCAC	AGG	0.6	741	37	0.0513176	0.396178	L_conig000001_1	+	254052..254071	TATATGGCCCATCTACAGTGCCAC	AAACGTGGCACTGTAGATGGGCCA				1,1,1,1,0,1,0,1,1,0,0,1,1,0,0,0,0,0,0,0	GCACTACGCTTAGAAGAAGAAGG
sgRNA_0257	L_00262	pflB	HI_0180	L_00262_gR2204f	AGAGTCATCGCCTTCATAAG	GGG	0.45	2313	106	0.0462276	0.64658	L_conig000001_1	+	256420..256439	TATAAGAGTCATCGCCTTCATAAG	AAACCTTATGAAGGCGATGACTCT				1,0,1,1,0,1,0,1,0,1,1,0,0,0,0,0,0,0,0,0	TAAGCGTTTTGCTAAGAAGTAGG
sgRNA_0258	L_00263	focA	HI_0181	L_00263_gR807f	GCATAATCCGTTGCTTCAAC	AGG	0.45	855	45	0.0538922	0.556121	L_conig000001_1	+	257373..257392	TATAGCATAATCCGTTGCTTCAAC	AAACGTTGAAGCAACGGATTATGC				0,1,1,1,1,1,1,1,1,0,0,0,0,0,0,0,0,0,0,0	ATCGAATTAGTAGAAGAATCTGG
sgRNA_0263	L_00268	L_00268	HI_0185	L_00268_gR296f	TACCGCCGCACGAGATTTGA	TGG	0.55	327	28	0.0912052	0.610106	L_conig000001_1	+	262590..262609	TATATACCGCCGCACGAGATTTGA	AAACTCAAATCTCGTGCGGCGGTA				1,0,1,1,1,1,1,1,0,0,0,0,0,0,0,0,0,0,0,0	TTAACAATGACAGAAGAAACAGG
sgRNA_0264	L_00269	L_00269	HI_0186	L_00269_gR50r	ATAAAAGCGTAAGGTGTAGG	CGG	0.4	408	46	0.118557	0.687485	L_conig000001_1	-	262806..262825	TATAATAAAAGCGTAAGGTGTAGG	AAACCCTACACCTTACGCTTTTAT				0,0,1,0,0,0,0,1,1,1,1,0,0,0,0,0,0,0,0,0	TATTGGCAAAAAGACGAAGCGGG
sgRNA_0265	L_00270	L_00270	HI_0187	L_00270_gR20r	TAAAATAATCAGTTGAGCGG	GGG	0.35	228	16	0.0769231	0.620776	L_conig000001_1	-	263401..263420	TATATAAAATAATCAGTTGAGCGG	AAACCCGCTCAACTGATTATTTTA				1,0,1,0,0,1,0,0,1,0,1,1,0,0,0,0,0,0,0,0	GCAGGTCAATTAAAAGAAGAAGG
sgRNA_0266	L_00271	tatB	HI_0187	L_00271_gR69r	TTGCTATAGGCAAACGTTTC	GGG	0.4	561	65	0.120148	0.455541	L_conig000001_1	-	263681..263700	TATATTGCTATAGGCAAACGTTTC	AAACGAAACGTTTGCCTATAGCAA				1,1,0,1,1,0,0,1,1,1,1,1,0,0,0,0,0,0,0,0	GTGTTTCGCAATGAAGAAGCTGG
sgRNA_0267	L_00272	L_00272	HI_0188	L_00272_gR31r	TCAACAAGGTGCGTAATTAA	AGG	0.35	771	27	0.0359521	0.648704	L_conig000001_1	-	264213..264232	TATATCAACAAGGTGCGTAATTAA	AAACTTAATTACGCACCTTGTTGA				0,0,1,1,1,0,1,1,0,0,0,0,0,0,0,0,0,0,0,0	TTGCAACGTTTGTATGAAGCGGG
sgRNA_0268	L_00273	gdhA	HI_0189	L_00273_gR128r	TTCTGAACGATATTTAGGAT	TGG	0.3	1350	124	0.0932331	0.585244	L_conig000001_1	-	265441..265460	TATATTCTGAACGATATTTAGGAT	AAACATCCTAAATATCGTTCAGAA				0,0,1,1,1,0,0,1,0,0,0,1,0,0,0,0,0,0,0,0	TTGCAACGTTTGTATGAAGCGGG
sgRNA_0269	L_00274	fur	HI_0190	L_00274_gR381f	AAAGCGAGAATAGTTAAGCG	AGG	0.4	441	57	0.135392	0.473979	L_conig000001_1	+	267138..267157	TATAAAAGCGAGAATAGTTAAGCG	AAACCGCTTAACTATTCTCGCTTT				1,1,0,1,0,1,1,1,1,1,1,1,0,0,0,0,0,0,0,0	GGCGATAAATTAGAAAAAGCAGG
sgRNA_0270	L_00275	fldA	HI_0191	L_00275_gR410f	AATATCTTCTTTGCTACTTT	TGG	0.25	525	112	0.221782	0.662161	L_conig000001_1	+	267636..267655	TATAAATATCTTCTTTGCTACTTT	AAACAAAGTAGCAAAGAAGATATT				1,1,0,1,0,1,0,0,1,0,0,1,0,0,0,0,0,0,0,0	CCTTGAACAATATAATAAGCAGG
sgRNA_0271	L_00276	L_00276	HI_0193	L_00276_gR544f	CTTTGGATAAATTTAAGTGG	CGG	0.3	783	236	0.309305	0.614675	L_conig000001_1	+	268391..268410	TATACTTTGGATAAATTTAAGTGG	AAACCCACTTAAATTTATCCAAAG				1,0,0,0,1,1,0,1,0,1,1,0,0,0,0,0,0,0,0,0	GGGCCTGTATTAGAAAAAGCGGG
sgRNA_0272	L_00277	L_00277	HI_0192	L_00277_gR39r	GGGTTTGGCTCGCAATATAT	TGG	0.45	606	35	0.059727	0.470618	L_conig000001_1	-	268752..268771	TATAGGGTTTGGCTCGCAATATAT	AAACATATATTGCGAGCCAAACCC				1,1,0,0,1,1,1,1,1,1,0,1,0,0,0,0,0,0,0,0	ATCGAATTAGTAGAAGAATCTGG
sgRNA_0276	L_00281	mepA	HI_0197	L_00281_gR44r	AACGTTCAGAGAGAAAAGTG	CGG	0.4	861	40	0.0475624	0.653991	L_conig000001_1	-	275345..275364	TATAAACGTTCAGAGAGAAAAGTG	AAACCACTTTTCTCTCTGAACGTT				1,0,1,1,0,0,1,1,1,1,0,0,0,0,0,0,0,0,0,0	CCAACTGTAAAAGTTGAAGGTGG
sgRNA_0278	L_00283	msbB	HI_0199	L_00283_gR85r	AGCCAAATCCCCCAATATTG	AGG	0.45	957	81	0.0864461	0.639484	L_conig000001_1	-	277078..277097	TATAAGCCAAATCCCCCAATATTG	AAACCAATATTGGGGGATTTGGCT				1,1,0,1,0,0,1,1,0,1,1,0,0,0,0,0,0,0,0,0	TGATAATATTCGTAAGCAGCCGG
sgRNA_0280	L_00285	rplS	HI_0201	L_00285_gR294f	GTATCACCTGGGCGGAAGCT	AGG	0.6	351	54	0.163142	0.316331	L_conig000001_1	+	279437..279456	TATAGTATCACCTGGGCGGAAGCT	AAACAGCTTCCGCCCAGGTGATAC				1,1,0,0,1,0,1,1,1,1,0,0,0,0,1,0,0,0,0,0	TCTGAAGCAGAAAACGAAGCAGG
sgRNA_0282	L_00287	L_00287	HI_0203	L_00287_gR479f	CAACCACCCACGAATACCGT	AGG	0.55	528	46	0.0905512	0.450041	L_conig000001_1	+	280787..280806	TATACAACCACCCACGAATACCGT	AAACACGGTATTCGTGGGTGGTTG				0,1,1,1,0,1,1,1,1,1,1,1,0,0,0,0,0,0,0,0	AAACTTTCTTTAAAAGAATCAGG
sgRNA_0283	L_00288	L_00288	HI_0204	L_00288_gR236f	TCCGCCACGAGATAAACGAA	TGG	0.5	249	10	0.0436681	0.491043	L_conig000001_1	+	281116..281135	TATATCCGCCACGAGATAAACGAA	AAACTTCGTTTATCTCGTGGCGGA				0,1,0,1,1,1,1,1,1,0,0,1,0,0,0,0,0,0,0,0	AAACTTTCTTTAAAAGAATCAGG
sgRNA_0284	L_00289	L_00289	HI_0205	L_00289_gR82r	GATATTGATTGATGAGAAGA	TGG	0.3	774	78	0.103448	0.571114	L_conig000001_1	-	281515..281534	TATAGATATTGATTGATGAGAAGA	AAACTCTTCTCATCAATCAATATC				1,0,1,0,0,0,1,1,1,0,1,1,0,0,0,0,0,0,0,0	CGTATTAACCCACAAGATGCAGG
sgRNA_0286	L_00291	aroK	HI_0207	L_00291_gR40r	GTACTTTTACCTGCACCCAT	TGG	0.45	543	36	0.0688337	0.674926	L_conig000001_1	-	284365..284384	TATAGTACTTTTACCTGCACCCAT	AAACATGGGTGCAGGTAAAAGTAC				1,1,1,1,0,0,0,1,1,0,1,0,0,0,0,0,0,0,0,0	GCTCGTCTAGCAAAAGAAGTTGG
sgRNA_0287	L_00292	aroB	HI_0208	L_00292_gR46r	AATCCGCTACCAATTAAAAT	AGG	0.3	1089	42	0.0392891	0.712914	L_conig000001_1	-	284933..284952	TATAAATCCGCTACCAATTAAAAT	AAACATTTTAATTGGTAGCGGATT				1,1,1,0,1,0,0,1,0,0,0,0,0,0,0,0,0,0,0,0	CAAGAATTAAAAGATACATTCGG
sgRNA_0288	L_00293	dam	HI_0209	L_00293_gR37r	AATGGACGGTGTTTTAACTT	AGG	0.35	861	33	0.039239	0.627204	L_conig000001_1	-	286014..286033	TATAAATGGACGGTGTTTTAACTT	AAACAAGTTAAAACACCGTCCATT				0,1,1,1,0,1,1,0,1,0,1,0,0,0,0,0,0,0,0,0	AAACTTTCTTTAAAAGAATCAGG
sgRNA_0290	L_00295	ribA	HI_0212	L_00295_gR35r	ACCGTATTCAGTGGGTAAAT	TGG	0.4	651	31	0.0491284	0.596777	L_conig000001_1	-	288758..288777	TATAACCGTATTCAGTGGGTAAAT	AAACATTTACCCACTGAATACGGT				1,1,1,1,1,0,0,0,1,0,1,0,0,0,0,0,0,0,0,0	TAAAGTTGCAGCTACGAAGCTGG
sgRNA_0295	L_00300	hsdS2	HI_0216	L_00300_gR67r	ATATTGGCAACTTCATCTAA	AGG	0.3	1173	63	0.0546401	0.515512	L_conig000001_1	-	295680..295699	TATAATATTGGCAACTTCATCTAA	AAACTTAGATGAAGTTGCCAATAT				0,0,0,0,1,1,1,0,1,0,1,1,0,0,0,0,0,0,0,0	ACCCAGGAAATAAAAAAAGCTGG
sgRNA_0298	L_00303	hsdR2	HI_0218	L_00303_gR11r	TTCAGCGATAGTTTTGTATT	GGG	0.3	3084	7	0.0022846	0.601115	L_conig000001_1	-	298964..298983	TATATTCAGCGATAGTTTTGTATT	AAACAATACAAAACTATCGCTGAA				1,1,1,1,0,0,1,1,0,1,1,0,0,0,0,0,0,0,0,0	GATTTGCTGATAAATATGTTCGG
sgRNA_0299	L_00304	L_00304	HI_0219	L_00304_gR576f	TTAATAAATTGACGCTGCAT	TGG	0.3	630	51	0.0836066	0.731675	L_conig000001_1	+	302746..302765	TATATTAATAAATTGACGCTGCAT	AAACATGCAGCGTCAATTTATTAA				1,1,0,1,0,0,0,0,0,1,1,0,0,0,0,0,0,0,0,0	GTGTTTCGCAATGAAGAAGCTGG
sgRNA_0301	L_00306	L_00306	HI_0220.2	L_00306_gR537f	TCTGTAAAATCTTTATTTTG	AGG	0.2	588	48	0.084507	0.635236	L_conig000001_1	+	305460..305479	TATATCTGTAAAATCTTTATTTTG	AAACCAAAATAAAGATTTTACAGA				1,0,0,1,1,0,0,1,1,1,0,0,0,0,0,0,0,0,0,0	ATCAAATTAATTGAAGAAGCTGG
sgRNA_0303	L_00311	birA	HI_0220.1	L_00311_gR747f	GGATTTAATAAAGGAAGCAT	TGG	0.3	906	156	0.176072	0.583603	L_conig000001_1	+	312366..312385	TATAGGATTTAATAAAGGAAGCAT	AAACATGCTTCCTTTATTAAATCC				1,0,1,0,0,1,1,1,0,1,0,1,0,0,0,0,0,0,0,0	GTGTTAGATTTAGAAGCAGCAGG
sgRNA_0304	L_00312	L_00312	HI_0221	L_00312_gR32r	TAGAACATCGTCAAAAGTAA	GGG	0.3	1467	28	0.0193504	0.597283	L_conig000001_1	-	312699..312718	TATATAGAACATCGTCAAAAGTAA	AAACTTACTTTTGACGATGTTCTA				0,1,1,1,0,1,0,1,1,0,0,1,0,0,0,0,0,0,0,0	TGGTTTGAGTAATTTGGCATTGG
sgRNA_0306	L_00314	L_00314	HI_0223	L_00314_gR802f	CATCCGTTCCGCTAAGTGGT	TGG	0.55	891	86	0.0987371	0.47969	L_conig000001_1	+	316665..316684	TATACATCCGTTCCGCTAAGTGGT	AAACACCACTTAGCGGAACGGATG				1,1,1,1,1,1,1,1,0,1,1,0,0,0,0,0,0,0,0,0	TCAAAAGGCGTAAAATAAGCAGG
sgRNA_0307	L_00315	L_00315	HI_0224	L_00315_gR62r	CAGTTCTTTTAACGGAATCA	TGG	0.35	462	58	0.131222	0.366981	L_conig000001_1	-	316948..316967	TATACAGTTCTTTTAACGGAATCA	AAACTGATTCCGTTAAAAGAACTG				1,1,1,1,0,1,0,0,0,0,0,0,0,0,0,0,0,0,1,0	ATCAAATTAATTGAAGAAGCTGG
sgRNA_0308	L_00316	nhaA	HI_0225	L_00316_gR1065f	TCATTATATTGGTTGCTTAA	CGG	0.25	1203	135	0.114117	0.531963	L_conig000001_1	+	318438..318457	TATATCATTATATTGGTTGCTTAA	AAACTTAAGCAACCAATATAATGA				0,1,1,1,0,1,1,1,0,1,0,1,0,0,0,0,0,0,0,0	GACTTCGTAGCAAAAGATGCAGG
sgRNA_0309	L_00317	L_00317	HI_0226	L_00317_gR85r	GAGGAAAATCCTTCCATAGG	CGG	0.45	1311	81	0.0627421	0.39387	L_conig000001_1	-	318861..318880	TATAGAGGAAAATCCTTCCATAGG	AAACCCTATGGAAGGATTTTCCTC				0,0,1,0,0,0,1,0,0,1,1,1,1,0,0,0,0,0,0,0	TGAAAACATGGAAAATAAGCTGG
sgRNA_0310	L_00318	L_00318	HI_0227	L_00318_gR443f	ACCAACTTTAAAATTTGGGT	TGG	0.3	468	22	0.0491071	0.620716	L_conig000001_1	+	320624..320643	TATAACCAACTTTAAAATTTGGGT	AAACACCCAAATTTTAAAGTTGGT				1,1,0,1,0,1,0,1,1,1,1,0,0,0,0,0,0,0,0,0	TCAGAGGAACAAAAAGCAGCAGG
sgRNA_0312	L_00320	pnp	HI_0229	L_00320_gR13r	TATTTAAATTGTTTAACAAT	TGG	0.1	2130	9	0.0042654	0.58947	L_conig000001_1	-	321420..321439	TATATATTTAAATTGTTTAACAAT	AAACATTGTTAAACAATTTAAATA				1,1,0,0,0,1,1,1,0,0,1,1,0,0,0,0,0,0,0,0	GCTGCATTATGTAAAGAAGCAGG
sgRNA_0313	L_00321	nlpL	HI_0230	L_00321_gR30r	TAAATAAATAGACTATAAAA	TGG	0.1	945	26	0.0281081	0.509557	L_conig000001_1	-	323648..323667	TATATAAATAAATAGACTATAAAA	AAACTTTTATAGTCTATTTATTTA				0,0,1,1,0,1,0,1,1,1,1,1,0,0,0,0,0,0,0,0	TTATTATCGCCAGTAGAAGCGGG
sgRNA_0314	L_00322	deaD	HI_0231	L_00322_gR43r	ACAGCTTTTAAGATGAACTC	AGG	0.35	1842	39	0.021405	0.470147	L_conig000001_1	-	324725..324744	TATAACAGCTTTTAAGATGAACTC	AAACGAGTTCATCTTAAAAGCTGT				0,1,0,0,1,1,1,1,1,0,1,1,0,0,0,0,0,0,0,0	ATATCTAAAATAGATGAAGCAGG
sgRNA_0315	L_00323	L_00323	HI_0232	L_00323_gR162r	TATTAATAAAATAAGAAATC	TGG	0.1	1449	158	0.110567	0.562133	L_conig000001_1	-	326803..326822	TATATATTAATAAAATAAGAAATC	AAACGATTTCTTATTTTATTAATA				1,1,0,0,1,1,0,1,1,0,0,1,0,0,0,0,0,0,0,0	AAAAATGGCTTCTAATAAGCTGG
sgRNA_0316	L_00324	L_00324	HI_0233	L_00324_gR96r	TCGAAAATTGTTGTTGTTTG	CGG	0.3	153	92	0.691729	0.555135	L_conig000001_1	-	328190..328209	TATATCGAAAATTGTTGTTGTTTG	AAACCAAACAACAACAATTTTCGA				1,1,1,1,1,0,1,0,1,1,0,0,0,0,0,0,0,0,0,0	GAGTTAGAGATTTTAGAAGCTGG
sgRNA_0317	L_00325	L_00325	NA	L_00325_gR279f	GTATTATTAAGTAGAATTTG	AGG	0.2	297	15	0.0541516	0.675011	L_conig000001_1	+	328646..328665	TATAGTATTATTAAGTAGAATTTG	AAACCAAATTCTACTTAATAATAC				1,1,1,0,0,1,1,1,0,1,0,0,0,0,0,0,0,0,0,0	CCGCTATCAGAAAAAGAATCAGG
sgRNA_0318	L_00326	L_00326	HI_0235	L_00326_gR167f	GCCTCGAGTGTGCAAATAAA	CGG	0.45	210	40	0.210526	0.608416	L_conig000001_1	+	328887..328906	TATAGCCTCGAGTGTGCAAATAAA	AAACTTTATTTGCACACTCGAGGC				1,0,0,1,1,0,1,0,1,0,1,0,0,0,0,0,0,0,0,0	ACACAAACCCTAAATACTTTAGG
sgRNA_0319	L_00327	arsC	HI_0236	L_00327_gR304f	CTAATAATGCTAGCGTTTCA	CGG	0.35	351	44	0.132931	0.500884	L_conig000001_1	+	329301..329320	TATACTAATAATGCTAGCGTTTCA	AAACTGAAACGCTAGCATTATTAG				1,0,0,1,1,1,0,1,1,1,0,1,0,0,0,0,0,0,0,0	AAAAGTGGATTCTAAGAAGAAGG
sgRNA_0320	L_00328	L_00328	HI_0237	L_00328_gR39r	TCGCTTGAGGATCACTTAAA	CGG	0.4	1050	35	0.0339806	0.458726	L_conig000001_1	-	329478..329497	TATATCGCTTGAGGATCACTTAAA	AAACTTTAAGTGATCCTCAAGCGA				1,0,0,1,0,0,1,0,1,0,0,0,0,1,0,0,0,0,0,0	TTGCAACGTTTGTATGAAGCGGG
sgRNA_0321	L_00329	secF	HI_0239	L_00329_gR931f	GCTTTATCCCATTGATTTCA	CGG	0.35	975	41	0.0429319	0.74177	L_conig000001_1	+	331520..331539	TATAGCTTTATCCCATTGATTTCA	AAACTGAAATCAATGGGATAAAGC				1,1,0,1,0,1,1,1,0,0,0,0,0,0,0,0,0,0,0,0	GCAACTTGGAAACAAGAAGACGG
sgRNA_0322	L_00330	secD	HI_0240	L_00330_gR1837f	AATTCTTCCATAATGGATAA	CGG	0.25	1851	11	0.00600765	0.50565	L_conig000001_1	+	333411..333430	TATAAATTCTTCCATAATGGATAA	AAACTTATCCATTATGGAAGAATT				0,1,1,0,1,0,0,1,1,0,1,1,0,0,0,0,0,0,0,0	TTTCTTGCTGCCTTAGAAGCGGG
sgRNA_0324	L_00332	L_00332	HI_0242	L_00332_gR194f	AGGAATGGGGCATCGAAGTG	CGG	0.55	222	25	0.123762	0.660566	L_conig000001_1	+	334089..334108	TATAAGGAATGGGGCATCGAAGTG	AAACCACTTCGATGCCCCATTCCT				1,1,1,0,0,1,1,0,1,0,1,0,0,0,0,0,0,0,0,0	GGCGATAAATTAGAAAAAGCAGG
sgRNA_0325	L_00333	L_00333	HI_0243	L_00333_gR498f	TTCCATGTGGCGAATTGTTG	AGG	0.45	519	18	0.0360721	0.579027	L_conig000001_1	+	334611..334630	TATATTCCATGTGGCGAATTGTTG	AAACCAACAATTCGCCACATGGAA				0,1,1,1,1,0,0,1,1,1,0,0,0,0,0,0,0,0,0,0	GAGTCGATTAAAAATGCGTTAGG
sgRNA_0327	L_00335	queA	HI_0245	L_00335_gR1056f	TAACGAGCAATTAATTCATC	GGG	0.3	1092	33	0.0307836	0.555135	L_conig000001_1	+	337245..337264	TATATAACGAGCAATTAATTCATC	AAACGATGAATTAATTGCTCGTTA				1,1,1,1,1,0,1,0,1,1,0,0,0,0,0,0,0,0,0,0	ACCCAGGAAATAAAAAAAGCTGG
sgRNA_0330	L_00338	L_00338	HI_0249	L_00338_gR2763f	ATCACCACAAGTTTATTGCG	TGG	0.4	2832	66	0.0234708	0.526643	L_conig000001_1	+	345252..345271	TATAATCACCACAAGTTTATTGCG	AAACCGCAATAAACTTGTGGTGAT				1,1,1,1,0,1,1,1,0,1,0,1,0,0,0,0,0,0,0,0	GATGAAGCAAAAGAAGAAGTGGG
sgRNA_0331	L_00339	ssb_2	HI_0250	L_00339_gR55r	TTTGGCATAGTACGAATTTC	AGG	0.35	507	51	0.104723	0.579391	L_conig000001_1	-	345541..345560	TATATTTGGCATAGTACGAATTTC	AAACGAAATTCGTACTATGCCAAA				1,0,1,1,1,1,0,0,0,0,0,1,0,0,0,0,0,0,0,0	CGTAGTATTGTGTCAGAAGCAGG
sgRNA_0333	L_00341	exbD	HI_0252	L_00341_gR409f	CCAACATAATATCAATGAAA	GGG	0.25	444	32	0.0754717	0.549095	L_conig000001_1	+	347370..347389	TATACCAACATAATATCAATGAAA	AAACTTTCATTGATATTATGTTGG				1,0,0,1,1,1,1,1,1,0,1,0,0,0,0,0,0,0,0,0	GTATTTGCCGATAAAGAAGCAGG
sgRNA_0334	L_00342	exbB	HI_0253	L_00342_gR277f	TAGAAATCACTGTCATATTA	CGG	0.25	453	173	0.399538	0.608977	L_conig000001_1	+	347685..347704	TATATAGAAATCACTGTCATATTA	AAACTAATATGACAGTGATTTCTA				1,1,1,0,0,1,0,1,0,1,0,1,0,0,0,0,0,0,0,0	CCACCTTTATTCTATGAAGCAGG
sgRNA_0335	L_00343	bcp	HI_0254	L_00343_gR432f	TGATTTAATAAGGTAAAAGC	AGG	0.25	468	33	0.0736607	0.489773	L_conig000001_1	+	348461..348480	TATATGATTTAATAAGGTAAAAGC	AAACGCTTTTACCTTATTAAATCA				1,1,0,0,1,1,0,1,0,1,1,1,0,0,0,0,0,0,0,0	TCAGAGGAACAAAAAGCAGCAGG
sgRNA_0337	L_00345	L_00345	HI_0256	L_00345_gR67r	TTGGTTGCTTTTAAGGTTTC	AGG	0.35	630	63	0.103279	0.583266	L_conig000001_1	-	349684..349703	TATATTGGTTGCTTTTAAGGTTTC	AAACGAAACCTTAAAAGCAACCAA				1,1,1,0,0,0,1,1,0,0,1,1,0,0,0,0,0,0,0,0	TTTGGTGCATTAAAAGAAGCTGG
sgRNA_0338	L_00346	L_00346	HI_0257	L_00346_gR23r	AGTGATGTCCATTTGTTTAC	TGG	0.35	324	19	0.0625	0.616314	L_conig000001_1	-	350459..350478	TATAAGTGATGTCCATTTGTTTAC	AAACGTAAACAAATGGACATCACT				1,1,0,0,1,1,0,1,1,1,0,0,0,0,0,0,0,0,0,0	CGCGTAAAACTAAAAAAAGCTGG
sgRNA_0339	L_00347	L_00347	HI_t08	L_00347_gR74f	GGCGTGCTCCTTCAACCACT	CGG	0.6	90	13	0.185714	0.525185	L_conig000001_1	+	351261..351280	TATAGGCGTGCTCCTTCAACCACT	AAACAGTGGTTGAAGGAGCACGCC				1,1,0,1,0,0,1,0,1,1,1,1,0,0,0,0,0,0,0,0	CTTGCACCGAAAAAAGCAGCAGG
sgRNA_0341	L_00349	orfM	HI_0260	L_00349_gR520f	CTTCAAAGCCAAAATCAGAT	AGG	0.35	588	65	0.114437	0.390806	L_conig000001_1	+	352986..353005	TATACTTCAAAGCCAAAATCAGAT	AAACATCTGATTTTGGCTTTGAAG				0,0,1,1,0,0,1,1,0,1,0,1,1,0,0,0,0,0,0,0	AATGCGGCGCAAAAAGAAACGGG
sgRNA_0342	L_00350	L_00350	HI_0260.1	L_00350_gR715f	ATTGGTTATCTTGTTGGAAT	TGG	0.3	726	8	0.0113314	0.566148	L_conig000001_1	+	353780..353799	TATAATTGGTTATCTTGTTGGAAT	AAACATTCCAACAAGATAACCAAT				1,1,0,1,0,1,0,1,1,0,1,1,0,0,0,0,0,0,0,0	GGCACAATGCAAAATACGCTGGG
sgRNA_0344	L_00352	hxuC_1	HI_0262	L_00352_gR26r	TAAGGTTGTTGTAATTGCAA	GGG	0.3	2130	22	0.0104265	0.596497	L_conig000001_1	-	355271..355290	TATATAAGGTTGTTGTAATTGCAA	AAACTTGCAATTACAACAACCTTA				1,0,1,1,0,1,1,0,1,0,0,1,0,0,0,0,0,0,0,0	AATGGGGTTGGATTTGGCTTAGG
sgRNA_0345	L_00353	hxuB	HI_0263	L_00353_gR19r	CTTGCAATAACAGAATAACG	AGG	0.35	1698	15	0.00893921	0.51103	L_conig000001_1	-	357469..357488	TATACTTGCAATAACAGAATAACG	AAACCGTTATTCTGTTATTGCAAG				0,1,1,0,1,1,0,1,0,0,1,1,0,0,0,0,0,0,0,0	GATTAAGTAAATTAATAAGCTGG
sgRNA_0346	L_00354	hxuA	HI_0264	L_00354_gR44r	ATATGTCGCACCAGTGTAAG	TGG	0.45	2766	40	0.0145666	0.465198	L_conig000001_1	-	359203..359222	TATAATATGTCGCACCAGTGTAAG	AAACCTTACACTGGTGCGACATAT				0,1,0,1,1,0,1,1,1,0,1,1,0,0,0,0,0,0,0,0	TCTGAAGCAGAAAACGAAGCAGG
sgRNA_0348	L_00356	L_00356	HI_0266	L_00356_gR41r	GGAAATTGAGCCTAAAAGAT	AGG	0.35	600	37	0.0637931	0.655881	L_conig000001_1	-	362500..362519	TATAGGAAATTGAGCCTAAAAGAT	AAACATCTTTTAGGCTCAATTTCC				1,1,1,0,1,0,1,1,0,0,0,0,0,0,0,0,0,0,0,0	TGATAATATTCGTAAGCAGCCGG
sgRNA_0350	L_00358	murB	HI_0268	L_00358_gR22r	TGAATGTGGAAAGTGTGAAA	AGG	0.35	1026	18	0.0178926	0.572969	L_conig000001_1	-	364835..364854	TATATGAATGTGGAAAGTGTGAAA	AAACTTTCACACTTTCCACATTCA				1,1,1,0,1,1,0,1,1,0,1,0,0,0,0,0,0,0,0,0	GTTCTTGACCAACAACAAGCGGG
sgRNA_0351	L_00359	rpoH	HI_0269	L_00359_gR37r	TAACCTTCGATACTGCCTTG	AGG	0.45	846	33	0.0399516	0.405001	L_conig000001_1	-	366001..366020	TATATAACCTTCGATACTGCCTTG	AAACCAAGGCAGTATCGAAGGTTA				0,1,1,1,1,1,0,1,1,0,0,0,1,0,0,0,0,0,0,0	AAAAATGGCTTCTAATAAGCTGG
sgRNA_0354	L_00362	pyrE	HI_0272	L_00362_gR595f	CGCCGAATTTCAATACATTT	CGG	0.35	642	44	0.0707395	0.573237	L_conig000001_1	+	368803..368822	TATACGCCGAATTTCAATACATTT	AAACAAATGTATTGAAATTCGGCG				1,1,1,1,1,0,0,1,1,1,0,0,0,0,0,0,0,0,0,0	AATACTGCAGCACAAGCAGCAGG
sgRNA_0355	L_00363	rph	HI_0273	L_00363_gR705f	TGATTATTTTCTCGATTATT	TGG	0.2	717	9	0.0129125	0.723341	L_conig000001_1	+	369578..369597	TATATGATTATTTTCTCGATTATT	AAACAATAATCGAGAAAATAATCA				0,1,0,0,0,0,1,0,0,1,1,0,0,0,0,0,0,0,0,0	TACTTTGCGCAAAAACAAGCTGG
sgRNA_0356	L_00365	gltX	HI_0274	L_00365_gR1422f	ACATTTGGATCTAAATTAAA	AGG	0.2	1443	18	0.0126493	0.572438	L_conig000001_1	+	371312..371331	TATAACATTTGGATCTAAATTAAA	AAACTTTAATTTAGATCCAAATGT				1,1,1,1,0,1,0,1,0,1,0,1,0,0,0,0,0,0,0,0	GGGCCTGTATTAGAAAAAGCGGG
sgRNA_0357	L_00366	L_00366	HI_t10,NA,NA,NA	L_00366_gR33r	TGACCCCCTCCTTGTAAGGG	AGG	0.6	76	29	0.517857	1	L_conig000001_1,L_conig000001_1,L_conig000001_1,L_conig000001_1	-,-,-,-	371930..371949,371802..371821,371668..371687,371549..371568	TATATGACCCCCTCCTTGTAAGGG	AAACCCCTTACAAGGAGGGGGTCA				0,0,0,0,0,0,0,0,0,0,0,0,0,0,0,0,0,0,0,0	ATTAAATTAGATTAAGAGGCTGG
sgRNA_0358	L_00370	lpt6	HI_0275	L_00370_gR68r	GAAATAAGTCCAACGATAAT	GGG	0.3	1656	64	0.0391198	0.682738	L_conig000001_1	-	372163..372182	TATAGAAATAAGTCCAACGATAAT	AAACATTATCGTTGGACTTATTTC				1,0,1,1,0,1,1,1,1,0,0,0,0,0,0,0,0,0,0,0	GTATTTGCCGATAAAGAAGCAGG
sgRNA_0361	L_00373	L_00373	HI_0279	L_00373_gR614f	GCTTCCATCGGAAAAGGTTA	GGG	0.45	663	46	0.0715397	0.554901	L_conig000001_1	+	375663..375682	TATAGCTTCCATCGGAAAAGGTTA	AAACTAACCTTTTCCGATGGAAGC				0,0,1,1,1,1,1,0,1,1,0,0,0,0,0,0,0,0,0,0	GGCGATAAATTAGAAAAAGCAGG
sgRNA_0362	L_00374	udp	HI_0280	L_00374_gR21r	GTGCTTTAGTGAGGTTTAGG	TGG	0.45	759	17	0.0230041	0.571059	L_conig000001_1	-	375981..376000	TATAGTGCTTTAGTGAGGTTTAGG	AAACCCTAAACCTCACTAAAGCAC				1,1,1,1,0,1,1,1,0,1,1,0,0,0,0,0,0,0,0,0	CAGATTTGGCTAGATGAAGCTGG
sgRNA_0363	L_00375	L_00375	HI_0281	L_00375_gR1287f	GAGGCTAACGCCACTTTCAT	CGG	0.5	1317	27	0.0208173	0.590293	L_conig000001_1	+	378218..378237	TATAGAGGCTAACGCCACTTTCAT	AAACATGAAAGTGGCGTTAGCCTC				1,1,0,0,1,1,1,0,1,0,1,0,0,0,0,0,0,0,0,0	GAATATGTGAAAAATGAAGCGGG
sgRNA_0364	L_00376	L_00376	HI_0282	L_00376_gR666f	AGCGCAATACAATTAAAGTG	CGG	0.35	744	75	0.103591	0.604479	L_conig000001_1	+	378969..378988	TATAAGCGCAATACAATTAAAGTG	AAACCACTTTAATTGTATTGCGCT				0,1,1,1,1,1,0,1,1,0,0,0,0,0,0,0,0,0,0,0	TCGGCGTGGAAAAATAAGTTTGG
sgRNA_0365	L_00377	menD	HI_0283	L_00377_gR1652f	AGAAACGCCTTGGCGCACCA	AGG	0.6	1707	52	0.0308239	0.398142	L_conig000001_1	+	380759..380778	TATAAGAAACGCCTTGGCGCACCA	AAACTGGTGCGCCAAGGCGTTTCT				1,1,1,0,1,1,1,1,1,1,1,1,0,0,0,0,0,0,0,0	TGAAAACATGGAAAATAAGCTGG
sgRNA_0367	L_00379	L_00379	HI_0286	L_00379_gR18r	GTTCTAATTTGTCGGATTTT	GGG	0.3	1215	14	0.0117155	0.690401	L_conig000001_1	-	382288..382307	TATAGTTCTAATTTGTCGGATTTT	AAACAAAATCCGACAAATTAGAAC				1,1,0,1,1,0,1,0,0,0,0,0,0,0,0,0,0,0,0,0	GAACTAGGCTTAAAAGAAGACGG
sgRNA_0369	L_00381	sdaA	HI_0288	L_00381_gR1323f	CCGACCGTGTGGGAACTGGA	TGG	0.65	1368	42	0.0311573	0.328379	L_conig000001_1	+	386276..386295	TATACCGACCGTGTGGGAACTGGA	AAACTCCAGTTCCCACACGGTCGG				1,1,1,1,1,1,0,1,1,1,1,0,1,0,0,0,0,0,0,0	AATGCGATTTCACAAGAAGGTGG
sgRNA_0370	L_00382	sdaC	HI_0289	L_00382_gR1177f	CGCCAACCGCCGTACCGAAA	AGG	0.65	1239	59	0.0484003	0.484582	L_conig000001_1	+	387532..387551	TATACGCCAACCGCCGTACCGAAA	AAACTTTCGGTACGGCGGTTGGCG				0,0,1,0,1,0,1,1,1,0,1,1,0,0,0,0,0,0,0,0	GCTAAACAAGCAAAAGAAGAAGG
sgRNA_0372	L_00387	L_00387	HI_0293	L_00387_gR23r	AGATAAACCTACTAATTTTG	CGG	0.25	387	19	0.0517711	0.62739	L_conig000001_1	-	390860..390879	TATAAGATAAACCTACTAATTTTG	AAACCAAAATTAGTAGGTTTATCT				1,1,0,0,0,0,1,1,0,1,0,1,0,0,0,0,0,0,0,0	TATATTGTTGCTTAAGAAGAAGG
sgRNA_0373	L_00388	metJ	HI_0294	L_00388_gR283f	TTTTGCCATGTTCTGCATAA	GGG	0.35	318	32	0.107383	0.609827	L_conig000001_1	+	391507..391526	TATATTTTGCCATGTTCTGCATAA	AAACTTATGCAGAACATGGCAAAA				1,1,0,1,1,1,0,0,1,1,0,0,0,0,0,0,0,0,0,0	GTGCAAAAATTACAACAAGCAGG
sgRNA_0374	L_00389	rho	HI_0295	L_00389_gR34r	AGTTTCACAAGATCAGAAAC	AGG	0.35	1263	30	0.0241352	0.566804	L_conig000001_1	-	391832..391851	TATAAGTTTCACAAGATCAGAAAC	AAACGTTTCTGATCTTGTGAAACT				1,1,0,0,1,0,0,0,1,1,0,1,0,0,0,0,0,0,0,0	ATACCTTTCCATTGAGAAGCTGG
sgRNA_0376	L_00391	pilC	HI_0297	L_00391_gR1108f	ATTTGATGTGAGTAAGCCCG	CGG	0.45	1221	110	0.0915903	0.538092	L_conig000001_1	+	394898..394917	TATAATTTGATGTGAGTAAGCCCG	AAACCGGGCTTACTCACATCAAAT				1,1,1,1,0,1,0,1,1,1,0,1,0,0,0,0,0,0,0,0	TGAAAACATGGAAAATAAGCTGG
sgRNA_0381	L_00396	cutE	HI_0302	L_00396_gR65r	CCAATAATCAAATGGCGAAA	AGG	0.35	1530	61	0.0403974	0.576619	L_conig000001_1	-	399144..399163	TATACCAATAATCAAATGGCGAAA	AAACTTTCGCCATTTGATTATTGG				0,1,0,1,0,0,0,0,1,1,1,1,0,0,0,0,0,0,0,0	ATTCAGGCTTTCTTAGAAGCCGG
sgRNA_0382	L_00397	L_00397	HI_0303	L_00397_gR16r	GATATTGGATGATAAATTCT	TGG	0.25	738	12	0.0167131	0.653337	L_conig000001_1	-	400674..400693	TATAGATATTGGATGATAAATTCT	AAACAGAATTTATCATCCAATATC				0,0,1,1,0,1,1,0,1,0,1,0,0,0,0,0,0,0,0,0	TCAAAAGGCGTAAAATAAGCAGG
sgRNA_0383	L_00398	L_00398	HI_0304	L_00398_gR43r	TTAAAATAATCGTCTAAATG	TGG	0.2	561	39	0.0720887	0.681895	L_conig000001_1	-	401435..401454	TATATTAAAATAATCGTCTAAATG	AAACCATTTAGACGATTATTTTAA				0,0,0,1,0,0,1,1,0,0,0,1,0,0,0,0,0,0,0,0	GTTGCAGCACTAAAAGTAGCAGG
sgRNA_0384	L_00399	yqgF	HI_0305	L_00399_gR17r	GCCAAAATCAAAAGCCAGAG	CGG	0.45	420	13	0.0325	0.43944	L_conig000001_1	-	401969..401988	TATAGCCAAAATCAAAAGCCAGAG	AAACCTCTGGCTTTTGATTTTGGC				1,1,1,0,1,1,1,0,0,0,0,0,1,0,0,0,0,0,0,0	AAATAACGTTTATAAGAATCTGG
sgRNA_0393	L_00410	proC	HI_0307	L_00410_gR26r	CATATTGCCGCCACCAATAA	AGG	0.45	816	22	0.0276382	0.561041	L_conig000001_1	-	409211..409230	TATACATATTGCCGCCACCAATAA	AAACTTATTGGTGGCGGCAATATG				1,1,1,1,1,0,1,1,0,1,0,0,0,0,0,0,0,0,0,0	GGTAAATCTTTAGAAGAAGCTGG
sgRNA_0394	L_00411	hcaT	HI_0308	L_00411_gR19r	CTCAGTGCGAGCCAATAAAA	AGG	0.45	1167	15	0.0130776	0.620932	L_conig000001_1	-	410019..410038	TATACTCAGTGCGAGCCAATAAAA	AAACTTTTATTGGCTCGCACTGAG				1,1,1,1,0,0,1,1,1,0,1,0,0,0,0,0,0,0,0,0	CCACCTTTATTCTATGAAGCAGG
sgRNA_0397	L_00414	ruvB	HI_0312	L_00414_gR943f	ATAGTTTAGGACGAATAGCA	CGG	0.35	1008	62	0.062753	0.405208	L_conig000001_1	+	413532..413551	TATAATAGTTTAGGACGAATAGCA	AAACTGCTATTCGTCCTAAACTAT				1,0,0,1,0,1,1,0,1,0,0,0,0,0,0,0,1,0,0,0	CTTGCACCGAAAAAAGCAGCAGG
sgRNA_0398	L_00415	ruvA	HI_0313	L_00415_gR570f	ACATTGAGTAAAATTTCTGG	AGG	0.3	615	42	0.0705882	0.570756	L_conig000001_1	+	414174..414193	TATAACATTGAGTAAAATTTCTGG	AAACCCAGAAATTTTACTCAATGT				0,1,1,1,0,0,1,1,1,1,1,0,0,0,0,0,0,0,0,0	ATTGATTTCAAAGAAGAAGGTGG
sgRNA_0400	L_00417	L_00417	HI_0315	L_00417_gR700f	GTGCATCTTGTGCTGCTTTG	CGG	0.5	741	38	0.0527046	0.406854	L_conig000001_1	+	415600..415619	TATAGTGCATCTTGTGCTGCTTTG	AAACCAAAGCAGCACAAGATGCAC				0,0,1,1,0,0,1,0,0,0,1,1,1,0,0,0,0,0,0,0	CTGGCAGGATTTAAAGAAGCAGG
sgRNA_0401	L_00418	ntpA	HI_0316	L_00418_gR367f	AATCAGGATCATCTTGGCGT	TGG	0.45	474	104	0.229075	0.51694	L_conig000001_1	+	416019..416038	TATAAATCAGGATCATCTTGGCGT	AAACACGCCAAGATGATCCTGATT				0,1,0,1,0,1,0,0,0,0,1,0,1,0,0,0,0,0,0,0	CTCTATCAGCCAAAAGCAGCGGG
sgRNA_0402	L_00419	L_00419	HI_0317	L_00419_gR1729f	CGTCTTGTCCGATATTGTTA	CGG	0.4	1767	35	0.0200343	0.603125	L_conig000001_1	+	417876..417895	TATACGTCTTGTCCGATATTGTTA	AAACTAACAATATCGGACAAGACG				1,1,0,1,1,1,0,0,1,0,1,0,0,0,0,0,0,0,0,0	TCTGAAGCAGAAAACGAAGCAGG
sgRNA_0403	L_00420	L_00420	HI_0318	L_00420_gR131r	ATGGGCAATGGACAACAGTG	TGG	0.5	519	127	0.254509	0.488531	L_conig000001_1	-	418276..418295	TATAATGGGCAATGGACAACAGTG	AAACCACTGTTGTCCATTGCCCAT				1,0,1,1,0,0,1,1,1,1,1,1,0,0,0,0,0,0,0,0	AAACAAATTAGTGATGCGTTTGG
sgRNA_0404	L_00421	L_00421	HI_0319	L_00421_gR32r	ATCCCCCAATTTAGCAATGG	GGG	0.45	726	28	0.0396601	0.627204	L_conig000001_1	-	418748..418767	TATAATCCCCCAATTTAGCAATGG	AAACCCATTGCTAAATTGGGGGAT				0,1,1,1,0,0,1,1,1,0,1,0,0,0,0,0,0,0,0,0	TTAGCGGCAGCACAAGAAGCAGG
sgRNA_0405	L_00422	vapB1	HI_0321	L_00422_gR39r	CCATCGGGATCCGAACAGCT	TGG	0.6	237	35	0.16129	0.536796	L_conig000001_1	-	419573..419592	TATACCATCGGGATCCGAACAGCT	AAACAGCTGTTCGGATCCCGATGG				1,1,1,1,0,1,1,1,1,1,1,0,0,0,0,0,0,0,0,0	CTGGCAGGATTTAAAGAAGCAGG
sgRNA_0406	L_00423	L_00423	HI_0322	L_00423_gR26r	CATTAAATAAATAATGATAT	TGG	0.1	405	22	0.0571429	0.674926	L_conig000001_1	-	419793..419812	TATACATTAAATAAATAATGATAT	AAACATATCATTATTTATTTAATG				1,1,1,1,0,0,0,1,1,0,1,0,0,0,0,0,0,0,0,0	TCCGCATCCGTATAAGAAGTCGG
sgRNA_0408	L_00425	rnt	HI_0324	L_00425_gR11r	ATAAGGGATTTCTTGAGAAT	CGG	0.3	690	7	0.0104478	0.548587	L_conig000001_1	-	420730..420749	TATAATAAGGGATTTCTTGAGAAT	AAACATTCTCAAGAAATCCCTTAT				1,0,1,1,0,1,1,1,0,1,0,1,0,0,0,0,0,0,0,0	AAAAAACATTGTAAAGAAGCTGG
sgRNA_0409	L_00426	L_00426	HI_0325	L_00426_gR18r	CGATGATTGAGATAACAACA	GGG	0.35	1353	14	0.0105026	0.527131	L_conig000001_1	-	421740..421759	TATACGATGATTGAGATAACAACA	AAACTGTTGTTATCTCAATCATCG				1,1,1,1,1,1,1,1,0,0,1,0,0,0,0,0,0,0,0,0	GCAGCCCCAATATAAGTAGCGGG
sgRNA_0411	L_00429	L_00429	HI_0328	L_00429_gR545f	TAGACCTGGTTTGAAATCAC	TGG	0.4	567	19	0.0347349	0.583473	L_conig000001_1	+	424577..424596	TATATAGACCTGGTTTGAAATCAC	AAACGTGATTTCAAACCAGGTCTA				1,1,1,1,0,1,0,1,1,1,1,0,0,0,0,0,0,0,0,0	GATGAAGCAAAAGAAGAAGTGGG
sgRNA_0412	L_00430	L_00430	HI_0329	L_00430_gR19r	TCTCTAATGACGGGTTCTTG	GGG	0.45	1017	15	0.0150451	0.52338	L_conig000001_1	-	424668..424687	TATATCTCTAATGACGGGTTCTTG	AAACCAAGAACCCGTCATTAGAGA				1,0,1,1,0,1,0,0,1,0,0,0,1,0,0,0,0,0,0,0	TATTGGCAAAAAGACGAAGCGGG
sgRNA_0413	L_00431	L_00431	HI_0330	L_00431_gR73r	ATTGTTTTCTTTGGTGTAAT	TGG	0.25	1296	69	0.0540752	0.639144	L_conig000001_1	-	425837..425856	TATAATTGTTTTCTTTGGTGTAAT	AAACATTACACCAAAGAAAACAAT				0,1,0,1,0,0,1,0,1,1,1,0,0,0,0,0,0,0,0,0	AAACAAATTAGTGATGCGTTTGG
sgRNA_0415	L_00433	recO	HI_0332	L_00433_gR48r	ATAAGCTCGTTTCACTATAA	GGG	0.3	711	44	0.0636758	0.51103	L_conig000001_1	-	427573..427592	TATAATAAGCTCGTTTCACTATAA	AAACTTATAGTGAAACGAGCTTAT				0,1,0,0,1,1,0,1,1,0,1,1,0,0,0,0,0,0,0,0	ATACCACTAAAAAAATAAGCGGG
sgRNA_0416	L_00434	rumA	HI_0333	L_00434_gR53r	ATCAAGAATATCAGCCGTAA	TGG	0.35	1317	49	0.0377795	0.607785	L_conig000001_1	-	428288..428307	TATAATCAAGAATATCAGCCGTAA	AAACTTACGGCTGATATTCTTGAT				1,0,1,1,0,1,0,1,1,1,1,0,0,0,0,0,0,0,0,0	ATACCTTTCCATTGAGAAGCTGG
sgRNA_0419	L_00437	mog	HI_0336	L_00437_gR84r	CTAACCAAGCCTGTAATTCT	GGG	0.4	594	80	0.139373	0.494417	L_conig000001_1	-	432398..432417	TATACTAACCAAGCCTGTAATTCT	AAACAGAATTACAGGCTTGGTTAG				1,0,1,1,1,1,1,0,1,1,1,0,0,0,0,0,0,0,0,0	TCATGGTTATTTGATACGCTAGG
sgRNA_0420	L_00438	glnB	HI_0337	L_00438_gR34r	CGCACATCGTCTAATTTAAA	GGG	0.35	339	30	0.0940439	0.639484	L_conig000001_1	-	432943..432962	TATACGCACATCGTCTAATTTAAA	AAACTTTAAATTAGACGATGTGCG				1,1,1,0,0,0,1,1,0,1,1,0,0,0,0,0,0,0,0,0	CGGTCAATTTTAGAAGAAGATGG
sgRNA_0422	L_00440	priA	HI_0339	L_00440_gR2176f	GCGGCACAGCCAGTGCCACT	CGG	0.7	2193	14	0.00644271	0.455541	L_conig000001_1	+	436498..436517	TATAGCGGCACAGCCAGTGCCACT	AAACAGTGGCACTGGCTGTGCCGC				1,1,1,1,1,0,0,1,0,1,1,1,0,0,0,0,0,0,0,0	GTTGCAGCACTAAAAGTAGCAGG
sgRNA_0423	L_00441	trmB	HI_0340	L_00441_gR41r	GGTAAATTCTGCGGTTTCAA	CGG	0.4	741	37	0.0513176	0.583266	L_conig000001_1	-	436653..436672	TATAGGTAAATTCTGCGGTTTCAA	AAACTTGAAACCGCAGAATTTACC				1,1,1,0,0,0,1,1,0,0,1,1,0,0,0,0,0,0,0,0	TTAGCGGCAGCACAAGAAGCAGG
sgRNA_0424	L_00442	L_00442	HI_0341	L_00442_gR87r	TCGCAGTGCCTTCTGCAAAT	TGG	0.5	345	83	0.255385	0.559699	L_conig000001_1	-	437524..437543	TATATCGCAGTGCCTTCTGCAAAT	AAACATTTGCAGAAGGCACTGCGA				0,1,1,0,0,1,1,1,0,0,1,1,0,0,0,0,0,0,0,0	AAAAAACATTGTAAAGAAGCTGG
sgRNA_0425	L_00443	L_00443	HI_0342	L_00443_gR11r	TCTGCGAGGTAAATTTTCAA	CGG	0.35	531	7	0.0136986	0.698062	L_conig000001_1	-	437998..438017	TATATCTGCGAGGTAAATTTTCAA	AAACTTGAAAATTTACCTCGCAGA				1,0,0,1,1,1,0,0,1,0,0,0,0,0,0,0,0,0,0,0	TTTATAGAGAAAAGAGAAGCAGG
sgRNA_0426	L_00444	napD	HI_0343	L_00444_gR104r	ATGCTCAATCGCTAAAAGTG	CGG	0.4	282	100	0.381679	0.772677	L_conig000001_1	-	438614..438633	TATAATGCTCAATCGCTAAAAGTG	AAACCACTTTTAGCGATTGAGCAT				1,0,0,1,0,1,1,1,0,0,0,0,0,0,0,0,0,0,0,0	TTGAAAATATCATTACCTGATGG
sgRNA_0427	L_00445	napA	HI_0344	L_00445_gR38r	TGCGGCTGCCATAGCCGCAT	TGG	0.65	2484	34	0.0137987	0.500391	L_conig000001_1	-	438866..438885	TATATGCGGCTGCCATAGCCGCAT	AAACATGCGGCTATGGCAGCCGCA				0,1,1,0,1,1,1,0,0,1,0,1,0,0,0,0,0,0,0,0	GCACTACGCTTAGAAGAAGAAGG
sgRNA_0430	L_00448	napB	HI_0347	L_00448_gR85r	GTTAAATCTTTTCCCACTGC	TGG	0.4	444	81	0.191038	0.455298	L_conig000001_1	-	443158..443177	TATAGTTAAATCTTTTCCCACTGC	AAACGCAGTGGGAAAAGATTTAAC				0,1,1,1,1,0,0,0,1,1,1,1,0,0,0,0,0,0,0,0	GACTTAGTTAAAAATGAAGCCGG
sgRNA_0431	L_00449	napC	HI_0348	L_00449_gR22r	CAGAAACGCTTTAAGATATT	TGG	0.3	603	18	0.0308748	0.608932	L_conig000001_1	-	443553..443572	TATACAGAAACGCTTTAAGATATT	AAACAATATCTTAAAGCGTTTCTG				0,0,1,0,0,1,1,1,1,0,0,1,0,0,0,0,0,0,0,0	AAAAATGGCTTCTAATAAGCTGG
sgRNA_0432	L_00450	adk	HI_0349	L_00450_gR615f	TGAGTGCCTTTACCTGCACC	CGG	0.55	645	27	0.0432	0.669206	L_conig000001_1	+	444895..444914	TATATGAGTGCCTTTACCTGCACC	AAACGGTGCAGGTAAAGGCACTCA				1,1,1,0,0,1,0,1,0,0,0,1,0,0,0,0,0,0,0,0	TTCCCTGGTTTAAAAGAAGAAGG
sgRNA_0433	L_00451	lic3C	HI_0350	L_00451_gR1220f	ACCAGAATTAAAACCTGTGA	AGG	0.35	1278	55	0.0437202	0.583603	L_conig000001_1	+	446229..446248	TATAACCAGAATTAAAACCTGTGA	AAACTCACAGGTTTTAATTCTGGT				1,0,0,0,0,1,1,1,1,1,0,1,0,0,0,0,0,0,0,0	ACCCAGGAAATAAAAAAAGCTGG
sgRNA_0436	L_00454	L_00454	HI_0354	L_00454_gR35r	AAATAACGTTTGCCCATTAA	AGG	0.3	723	31	0.0440967	0.607568	L_conig000001_1	-	449026..449045	TATAAAATAACGTTTGCCCATTAA	AAACTTAATGGGCAAACGTTATTT				1,0,0,1,0,0,1,1,0,0,1,1,0,0,0,0,0,0,0,0	TGATAATATTCGTAAGCAGCCGG
sgRNA_0437	L_00455	L_00455	HI_0355	L_00455_gR18r	CAATTAAAAGCGGTTTAAGT	AGG	0.3	738	14	0.0194986	0.414732	L_conig000001_1	-	449728..449747	TATACAATTAAAAGCGGTTTAAGT	AAACACTTAAACCGCTTTTAATTG				1,0,0,1,1,1,1,1,1,1,1,1,0,0,0,0,0,0,0,0	GAAGTGCCTGCACCAGAAGCGGG
sgRNA_0438	L_00456	L_00456	HI_0357	L_00456_gR21r	CCATTACAAAGCTGAAATAA	CGG	0.3	945	17	0.0183784	0.498925	L_conig000001_1	-	450490..450509	TATACCATTACAAAGCTGAAATAA	AAACTTATTTCAGCTTTGTAATGG				1,1,0,1,0,0,1,1,1,1,1,1,0,0,0,0,0,0,0,0	AAGCGCGCATTAAAAGAAACTGG
sgRNA_0440	L_00458	hfeD	HI_0359	L_00458_gR789f	TGCATAAACTCAAATTGTAG	CGG	0.3	816	24	0.0301508	0.536881	L_conig000001_1	+	452941..452960	TATATGCATAAACTCAAATTGTAG	AAACCTACAATTTGAGTTTATGCA				0,1,0,1,1,0,1,0,1,1,1,0,0,0,0,0,0,0,0,0	GTTAAACAAGCAAAAGAAGGCGG
sgRNA_0441	L_00459	hfeC	HI_0360	L_00459_gR822f	AGCATATAATCATAGGAAAA	AGG	0.25	849	24	0.0289505	0.521583	L_conig000001_1	+	453782..453801	TATAAGCATATAATCATAGGAAAA	AAACTTTTCCTATGATTATATGCT				1,1,1,1,1,1,1,0,1,0,1,0,0,0,0,0,0,0,0,0	ATACCTTTCCATTGAGAAGCTGG
sgRNA_0442	L_00460	hfeB	HI_0361	L_00460_gR773f	CATTATGCTTTTAAATAATG	TGG	0.2	921	145	0.160932	0.725984	L_conig000001_1	+	454585..454604	TATACATTATGCTTTTAAATAATG	AAACCATTATTTAAAAGCATAATG				1,1,0,1,0,1,0,0,1,1,0,0,0,0,0,0,0,0,0,0	ACCCAGGAAATAAAAAAAGCTGG
sgRNA_0443	L_00461	hfeA	HI_0362	L_00461_gR851f	AAATAAACCAAGTGCAAGTG	CGG	0.35	882	28	0.0324826	0.64658	L_conig000001_1	+	455583..455602	TATAAAATAAACCAAGTGCAAGTG	AAACCACTTGCACTTGGTTTATTT				1,0,1,1,0,1,0,1,0,1,1,0,0,0,0,0,0,0,0,0	ATTGCGCAAGCAAAACAAGCGGG
sgRNA_0448	L_00466	L_00466	HI_0367	L_00466_gR13r	GAAAGCACTTGCTCAGTAGT	TGG	0.45	912	9	0.0100897	0.388696	L_conig000001_1	-	459487..459506	TATAGAAAGCACTTGCTCAGTAGT	AAACACTACTGAGCAAGTGCTTTC				0,0,1,0,0,0,0,0,1,0,0,1,0,0,1,0,0,0,0,0	ACCCAGGAAATAAAAAAAGCTGG
sgRNA_0449	L_00467	L_00467	HI_0368	L_00467_gR22r	GATTCACGACGCTTAATAGT	TGG	0.4	1107	18	0.0165593	0.503965	L_conig000001_1	-	460416..460435	TATAGATTCACGACGCTTAATAGT	AAACACTATTAAGCGTCGTGAATC				0,1,1,0,0,0,1,1,1,1,1,1,0,0,0,0,0,0,0,0	GCACTACGCTTAGAAGAAGAAGG
sgRNA_0450	L_00468	hisS	HI_0369	L_00468_gR50r	CCATAATGGAGATTCTGTTG	GGG	0.4	1272	46	0.0367412	0.44703	L_conig000001_1	-	461560..461579	TATACCATAATGGAGATTCTGTTG	AAACCAACAGAATCTCCATTATGG				1,1,1,1,1,1,0,1,1,0,1,1,0,0,0,0,0,0,0,0	TCTCAAACTAATTATGAAGCAGG
sgRNA_0451	L_00469	L_00469	HI_0370	L_00469_gR17r	AATCTCTTGTTCTTCTTCAA	TGG	0.3	615	13	0.0218487	0.602522	L_conig000001_1	-	462816..462835	TATAAATCTCTTGTTCTTCTTCAA	AAACTTGAAGAAGAACAAGAGATT				0,0,1,1,0,0,1,1,1,0,0,1,0,0,0,0,0,0,0,0	GCAGCCCCAATATAAGTAGCGGG
sgRNA_0452	L_00470	L_00470	HI_0371	L_00470_gR173f	AAGTTCTTCTGCAATTAATT	GGG	0.25	195	19	0.108571	0.63451	L_conig000001_1	+	463624..463643	TATAAAGTTCTTCTGCAATTAATT	AAACAATTAATTGCAGAAGAACTT				1,1,1,1,0,1,1,1,0,1,0,0,0,0,0,0,0,0,0,0	CGCCTATCGGCACATCCGTTTGG
sgRNA_0453	L_00471	fdx	HI_0372	L_00471_gR297f	GCATCAACGACCATACCTTC	AGG	0.5	342	42	0.130435	0.536602	L_conig000001_1	+	463942..463961	TATAGCATCAACGACCATACCTTC	AAACGAAGGTATGGTCGTTGATGC				1,1,1,1,0,0,0,0,1,1,1,1,0,0,0,0,0,0,0,0	AATACTGCAGCACAAGCAGCAGG
sgRNA_0454	L_00472	hscA	HI_0373	L_00472_gR1830f	TGCGGTGCCGCAGCTTGTCC	TGG	0.7	1860	27	0.0146739	0.319793	L_conig000001_1	+	465856..465875	TATATGCGGTGCCGCAGCTTGTCC	AAACGGACAAGCTGCGGCACCGCA				1,1,1,1,1,0,1,1,0,1,0,0,0,0,0,1,0,0,0,0	TGCTAGAAATGTTAAAAAGCTGG
sgRNA_0456	L_00474	hscB	HI_0375	L_00474_gR489f	TCATCCAGCTGAAAATCAAC	TGG	0.4	525	33	0.0653465	0.50607	L_conig000001_1	+	467130..467149	TATATCATCCAGCTGAAAATCAAC	AAACGTTGATTTTCAGCTGGATGA				0,1,1,1,1,1,1,1,1,1,0,0,0,0,0,0,0,0,0,0	TTGATTGCATCATAAGAAGCTGG
sgRNA_0457	L_00475	L_00475	HI_0376	L_00475_gR275f	TTTACCACGATTATCCAAAA	AGG	0.3	324	46	0.151316	0.725645	L_conig000001_1	+	467453..467472	TATATTTACCACGATTATCCAAAA	AAACTTTTGGATAATCGTGGTAAA				1,1,1,0,0,1,0,1,0,0,1,0,0,0,0,0,0,0,0,0	TACTTTGCGCAAAAACAAGCTGG
sgRNA_0458	L_00476	nifU	HI_0377	L_00476_gR336f	TCCAATGATCCCACATTACG	TGG	0.45	381	42	0.116343	0.437287	L_conig000001_1	+	467895..467914	TATATCCAATGATCCCACATTACG	AAACCGTAATGTGGGATCATTGGA				0,1,1,1,1,0,1,1,1,0,1,1,0,0,0,0,0,0,0,0	AAGCAATACCAATAATAAGCAGG
sgRNA_0459	L_00477	nifS2	HI_0378	L_00477_gR1200f	GCTGCGTAGTCTAAATAAAT	AGG	0.35	1215	12	0.0100418	0.668357	L_conig000001_1	+	469199..469218	TATAGCTGCGTAGTCTAAATAAAT	AAACATTTATTTAGACTACGCAGC				1,0,0,1,1,1,0,0,0,0,1,0,0,0,0,0,0,0,0,0	CCAGGAACACCATCAGAAGCGGG
sgRNA_0460	L_00478	L_00478	HI_0379	L_00478_gR410f	ATTTAAAGCAATATCTAAAA	CGG	0.15	453	40	0.0923788	0.608205	L_conig000001_1	+	469690..469709	TATAATTTAAAGCAATATCTAAAA	AAACTTTTAGATATTGCTTTAAAT				1,0,0,1,1,1,0,0,0,1,1,0,0,0,0,0,0,0,0,0	ACCCAGGAAATAAAAAAAGCTGG
sgRNA_0461	L_00479	L_00479	HI_0380	L_00479_gR629f	AGGTGAAACAAGACAAAGCT	GGG	0.4	726	94	0.133144	0.450952	L_conig000001_1	+	470414..470433	TATAAGGTGAAACAAGACAAAGCT	AAACAGCTTTGTCTTGTTTCACCT				1,0,1,1,1,0,1,1,1,0,1,1,0,0,0,0,0,0,0,0	GGCGATAAATTAGAAAAAGCAGG
sgRNA_0463	L_00482	L_00482	HI_0381	L_00482_gR308f	TTTATCAAAACCGAAATAAA	CGG	0.2	462	151	0.341629	0.628719	L_conig000001_1	+	471258..471277	TATATTTATCAAAACCGAAATAAA	AAACTTTATTTCGGTTTTGATAAA				0,1,1,1,0,1,0,0,1,0,0,1,0,0,0,0,0,0,0,0	CAATTTGCGGAATAAGAGGCTGG
sgRNA_0465	L_00484	L_00484	HI_0383	L_00484_gR1171f	CAAACAAGATAAAGTGCAAA	AGG	0.3	1227	53	0.0439105	0.560286	L_conig000001_1	+	473931..473950	TATACAAACAAGATAAAGTGCAAA	AAACTTTGCACTTTATCTTGTTTG				0,1,0,1,1,1,0,1,0,1,1,0,0,0,0,0,0,0,0,0	AACAGCCATTAAAGTACGTTTGG
sgRNA_0466	L_00485	tolR	HI_0384	L_00485_gR320f	GCTTTGACTAATAATAGGGG	CGG	0.4	420	97	0.2425	0.442035	L_conig000001_1	+	474322..474341	TATAGCTTTGACTAATAATAGGGG	AAACCCCCTATTATTAGTCAAAGC				1,0,0,0,0,1,0,0,1,0,0,0,0,0,0,0,0,1,0,0	AAATAACGTTTATAAGAATCTGG
sgRNA_0468	L_00487	ybgC	HI_0386	L_00487_gR381f	TCTTCATAATACACACGAAC	AGG	0.35	411	27	0.0690537	0.645943	L_conig000001_1	+	475576..475595	TATATCTTCATAATACACACGAAC	AAACGTTCGTGTGTATTATGAAGA				0,1,0,0,0,0,1,1,1,1,1,0,0,0,0,0,0,0,0,0	TTATTATCGCCAGTAGAAGCGGG
sgRNA_0469	L_00488	dinG	HI_0387	L_00488_gR29r	GCCATTTAGTGAGAAAATAT	TGG	0.3	1923	25	0.0131372	0.548844	L_conig000001_1	-	475972..475991	TATAGCCATTTAGTGAGAAAATAT	AAACATATTTTCTCACTAAATGGC				1,1,0,1,1,0,0,1,1,1,1,0,0,0,0,0,0,0,0,0	AACCTTGGTACATCTGGCGTGGG
sgRNA_0470	L_00489	L_00489	HI_0388	L_00489_gR38r	GACAGAACAGGCTTCAGTAG	AGG	0.5	711	34	0.0492041	0.419528	L_conig000001_1	-	477916..477935	TATAGACAGAACAGGCTTCAGTAG	AAACCTACTGAAGCCTGTTCTGTC				1,0,0,1,0,0,1,1,1,1,1,0,1,0,0,0,0,0,0,0	TGAAAACATGGAAAATAAGCTGG
sgRNA_0472	L_00491	lcfA	HI_0390.1	L_00491_gR62r	CAAAATAGATTCATATTTTG	AGG	0.2	1689	58	0.0347513	0.62172	L_conig000001_1	-	479268..479287	TATACAAAATAGATTCATATTTTG	AAACCAAAATATGAATCTATTTTG				1,0,0,0,1,0,1,1,1,1,0,0,0,0,0,0,0,0,0,0	ACAGCAAACTTAAATACATTGGG
sgRNA_0477	L_00496	L_00496	HI_0395	L_00496_gR43r	GATTTCAAATAATAACGTTC	GGG	0.25	309	39	0.134948	0.584079	L_conig000001_1	-	486026..486045	TATAGATTTCAAATAATAACGTTC	AAACGAACGTTATTATTTGAAATC				1,1,0,1,1,0,1,0,1,0,1,0,0,0,0,0,0,0,0,0	TCAGAGGAACAAAAAGCAGCAGG
sgRNA_0478	L_00497	L_00497	HI_0396	L_00497_gR40r	ATTTCTGGCGTGATATGTTC	AGG	0.4	1215	36	0.0301255	0.543315	L_conig000001_1	-	486334..486353	TATAATTTCTGGCGTGATATGTTC	AAACGAACATATCACGCCAGAAAT				1,0,1,1,1,0,1,1,1,0,1,0,0,0,0,0,0,0,0,0	TGGGTGATTGCAAAAGAAGAAGG
sgRNA_0480	L_00499	adpP	HI_0398	L_00499_gR30r	CCAATATTTCTATATCTTGT	TGG	0.25	633	26	0.0424144	0.499677	L_conig000001_1	-	489057..489076	TATACCAATATTTCTATATCTTGT	AAACACAAGATATAGAAATATTGG				1,0,0,1,1,1,1,1,1,1,1,0,0,0,0,0,0,0,0,0	ATCTTCGCCTAAAATACGATTGG
sgRNA_0481	L_00500	icc	HI_0399	L_00500_gR40r	ATTTGTAATAACTTTATAAC	AGG	0.15	825	36	0.0447205	0.689439	L_conig000001_1	-	489709..489728	TATAATTTGTAATAACTTTATAAC	AAACGTTATAAAGTTATTACAAAT				1,1,0,0,0,1,1,0,0,0,0,1,0,0,0,0,0,0,0,0	GAAAACGGTGCAAAAGAAGCAGG
sgRNA_0482	L_00501	L_00501	HI_0400	L_00501_gR278f	TTCTTCTGCTTTGCATTTTA	CGG	0.3	288	7	0.0261194	0.610106	L_conig000001_1	+	490856..490875	TATATTCTTCTGCTTTGCATTTTA	AAACTAAAATGCAAAGCAGAAGAA				1,0,1,0,1,1,1,1,1,0,0,0,0,0,0,0,0,0,0,0	GGCCCGAACTTAAATATGTTAGG
sgRNA_0488	L_00507	accA	HI_0406	L_00507_gR937f	ATTCAAAATCTAAATATTCT	TGG	0.15	948	8	0.00862069	0.610038	L_conig000001_1	+	496135..496154	TATAATTCAAAATCTAAATATTCT	AAACAGAATATTTAGATTTTGAAT				1,1,1,1,1,0,1,0,1,0,0,0,0,0,0,0,0,0,0,0	CTGGCAGGATTTAAAGAAGCAGG
sgRNA_0489	L_00508	znuB	HI_0407	L_00508_gR762f	ACAATGCCTGTTAAAAGGGC	AGG	0.45	786	21	0.0274151	0.374375	L_conig000001_1	+	496996..497015	TATAACAATGCCTGTTAAAAGGGC	AAACGCCCTTTTAACAGGCATTGT				1,0,0,0,0,1,1,1,0,1,1,1,1,0,0,0,0,0,0,0	TTAACAATGACAGAAGAAACAGG
sgRNA_0491	L_00510	L_00510	HI_0409	L_00510_gR10r	GCTAATTTTACGTGTTGCAC	TGG	0.4	1428	6	0.00426136	0.641029	L_conig000001_1	-	498020..498039	TATAGCTAATTTTACGTGTTGCAC	AAACGTGCAACACGTAAAATTAGC				1,1,0,1,0,1,0,0,0,1,0,1,0,0,0,0,0,0,0,0	CGTAGTATTGTGTCAGAAGCAGG
sgRNA_0492	L_00511	tyrR	HI_0410	L_00511_gR37r	TGTACAATAAAACACTCGAA	AGG	0.3	957	33	0.0352188	0.626986	L_conig000001_1	-	499589..499608	TATATGTACAATAAAACACTCGAA	AAACTTCGAGTGTTTTATTGTACA				0,1,1,1,0,1,0,1,0,1,1,0,0,0,0,0,0,0,0,0	ATGGAACAGTTAAAAGAGGCAGG
sgRNA_0493	L_00512	L_00512	HI_0411	L_00512_gR243f	CGACGAAGCGCATTTAAATA	AGG	0.4	276	30	0.117188	0.590421	L_conig000001_1	+	500834..500853	TATACGACGAAGCGCATTTAAATA	AAACTATTTAAATGCGCTTCGTCG				1,0,0,1,1,0,0,0,0,1,0,1,0,0,0,0,0,0,0,0	CGATAAGAGCCAAATAAGTTTGG
sgRNA_0494	L_00513	rluC	HI_0412	L_00513_gR849f	ATGCGATAAATTAAACTTTT	AGG	0.2	969	117	0.123288	0.615176	L_conig000001_1	+	501806..501825	TATAATGCGATAAATTAAACTTTT	AAACAAAAGTTTAATTTATCGCAT				1,0,1,1,1,0,1,0,0,1,0,0,0,0,0,0,0,0,0,0	AAAAATGGCTTCTAATAAGCTGG
sgRNA_0496	L_00515	L_00515	HI_0414	L_00515_gR10r	GCCTTCACATCTCCGCCTAT	TGG	0.55	213	6	0.0310881	0.682106	L_conig000001_1	-	505408..505427	TATAGCCTTCACATCTCCGCCTAT	AAACATAGGCGGAGATGTGAAGGC				1,1,1,0,0,1,0,1,1,0,1,0,0,0,0,0,0,0,0,0	CGCGTAAAACTAAAAAAAGCTGG
sgRNA_0497	L_00516	thiM	HI_0415	L_00516_gR26r	CGGATTCTGCTCACGGATTT	TGG	0.5	792	22	0.0284974	0.501009	L_conig000001_1	-	505966..505985	TATACGGATTCTGCTCACGGATTT	AAACAAATCCGTGAGCAGAATCCG				1,1,1,1,1,1,1,1,1,1,0,0,0,0,0,0,0,0,0,0	GACTTCGTAGCAAAAGATGCAGG
sgRNA_0498	L_00517	thiD	HI_0416	L_00517_gR32r	GCCACTGTCTGACCCTGCGA	TGG	0.65	810	28	0.035443	0.60751	L_conig000001_1	-	506756..506775	TATAGCCACTGTCTGACCCTGCGA	AAACTCGCAGGGTCAGACAGTGGC				1,1,0,0,0,1,1,1,1,1,1,0,0,0,0,0,0,0,0,0	TAAGCGTTTTGCTAAGAAGTAGG
sgRNA_0499	L_00518	thiE	HI_0417	L_00518_gR31r	GTGCCTGCCACAAAGTAAAG	CGG	0.5	681	27	0.0408472	0.51615	L_conig000001_1	-	507575..507594	TATAGTGCCTGCCACAAAGTAAAG	AAACCTTTACTTTGTGGCAGGCAC				1,0,1,1,1,1,1,1,1,0,1,0,0,0,0,0,0,0,0,0	GGTAAATCTTTAGAAGAAGCTGG
sgRNA_0501	L_00520	L_00520	HI_0419	L_00520_gR14r	AAGTAATTCTGGTTTGAATT	GGG	0.25	1380	10	0.00735294	0.571911	L_conig000001_1	-	509695..509714	TATAAAGTAATTCTGGTTTGAATT	AAACAATTCAAACCAGAATTACTT				1,0,1,1,1,0,1,0,1,0,1,0,0,0,0,0,0,0,0,0	ACTTATTTACGAGATAAGTTTGG
sgRNA_0502	L_00521	L_00521	HI_0422	L_00521_gR1304f	AAGATCGAATTGTTCAAATT	GGG	0.25	1320	13	0.01	0.584575	L_conig000001_1	+	512385..512404	TATAAAGATCGAATTGTTCAAATT	AAACAATTTGAACAATTCGATCTT				0,1,1,0,0,1,1,1,1,0,0,1,0,0,0,0,0,0,0,0	ATTGCGCAAGCAAAACAAGCGGG
sgRNA_0504	L_00523	L_00523	HI_0424	L_00523_gR582f	TTGCCTGCGGATTGAAAAGA	CGG	0.45	606	21	0.0358362	0.437287	L_conig000001_1	+	513781..513800	TATATTGCCTGCGGATTGAAAAGA	AAACTCTTTTCAATCCGCAGGCAA				0,1,1,1,1,0,1,1,1,0,1,1,0,0,0,0,0,0,0,0	GTATGTGTACGAGATGAAGCAGG
sgRNA_0505	L_00524	pssA	HI_0425	L_00524_gR23r	TAAATTTTGTTCAGCTCGTT	TGG	0.3	1368	19	0.014095	0.448009	L_conig000001_1	-	513987..514006	TATATAAATTTTGTTCAGCTCGTT	AAACAACGAGCTGAACAAAATTTA				1,0,0,1,1,0,0,0,1,1,0,0,1,0,0,0,0,0,0,0	GACTTAGTTAAAAATGAAGCCGG
sgRNA_0506	L_00525	fadR	HI_0426	L_00525_gR692f	TGCTAAAGCTGCTGGACTTT	GGG	0.45	726	31	0.0439093	0.5495	L_conig000001_1	+	516056..516075	TATATGCTAAAGCTGCTGGACTTT	AAACAAAGTCCAGCAGCTTTAGCA				0,1,1,1,0,1,1,1,1,0,0,1,0,0,0,0,0,0,0,0	CCGCTATCAGAAAAAGAATCAGG
sgRNA_0507	L_00526	nhaB	HI_0427	L_00526_gR52r	ATGGCAAGTTTGTACCATTC	TGG	0.4	1545	48	0.0314754	0.504233	L_conig000001_1	-	516279..516298	TATAATGGCAAGTTTGTACCATTC	AAACGAATGGTACAAACTTGCCAT				1,1,0,1,0,1,1,1,0,1,1,1,0,0,0,0,0,0,0,0	ATGGAACAGTTAAAAGAGGCAGG
sgRNA_0508	L_00527	dsbB	HI_0428	L_00527_gR77r	GTAAAGTGCGGTGGATTCTA	AGG	0.45	534	73	0.142023	0.437768	L_conig000001_1	-	517858..517877	TATAGTAAAGTGCGGTGGATTCTA	AAACTAGAATCCACCGCACTTTAC				1,1,1,1,0,1,0,0,0,1,1,0,1,0,0,0,0,0,0,0	GGCGGTACGGGAAAAGAATCAGG
sgRNA_0509	L_00528	glmS	HI_0429	L_00528_gR1641f	ATTCCCGTTCCACCAATTAA	TGG	0.4	1833	189	0.104247	0.538372	L_conig000001_1	+	519997..520016	TATAATTCCCGTTCCACCAATTAA	AAACTTAATTGGTGGAACGGGAAT				0,1,1,0,1,1,1,1,1,1,0,0,0,0,0,0,0,0,0,0	ATTAAAGAATTACAAGAAACTGG
sgRNA_0510	L_00529	nudC_1	HI_0430	L_00529_gR163f	GTACAGGCTCACCTTCTTTT	AGG	0.45	273	107	0.422925	0.647848	L_conig000001_1	+	520464..520483	TATAGTACAGGCTCACCTTCTTTT	AAACAAAAGAAGGTGAGCCTGTAC				1,1,0,0,0,1,0,1,0,1,0,1,0,0,0,0,0,0,0,0	TGCTTACAATTAGAAGCAGCGGG
sgRNA_0511	L_00530	L_00530	HI_0431	L_00530_gR576f	TTTTCTAAGCGTTTATGAAT	CGG	0.25	591	12	0.0210158	0.493673	L_conig000001_1	+	521289..521308	TATATTTTCTAAGCGTTTATGAAT	AAACATTCATAAACGCTTAGAAAA				1,1,1,1,0,0,1,0,1,1,1,1,0,0,0,0,0,0,0,0	TTCCCTGGTTTAAAAGAAGAAGG
sgRNA_0512	L_00531	nudC_2	HI_0432	L_00531_gR708f	ATATCTTTAGCGATACCAAA	AGG	0.3	795	84	0.108387	0.561041	L_conig000001_1	+	522047..522066	TATAATATCTTTAGCGATACCAAA	AAACTTTGGTATCGCTAAAGATAT				1,1,0,1,1,0,1,1,1,1,0,0,0,0,0,0,0,0,0,0	AAAGAAGCAGTAGAAAAAGCAGG
sgRNA_0513	L_00532	L_00532	HI_0433	L_00532_gR578f	ATCAGAAATAGCGATTTGCT	GGG	0.35	597	16	0.0277296	0.698062	L_conig000001_1	+	522778..522797	TATAATCAGAAATAGCGATTTGCT	AAACAGCAAATCGCTATTTCTGAT				1,0,1,0,1,0,0,1,1,0,0,0,0,0,0,0,0,0,0,0	TACTTTGCGCAAAAACAAGCTGG
sgRNA_0514	L_00533	L_00533	HI_0434	L_00533_gR655f	TATGAAGATTGCCACGACAG	TGG	0.45	687	29	0.0434783	0.328805	L_conig000001_1	+	523527..523546	TATATATGAAGATTGCCACGACAG	AAACCTGTCGTGGCAATCTTCATA				0,1,1,1,0,0,0,1,1,1,1,0,0,0,0,0,1,0,0,0	ATCTCTTTAGCACAAGAAGGCGG
sgRNA_0516	L_00535	comD	HI_0436	L_00535_gR348f	TTACGCTGTGTTTTATCGAA	AGG	0.35	414	63	0.159898	0.687851	L_conig000001_1	+	525266..525285	TATATTACGCTGTGTTTTATCGAA	AAACTTCGATAAAACACAGCGTAA				1,0,0,1,0,1,0,1,0,1,1,0,0,0,0,0,0,0,0,0	TCTGCCAGCTTAAATGAAGCCGG
sgRNA_0517	L_00536	comC	HI_0437	L_00536_gR495f	CATTTTCCAAAAGGAGTAAA	AGG	0.3	522	24	0.0478088	0.456964	L_conig000001_1	+	525823..525842	TATACATTTTCCAAAAGGAGTAAA	AAACTTTACTCCTTTTGGAAAATG				1,1,1,1,1,1,1,1,1,0,0,1,0,0,0,0,0,0,0,0	TCTGCCAGCTTAAATGAAGCCGG
sgRNA_0518	L_00537	comB	HI_0438	L_00537_gR483f	TGATGTTGATAAGTACGCCA	AGG	0.4	507	21	0.0431211	0.465711	L_conig000001_1	+	526329..526348	TATATGATGTTGATAAGTACGCCA	AAACTGGCGTACTTATCAACATCA				1,1,0,0,0,1,0,0,1,1,1,0,1,0,0,0,0,0,0,0	GTGTTTCGCAATGAAGAAGCTGG
sgRNA_0519	L_00538	comA	HI_0439	L_00538_gR769f	GAATGCCGATTTGTAAAGTG	CGG	0.4	798	26	0.033419	0.594853	L_conig000001_1	+	527122..527141	TATAGAATGCCGATTTGTAAAGTG	AAACCACTTTACAAATCGGCATTC				1,0,0,1,0,1,1,1,1,1,1,0,0,0,0,0,0,0,0,0	GCATTATTAATGCTTGTCGTTGG
sgRNA_0520	L_00539	L_00539	HI_0440	L_00539_gR35r	TAAAATACATAAAGTTAATA	GGG	0.1	2595	31	0.0120388	0.47969	L_conig000001_1	-	527297..527316	TATATAAAATACATAAAGTTAATA	AAACTATTAACTTTATGTATTTTA				1,1,1,1,1,1,1,1,0,1,1,0,0,0,0,0,0,0,0,0	TCTTGTGCTTTTTCAGAAGCAGG
sgRNA_0523	L_00542	recR	HI_0443	L_00542_gR19r	TCAATAAGGTGTTCTAAAAG	TGG	0.3	603	15	0.025729	0.659986	L_conig000001_1	-	531422..531441	TATATCAATAAGGTGTTCTAAAAG	AAACCTTTTAGAACACCTTATTGA				0,1,0,1,0,0,0,1,1,1,1,0,0,0,0,0,0,0,0,0	TGATACTCGCAAAATGAAGCTGG
sgRNA_0525	L_00544	secG	HI_0445	L_00544_gR50r	AACGAGAATAAACCCGATCA	AGG	0.4	342	46	0.142857	0.520856	L_conig000001_1	-	534135..534154	TATAAACGAGAATAAACCCGATCA	AAACTGATCGGGTTTATTCTCGTT				1,1,0,1,0,1,1,1,1,0,1,1,0,0,0,0,0,0,0,0	TCTGAAGCAGAAAACGAAGCAGG
sgRNA_0526	L_00545	L_00545	HI_t12	L_00545_gR54r	ACTTGAACTCGCACGACCTG	TGG	0.55	86	50	0.757576	0.452017	L_conig000001_1	-	534505..534524	TATAACTTGAACTCGCACGACCTG	AAACCAGGTCGTGCGAGTTCAAGT				0,1,0,1,0,1,1,0,1,1,0,0,1,0,0,0,0,0,0,0	TCGAAACAATGATAAGAAGTTGG
sgRNA_0527	L_00546	fruA	HI_0446	L_00546_gR1649f	ATCGCCTACATTAGCTGATT	GGG	0.4	1671	19	0.0115082	0.591618	L_conig000001_1	+	536607..536626	TATAATCGCCTACATTAGCTGATT	AAACAATCAGCTAATGTAGGCGAT				0,1,1,1,1,1,1,1,0,0,0,0,0,0,0,0,0,0,0,0	ATCGAATTAGTAGAAGAATCTGG
sgRNA_0528	L_00547	L_00547	HI_0447	L_00547_gR920f	ATAGGCGGCATTTAAGGTAA	TGG	0.4	942	19	0.0206074	0.548079	L_conig000001_1	+	537550..537569	TATAATAGGCGGCATTTAAGGTAA	AAACTTACCTTAAATGCCGCCTAT				1,1,0,0,0,1,0,1,1,1,1,1,0,0,0,0,0,0,0,0	GCCACCTTATTAAAAGAAGCAGG
sgRNA_0529	L_00548	fruB	HI_0448	L_00548_gR1415f	ATTGCCTGCTTGAACCAATG	CGG	0.45	1500	82	0.0554054	0.566148	L_conig000001_1	+	538988..539007	TATAATTGCCTGCTTGAACCAATG	AAACCATTGGTTCAAGCAGGCAAT				1,1,0,1,0,1,0,1,1,0,1,1,0,0,0,0,0,0,0,0	AATGCGATTTCACAAGAAGGTGG
sgRNA_0532	L_00551	vapX	HI_0451	L_00551_gR165f	AATTGCTTAATACAGCCTGT	TGG	0.35	192	24	0.139535	0.527131	L_conig000001_1	+	540219..540238	TATAAATTGCTTAATACAGCCTGT	AAACACAGGCTGTATTAAGCAATT				1,1,1,0,1,1,1,1,1,0,1,0,0,0,0,0,0,0,0,0	ACCCAGGAAATAAAAAAAGCTGG
sgRNA_0535	L_00554	L_00554	HI_0454	L_00554_gR761f	CAACGCATCTAAATGGCAGT	GGG	0.45	783	19	0.0249017	0.501009	L_conig000001_1	+	542978..542997	TATACAACGCATCTAAATGGCAGT	AAACACTGCCATTTAGATGCGTTG				1,1,1,1,1,1,1,1,1,1,0,0,0,0,0,0,0,0,0,0	CCTAAAGCCTCACAGGAAGCTGG
sgRNA_0536	L_00555	holB	HI_0455	L_00555_gR974f	CATTAGCCAAGGGTAAAGTG	CGG	0.45	984	7	0.00726141	0.710205	L_conig000001_1	+	544028..544047	TATACATTAGCCAAGGGTAAAGTG	AAACCACTTTACCCTTGGCTAATG				1,1,0,0,0,1,1,1,0,0,1,0,0,0,0,0,0,0,0,0	AAGCGCGCATTAAAAGAAACTGG
sgRNA_0543	L_00562	L_00562	HI_0461	L_00562_gR844f	GATACATTTGAACGTAAGTG	GGG	0.35	876	29	0.0338785	0.585555	L_conig000001_1	+	552395..552414	TATAGATACATTTGAACGTAAGTG	AAACCACTTACGTTCAAATGTATC				1,0,1,0,1,1,0,1,0,0,0,1,0,0,0,0,0,0,0,0	CCTTGAACAATATAATAAGCAGG
sgRNA_0544	L_00563	lon	HI_0462	L_00563_gR20r	CAATACGGGCATTGTACGTT	GGG	0.45	2412	16	0.00668896	0.565048	L_conig000001_1	-	552652..552671	TATACAATACGGGCATTGTACGTT	AAACAACGTACAATGCCCGTATTG				1,1,1,1,0,1,1,0,1,1,1,0,0,0,0,0,0,0,0,0	GGTTTATTCTCAAACGAAGCGGG
sgRNA_0548	L_00567	L_00567	HI_0466	L_00567_gR697f	TTGCATTCATTTTACCTTTT	GGG	0.25	843	143	0.173755	0.710448	L_conig000001_1	+	559093..559112	TATATTGCATTCATTTTACCTTTT	AAACAAAAGGTAAAATGAATGCAA				1,1,1,1,0,0,0,0,1,0,1,0,0,0,0,0,0,0,0,0	ATGGAACAGTTAAAAGAGGCAGG
sgRNA_0550	L_00569	hisG	HI_0468	L_00569_gR28r	AAAGCAATACGAAGGCGGTT	TGG	0.45	912	24	0.0269058	0.506156	L_conig000001_1	-	560601..560620	TATAAAAGCAATACGAAGGCGGTT	AAACAACCGCCTTCGTATTGCTTT				1,1,0,1,1,0,0,1,1,1,0,1,0,0,0,0,0,0,0,0	ATTAAATTAGATTAAGAGGCTGG
sgRNA_0552	L_00571	hisC	HI_0470	L_00571_gR26r	TAAGGCTTGTATATTTTGTC	GGG	0.3	1059	22	0.0211742	0.62143	L_conig000001_1	-	563000..563019	TATATAAGGCTTGTATATTTTGTC	AAACGACAAAATATACAAGCCTTA				1,0,0,0,1,1,1,1,0,0,1,0,0,0,0,0,0,0,0,0	CTGGCAGGATTTAAAGAAGCAGG
sgRNA_0553	L_00572	hisB	HI_0471	L_00572_gR30r	CATCAATTAATGTGCCGTCT	CGG	0.4	1089	26	0.0243218	0.409331	L_conig000001_1	-	564174..564193	TATACATCAATTAATGTGCCGTCT	AAACAGACGGCACATTAATTGATG				1,1,0,1,0,0,0,1,0,1,0,0,0,0,0,0,1,0,0,0	CCACCTTTATTCTATGAAGCAGG
sgRNA_0554	L_00573	hisH	HI_0472	L_00573_gR41r	GAATTTTACAGAAGAAAGGT	TGG	0.3	600	37	0.0637931	0.566938	L_conig000001_1	-	565339..565358	TATAGAATTTTACAGAAGAAAGGT	AAACACCTTTCTTCTGTAAAATTC				1,1,1,1,1,0,0,1,1,0,1,0,0,0,0,0,0,0,0,0	AAAAATGGCTTCTAATAAGCTGG
sgRNA_0556	L_00575	hisF	HI_0474	L_00575_gR28r	CCATCACGTACATCCAAACA	AGG	0.45	777	24	0.0317041	0.46899	L_conig000001_1	-	566692..566711	TATACCATCACGTACATCCAAACA	AAACTGTTTGGATGTACGTGATGG				1,1,1,1,0,1,1,0,1,1,1,1,0,0,0,0,0,0,0,0	ATCAAATTAATTGAAGAAGCTGG
sgRNA_0557	L_00576	hisI	HI_0475	L_00576_gR52r	CTTATATTTTGAATAATAAC	AGG	0.15	666	48	0.0743034	0.54827	L_conig000001_1	-	567492..567511	TATACTTATATTTTGAATAATAAC	AAACGTTATTATTCAAAATATAAG				1,1,1,0,0,1,1,0,1,0,1,1,0,0,0,0,0,0,0,0	GATTAAGTAAATTAATAAGCTGG
sgRNA_0558	L_00577	tyrP	HI_0477	L_00577_gR76r	CCAATGCCAGCGGAAGTGAG	TGG	0.6	1203	72	0.0608622	0.548587	L_conig000001_1	-	568445..568464	TATACCAATGCCAGCGGAAGTGAG	AAACCTCACTTCCGCTGGCATTGG				1,0,1,0,0,1,1,1,1,1,0,1,0,0,0,0,0,0,0,0	ATACCACTAAAAAAATAAGCGGG
sgRNA_0559	L_00578	atpC	HI_0478	L_00578_gR318f	GTTAGCAATGGCGTATGTCC	GGG	0.5	429	108	0.264059	0.356765	L_conig000001_1	+	570062..570081	TATAGTTAGCAATGGCGTATGTCC	AAACGGACATACGCCATTGCTAAC				1,1,1,0,0,0,1,0,0,1,1,0,0,0,0,0,1,0,0,0	GACTTAGTTAAAAATGAAGCCGG
sgRNA_0561	L_00580	L_00580	HI_0480	L_00580_gR839f	ACTTTGTACACTGGCAATTT	TGG	0.35	870	28	0.0329412	0.579536	L_conig000001_1	+	572431..572450	TATAACTTTGTACACTGGCAATTT	AAACAAATTGCCAGTGTACAAAGT				1,1,1,1,1,1,1,0,1,0,0,0,0,0,0,0,0,0,0,0	ATATCCAAAAGAAACACGTTTGG
sgRNA_0562	L_00581	L_00581	HI_0481	L_00581_gR1414f	GCATCACATCGCTTAAACCG	TGG	0.5	1542	125	0.0821288	0.531512	L_conig000001_1	+	573891..573910	TATAGCATCACATCGCTTAAACCG	AAACCGGTTTAAGCGATGTGATGC				1,1,0,1,1,0,1,0,1,1,1,0,0,0,0,0,0,0,0,0	CCCCTATTCTGACAAGAAGTGGG
sgRNA_0563	L_00582	atpH	HI_0482	L_00582_gR502f	CGAATGCAGCTTTTGCATAA	GGG	0.4	534	29	0.0564202	0.589885	L_conig000001_1	+	574533..574552	TATACGAATGCAGCTTTTGCATAA	AAACTTATGCAAAAGCTGCATTCG				1,1,1,1,0,1,1,1,1,0,1,0,0,0,0,0,0,0,0,0	GTTCTTGACCAACAACAAGCGGG
sgRNA_0564	L_00583	L_00583	HI_0483	L_00583_gR387f	TCAATCGCATTAATAATTGG	TGG	0.3	471	81	0.179601	0.498925	L_conig000001_1	+	574964..574983	TATATCAATCGCATTAATAATTGG	AAACCCAATTATTAATGCGATTGA				1,1,1,1,0,1,1,0,0,1,1,1,0,0,0,0,0,0,0,0	AAAACTTATGGAGATACCTTTGG
sgRNA_0565	L_00584	L_00584	HI_0484	L_00584_gR130f	AGCTAGATGCTAATTCTGGT	TGG	0.4	255	122	0.519149	0.527246	L_conig000001_1	+	575227..575246	TATAAGCTAGATGCTAATTCTGGT	AAACACCAGAATTAGCATCTAGCT				1,0,0,1,1,1,0,0,1,1,0,1,0,0,0,0,0,0,0,0	GCCACCTTATTAAAAGAAGCAGG
sgRNA_0566	L_00585	L_00585	HI_0485	L_00585_gR751f	TTTTGAGAAAGGATAAATGG	TGG	0.3	789	35	0.0455137	0.648304	L_conig000001_1	+	576158..576177	TATATTTTGAGAAAGGATAAATGG	AAACCCATTTATCCTTTCTCAAAA				1,1,1,1,0,1,0,1,1,1,0,0,0,0,0,0,0,0,0,0	GCTAAACAAGCAAAAGAAGAAGG
sgRNA_0567	L_00586	L_00586	HI_0485.1	L_00586_gR265f	AGCTAAAATCTACCGCACTT	TGG	0.4	375	107	0.301408	0.812972	L_conig000001_1	+	576497..576516	TATAAGCTAAAATCTACCGCACTT	AAACAAGTGCGGTAGATTTTAGCT				1,1,0,0,0,0,0,0,1,1,0,0,0,0,0,0,0,0,0,0	ATTTTTTTGCGTAAAGAAGCAGG
sgRNA_0568	L_00587	gidB	HI_0486	L_00587_gR599f	CGCAAGTAAACTGACTAATT	TGG	0.35	612	10	0.0168919	0.400556	L_conig000001_1	+	577331..577350	TATACGCAAGTAAACTGACTAATT	AAACAATTAGTCAGTTTACTTGCG				1,1,0,0,0,1,1,0,1,0,1,0,0,1,0,0,0,0,0,0	GACTTAGTTAAAAATGAAGCCGG
sgRNA_0569	L_00588	L_00588	HI_0487	L_00588_gR249f	AGCAGCATAAAATCCACTTG	AGG	0.4	378	126	0.351955	0.602567	L_conig000001_1	+	577732..577751	TATAAGCAGCATAAAATCCACTTG	AAACCAAGTGGATTTTATGCTGCT				1,1,1,0,0,0,0,1,1,1,0,1,0,0,0,0,0,0,0,0	GACTTAGTTAAAAATGAAGCCGG
sgRNA_0571	L_00590	L_00590	HI_0489	L_00590_gR100r	AATATAACTTCTGAATTACC	TGG	0.25	474	96	0.211454	0.60751	L_conig000001_1	-	578691..578710	TATAAATATAACTTCTGAATTACC	AAACGGTAATTCAGAAGTTATATT				1,1,0,0,0,1,1,1,1,1,1,0,0,0,0,0,0,0,0,0	CTTTGTCTTTAATCAGAAGCTGG
sgRNA_0572	L_00591	luxS	HI_0491	L_00591_gR10r	ACTTTAAAACTATCAAGTAA	TGG	0.2	504	6	0.0123967	0.57746	L_conig000001_1	-	579259..579278	TATAACTTTAAAACTATCAAGTAA	AAACTTACTTGATAGTTTTAAAGT				1,0,1,0,0,1,1,0,1,1,0,1,0,0,0,0,0,0,0,0	GTGTTTCGCAATGAAGAAGCTGG
sgRNA_0573	L_00592	aphA	HI_0495	L_00592_gR648f	TCTGTTTTGCCTGCCATCGC	TGG	0.55	708	57	0.0828488	0.419097	L_conig000001_1	+	581331..581350	TATATCTGTTTTGCCTGCCATCGC	AAACGCGATGGCAGGCAAAACAGA				1,1,1,1,1,1,1,0,0,1,1,1,0,0,0,0,0,0,0,0	GCTCGTCTAGCAAAAGAAGTTGG
sgRNA_0574	L_00593	L_00593	HI_0496	L_00593_gR83r	ACGAGCATTACCTTTCATTA	CGG	0.35	528	79	0.155512	0.58539	L_conig000001_1	-	581706..581725	TATAACGAGCATTACCTTTCATTA	AAACTAATGAAAGGTAATGCTCGT				0,1,1,1,1,1,1,0,1,0,0,0,0,0,0,0,0,0,0,0	ACCCGCTTCATATAAACGTTGGG
sgRNA_0575	L_00594	hslU	HI_0497	L_00594_gR22r	AATTCAGAAACTATTTCGCG	AGG	0.35	1335	18	0.0136882	0.620776	L_conig000001_1	-	582183..582202	TATAAATTCAGAAACTATTTCGCG	AAACCGCGAAATAGTTTCTGAATT				1,0,1,1,0,0,0,1,0,0,1,1,0,0,0,0,0,0,0,0	TAAGCGTTTTGCTAAGAAGTAGG
sgRNA_0576	L_00595	potD1_1	NA	L_00595_gR971f	ATAGACGTAAAGTTTGTTAT	TGG	0.25	1053	79	0.0764763	0.515672	L_conig000001_1	+	584523..584542	TATAATAGACGTAAAGTTTGTTAT	AAACATAACAAACTTTACGTCTAT				1,0,1,1,0,1,1,1,1,1,0,1,0,0,0,0,0,0,0,0	ACCGGTTCTGTAAAAGAAGCTGG
sgRNA_0577	L_00596	ordL	HI_0499	L_00596_gR20r	AGAGCGAACGTGTTCTTGAT	AGG	0.45	1296	16	0.0125392	0.536796	L_conig000001_1	-	584777..584796	TATAAGAGCGAACGTGTTCTTGAT	AAACATCAAGAACACGTTCGCTCT				1,1,1,1,0,1,1,1,1,1,1,0,0,0,0,0,0,0,0,0	TCGGCGCAGATAGAAAAAGCAGG
sgRNA_0580	L_00599	rbsA	HI_0502	L_00599_gR49r	TTATTCAAGGCTTTCACACC	TGG	0.4	1482	45	0.0307798	0.733962	L_conig000001_1	-	588304..588323	TATATTATTCAAGGCTTTCACACC	AAACGGTGTGAAAGCCTTGAATAA				1,1,1,0,0,1,1,0,1,0,0,0,0,0,0,0,0,0,0,0	GTTCTTGACCAACAACAAGCGGG
sgRNA_0581	L_00600	rbsC	HI_0503	L_00600_gR111r	TAATCGCATTAACCGAAGTT	TGG	0.35	930	107	0.117582	0.451997	L_conig000001_1	-	589902..589921	TATATAATCGCATTAACCGAAGTT	AAACAACTTCGGTTAATGCGATTA				1,1,1,1,1,1,0,1,1,1,0,1,0,0,0,0,0,0,0,0	AAATAACGTTTATAAGAATCTGG
sgRNA_0582	L_00601	rbsB	HI_0504	L_00601_gR20r	TAATACAGCAGAAGTAAGTG	CGG	0.35	879	16	0.0186263	0.542022	L_conig000001_1	-	590760..590779	TATATAATACAGCAGAAGTAAGTG	AAACCACTTACTTCTGCTGTATTA				0,1,1,1,0,0,0,0,1,1,1,1,0,0,0,0,0,0,0,0	CGCCAAGTAAATGATAAGTTGGG
sgRNA_0583	L_00602	rbsK	HI_0505	L_00602_gR17r	GATACTACCGAGAACCGTGA	GGG	0.5	921	13	0.0144284	0.547067	L_conig000001_1	-	591733..591752	TATAGATACTACCGAGAACCGTGA	AAACTCACGGTTCTCGGTAGTATC				1,0,0,1,0,0,1,0,1,1,1,1,0,0,0,0,0,0,0,0	ACCCAGGAAATAAAAAAAGCTGG
sgRNA_0585	L_00604	L_00604	HI_0507	L_00604_gR22r	TATTTCGCATAAGGATCAAC	AGG	0.35	552	18	0.0338346	0.76343	L_conig000001_1	-	593790..593809	TATATATTTCGCATAAGGATCAAC	AAACGTTGATCCTTATGCGAAATA				0,1,1,1,0,0,0,0,0,0,1,0,0,0,0,0,0,0,0,0	TAAGCGTTTTGCTAAGAAGTAGG
sgRNA_0586	L_00605	menG	HI_0508	L_00605_gR274f	ATTCTGCATCAATCAAACCA	CGG	0.35	489	212	0.452026	0.589885	L_conig000001_1	+	594720..594739	TATAATTCTGCATCAATCAAACCA	AAACTGGTTTGATTGATGCAGAAT				1,1,1,1,0,1,1,1,1,0,1,0,0,0,0,0,0,0,0,0	CTTGCTGTAGCAAAAGAAGAGGG
sgRNA_0588	L_00607	L_00607	HI_0510	L_00607_gR20r	GATAATGGCGATAGGCGATA	AGG	0.45	720	16	0.0228571	0.5211	L_conig000001_1	-	595998..596017	TATAGATAATGGCGATAGGCGATA	AAACTATCGCCTATCGCCATTATC				1,1,1,1,0,0,1,1,1,1,0,1,0,0,0,0,0,0,0,0	ACTTGTTTCGCAGAAGAAGAAGG
sgRNA_0589	L_00608	tehA	HI_0511	L_00608_gR924f	TATCCTGTTGGAAGAGGAAA	AGG	0.4	945	18	0.0194595	0.571059	L_conig000001_1	+	597661..597680	TATATATCCTGTTGGAAGAGGAAA	AAACTTTCCTCTTCCAACAGGATA				1,1,1,1,0,1,1,1,0,1,1,0,0,0,0,0,0,0,0,0	TCTCAAACTAATTATGAAGCAGG
sgRNA_0590	L_00609	rpoC	HI_0514	L_00609_gR4205f	AATCACATCAAAATCTTCAC	TGG	0.3	4251	43	0.0101631	0.636632	L_conig000001_1	+	602080..602099	TATAAATCACATCAAAATCTTCAC	AAACGTGAAGATTTTGATGTGATT				1,1,1,1,1,1,0,1,0,0,0,0,0,0,0,0,0,0,0,0	AAAAATGGCTTCTAATAAGCTGG
sgRNA_0592	L_00611	L_00611	HI_0516	L_00611_gR531f	ACGTTTTGGTCAGATTTACG	AGG	0.4	690	156	0.232836	0.499621	L_conig000001_1	+	607278..607297	TATAACGTTTTGGTCAGATTTACG	AAACCGTAAATCTGACCAAAACGT				1,1,1,1,1,0,1,0,1,1,1,0,0,0,0,0,0,0,0,0	AAAATTGTCTCAAAAGAAGTGGG
sgRNA_0593	L_00612	L_00612	HI_0517	L_00612_gR409f	CTTGCAACTTAACATAGGCT	TGG	0.4	429	17	0.0415648	0.423556	L_conig000001_1	+	607850..607869	TATACTTGCAACTTAACATAGGCT	AAACAGCCTATGTTAAGTTGCAAG				1,1,0,1,1,1,1,1,0,1,1,1,0,0,0,0,0,0,0,0	TTATTATCGCCAGTAGAAGCGGG
sgRNA_0594	L_00613	deoD	HI_0518	L_00613_gR705f	CCTTCAGGCGCGTTAATATG	TGG	0.5	717	9	0.0129125	0.515672	L_conig000001_1	+	608747..608766	TATACCTTCAGGCGCGTTAATATG	AAACCATATTAACGCGCCTGAAGG				1,0,1,1,0,1,1,1,1,1,0,1,0,0,0,0,0,0,0,0	TCGAAACAATGATAAGAAGTTGG
sgRNA_0595	L_00614	L_00614	HI_0519	L_00614_gR1199f	ACGATTATTAGAAAGTAACA	CGG	0.25	1254	52	0.0421394	0.526727	L_conig000001_1	+	610041..610060	TATAACGATTATTAGAAAGTAACA	AAACTGTTACTTTCTAATAATCGT				0,1,0,0,1,0,1,0,1,1,0,1,0,0,0,0,0,0,0,0	ATTCAGGCTTTCTTAGAAGCCGG
sgRNA_0598	L_00617	L_00617	HI_0522	L_00617_gR31r	GTGGCAGCCCAAGATGTGCG	AGG	0.65	657	27	0.0423862	0.615987	L_conig000001_1	-	612792..612811	TATAGTGGCAGCCCAAGATGTGCG	AAACCGCACATCTTGGGCTGCCAC				0,1,0,1,1,1,0,0,1,1,0,0,0,0,0,0,0,0,0,0	TTAACAATGACAGAAGAAACAGG
sgRNA_0599	L_00618	waaQ	HI_0523	L_00618_gR978f	GCTTTCAACATTGCAAAAGC	AGG	0.4	1041	60	0.0587659	0.662161	L_conig000001_1	+	614338..614357	TATAGCTTTCAACATTGCAAAAGC	AAACGCTTTTGCAATGTTGAAAGC				1,1,1,0,0,1,0,0,1,0,0,1,0,0,0,0,0,0,0,0	ATTAAACTCTTAGAAGAAGCTGG
sgRNA_0600	L_00619	L_00619	HI_0524	L_00619_gR1047f	TCTTCGCCTGTTACAACACC	GGG	0.5	1080	30	0.0283019	0.414511	L_conig000001_1	+	615515..615534	TATATCTTCGCCTGTTACAACACC	AAACGGTGTTGTAACAGGCGAAGA				0,0,1,1,1,1,1,0,1,1,1,1,0,0,0,0,0,0,0,0	GCTCGTCTAGCAAAAGAAGTTGG
sgRNA_0602	L_00621	L_00621	HI_0526	L_00621_gR773f	GAGAACAATAAGAGAAAGAA	TGG	0.3	795	19	0.0245161	0.584575	L_conig000001_1	+	617687..617706	TATAGAGAACAATAAGAGAAAGAA	AAACTTCTTTCTCTTATTGTTCTC				0,1,1,0,0,1,1,1,1,0,0,1,0,0,0,0,0,0,0,0	ACACATAATGTAGATACTTTAGG
sgRNA_0603	L_00622	L_00622	HI_0527	L_00622_gR35r	AGGCAAGCACATATCGCAGT	TGG	0.5	261	31	0.128631	0.626161	L_conig000001_1	-	617834..617853	TATAAGGCAAGCACATATCGCAGT	AAACACTGCGATATGTGCTTGCCT				1,0,1,1,0,0,1,1,0,1,1,0,0,0,0,0,0,0,0,0	CTGGCAGGATTTAAAGAAGCAGG
sgRNA_0604	L_00623	tyrQ	HI_0528	L_00623_gR1166f	AGCAAGCATACCTGCTCCAA	TGG	0.5	1221	52	0.0432973	0.501009	L_conig000001_1	+	619346..619365	TATAAGCAAGCATACCTGCTCCAA	AAACTTGGAGCAGGTATGCTTGCT				1,1,1,1,1,1,1,1,1,1,0,0,0,0,0,0,0,0,0,0	ATCTCTTTAGCACAAGAAGGCGG
sgRNA_0605	L_00624	tdk	HI_0529	L_00624_gR551f	TGATTTTCCAGCGTTCATTG	TGG	0.4	582	28	0.0498221	0.480869	L_conig000001_1	+	619988..620007	TATATGATTTTCCAGCGTTCATTG	AAACCAATGAACGCTGGAAAATCA				0,1,1,0,0,0,1,1,0,1,0,0,1,0,0,0,0,0,0,0	ACCCAGGAAATAAAAAAAGCTGG
sgRNA_0606	L_00625	gcp	HI_0530	L_00625_gR998f	CGCCACGCCCGTTTCATCAC	AGG	0.65	1029	28	0.0277502	0.620716	L_conig000001_1	+	621025..621044	TATACGCCACGCCCGTTTCATCAC	AAACGTGATGAAACGGGCGTGGCG				1,1,1,1,0,1,0,1,0,1,1,0,0,0,0,0,0,0,0,0	TCTCAAACTAATTATGAAGCAGG
sgRNA_0607	L_00626	L_00626	HI_0531	L_00626_gR10r	TTTTCACGTACTTTAATTAC	AGG	0.25	216	6	0.0306122	0.56048	L_conig000001_1	-	621310..621329	TATATTTTCACGTACTTTAATTAC	AAACGTAATTAAAGTACGTGAAAA				0,1,0,1,1,0,1,1,1,0,1,0,0,0,0,0,0,0,0,0	CTTGCTGTAGCAAAAGAAGAGGG
sgRNA_0608	L_00627	dnaG	HI_0532	L_00627_gR22r	AAATCATCAATAAAGGGGCG	TGG	0.4	1782	18	0.0102157	0.479435	L_conig000001_1	-	621671..621690	TATAAAATCATCAATAAAGGGGCG	AAACCGCCCCTTTATTGATGATTT				0,1,1,1,1,0,1,1,1,1,1,0,0,0,0,0,0,0,0,0	TTAGCGGCAGCACAAGAAGCAGG
sgRNA_0609	L_00628	aspA_1	HI_0533	L_00628_gR121r	TCAGGATCAATAGCATCTTC	GGG	0.4	1872	117	0.0631749	0.564651	L_conig000001_1	-	623622..623641	TATATCAGGATCAATAGCATCTTC	AAACGAAGATGCTATTGATCCTGA				1,1,0,0,0,0,1,1,0,1,1,1,0,0,0,0,0,0,0,0	AAAGAAGCAGTAGAAAAAGCAGG
sgRNA_0611	L_00630	ureH	HI_0535	L_00630_gR794f	GGAGGAAAGTTTGGTGGAAA	GGG	0.45	816	19	0.0238693	0.660566	L_conig000001_1	+	628037..628056	TATAGGAGGAAAGTTTGGTGGAAA	AAACTTTCCACCAAACTTTCCTCC				1,1,1,1,0,0,1,1,0,0,1,0,0,0,0,0,0,0,0,0	AATGCGATTTCACAAGAAGGTGG
sgRNA_0613	L_00632	ureF	NA	L_00632_gR685f	CACCTAAATCCGTTAAAGAG	CGG	0.4	708	20	0.0290698	0.601965	L_conig000001_1	+	629598..629617	TATACACCTAAATCCGTTAAAGAG	AAACCTCTTTAACGGATTTAGGTG				0,1,1,1,0,0,0,1,0,0,1,1,0,0,0,0,0,0,0,0	TCATGGTTATTTGATACGCTAGG
sgRNA_0614	L_00633	ureE	HI_0538	L_00633_gR538f	TTTCTATAATAGGGAGAATT	GGG	0.25	558	17	0.0315985	0.453529	L_conig000001_1	+	630143..630162	TATATTTCTATAATAGGGAGAATT	AAACAATTCTCCCTATTATAGAAA				0,1,1,1,1,0,0,1,0,0,0,0,1,0,0,0,0,0,0,0	AAAAAACATTGTAAAGAAGCTGG
sgRNA_0616	L_00635	ureB	HI_0540	L_00635_gR295f	CGGCTAATTGGTATTCGCCT	GGG	0.5	306	8	0.027972	0.662506	L_conig000001_1	+	632315..632334	TATACGGCTAATTGGTATTCGCCT	AAACAGGCGAATACCAATTAGCCG				0,1,1,0,1,0,1,1,0,0,0,0,0,0,0,0,0,0,0,0	ATCTCTTTAGCACAAGAAGGCGG
sgRNA_0617	L_00636	ureA	HI_0541	L_00636_gR256f	TTGCCGCAAGTTCGCCCGCG	AGG	0.7	303	44	0.155477	0.325742	L_conig000001_1	+	632658..632677	TATATTGCCGCAAGTTCGCCCGCG	AAACCGCGGGCGAACTTGCGGCAA				1,1,0,1,1,0,0,0,0,1,1,0,0,0,0,0,1,0,0,0	ATACCACTAAAAAAATAAGCGGG
sgRNA_0618	L_00637	groES	HI_0542	L_00637_gR19r	ATAATTACACGATCGTGTAA	AGG	0.3	291	15	0.0553506	0.46899	L_conig000001_1	-	632899..632918	TATAATAATTACACGATCGTGTAA	AAACTTACACGATCGTGTAATTAT				1,1,1,1,0,0,1,1,1,1,1,1,0,0,0,0,0,0,0,0	CCGCTATCAGAAAAAGAATCAGG
sgRNA_0621	L_00640	L_00640	HI_0545	L_00640_gR208f	AACGGCAGAACTTACGACGA	CGG	0.5	228	17	0.0817308	0.566148	L_conig000001_1	+	635665..635684	TATAAACGGCAGAACTTACGACGA	AAACTCGTCGTAAGTTCTGCCGTT				1,1,0,1,0,1,0,1,1,0,1,1,0,0,0,0,0,0,0,0	TATTGGCAAAAAGACGAAGCGGG
sgRNA_0623	L_00642	L_00642	HI_0547	L_00642_gR339f	GGTACTTGCTCGCTTTGGTC	CGG	0.55	378	36	0.100559	0.335676	L_conig000001_1	+	636349..636368	TATAGGTACTTGCTCGCTTTGGTC	AAACGACCAAAGCGAGCAAGTACC				1,1,1,1,1,1,1,1,1,1,0,0,1,0,0,0,0,0,0,0	CGTAGTATTGTGTCAGAAGCAGG
sgRNA_0624	L_00643	infA	HI_0548	L_00643_gR162f	TCCACGCGGAACATAGTATT	CGG	0.45	219	54	0.271357	0.627537	L_conig000001_1	+	636741..636760	TATATCCACGCGGAACATAGTATT	AAACAATACTATGTTCCGCGTGGA				1,1,1,1,0,1,1,1,0,0,1,0,0,0,0,0,0,0,0,0	AAACTTTCTTTAAAAGAATCAGG
sgRNA_0627	L_00646	ksgA	HI_0549	L_00646_gR30r	CAAAGCGTTTACGCGCCGTA	TGG	0.55	864	26	0.0308057	0.408584	L_conig000001_1	-	638209..638228	TATACAAAGCGTTTACGCGCCGTA	AAACTACGGCGCGTAAACGCTTTG				1,1,1,0,1,0,0,1,1,1,0,0,1,0,0,0,0,0,0,0	GGTTTATTCTCAAACGAAGCGGG
sgRNA_0628	L_00647	lic2A	HI_0550	L_00647_gR689f	TTCCTCTATATTATGTAATA	TGG	0.2	873	181	0.212192	0.489605	L_conig000001_1	+	639758..639777	TATATTCCTCTATATTATGTAATA	AAACTATTACATAATATAGAGGAA				1,1,1,1,0,1,1,1,1,0,1,1,0,0,0,0,0,0,0,0	CAAGTGGCTGCAAAAGAAGCTGG
sgRNA_0631	L_00650	gnd	HI_0553	L_00650_gR1412f	AATGAGGTTTTGCCCCATTA	CGG	0.4	1455	40	0.0278746	0.662049	L_conig000001_1	+	643058..643077	TATAAATGAGGTTTTGCCCCATTA	AAACTAATGGGGCAAAACCTCATT				0,1,1,1,0,1,1,1,1,0,0,0,0,0,0,0,0,0,0,0	GACTTAGTTAAAAATGAAGCCGG
sgRNA_0632	L_00651	L_00651	HI_0554	L_00651_gR342f	CGTACTTGTGGAAAGAACAT	TGG	0.4	543	198	0.378585	0.543067	L_conig000001_1	+	643558..643577	TATACGTACTTGTGGAAAGAACAT	AAACATGTTCTTTCCACAAGTACG				1,1,1,1,1,0,0,0,1,1,1,0,0,0,0,0,0,0,0,0	AAAAATGGCTTCTAATAAGCTGG
sgRNA_0634	L_00653	zwf	HI_0558	L_00653_gR1410f	TTGTAGAGATTATAAAGGGC	TGG	0.35	1485	72	0.0491468	0.504724	L_conig000001_1	+	646350..646369	TATATTGTAGAGATTATAAAGGGC	AAACGCCCTTTATAATCTCTACAA				0,0,1,0,1,1,1,1,1,1,1,0,0,0,0,0,0,0,0,0	GGCGATAAATTAGAAAAAGCAGG
sgRNA_0638	L_00657	L_00657	HI_0562	L_00657_gR50r	GCTCCGTGTTTTGTAAAATC	GGG	0.4	396	46	0.12234	0.780125	L_conig000001_1	-	650061..650080	TATAGCTCCGTGTTTTGTAAAATC	AAACGATTTTACAAAACACGGAGC				0,1,0,1,0,0,0,1,0,1,0,0,0,0,0,0,0,0,0,0	CTTACGGATGAACAAAAAGCGGG
sgRNA_0639	L_00658	asnC	HI_0563	L_00658_gR348f	ACCCGAACGTGAATCGTTCC	TGG	0.55	453	102	0.235566	0.450908	L_conig000001_1	+	650767..650786	TATAACCCGAACGTGAATCGTTCC	AAACGGAACGATTCACGTTCGGGT				1,1,1,1,1,1,1,1,1,1,1,0,0,0,0,0,0,0,0,0	ATCTCTTTAGCACAAGAAGGCGG
sgRNA_0640	L_00659	L_00659	HI_0564	L_00659_gR65r	AAGTTGCTCAATAAGATTTT	GGG	0.25	993	61	0.0626927	0.536796	L_conig000001_1	-	651103..651122	TATAAAGTTGCTCAATAAGATTTT	AAACAAAATCTTATTGAGCAACTT				1,1,1,1,0,1,1,1,1,1,1,0,0,0,0,0,0,0,0,0	ATCTTCTGGAGAGATATGTTTGG
sgRNA_0644	L_00663	rpe	HI_0566	L_00663_gR663f	ATTGATGGGGCGATAAGATA	AGG	0.4	675	9	0.0137405	0.46899	L_conig000001_1	+	656171..656190	TATAATTGATGGGGCGATAAGATA	AAACTATCTTATCGCCCCATCAAT				1,1,1,1,0,0,1,1,1,1,1,1,0,0,0,0,0,0,0,0	CTTGCTGTAGCAAAAGAAGAGGG
sgRNA_0645	L_00664	L_00664	HI_0567	L_00664_gR2402f	CGATGCACCATAGTTATCAT	TGG	0.4	2421	16	0.00666389	0.595945	L_conig000001_1	+	658736..658755	TATACGATGCACCATAGTTATCAT	AAACATGATAACTATGGTGCATCG				1,1,0,1,0,0,0,1,1,0,1,1,0,0,0,0,0,0,0,0	GTTAAACAAGCAAAAGAAGGCGG
sgRNA_0646	L_00665	L_00665	HI_0568	L_00665_gR2287f	TTAATTCTGCCGCAATAATT	TGG	0.3	2313	23	0.0100305	0.583933	L_conig000001_1	+	661167..661186	TATATTAATTCTGCCGCAATAATT	AAACAATTATTGCGGCAGAATTAA				1,0,0,0,1,0,0,0,1,0,1,1,0,0,0,0,0,0,0,0	CTCTATCAGCCAAAAGCAGCGGG
sgRNA_0648	L_00667	L_00667	HI_0570	L_00667_gR477f	AAATGGCGATAGAAAGAGGT	AGG	0.4	618	138	0.230769	0.584144	L_conig000001_1	+	662311..662330	TATAAAATGGCGATAGAAAGAGGT	AAACACCTCTTTCTATCGCCATTT				1,0,0,1,1,1,1,1,0,0,1,0,0,0,0,0,0,0,0,0	CTGGCAGGATTTAAAGAAGCAGG
sgRNA_0649	L_00668	oxyR	HI_0571	L_00668_gR892f	CAACAAGATATTCTAGATCA	CGG	0.3	906	11	0.0124153	0.433508	L_conig000001_1	+	663343..663362	TATACAACAAGATATTCTAGATCA	AAACTGATCTAGAATATCTTGTTG				1,0,0,0,1,1,0,0,0,1,1,0,1,0,0,0,0,0,0,0	TGAAAACATGGAAAATAAGCTGG
sgRNA_0650	L_00669	L_00669	HI_0572	L_00669_gR33r	GAGTGCGGAATGTCACTTGA	GGG	0.5	726	29	0.0410765	0.410366	L_conig000001_1	-	663525..663544	TATAGAGTGCGGAATGTCACTTGA	AAACTCAAGTGACATTCCGCACTC				1,0,1,1,1,0,1,1,1,1,1,1,0,0,0,0,0,0,0,0	AATGCGATTTCACAAGAAGGTGG
sgRNA_0651	L_00670	slyX	HI_0573	L_00670_gR85f	TATTTGCCATATAACGCAAT	TGG	0.3	222	134	0.663366	0.495504	L_conig000001_1	+	664381..664400	TATATATTTGCCATATAACGCAAT	AAACATTGCGTTATATGGCAAATA				1,1,1,1,1,1,1,1,1,0,1,0,0,0,0,0,0,0,0,0	ATTGATTTCAAAGAAGAAGGTGG
sgRNA_0654	L_00673	L_00673	HI_0576	L_00673_gR23r	TCCGTAAATAGGGCTTTTGA	CGG	0.4	381	19	0.0526316	0.498925	L_conig000001_1	-	666131..666150	TATATCCGTAAATAGGGCTTTTGA	AAACTCAAAAGCCCTATTTACGGA				1,1,1,0,0,1,1,0,1,1,1,1,0,0,0,0,0,0,0,0	GAAGTGCCTGCACCAGAAGCGGG
sgRNA_0655	L_00674	L_00674	HI_0576.1	L_00674_gR17r	TGGAGATGTGCGAAATAAAA	AGG	0.35	360	13	0.0382353	0.628265	L_conig000001_1	-	666502..666521	TATATGGAGATGTGCGAAATAAAA	AAACTTTTATTTCGCACATCTCCA				1,1,1,0,1,0,1,0,0,1,0,0,0,0,0,0,0,0,0,0	ATTGAAAGCCCAGAAGAAACAGG
sgRNA_0658	L_00677	L_00677	HI_t16	L_00677_gR42f	GCCGACCTCACCCTTACCAA	GGG	0.6	76	31	0.553571	0.565048	L_conig000001_1	+	668589..668608	TATAGCCGACCTCACCCTTACCAA	AAACTTGGTAAGGGTGAGGTCGGC				1,1,1,1,0,0,1,1,1,1,1,0,0,0,0,0,0,0,0,0	CGTATTAACCCACAAGATGCAGG
sgRNA_0659	L_00678	L_00678	HI_t15	L_00678_gR45f	ATCATTAGCTTGGAAGGCTA	AGG	0.4	75	27	0.490909	0.500391	L_conig000001_1	+	668671..668690	TATAATCATTAGCTTGGAAGGCTA	AAACTAGCCTTCCAAGCTAATGAT				0,1,0,1,1,1,1,0,0,1,0,1,0,0,0,0,0,0,0,0	CGCGTAAAACTAAAAAAAGCTGG
sgRNA_0660	L_00679	L_00679	HI_t14	L_00679_gR70f	TCTGCCCCCTTTGGCCGCTC	GGG	0.7	85	12	0.184615	0.404145	L_conig000001_1	+	668813..668832	TATATCTGCCCCCTTTGGCCGCTC	AAACGAGCGGCCAAAGGGGGCAGA				1,1,0,0,1,1,1,1,0,1,0,0,1,0,0,0,0,0,0,0	CGTAGTATTGTGTCAGAAGCAGG
sgRNA_0661	L_00680	L_00680	NA	L_00680_gR69f	CTCTACCTACTGAGCTAAGT	CGG	0.45	76	4	0.0714286	0.511269	L_conig000001_1	+	668926..668945	TATACTCTACCTACTGAGCTAAGT	AAACACTTAGCTCAGTAGGTAGAG				0,1,1,1,1,0,0,1,0,1,0,1,0,0,0,0,0,0,0,0	AAAATTGTCTCAAAAGAAGTGGG
sgRNA_0665	L_00684	L_00684	HI_0628	L_00684_gR503f	ACGCGAAACCAACAAATTGA	AGG	0.4	570	64	0.116364	0.626986	L_conig000001_1	+	672292..672311	TATAACGCGAAACCAACAAATTGA	AAACTCAATTTGTTGGTTTCGCGT				0,1,1,0,0,1,0,1,1,1,1,0,0,0,0,0,0,0,0,0	CATTTACTCTTAAAAGAAGCTGG
sgRNA_0666	L_00685	L_00685	HI_0627	L_00685_gR211f	TATCTAACTCTAACATTCCT	CGG	0.3	258	44	0.184874	0.484283	L_conig000001_1	+	672678..672697	TATATATCTAACTCTAACATTCCT	AAACAGGAATGTTAGAGTTAGATA				1,1,1,1,0,1,0,1,1,1,1,1,0,0,0,0,0,0,0,0	GCAGGTCAATTAAAAGAAGAAGG
sgRNA_0667	L_00686	mscL	HI_0626	L_00686_gR255f	CCAGTTAAAATCCCCAACAC	GGG	0.45	387	129	0.351499	0.44238	L_conig000001_1	+	673069..673088	TATACCAGTTAAAATCCCCAACAC	AAACGTGTTGGGGATTTTAACTGG				1,1,0,1,1,1,1,1,1,1,0,1,0,0,0,0,0,0,0,0	TCTTGTGCTTTTTCAGAAGCAGG
sgRNA_0668	L_00687	trkA_1	HI_0625	L_00687_gR1292f	AGGAGATTCATTATCCACTA	AGG	0.35	1377	82	0.0604274	0.412931	L_conig000001_1	+	674565..674584	TATAAGGAGATTCATTATCCACTA	AAACTAGTGGATAATGAATCTCCT				1,1,0,0,1,1,0,1,1,1,0,0,1,0,0,0,0,0,0,0	GTGTTAGATTTAGAAGCAGCAGG
sgRNA_0669	L_00688	trkA_2	HI_0624	L_00688_gR1295f	AATAGCCCTGGTCGAAAGTG	CGG	0.5	1353	55	0.0412603	0.549095	L_conig000001_1	+	675957..675976	TATAAATAGCCCTGGTCGAAAGTG	AAACCACTTTCGACCAGGGCTATT				1,0,0,1,1,1,1,1,1,0,1,0,0,0,0,0,0,0,0,0	GTTATACAGCTTTTGAATGCTGG
sgRNA_0670	L_00689	fmt	HI_0623	L_00689_gR918f	AAATGCTGTGCAGCAAAATC	TGG	0.4	957	36	0.0384205	0.561041	L_conig000001_1	+	676932..676951	TATAAAATGCTGTGCAGCAAAATC	AAACGATTTTGCTGCACAGCATTT				1,1,0,1,1,1,1,0,1,1,0,0,0,0,0,0,0,0,0,0	TTCCCTGGTTTAAAAGAAGAAGG
sgRNA_0671	L_00690	def	HI_0622	L_00690_gR500f	ATAAATTAATACATTAAGTG	CGG	0.15	510	7	0.0142857	0.70273	L_conig000001_1	+	677571..677590	TATAATAAATTAATACATTAAGTG	AAACCACTTAATGTATTAATTTAT				1,1,0,0,0,1,1,0,1,0,1,0,0,0,0,0,0,0,0,0	CGATAAGAGCCAAATAAGTTTGG
sgRNA_0675	L_00695	L_00695	NA,NA,NA	L_00695_gR44f	TGACCTCCTGCGTGCAAGGC	AGG	0.65	76	29	0.517857	1	L_conig000001_1,L_conig000001_1,L_conig000001_1	+,+,-	682542..682561,1904629..1904648,840938..840957	TATATGACCTCCTGCGTGCAAGGC	AAACGCCTTGCACGCAGGAGGTCA				0,0,0,0,0,0,0,0,0,0,0,0,0,0,0,0,0,0,0,0	ATTATTCATTAAAAATAAGCAGG
sgRNA_0676	L_00696	L_00696	NA,HI_t18,NA	L_00696_gR42f	ACCGACCTCACCCTTATCAG	GGG	0.55	77	32	0.561404	1	L_conig000001_1,L_conig000001_1,L_conig000001_1	+,+,-	682701..682720,1904788..1904807,840779..840798	TATAACCGACCTCACCCTTATCAG	AAACCTGATAAGGGTGAGGTCGGT				0,0,0,0,0,0,0,0,0,0,0,0,0,0,0,0,0,0,0,0	GTGTTTCGCAATGAAGAAGCTGG
sgRNA_0677	L_00698	sxy	HI_0601	L_00698_gR611f	TCCTACTAACTGATCTAACA	AGG	0.35	654	40	0.0630915	0.5609	L_conig000001_1	+	685262..685281	TATATCCTACTAACTGATCTAACA	AAACTGTTAGATCAGTTAGTAGGA				1,0,1,0,1,1,0,0,0,1,0,1,0,0,0,0,0,0,0,0	AAGCAATACCAATAATAAGCAGG
sgRNA_0678	L_00699	recA	HI_0600	L_00699_gR35r	TTGCCCTAGTGCAGCCGCTA	GGG	0.6	1065	31	0.0296651	0.526363	L_conig000001_1	-	685724..685743	TATATTGCCCTAGTGCAGCCGCTA	AAACTAGCGGCTGCACTAGGGCAA				0,1,1,1,0,1,1,0,1,1,0,1,0,0,0,0,0,0,0,0	GACTTAGTTAAAAATGAAGCCGG
sgRNA_0679	L_00700	recX	NA	L_00700_gR47r	GAATTCACTATATTCTCTGC	GGG	0.35	459	43	0.0979499	0.602041	L_conig000001_1	-	686879..686898	TATAGAATTCACTATATTCTCTGC	AAACGCAGAGAATATAGTGAATTC				0,1,0,0,0,1,1,1,0,1,0,1,0,0,0,0,0,0,0,0	TGATAATATTCGTAAGCAGCCGG
sgRNA_0680	L_00701	L_00701	HI_0597.1	L_00701_gR303f	AAAGCAAATGAGGAAAATAA	AGG	0.25	387	81	0.220708	0.609885	L_conig000001_1	+	687577..687596	TATAAAAGCAAATGAGGAAAATAA	AAACTTATTTTCCTCATTTGCTTT				1,0,0,1,1,0,0,0,1,0,0,1,0,0,0,0,0,0,0,0	CCAATTAAGCAAGTTACGTTTGG
sgRNA_0681	L_00702	L_00702	HI_0597	L_00702_gR804f	TCAGACACCATTGCTCGAAA	AGG	0.45	819	12	0.0150188	0.450908	L_conig000001_1	+	688464..688483	TATATCAGACACCATTGCTCGAAA	AAACTTTCGAGCAATGGTGTCTGA				1,1,1,1,1,1,1,1,1,1,1,0,0,0,0,0,0,0,0,0	CTTGCACCGAAAAAAGCAGCAGG
sgRNA_0682	L_00703	L_00703	HI_0596	L_00703_gR89r	TTTGGCTCGTTTCAAATCTC	GGG	0.4	1005	85	0.0862944	0.390965	L_conig000001_1	-	688983..689002	TATATTTGGCTCGTTTCAAATCTC	AAACGAGATTTGAAACGAGCCAAA				1,0,1,1,0,0,0,1,1,0,1,1,1,0,0,0,0,0,0,0	GGTTTATTCTCAAACGAAGCGGG
sgRNA_0683	L_00704	L_00704	HI_0595	L_00704_gR58r	CGTTGATTTTCGGCTGTCAT	TGG	0.45	933	54	0.0591457	0.627204	L_conig000001_1	-	689966..689985	TATACGTTGATTTTCGGCTGTCAT	AAACATGACAGCCGAAAATCAACG				0,1,1,1,0,1,1,0,1,0,1,0,0,0,0,0,0,0,0,0	ATCTCTTTAGCACAAGAAGGCGG
sgRNA_0684	L_00705	arcD	HI_0594	L_00705_gR17r	ATTAAACGTTTTCTTCTTTT	TGG	0.2	1530	13	0.00860927	0.571059	L_conig000001_1	-	690962..690981	TATAATTAAACGTTTTCTTCTTTT	AAACAAAAGAAGAAAACGTTTAAT				1,1,1,1,0,1,1,1,0,1,1,0,0,0,0,0,0,0,0,0	GGGCCTGTATTAGAAAAAGCGGG
sgRNA_0688	L_00709	pepE	HI_0587	L_00709_gR68r	GAAATTTTGTAACCAAGGTA	GGG	0.3	705	64	0.0934307	0.50481	L_conig000001_1	-	697178..697197	TATAGAAATTTTGTAACCAAGGTA	AAACTACCTTGGTTACAAAATTTC				1,0,0,1,1,1,0,0,0,1,1,1,0,0,0,0,0,0,0,0	TATTGGCAAAAAGACGAAGCGGG
sgRNA_0689	L_00710	L_00710	HI_0586	L_00710_gR23r	AATGCCAATCACTGCAACGA	TGG	0.45	1296	19	0.0148903	0.530548	L_conig000001_1	-	697855..697874	TATAAATGCCAATCACTGCAACGA	AAACTCGTTGCAGTGATTGGCATT				0,0,0,1,0,1,1,1,0,1,1,1,0,0,0,0,0,0,0,0	GTGTTTCGCAATGAAGAAGCTGG
sgRNA_0690	L_00711	abgA	HI_0584	L_00711_gR61r	AATTCACTCCAGCCAATTTC	TGG	0.4	1272	57	0.0455272	0.560804	L_conig000001_1	-	699260..699279	TATAAATTCACTCCAGCCAATTTC	AAACGAAATTGGCTGGAGTGAATT				0,0,1,1,1,1,1,1,0,1,0,0,0,0,0,0,0,0,0,0	CCCCTATTCTGACAAGAAGTGGG
sgRNA_0695	L_00716	L_00716	HI_0581	L_00716_gR21r	CACGCGGTTTGCGTACTAGC	TGG	0.6	375	17	0.0478873	0.608977	L_conig000001_1	-	706339..706358	TATACACGCGGTTTGCGTACTAGC	AAACGCTAGTACGCAAACCGCGTG				1,1,1,0,0,1,0,1,0,1,0,1,0,0,0,0,0,0,0,0	ATACCACTAAAAAAATAAGCGGG
sgRNA_0696	L_00717	L_00717	HI_0580	L_00717_gR10r	GCTTCAACACTACGACGACG	TGG	0.55	471	6	0.0133038	0.590088	L_conig000001_1	-	706859..706878	TATAGCTTCAACACTACGACGACG	AAACCGTCGTCGTAGTGTTGAAGC				1,1,0,0,1,1,0,1,0,1,1,0,0,0,0,0,0,0,0,0	GGTTTATTCTCAAACGAAGCGGG
sgRNA_0697	L_00718	fusA	HI_0579	L_00718_gR20r	ATTACGATATCTTTCAATAG	GGG	0.25	2103	16	0.00768123	0.646804	L_conig000001_1	-	707423..707442	TATAATTACGATATCTTTCAATAG	AAACCTATTGAAAGATATCGTAAT				1,0,1,1,0,1,1,0,1,0,1,0,0,0,0,0,0,0,0,0	GCGGAAGATTTAAAAGAAGCTGG
sgRNA_0701	L_00722	L_00722	HI_0634	L_00722_gR10r	TAAAAGTGCGGTAGATTTTG	AGG	0.35	984	6	0.00622407	0.6432	L_conig000001_1	-	711744..711763	TATATAAAAGTGCGGTAGATTTTG	AAACCAAAATCTACCGCACTTTTA				0,1,0,0,0,0,0,0,0,0,0,0,1,0,0,0,0,0,0,0	ACAGATAATCCAGAAGAAGATGG
sgRNA_0702	L_00723	L_00723	HI_0636	L_00723_gR264f	TTACAACCTACACATTCAAT	CGG	0.3	291	24	0.0885609	0.571454	L_conig000001_1	+	713016..713035	TATATTACAACCTACACATTCAAT	AAACATTGAATGTGTAGGTTGTAA				1,1,0,0,1,0,1,1,0,1,1,0,0,0,0,0,0,0,0,0	GATTTGCTGATAAATATGTTCGG
sgRNA_0703	L_00724	trpS	HI_0637	L_00724_gR966f	CCGATAGTTAATTCACCAGA	AGG	0.4	1005	36	0.0365482	0.521402	L_conig000001_1	+	714031..714050	TATACCGATAGTTAATTCACCAGA	AAACTCTGGTGAATTAACTATCGG				1,1,1,0,1,1,0,1,1,1,1,0,0,0,0,0,0,0,0,0	ATTGCGCAAGCAAAACAAGCGGG
sgRNA_0704	L_00725	L_00725	HI_0638	L_00725_gR18r	CAAGGGCAAGAACAATATCG	TGG	0.45	618	14	0.0234114	0.567009	L_conig000001_1	-	714229..714248	TATACAAGGGCAAGAACAATATCG	AAACCGATATTGTTCTTGCCCTTG				1,1,1,0,1,1,1,1,0,1,0,0,0,0,0,0,0,0,0,0	ACGCACGCTTCCTTAGAAGCTGG
sgRNA_0705	L_00726	purB	HI_0639	L_00726_gR26r	ACCATCAAGAGGGGAAAGTG	CGG	0.5	1371	22	0.0162842	0.662161	L_conig000001_1	-	714877..714896	TATAACCATCAAGAGGGGAAAGTG	AAACCACTTTCCCCTCTTGATGGT				1,1,1,1,0,1,0,0,0,0,0,1,0,0,0,0,0,0,0,0	TGTTGGGTTGCATTTGGCGCTGG
sgRNA_0706	L_00727	L_00727	HI_0640	L_00727_gR62r	TACTGCTGAAAGTGCACCTT	TGG	0.45	492	58	0.122881	0.603125	L_conig000001_1	-	716555..716574	TATATACTGCTGAAAGTGCACCTT	AAACAAGGTGCACTTTCAGCAGTA				1,1,0,1,1,0,0,1,1,0,1,0,0,0,0,0,0,0,0,0	GGTACTGATCCAAAAGAATCAGG
sgRNA_0709	L_00730	L_00730	NA	L_00730_gR288f	GCAAATGGACTAAATTTAGT	TGG	0.3	312	21	0.0719178	0.63451	L_conig000001_1	+	719249..719268	TATAGCAAATGGACTAAATTTAGT	AAACACTAAATTTAGTCCATTTGC				1,1,1,1,0,1,1,1,0,1,0,0,0,0,0,0,0,0,0,0	TCATCAATACTAGAAGCAGCAGG
sgRNA_0710	L_00731	L_00731	NA,NA	L_00731_gR68f	ACTCTATCCAGCTGAGCTAC	GGG	0.5	77	6	0.105263	1	L_conig000001_1,L_conig000001_1	+,+	719436..719455,719570..719589	TATAACTCTATCCAGCTGAGCTAC	AAACGTAGCTCAGCTGGATAGAGT				0,0,0,0,0,0,0,0,0,0,0,0,0,0,0,0,0,0,0,0	CGTAGTATTGTGTCAGAAGCAGG
sgRNA_0711	L_00733	L_00733	NA	L_00733_gR78f	GGGAGCGCCTTCAGCCTGCT	CGG	0.7	94	13	0.175676	0.445062	L_conig000001_1	+	719677..719696	TATAGGGAGCGCCTTCAGCCTGCT	AAACAGCAGGCTGAAGGCGCTCCC				1,1,1,0,0,1,1,0,0,0,0,0,0,0,0,1,0,0,0,0	AAACTTTCTTTAAAAGAATCAGG
sgRNA_0712	L_00734	L_00734	HI_0645	L_00734_gR918f	AGAGCAAATTGATGAAAATA	AGG	0.25	936	15	0.0163755	0.674451	L_conig000001_1	+	720729..720748	TATAAGAGCAAATTGATGAAAATA	AAACTATTTTCATCAATTTGCTCT				1,1,0,0,0,1,0,0,0,0,1,1,0,0,0,0,0,0,0,0	TCGGCGTGGAAAAATAAGTTTGG
sgRNA_0713	L_00735	asd	HI_0646	L_00735_gR1067f	CGACATACGATCCATTAATA	CGG	0.35	1116	46	0.0419708	0.635407	L_conig000001_1	+	721867..721886	TATACGACATACGATCCATTAATA	AAACTATTAATGGATCGTATGTCG				0,1,1,0,0,1,0,1,1,0,0,1,0,0,0,0,0,0,0,0	CGACTATCGTAATAAACGTTCGG
sgRNA_0714	L_00736	L_00736	HI_0647	L_00736_gR686f	GTGATCAGGATTGAAAAGTG	CGG	0.4	717	28	0.0401722	0.667624	L_conig000001_1	+	722767..722786	TATAGTGATCAGGATTGAAAAGTG	AAACCACTTTTCAATCCTGATCAC				0,0,0,1,0,1,1,1,1,1,0,0,0,0,0,0,0,0,0,0	GATGTTCCAGGGGTAAATGCAGG
sgRNA_0716	L_00738	L_00738	HI_0648	L_00738_gR479f	TTTGACATTGTGTCCAAGTG	CGG	0.4	579	97	0.173524	0.46158	L_conig000001_1	+	724188..724207	TATATTTGACATTGTGTCCAAGTG	AAACCACTTGGACACAATGTCAAA				0,1,1,1,1,1,1,1,1,0,0,1,0,0,0,0,0,0,0,0	GCTGCATTATGTAAAGAAGCAGG
sgRNA_0717	L_00739	rep	HI_0649	L_00739_gR1995f	TCAACGGCTTGTTGTTGTTG	AGG	0.45	2013	15	0.00752634	0.572969	L_conig000001_1	+	726561..726580	TATATCAACGGCTTGTTGTTGTTG	AAACCAACAACAACAAGCCGTTGA				1,1,1,0,1,1,0,1,1,0,1,0,0,0,0,0,0,0,0,0	CCAATATAGCGAGATACGTAAGG
sgRNA_0719	L_00741	kdtB	HI_0651	L_00741_gR447f	GTAATCGGATCAAAAGTACC	AGG	0.4	471	21	0.0465632	0.532989	L_conig000001_1	+	727240..727259	TATAGTAATCGGATCAAAAGTACC	AAACGGTACTTTTGATCCGATTAC				1,1,1,1,1,1,1,1,0,1,0,0,0,0,0,0,0,0,0,0	CTTGCACCGAAAAAAGCAGCAGG
sgRNA_0720	L_00742	kdtA	HI_0652	L_00742_gR1259f	CTGGCAAATTAAAAGCAAGC	TGG	0.4	1284	22	0.0174051	0.646349	L_conig000001_1	+	728519..728538	TATACTGGCAAATTAAAAGCAAGC	AAACGCTTGCTTTTAATTTGCCAG				1,0,0,0,0,1,1,0,0,0,1,1,0,0,0,0,0,0,0,0	TCTTGTGCTTTTTCAGAAGCAGG
sgRNA_0726	L_00748	L_00748	HI_0656.1	L_00748_gR520f	GTTGTTTGCTATGATGAAAA	AGG	0.3	537	14	0.0270793	0.674483	L_conig000001_1	+	732706..732725	TATAGTTGTTTGCTATGATGAAAA	AAACTTTTCATCATAGCAAACAAC				0,0,0,0,0,0,0,1,1,1,0,1,0,0,0,0,0,0,0,0	ACCGGTTCTGTAAAAGAAGCTGG
sgRNA_0728	L_00750	L_00750	HI_0659	L_00750_gR277f	CATTCCAATTTGAACCTAAT	GGG	0.3	297	17	0.0613718	0.572637	L_conig000001_1	+	735110..735129	TATACATTCCAATTTGAACCTAAT	AAACATTAGGTTCAAATTGGAATG				1,1,1,1,0,0,1,1,1,0,0,1,0,0,0,0,0,0,0,0	ATACCACTAAAAAAATAAGCGGG
sgRNA_0729	L_00751	L_00751	HI_0660	L_00751_gR151f	TCACTGGCTCAATGTCATTT	TGG	0.4	183	29	0.177914	0.409474	L_conig000001_1	+	735273..735292	TATATCACTGGCTCAATGTCATTT	AAACAAATGACATTGAGCCAGTGA				1,1,1,0,0,0,1,0,1,0,0,0,0,0,1,0,0,0,0,0	GCAGGTCAATTAAAAGAAGAAGG
sgRNA_0733	L_00755	cydD1	HI_0663	L_00755_gR113r	TAAAATATAAGAAAACACGA	CGG	0.2	1746	109	0.0631518	0.626161	L_conig000001_1	-	739409..739428	TATATAAAATATAAGAAAACACGA	AAACTCGTGTTTTCTTATATTTTA				1,0,0,1,0,1,1,0,1,1,1,0,0,0,0,0,0,0,0,0	ACTGTGTGCCGAGAAGAAGCTGG
sgRNA_0738	L_00760	glpX	HI_0667	L_00760_gR980f	TGTTACTCGTGAAAATTCAA	TGG	0.3	1002	19	0.0193483	0.504936	L_conig000001_1	+	745592..745611	TATATGTTACTCGTGAAAATTCAA	AAACTTGAATTTTCACGAGTAACA				1,1,1,0,1,0,1,1,1,1,1,0,0,0,0,0,0,0,0,0	ACCCAGGAAATAAAAAAAGCTGG
sgRNA_0739	L_00761	L_00761	HI_0668	L_00761_gR66r	CAACTTCTAATTGAAGTAAT	TGG	0.25	219	62	0.311558	0.697264	L_conig000001_1	-	745854..745873	TATACAACTTCTAATTGAAGTAAT	AAACATTACTTCAATTAGAAGTTG				1,1,1,0,0,1,1,1,1,0,0,0,0,0,0,0,0,0,0,0	CCAATTAAGCAAGTTACGTTTGG
sgRNA_0740	L_00762	mioC	HI_0669	L_00762_gR59r	TAAAACATCGTTTAAATGCT	CGG	0.25	441	55	0.130641	0.547067	L_conig000001_1	-	746164..746183	TATATAAAACATCGTTTAAATGCT	AAACAGCATTTAAACGATGTTTTA				1,0,0,1,0,0,1,0,1,1,1,1,0,0,0,0,0,0,0,0	CAAGAATTAAAAGATACATTCGG
sgRNA_0741	L_00763	dtd	HI_0670	L_00763_gR14r	TTGAGACACACGCTGAATTA	GGG	0.4	435	10	0.0240964	0.495504	L_conig000001_1	-	746556..746575	TATATTGAGACACACGCTGAATTA	AAACTAATTCAGCGTGTGTCTCAA				1,1,1,1,1,1,1,1,1,0,1,0,0,0,0,0,0,0,0,0	GCTCGTCTAGCAAAAGAAGTTGG
sgRNA_0744	L_00766	ftsB	HI_0673	L_00766_gR253f	ACAATACTAATACAGAAAGA	AGG	0.25	279	23	0.0888031	0.655428	L_conig000001_1	+	748673..748692	TATAACAATACTAATACAGAAAGA	AAACTCTTTCTGTATTAGTATTGT				1,1,1,1,0,1,1,1,1,0,0,0,0,0,0,0,0,0,0,0	TGCTAGAAATGTTAAAAAGCTGG
sgRNA_0745	L_00767	gpt_1	HI_0692	L_00767_gR416f	TAAACGTTCTGATAATCTGC	GGG	0.35	468	49	0.109375	0.597283	L_conig000001_1	+	749237..749256	TATATAAACGTTCTGATAATCTGC	AAACGCAGATTATCAGAACGTTTA				0,1,1,1,0,1,0,1,1,0,0,1,0,0,0,0,0,0,0,0	GCCACCTTATTAAAAGAAGCAGG
sgRNA_0746	L_00768	pepD	HI_0675	L_00768_gR31r	AACCATTTCCATAACAGTGA	AGG	0.35	1455	27	0.0188153	0.486409	L_conig000001_1	-	749443..749462	TATAAACCATTTCCATAACAGTGA	AAACTCACTGTTATGGAAATGGTT				1,1,0,1,0,1,0,0,1,1,0,0,1,0,0,0,0,0,0,0	TCTGCCAGCTTAAATGAAGCCGG
sgRNA_0747	L_00769	L_00769	HI_0676	L_00769_gR835f	TGATTGTGTGAGGACTCATT	TGG	0.4	888	50	0.0576037	0.504936	L_conig000001_1	+	751741..751760	TATATGATTGTGTGAGGACTCATT	AAACAATGAGTCCTCACACAATCA				1,1,0,1,1,0,1,1,1,1,1,0,0,0,0,0,0,0,0,0	CCTAAAGCCTCACAGGAAGCTGG
sgRNA_0748	L_00770	L_00770	HI_0677	L_00770_gR377f	TTGCCCATAGGCTTGGCGAT	AGG	0.55	441	61	0.144893	0.486632	L_conig000001_1	+	752164..752183	TATATTGCCCATAGGCTTGGCGAT	AAACATCGCCAAGCCTATGGGCAA				1,0,0,1,0,1,1,1,1,0,0,0,1,0,0,0,0,0,0,0	TCTGCCAGCTTAAATGAAGCCGG
sgRNA_0749	L_00771	tpiA	HI_0678	L_00771_gR19r	TTCCAGTTACCCATAACTAA	AGG	0.35	792	15	0.0194301	0.667905	L_conig000001_1	-	752425..752444	TATATTCCAGTTACCCATAACTAA	AAACTTAGTTATGGGTAACTGGAA				1,1,1,1,0,1,1,0,0,1,0,0,0,0,0,0,0,0,0,0	TCGAAACAATGATAAGAAGTTGG
sgRNA_0751	L_00773	L_00773	HI_0680	L_00773_gR747f	GTGACGGACAACAGGACAAA	AGG	0.5	879	129	0.150175	0.377844	L_conig000001_1	+	754331..754350	TATAGTGACGGACAACAGGACAAA	AAACTTTGTCCTGTTGTCCGTCAC				1,1,0,0,1,1,0,0,1,0,0,0,0,0,1,0,0,0,0,0	TTTCTTGCTGCCTTAGAAGCGGG
sgRNA_0752	L_00774	ilvY	HI_0681	L_00774_gR863f	GTGGATGAATATTTGTAGGT	CGG	0.35	879	13	0.0151339	0.425122	L_conig000001_1	+	755357..755376	TATAGTGGATGAATATTTGTAGGT	AAACACCTACAAATATTCATCCAC				1,1,0,1,0,1,1,1,1,1,0,0,1,0,0,0,0,0,0,0	ATACCTTTCCATTGAGAAGCTGG
sgRNA_0753	L_00775	ilvC	HI_0682	L_00775_gR51r	TAAAACGACAACGACCTAAT	TGG	0.35	1479	47	0.0322138	0.434058	L_conig000001_1	-	756120..756139	TATATAAAACGACAACGACCTAAT	AAACATTAGGTCGTTGTCGTTTTA				1,1,0,0,0,1,0,1,0,1,0,1,1,0,0,0,0,0,0,0	GTTCTTGACCAACAACAAGCGGG
sgRNA_0755	L_00777	glpB	HI_0684	L_00777_gR1277f	CGCCAAACCACCGCCAATAA	TGG	0.55	1299	19	0.0148554	0.594853	L_conig000001_1	+	760213..760232	TATACGCCAAACCACCGCCAATAA	AAACTTATTGGCGGTGGTTTGGCG				1,0,0,1,0,1,1,1,1,1,1,0,0,0,0,0,0,0,0,0	GTGTTAGATTTAGAAGCAGCAGG
sgRNA_0756	L_00778	glpA	HI_0685	L_00778_gR1674f	CCAACATCTTTATAGATACT	AGG	0.3	1692	15	0.00897129	0.542498	L_conig000001_1	+	761898..761917	TATACCAACATCTTTATAGATACT	AAACAGTATCTATAAAGATGTTGG				1,1,1,1,0,0,1,0,1,0,1,1,0,0,0,0,0,0,0,0	TATTGGCAAAAAGACGAAGCGGG
sgRNA_0757	L_00779	L_00779	HI_0686	L_00779_gR16r	ATATGCGGAGCGGGTTTGAA	TGG	0.5	1443	12	0.00843289	0.419097	L_conig000001_1	-	762237..762256	TATAATATGCGGAGCGGGTTTGAA	AAACTTCAAACCCGCTCCGCATAT				1,1,0,1,1,0,1,1,1,1,1,1,0,0,0,0,0,0,0,0	AATGCGATTTCACAAGAAGGTGG
sgRNA_0759	L_00781	glpF	HI_0690	L_00781_gR56r	CACACCAAAGAAAATCAATA	AGG	0.3	795	52	0.0670968	0.641623	L_conig000001_1	-	765147..765166	TATACACACCAAAGAAAATCAATA	AAACTATTGATTTTCTTTGGTGTG				1,1,0,0,1,1,0,0,1,0,1,0,0,0,0,0,0,0,0,0	GCACTACGCTTAGAAGAAGAAGG
sgRNA_0760	L_00782	glpK	HI_0691	L_00782_gR39r	CGCGAGAGCTTGTTGTGCCT	TGG	0.6	1512	35	0.0234584	0.376585	L_conig000001_1	-	765945..765964	TATACGCGAGAGCTTGTTGTGCCT	AAACAGGCACAACAAGCTCTCGCG				1,1,1,0,0,1,1,0,0,1,0,0,0,0,0,0,1,0,0,0	CTTGCACCGAAAAAAGCAGCAGG
sgRNA_0765	L_00787	ppx_1	HI_0695	L_00787_gR576f	CGTACATTGCCACGATGTTT	GGG	0.45	603	24	0.0411664	0.536881	L_conig000001_1	+	770985..771004	TATACGTACATTGCCACGATGTTT	AAACAAACATCGTGGCAATGTACG				0,1,0,1,1,0,1,0,1,1,1,0,0,0,0,0,0,0,0,0	AAGAAAGAATTAGAAGAAGCGGG
sgRNA_0768	L_00790	slyD	HI_0699	L_00790_gR529f	CGCCATCTTGTGTGCGAACT	TGG	0.55	573	41	0.074141	0.47969	L_conig000001_1	+	777329..777348	TATACGCCATCTTGTGTGCGAACT	AAACAGTTCGCACACAAGATGGCG				1,1,1,0,1,1,1,1,1,1,1,0,0,0,0,0,0,0,0,0	AAGAAAGAATTAGAAGAAGCGGG
sgRNA_0769	L_00791	L_00791	HI_0700	L_00791_gR386f	TAAATCTTCGATAATTTCAC	GGG	0.25	423	34	0.0843672	0.572969	L_conig000001_1	+	777836..777855	TATATAAATCTTCGATAATTTCAC	AAACGTGAAATTATCGAAGATTTA				1,1,1,0,1,1,0,1,1,0,1,0,0,0,0,0,0,0,0,0	CCAATATAGCGAGATACGTAAGG
sgRNA_0771	L_00793	surE	HI_0702	L_00793_gR106r	GCTGCACTTCGATTACGATC	GGG	0.5	750	102	0.139726	0.423331	L_conig000001_1	-	779129..779148	TATAGCTGCACTTCGATTACGATC	AAACGATCGTAATCGAAGTGCAGC				0,1,1,1,1,0,1,1,0,1,1,1,0,0,0,0,0,0,0,0	ATACCACTAAAAAAATAAGCGGG
sgRNA_0772	L_00794	L_00794	HI_0703	L_00794_gR112r	AGCATCACATCGGGCGGAAT	AGG	0.55	579	108	0.193202	0.498925	L_conig000001_1	-	779893..779912	TATAAGCATCACATCGGGCGGAAT	AAACATTCCGCCCGATGTGATGCT				1,1,1,1,0,1,1,0,0,1,1,1,0,0,0,0,0,0,0,0	GTGCAAAAATTACAACAAGCAGG
sgRNA_0778	L_00800	L_00800	HI_t17	L_00800_gR74f	TTGAAATCCTGCCACCTCAC	CGG	0.5	96	19	0.25	0.339029	L_conig000001_1	+	787735..787754	TATATTGAAATCCTGCCACCTCAC	AAACGTGAGGTGGCAGGATTTCAA				1,1,1,1,0,0,1,0,1,1,1,0,0,0,0,1,0,0,0,0	ATGGAACAGTTAAAAGAGGCAGG
sgRNA_0779	L_00801	selA	HI_0708	L_00801_gR31r	TTGAGAATTTTATCAACGGA	AGG	0.3	1386	27	0.0197657	0.460142	L_conig000001_1	-	787870..787889	TATATTGAGAATTTTATCAACGGA	AAACTCCGTTGATAAAATTCTCAA				0,1,1,1,1,0,0,1,0,1,1,1,0,0,0,0,0,0,0,0	GACTTAGTTAAAAATGAAGCCGG
sgRNA_0785	L_00807	tig	HI_0713	L_00807_gR45r	TTGGAACGGTAATCGCTACG	CGG	0.5	1299	41	0.0320563	0.549095	L_conig000001_1	-	796268..796287	TATATTGGAACGGTAATCGCTACG	AAACCGTAGCGATTACCGTTCCAA				1,0,1,0,1,1,1,1,1,0,1,0,0,0,0,0,0,0,0,0	ATCAAATTAATTGAAGAAGCTGG
sgRNA_0786	L_00808	clpP	HI_0714	L_00808_gR19r	GAAGTCTGTTCAACGACCAT	AGG	0.45	582	15	0.0266904	0.660948	L_conig000001_1	-	797663..797682	TATAGAAGTCTGTTCAACGACCAT	AAACATGGTCGTTGAACAGACTTC				1,0,1,1,0,1,1,1,0,1,0,0,0,0,0,0,0,0,0,0	TTAGCGGCAGCACAAGAAGCAGG
sgRNA_0787	L_00809	clpX	HI_0715	L_00809_gR193r	GCGCGAATTTCGTGAGGTGT	TGG	0.55	1236	189	0.155428	0.336467	L_conig000001_1	-	798428..798447	TATAGCGCGAATTTCGTGAGGTGT	AAACACACCTCACGAAATTCGCGC				1,1,0,0,1,1,1,0,1,0,1,0,0,1,0,0,0,0,0,0	TAAGCGTTTTGCTAAGAAGTAGG
sgRNA_0790	L_00812	vacJ	HI_0718	L_00812_gR29r	TGCAATGGCACTCAAAAGTG	CGG	0.45	753	25	0.0341064	0.733962	L_conig000001_1	-	800770..800789	TATATGCAATGGCACTCAAAAGTG	AAACCACTTTTGAGTGCCATTGCA				1,1,1,1,0,1,1,0,0,0,0,0,0,0,0,0,0,0,0,0	AAATATGTGGCATTTACTGCGGG
sgRNA_0791	L_00813	L_00813	HI_0719	L_00813_gR37r	ACATAAGGGCCAATGGCTGC	TGG	0.55	390	33	0.0891892	0.475371	L_conig000001_1	-	801587..801606	TATAACATAAGGGCCAATGGCTGC	AAACGCAGCCATTGGCCCTTATGT				0,1,1,0,1,1,1,1,0,1,0,1,0,0,0,0,0,0,0,0	TGATACTCGCAAAATGAAGCTGG
sgRNA_0792	L_00814	htpX	HI_0720	L_00814_gR35r	TACCAGCATTACAGCCATAT	TGG	0.4	852	31	0.0372596	0.498715	L_conig000001_1	-	802142..802161	TATATACCAGCATTACAGCCATAT	AAACATATGGCTGTAATGCTGGTA				0,0,1,0,0,1,1,1,1,1,1,1,0,0,0,0,0,0,0,0	GACTTCGTAGCAAAAGATGCAGG
sgRNA_0794	L_00816	L_00816	HI_0722	L_00816_gR18r	CAACCGCACTTTTAGGAACG	AGG	0.5	621	14	0.0232945	0.408367	L_conig000001_1	-	803373..803392	TATACAACCGCACTTTTAGGAACG	AAACCGTTCCTAAAAGTGCGGTTG				0,1,1,1,1,0,0,0,1,1,0,0,1,0,0,0,0,0,0,0	CGGTCAATTTTAGAAGAAGATGG
sgRNA_0795	L_00817	trkH	HI_0723	L_00817_gR27r	TCACAAGAATACCAATAATT	CGG	0.25	1464	23	0.015928	0.655428	L_conig000001_1	-	804005..804024	TATATCACAAGAATACCAATAATT	AAACAATTATTGGTATTCTTGTGA				1,1,1,1,0,1,1,1,1,0,0,0,0,0,0,0,0,0,0,0	ACGCAAGAAAGTAATACGTTCGG
sgRNA_0797	L_00824	L_00824	HI_t13	L_00824_gR40r	GAACTCCCAACACCCGGTTT	TGG	0.55	76	36	0.642857	0.361369	L_conig000001_1	-	811611..811630	TATAGAACTCCCAACACCCGGTTT	AAACAAACCGGGTGTTGGGAGTTC				0,1,0,1,0,1,1,1,0,1,0,0,0,0,1,0,0,0,0,0	ATTATTCATTAAAAATAAGCAGG
sgRNA_0798	L_00825	psiE	HI_0601.1	L_00825_gR37r	AATACATCAGTAATGATTCG	TGG	0.3	420	33	0.0825	0.534516	L_conig000001_1	-	811913..811932	TATAAATACATCAGTAATGATTCG	AAACCGAATCATTACTGATGTATT				1,1,0,1,0,0,0,1,1,0,0,0,1,0,0,0,0,0,0,0	TTTATAGAGAAAAGAGAAGCAGG
sgRNA_0799	L_00826	hemY	HI_0602	L_00826_gR1227f	CCTTGCTGACCAGAAATATA	AGG	0.4	1287	57	0.0449882	0.674652	L_conig000001_1	+	813573..813592	TATACCTTGCTGACCAGAAATATA	AAACTATATTTCTGGTCAGCAAGG				0,1,0,1,0,0,1,1,1,1,0,0,0,0,0,0,0,0,0,0	GTTGCAGCACTAAAAGTAGCAGG
sgRNA_0801	L_00828	cya	HI_0604	L_00828_gR47r	CTCAAAACGGCGTTGATCCA	AGG	0.5	2532	43	0.0171178	0.425163	L_conig000001_1	-	815220..815239	TATACTCAAAACGGCGTTGATCCA	AAACTGGATCAACGCCGTTTTGAG				1,0,0,1,0,0,1,1,1,0,0,1,1,0,0,0,0,0,0,0	TTTGGTGCATTAAAAGAAGCTGG
sgRNA_0802	L_00829	gpsA	HI_0605	L_00829_gR25r	CCCGCACCTAGCACAGTGAT	TGG	0.6	1008	21	0.0212551	0.514921	L_conig000001_1	-	817803..817822	TATACCCGCACCTAGCACAGTGAT	AAACATCACTGTGCTAGGTGCGGG				0,1,1,1,0,1,0,0,1,1,1,1,0,0,0,0,0,0,0,0	AAAAATGGCTTCTAATAAGCTGG
sgRNA_0803	L_00830	cysE	HI_0606	L_00830_gR36r	CAGCAAGTTCTTTGGCTTCT	TGG	0.45	804	32	0.0408163	0.484618	L_conig000001_1	-	818838..818857	TATACAGCAAGTTCTTTGGCTTCT	AAACAGAAGCCAAAGAACTTGCTG				1,1,0,1,1,1,0,0,0,1,1,1,0,0,0,0,0,0,0,0	CTTGCTGTAGCAAAAGAAGAGGG
sgRNA_0804	L_00831	L_00831	HI_0607	L_00831_gR23r	TGATAAAGACATGCAGAGTT	GGG	0.35	816	19	0.0238693	0.59644	L_conig000001_1	-	819638..819657	TATATGATAAAGACATGCAGAGTT	AAACAACTCTGCATGTCTTTATCA				1,1,1,1,0,1,1,1,1,1,0,0,0,0,0,0,0,0,0,0	GCAGGTCAATTAAAAGAAGAAGG
sgRNA_0805	L_00832	L_00832	HI_0608	L_00832_gR97r	GAATTAGCTTTTGGTTCAAA	AGG	0.3	1386	93	0.068082	0.598434	L_conig000001_1	-	820665..820684	TATAGAATTAGCTTTTGGTTCAAA	AAACTTTGAACCAAAAGCTAATTC				1,1,1,1,1,1,0,1,1,0,0,0,0,0,0,0,0,0,0,0	ATAGAAAAATTACAAGAAGTAGG
sgRNA_0806	L_00833	folD	HI_0609	L_00833_gR773f	TTTTCCTTGTTCAATATAAT	GGG	0.2	849	73	0.0880579	0.479569	L_conig000001_1	+	822851..822870	TATATTTTCCTTGTTCAATATAAT	AAACATTATATTGAACAAGGAAAA				1,0,0,0,1,1,0,1,1,1,1,1,0,0,0,0,0,0,0,0	TCTCAAACTAATTATGAAGCAGG
sgRNA_0807	L_00835	L_00835	NA	L_00835_gR10r	GCTCTATCCAGCTGAGCTAA	GGG	0.5	77	6	0.105263	0.75348	L_conig000001_1	-	823255..823274	TATAGCTCTATCCAGCTGAGCTAA	AAACTTAGCTCAGCTGGATAGAGC				0,0,0,0,0,0,1,0,0,1,1,0,0,0,0,0,0,0,0,0	CGGTCAATTTTAGAAGAAGATGG
sgRNA_0808	L_00836	L_00836	HI_0610	L_00836_gR1274f	GAATTTCTTTTCTAAAACTT	TGG	0.2	1287	10	0.00789266	0.571114	L_conig000001_1	+	824728..824747	TATAGAATTTCTTTTCTAAAACTT	AAACAAGTTTTAGAAAAGAAATTC				1,0,0,1,0,0,1,1,1,0,1,1,0,0,0,0,0,0,0,0	ACTTCATTGCTTGATGCGTTAGG
sgRNA_0810	L_00838	fucU	HI_0612	L_00838_gR412f	GTAATTCAGGAGAAAGAGCT	GGG	0.4	435	20	0.0481928	0.504936	L_conig000001_1	+	825861..825880	TATAGTAATTCAGGAGAAAGAGCT	AAACAGCTCTTTCTCCTGAATTAC				1,1,1,0,1,0,1,1,1,1,1,0,0,0,0,0,0,0,0,0	GGCGGTACGGGAAAAGAATCAGG
sgRNA_0811	L_00839	fucK	HI_0613	L_00839_gR1328f	ATTATTAGCAAGGTGATGAG	AGG	0.35	1413	82	0.0588658	0.395124	L_conig000001_1	+	827225..827244	TATAATTATTAGCAAGGTGATGAG	AAACCTCATCACCTTGCTAATAAT				1,0,0,1,0,1,0,1,1,0,1,1,1,0,0,0,0,0,0,0	TTATTATCGCCAGTAGAAGCGGG
sgRNA_0812	L_00840	fucI	HI_0614	L_00840_gR1719f	ATTCGACGACCATCAATAGT	TGG	0.4	1770	48	0.0274286	0.495045	L_conig000001_1	+	829101..829120	TATAATTCGACGACCATCAATAGT	AAACACTATTGATGGTCGTCGAAT				1,1,1,1,0,1,1,1,1,1,0,1,0,0,0,0,0,0,0,0	TTTCTTTAGTCATAGGAAGCTGG
sgRNA_0814	L_00842	L_00842	HI_0616	L_00842_gR10r	CAACGCTGACCAATAGCAAA	GGG	0.45	2772	6	0.00218023	0.567811	L_conig000001_1	-	830352..830371	TATACAACGCTGACCAATAGCAAA	AAACTTTGCTATTGGTCAGCGTTG				0,1,0,1,1,1,0,1,0,0,0,1,0,0,0,0,0,0,0,0	CGGTCAATTTTAGAAGAAGATGG
sgRNA_0817	L_00845	glpR	HI_0619	L_00845_gR89r	CGTTTGAGGGCTAACATCTA	AGG	0.45	768	85	0.113636	0.428208	L_conig000001_1	-	834499..834518	TATACGTTTGAGGGCTAACATCTA	AAACTAGATGTTAGCCCTCAAACG				1,1,1,1,1,1,0,0,1,1,1,1,0,0,0,0,0,0,0,0	GATGAAGCAAAAGAAGAAGTGGG
sgRNA_0818	L_00846	metQ	HI_0620	L_00846_gR738f	AGCGGTGCTGCTGCAGCTTC	AGG	0.65	822	81	0.100998	0.522386	L_conig000001_1	+	836204..836223	TATAAGCGGTGCTGCTGCAGCTTC	AAACGAAGCTGCAGCAGCACCGCT				0,1,0,0,1,1,1,1,1,0,0,1,0,0,0,0,0,0,0,0	AAAATCACATAAAAAAAAGCGGG
sgRNA_0819	L_00847	metI	HI_0620.1	L_00847_gR655f	ACATTTGAGGTGTTAATTGC	TGG	0.35	690	32	0.0477612	0.602313	L_conig000001_1	+	836981..837000	TATAACATTTGAGGTGTTAATTGC	AAACGCAATTAACACCTCAAATGT				0,0,1,0,0,1,0,1,1,1,0,1,0,0,0,0,0,0,0,0	TCAGAGGAACAAAAAGCAGCAGG
sgRNA_0820	L_00848	metN	HI_0621	L_00848_gR864f	ACAATAACGGAACCGCTTGT	CGG	0.45	1038	171	0.167976	0.614183	L_conig000001_1	+	837869..837888	TATAACAATAACGGAACCGCTTGT	AAACACAAGCGGTTCCGTTATTGT				1,1,1,1,0,0,0,1,1,1,1,0,0,0,0,0,0,0,0,0	CAGATTTGGCTAGATGAAGCTGG
sgRNA_0821	L_00849	L_00849	HI_0621.1	L_00849_gR155r	ACGTGCAATGCCCGACTGGT	TGG	0.6	555	151	0.282243	0.419097	L_conig000001_1	-	838386..838405	TATAACGTGCAATGCCCGACTGGT	AAACACCAGTCGGGCATTGCACGT				1,1,0,1,1,1,1,0,1,1,1,1,0,0,0,0,0,0,0,0	AAAGAATTTGCAAAAGAAGCGGG
sgRNA_0822	L_00855	L_00855	HI_0724	L_00855_gR265r	TTAACAAATTCAACAACCAA	CGG	0.25	561	261	0.48244	0.579391	L_conig000001_1	-	845302..845321	TATATTAACAAATTCAACAACCAA	AAACTTGGTTGTTGAATTTGTTAA				1,0,0,1,1,1,0,0,1,0,0,1,0,0,0,0,0,0,0,0	ATCTCTTTAGCACAAGAAGGCGG
sgRNA_0823	L_00856	L_00856	HI_0725	L_00856_gR69r	CTTTTAACTGCTTTAATAAA	CGG	0.2	441	65	0.154394	0.633727	L_conig000001_1	-	845670..845689	TATACTTTTAACTGCTTTAATAAA	AAACTTTATTAAAGCAGTTAAAAG				0,1,0,0,0,1,1,0,0,1,0,1,0,0,0,0,0,0,0,0	TCTTATTTACCGGATGCGTTTGG
sgRNA_0824	L_00857	narP	HI_0726	L_00857_gR586f	TGCCACGACGCATTAACGGA	TGG	0.55	627	38	0.062603	0.526643	L_conig000001_1	+	846676..846695	TATATGCCACGACGCATTAACGGA	AAACTCCGTTAATGCGTCGTGGCA				1,1,1,1,0,1,1,1,0,1,0,1,0,0,0,0,0,0,0,0	GACTTCGTAGCAAAAGATGCAGG
sgRNA_0825	L_00858	L_00858	HI_0727	L_00858_gR1231f	AAAGTTTGTTATGTTTATAT	TGG	0.15	1248	14	0.0114007	0.620524	L_conig000001_1	+	848153..848172	TATAAAAGTTTGTTATGTTTATAT	AAACATATAAACATAACAAACTTT				0,0,0,0,0,0,1,1,1,1,0,1,0,0,0,0,0,0,0,0	GGTTTATTCTCAAACGAAGCGGG
sgRNA_0826	L_00859	L_00859	NA	L_00859_gR27f	TGTTGAGCTTGATCTTTTTC	AGG	0.35	117	87	0.896907	0.610106	L_conig000001_1	+	848244..848263	TATATGTTGAGCTTGATCTTTTTC	AAACGAAAAAGATCAAGCTCAACA	tandemT			1,0,0,1,1,1,1,1,1,0,0,0,0,0,0,0,0,0,0,0	AACCTATCGTGAAAAAAAGCGGG
sgRNA_0827	L_00860	cyaY	HI_0727.1	L_00860_gR27r	GCCAAACTTGTTCAATATTT	TGG	0.3	306	23	0.0804196	0.620776	L_conig000001_1	-	848471..848490	TATAGCCAAACTTGTTCAATATTT	AAACAAATATTGAACAAGTTTGGC				1,0,1,0,0,1,0,0,1,0,1,1,0,0,0,0,0,0,0,0	CTCTATCAGCCAAAAGCAGCGGG
sgRNA_0829	L_00862	proS	HI_0729	L_00862_gR32r	ATTTGGCGTTTCTTTTAGGG	TGG	0.4	1719	28	0.0164803	0.500328	L_conig000001_1	-	850727..850746	TATAATTTGGCGTTTCTTTTAGGG	AAACCCCTAAAAGAAACGCCAAAT				0,1,1,1,1,0,0,0,1,0,1,1,0,0,0,0,0,0,0,0	GTTAAACAAGCAAAAGAAGGCGG
sgRNA_0830	L_00863	L_00863	HI_0730	L_00863_gR2290f	GCAAATCTGCCAAACTTTGT	TGG	0.4	2349	56	0.0240447	0.471966	L_conig000001_1	+	854778..854797	TATAGCAAATCTGCCAAACTTTGT	AAACACAAAGTTTGGCAGATTTGC				1,1,0,0,0,0,0,1,1,0,0,1,1,0,0,0,0,0,0,0	CCGCTATCAGAAAAAGAATCAGG
sgRNA_0831	L_00864	sufI	HI_0733	L_00864_gR1401f	AATTGACGGCGGGAAAGGCG	TGG	0.6	1410	6	0.00431655	0.564651	L_conig000001_1	+	856360..856379	TATAAATTGACGGCGGGAAAGGCG	AAACCGCCTTTCCCGCCGTCAATT				1,1,0,0,0,1,1,0,0,1,1,1,0,0,0,0,0,0,0,0	TTTCTTTAGTCATAGGAAGCTGG
sgRNA_0832	L_00865	plsC	HI_0734	L_00865_gR694f	GAATACAGCAGATTAATACG	AGG	0.35	723	26	0.0369844	0.41588	L_conig000001_1	+	857064..857083	TATAGAATACAGCAGATTAATACG	AAACCGTATTAATCTGCTGTATTC				1,1,0,1,0,1,0,1,1,1,1,0,1,0,0,0,0,0,0,0	TCTGAAGCAGAAAACGAAGCAGG
sgRNA_0834	L_00867	L_00867	NA	L_00867_gR56f	TCCTCCCCACAATAAAGTAA	GGG	0.4	96	37	0.486842	0.571713	L_conig000001_1	+	858080..858099	TATATCCTCCCCACAATAAAGTAA	AAACTTACTTTATTGTGGGGAGGA				1,0,1,0,1,1,0,0,1,1,1,0,0,0,0,0,0,0,0,0	GAACGCGTAGAACATACCTTAGG
sgRNA_0837	L_00870	ilvD	HI_0738	L_00870_gR10r	CTGGTCGCTGAACGTAGTTT	GGG	0.5	1839	6	0.00329852	0.576827	L_conig000001_1	-	860585..860604	TATACTGGTCGCTGAACGTAGTTT	AAACAAACTACGTTCAGCGACCAG				0,1,1,1,0,1,1,1,0,1,1,0,0,0,0,0,0,0,0,0	TCAGAGGAACAAAAAGCAGCAGG
sgRNA_0838	L_00871	L_00871	HI_0738.1	L_00871_gR23r	TGATTGAGAGGGTTGAGGAT	TGG	0.45	1542	19	0.0124836	0.322168	L_conig000001_1	-	862516..862535	TATATGATTGAGAGGGTTGAGGAT	AAACATCCTCAACCCTCTCAATCA				1,1,1,1,1,1,0,1,0,1,0,1,1,0,0,0,0,0,0,0	ATACCTTTCCATTGAGAAGCTGG
sgRNA_0841	L_00874	secB	HI_0743	L_00874_gR459f	ATACGTTGAATTTGGAGAAC	GGG	0.35	510	48	0.0979592	0.527131	L_conig000001_1	+	870046..870065	TATAATACGTTGAATTTGGAGAAC	AAACGTTCTCCAAATTCAACGTAT				1,1,0,1,1,1,1,1,1,0,1,0,0,0,0,0,0,0,0,0	TTTGGTGCATTAAAAGAAGCTGG
sgRNA_0843	L_00876	dcuB	HI_0746	L_00876_gR35r	AAAGATACACAATAATACGA	TGG	0.25	1323	31	0.0237913	0.669206	L_conig000001_1	-	870852..870871	TATAAAAGATACACAATAATACGA	AAACTCGTATTATTGTGTATCTTT				1,1,1,0,0,1,0,1,0,0,0,1,0,0,0,0,0,0,0,0	CTGGCAGGATTTAAAGAAGCAGG
sgRNA_0844	L_00877	ndhA	HI_0747	L_00877_gR122r	TAAGGGTTTCCATAAATGGG	TGG	0.4	1335	118	0.0897338	0.570916	L_conig000001_1	-	872465..872484	TATATAAGGGTTTCCATAAATGGG	AAACCCCATTTATGGAAACCCTTA				1,0,1,0,0,1,0,1,0,1,1,1,0,0,0,0,0,0,0,0	GCAGCCCCAATATAAGTAGCGGG
sgRNA_0845	L_00878	L_00878	HI_0748	L_00878_gR2401f	ACAGCGGCAAGCTCAATAAT	TGG	0.45	2433	29	0.0120182	0.629381	L_conig000001_1	+	876145..876164	TATAACAGCGGCAAGCTCAATAAT	AAACATTATTGAGCTTGCCGCTGT				0,1,1,0,1,1,1,1,0,0,0,0,0,0,0,0,0,0,0,0	GCTGCATTATGTAAAGAAGCAGG
sgRNA_0846	L_00879	lexA	HI_0749	L_00879_gR13r	TCTTGTTGGCGTGCGGTTAA	TGG	0.5	624	9	0.0149007	0.504461	L_conig000001_1	-	876457..876476	TATATCTTGTTGGCGTGCGGTTAA	AAACTTAACCGCACGCCAACAAGA				1,0,1,1,0,1,0,1,1,1,1,1,0,0,0,0,0,0,0,0	TTTATAGAGAAAAGAGAAGCAGG
sgRNA_0847	L_00880	dapF	HI_0750	L_00880_gR85r	GCTAAACGTCGGATCGTTTC	TGG	0.5	825	81	0.100621	0.526668	L_conig000001_1	-	877295..877314	TATAGCTAAACGTCGGATCGTTTC	AAACGAAACGATCCGACGTTTAGC				0,1,1,1,1,1,0,1,0,1,1,0,0,0,0,0,0,0,0,0	GTTGCAGCACTAAAAGTAGCAGG
sgRNA_0848	L_00881	tpx	HI_0751	L_00881_gR469f	AATGTCCGCCAACTTCAATA	GGG	0.4	498	26	0.0543933	0.607785	L_conig000001_1	+	878710..878729	TATAAATGTCCGCCAACTTCAATA	AAACTATTGAAGTTGGCGGACATT				1,0,1,1,0,1,0,1,1,1,1,0,0,0,0,0,0,0,0,0	ATTTTTTTGCGTAAAGAAGCAGG
sgRNA_0849	L_00882	purL	HI_0752	L_00882_gR20r	AAGAGCAGGCGAGCCACGAA	AGG	0.6	3894	16	0.0041301	0.636632	L_conig000001_1	-	879403..879422	TATAAAGAGCAGGCGAGCCACGAA	AAACTTCGTGGCTCGCCTGCTCTT				1,1,1,1,1,1,0,1,0,0,0,0,0,0,0,0,0,0,0,0	TGCTAGAAATGTTAAAAAGCTGG
sgRNA_0851	L_00884	L_00884	HI_0755	L_00884_gR687f	ATTGCTACGGAAATTTCACG	TGG	0.4	843	153	0.185905	0.659986	L_conig000001_1	+	885260..885279	TATAATTGCTACGGAAATTTCACG	AAACCGTGAAATTTCCGTAGCAAT				0,1,1,1,0,0,0,1,0,1,1,0,0,0,0,0,0,0,0,0	TACTTTGCGCAAAAACAAGCTGG
sgRNA_0852	L_00885	L_00885	HI_0756	L_00885_gR1149f	AGATCGGAAGATTGGCTGAC	AGG	0.5	1233	81	0.0667766	0.428208	L_conig000001_1	+	886564..886583	TATAAGATCGGAAGATTGGCTGAC	AAACGTCAGCCAATCTTCCGATCT				1,1,1,1,1,1,0,0,1,1,1,1,0,0,0,0,0,0,0,0	TCGAAACAATGATAAGAAGTTGG
sgRNA_0853	L_00886	gpmA	HI_0757	L_00886_gR167r	GATTGCTCGAGTTAAAACAG	AGG	0.4	684	163	0.245482	0.548295	L_conig000001_1	-	887003..887022	TATAGATTGCTCGAGTTAAAACAG	AAACCTGTTTTAACTCGAGCAATC				0,0,1,1,0,1,1,0,1,1,0,1,0,0,0,0,0,0,0,0	GAGTTAGAGATTTTAGAAGCTGG
sgRNA_0855	L_00888	mutY	HI_0759	L_00888_gR23r	TTTGGCAAATGGCGCATTGA	TGG	0.45	1137	19	0.0170098	0.656178	L_conig000001_1	-	888009..888028	TATATTTGGCAAATGGCGCATTGA	AAACTCAATGCGCCATTTGCCAAA				1,0,1,1,1,1,0,0,1,0,0,0,0,0,0,0,0,0,0,0	AATGCGATTTCACAAGAAGGTGG
sgRNA_0857	L_00890	L_00890	HI_0761	L_00890_gR92r	CCCTTGCGTGTCTTTAGCAA	AGG	0.5	1074	88	0.0834915	0.600964	L_conig000001_1	-	889479..889498	TATACCCTTGCGTGTCTTTAGCAA	AAACTTGCTAAAGACACGCAAGGG				1,0,1,0,0,1,0,0,0,1,1,1,0,0,0,0,0,0,0,0	TGCTAGAAATGTTAAAAAGCTGG
sgRNA_0858	L_00891	L_00891	NA	L_00891_gR8r	CTCTACCGACTGAGCTATCG	AGG	0.55	76	4	0.0714286	0.465677	L_conig000001_1	-	890707..890726	TATACTCTACCGACTGAGCTATCG	AAACCGATAGCTCAGTCGGTAGAG				0,0,1,0,0,0,1,1,1,0,1,0,1,0,0,0,0,0,0,0	GACTTAGTTAAAAATGAAGCCGG
sgRNA_0859	L_00892	L_00892	NA,NA	L_00892_gR8r	TTCTACCGACTGAACTAAGG	AGG	0.45	76	4	0.0714286	1	L_conig000001_1,L_conig000001_1	+,-	1758810..1758829,890785..890804	TATATTCTACCGACTGAACTAAGG	AAACCCTTAGTTCAGTCGGTAGAA				0,0,0,0,0,0,0,0,0,0,0,0,0,0,0,0,0,0,0,0	TTTGGTGCATTAAAAGAAGCTGG
sgRNA_0860	L_00893	L_00893	HI_0762	L_00893_gR654f	ATGTGATCATAGCTTCCGTG	CGG	0.45	681	24	0.0363086	0.662858	L_conig000001_1	+	891712..891731	TATAATGTGATCATAGCTTCCGTG	AAACCACGGAAGCTATGATCACAT				1,1,0,0,1,1,1,1,0,0,0,0,0,0,0,0,0,0,0,0	ATATCTAAAATAGATGAAGCAGG
sgRNA_0861	L_00894	nadR	HI_0763	L_00894_gR1192f	CACGTTCTGATTTAGTGCCT	AGG	0.45	1224	29	0.0240864	0.620932	L_conig000001_1	+	892927..892946	TATACACGTTCTGATTTAGTGCCT	AAACAGGCACTAAATCAGAACGTG				1,1,1,1,0,0,1,1,1,0,1,0,0,0,0,0,0,0,0,0	TATTGGCAAAAAGACGAAGCGGG
sgRNA_0862	L_00895	ribB	HI_0764	L_00895_gR28r	TCTTCAGCGGTGTTGCCGAA	TGG	0.55	648	24	0.0382166	0.556216	L_conig000001_1	-	893260..893279	TATATCTTCAGCGGTGTTGCCGAA	AAACTTCGGCAACACCGCTGAAGA				1,1,0,1,1,0,0,1,1,0,0,1,0,0,0,0,0,0,0,0	GCCCAACGTTTATATGAAGCGGG
sgRNA_0868	L_00901	ftsX	HI_0770	L_00901_gR12r	AAACAGATGCATCCGTTGAT	CGG	0.4	933	8	0.00876232	0.399678	L_conig000001_1	-	897860..897879	TATAAAACAGATGCATCCGTTGAT	AAACATCAACGGATGCATCTGTTT				0,1,1,1,1,0,1,0,0,1,0,0,1,0,0,0,0,0,0,0	TTTCTTTAGTCATAGGAAGCTGG
sgRNA_0869	L_00902	atoB	HI_0771	L_00902_gR1140f	GCACCATTAAAGCTGCCGAT	CGG	0.5	1182	39	0.0335628	0.393951	L_conig000001_1	+	900002..900021	TATAGCACCATTAAAGCTGCCGAT	AAACATCGGCAGCTTTAATGGTGC				1,1,1,1,1,1,1,0,1,1,1,1,0,0,0,0,0,0,0,0	AAAAATGGCTTCTAATAAGCTGG
sgRNA_0871	L_00904	L_00904	HI_0773	L_00904_gR634f	CATGTAATTCCATCGCAATT	CGG	0.35	666	29	0.0448916	0.560189	L_conig000001_1	+	902038..902057	TATACATGTAATTCCATCGCAATT	AAACAATTGCGATGGAATTACATG				1,1,1,1,0,0,0,1,1,0,1,1,0,0,0,0,0,0,0,0	GTTCTTGACCAACAACAAGCGGG
sgRNA_0872	L_00905	atoD	HI_0774	L_00905_gR607f	TGATGCTCATACCATCATGT	AGG	0.4	654	44	0.0694006	0.37144	L_conig000001_1	+	902687..902706	TATATGATGCTCATACCATCATGT	AAACACATGATGGTATGAGCATCA				0,1,1,1,1,0,0,1,0,1,1,0,1,0,0,0,0,0,0,0	AAAATTGTCTCAAAAGAAGTGGG
sgRNA_0873	L_00906	L_00906	HI_0775	L_00906_gR100r	GTAATCATCATACTTAATGC	AGG	0.3	906	96	0.108352	0.648479	L_conig000001_1	-	903094..903113	TATAGTAATCATCATACTTAATGC	AAACGCATTAAGTATGATGATTAC				0,0,0,1,1,1,0,1,0,1,0,0,0,0,0,0,0,0,0,0	GGCACAATGCAAAATACGCTGGG
sgRNA_0874	L_00907	rpsJ	HI_0776	L_00907_gR15r	TTAAGCGGATACGGATTCTT	TGG	0.4	312	11	0.0376712	0.596852	L_conig000001_1	-	904151..904170	TATATTAAGCGGATACGGATTCTT	AAACAAGAATCCGTATCCGCTTAA				1,1,0,0,1,1,1,0,1,1,0,0,0,0,0,0,0,0,0,0	AATGCGGCGCAAAAAGAAACGGG
sgRNA_0875	L_00908	L_00908	HI_0777	L_00908_gR41r	GCCGTCTTCATTGAAGATAC	GGG	0.45	627	37	0.0609555	0.499621	L_conig000001_1	-	904505..904524	TATAGCCGTCTTCATTGAAGATAC	AAACGTATCTTCAATGAAGACGGC				1,1,1,1,1,0,1,0,1,1,1,0,0,0,0,0,0,0,0,0	CGTATTAACCCACAAGATGCAGG
sgRNA_0876	L_00909	L_00909	HI_0778	L_00909_gR56r	TTCGTTAAACTCACGTCCGA	AGG	0.45	603	52	0.0891938	0.338009	L_conig000001_1	-	905162..905181	TATATTCGTTAAACTCACGTCCGA	AAACTCGGACGTGAGTTTAACGAA				1,0,1,0,1,0,1,0,1,0,0,0,0,0,0,0,0,1,0,0	TCGAAACAATGATAAGAAGTTGG
sgRNA_0877	L_00910	rplW	HI_0779	L_00910_gR210r	GACGACCCATTTTGTTACCA	CGG	0.45	300	206	0.735714	0.42708	L_conig000001_1	-	905915..905934	TATAGACGACCCATTTTGTTACCA	AAACTGGTAACAAAATGGGTCGTC				0,1,0,1,0,1,1,1,0,0,0,0,0,0,0,1,0,0,0,0	AATGCGATTTCACAAGAAGGTGG
sgRNA_0878	L_00911	L_00911	HI_0780	L_00911_gR28r	TGACGACGACCAGCGGAGGT	CGG	0.65	822	24	0.0299252	0.419097	L_conig000001_1	-	906050..906069	TATATGACGACGACCAGCGGAGGT	AAACACCTCCGCTGGTCGTCGTCA				1,1,1,1,1,0,1,1,0,1,1,1,0,0,0,0,0,0,0,0	GGTTTATTCTCAAACGAAGCGGG
sgRNA_0879	L_00912	L_00912	HI_0781	L_00912_gR10r	GGACCCTTCTTGAGAGAACG	TGG	0.55	276	6	0.0234375	0.437519	L_conig000001_1	-	906879..906898	TATAGGACCCTTCTTGAGAGAACG	AAACCGTTCTCTCAAGAAGGGTCC				1,1,1,1,1,1,1,1,0,0,1,1,0,0,0,0,0,0,0,0	ACAGATAATCCAGAAGAAGATGG
sgRNA_0880	L_00913	L_00913	HI_0782	L_00913_gR48r	CGGCAACTAAGCGAGCTTTT	TGG	0.5	333	44	0.140575	0.473979	L_conig000001_1	-	907204..907223	TATACGGCAACTAAGCGAGCTTTT	AAACAAAAGCTCGCTTAGTTGCCG				1,1,0,1,0,1,1,1,1,1,1,1,0,0,0,0,0,0,0,0	GTTCTTGACCAACAACAAGCGGG
sgRNA_0881	L_00914	rpsC	HI_0783	L_00914_gR25r	ATACCTAGGCGAATACCATG	TGG	0.45	708	21	0.0305233	0.362992	L_conig000001_1	-	907531..907550	TATAATACCTAGGCGAATACCATG	AAACCATGGTATTCGCCTAGGTAT				1,1,1,0,0,1,0,0,1,1,0,0,0,0,0,0,0,1,0,0	ATTAAATTAGATTAAGAGGCTGG
sgRNA_0882	L_00915	L_00915	HI_0784	L_00915_gR16r	TTACGGAATTTTGTACGTTT	TGG	0.3	411	12	0.0306905	0.733653	L_conig000001_1	-	908243..908262	TATATTACGGAATTTTGTACGTTT	AAACAAACGTACAAAATTCCGTAA				0,0,1,1,0,1,1,1,0,0,0,0,0,0,0,0,0,0,0,0	CAGATTTGGCTAGATGAAGCTGG
sgRNA_0883	L_00916	L_00916	HI_0785	L_00916_gR66r	ACTTGAATTGTTCACCTAAA	AGG	0.3	192	62	0.360465	0.515373	L_conig000001_1	-	908703..908722	TATAACTTGAATTGTTCACCTAAA	AAACTTTAGGTGAACAATTCAAGT				1,1,1,1,0,0,1,1,1,0,1,1,0,0,0,0,0,0,0,0	TTATTATCGCCAGTAGAAGCGGG
sgRNA_0884	L_00917	L_00917	HI_0786	L_00917_gR99r	GGATAAATTTACCATATAAA	GGG	0.2	258	95	0.39916	0.616314	L_conig000001_1	-	908927..908946	TATAGGATAAATTTACCATATAAA	AAACTTTATATGGTAAATTTATCC				1,1,0,0,1,1,0,1,1,1,0,0,0,0,0,0,0,0,0,0	ACCCAGGAAATAAAAAAAGCTGG
sgRNA_0885	L_00918	rpsQ	NA	L_00918_gR47r	TAATTTTGACGTTTCTTTAC	GGG	0.25	786	43	0.0561358	0.614319	L_conig000001_1	-	909360..909379	TATATAATTTTGACGTTTCTTTAC	AAACGTAAAGAAACGTCAAAATTA				1,0,0,0,0,1,1,0,1,1,0,1,0,0,0,0,0,0,0,0	CCCCTATTCTGACAAGAAGTGGG
sgRNA_0886	L_00919	L_00919	HI_0788	L_00919_gR12r	CATCCAGCATAGTCTGTTCT	TGG	0.45	372	8	0.0227273	0.510596	L_conig000001_1	-	910391..910410	TATACATCCAGCATAGTCTGTTCT	AAACAGAACAGACTATGCTGGATG				1,0,1,1,1,0,1,0,0,1,0,1,0,0,0,0,0,0,0,0	ACTGTGTGCCGAGAAGAAGCTGG
sgRNA_0888	L_00921	L_00921	HI_0790	L_00921_gR90r	GGGTAATCTTTTCGATTCGT	GGG	0.4	540	86	0.165385	0.585187	L_conig000001_1	-	911180..911199	TATAGGGTAATCTTTTCGATTCGT	AAACACGAATCGAAAAGATTACCC				0,1,1,1,1,1,0,1,0,1,0,0,0,0,0,0,0,0,0,0	ATTATTCATTAAAAATAAGCAGG
sgRNA_0889	L_00922	L_00922	HI_0791	L_00922_gR113r	ATCCCAACGATCTTCATCAG	AGG	0.45	306	109	0.381119	0.579335	L_conig000001_1	-	911754..911773	TATAATCCCAACGATCTTCATCAG	AAACCTGATGAAGATCGTTGGGAT				1,1,0,1,1,1,0,1,1,1,0,0,0,0,0,0,0,0,0,0	AAACTTTCTTTAAAAGAATCAGG
sgRNA_0890	L_00923	L_00923	HI_0792	L_00923_gR22r	CGGGTCAGCATATCTGCGAT	TGG	0.55	393	18	0.0482574	0.607785	L_conig000001_1	-	912005..912024	TATACGGGTCAGCATATCTGCGAT	AAACATCGCAGATATGCTGACCCG				1,0,1,1,0,1,0,1,1,1,1,0,0,0,0,0,0,0,0,0	ACCCAGGAAATAAAAAAAGCTGG
sgRNA_0891	L_00924	rplF	HI_0793	L_00924_gR28r	ACGCCGGCAGGAATATTAAC	AGG	0.5	534	24	0.0466926	0.415422	L_conig000001_1	-	912419..912438	TATAACGCCGGCAGGAATATTAAC	AAACGTTAATATTCCTGCCGGCGT				0,1,1,1,1,1,1,1,1,0,1,1,0,0,0,0,0,0,0,0	CAAGTGGCTGCAAAAGAAGCTGG
sgRNA_0892	L_00925	L_00925	HI_0794	L_00925_gR30r	GACGTGCACGAGCTGCACGA	CGG	0.65	354	26	0.0778443	0.53304	L_conig000001_1	-	912968..912987	TATAGACGTGCACGAGCTGCACGA	AAACTCGTGCAGCTCGTGCACGTC				1,0,1,1,1,1,1,0,0,0,0,1,0,0,0,0,0,0,0,0	CAGATTTGGCTAGATGAAGCTGG
sgRNA_0893	L_00926	L_00926	HI_0795	L_00926_gR138r	TACCATAACCAAAACCTACT	CGG	0.35	501	134	0.278586	0.504936	L_conig000001_1	-	913444..913463	TATATACCATAACCAAAACCTACT	AAACAGTAGGTTTTGGTTATGGTA				1,1,0,1,1,1,1,0,1,1,1,0,0,0,0,0,0,0,0,0	AAAAATGGCTTCTAATAAGCTGG
sgRNA_0894	L_00927	rpmD	HI_0796	L_00927_gR58r	CGCAAGGTAGCTTTATGCTT	CGG	0.45	180	54	0.3375	0.504936	L_conig000001_1	-	913871..913890	TATACGCAAGGTAGCTTTATGCTT	AAACAAGCATAAAGCTACCTTGCG				1,1,0,1,1,1,1,0,1,1,1,0,0,0,0,0,0,0,0,0	TTTGGTGCATTAAAAGAAGCTGG
sgRNA_0895	L_00928	L_00928	HI_0797	L_00928_gR28r	CTATGCTTTGCACCTTCAGC	CGG	0.5	435	24	0.0578313	0.423748	L_conig000001_1	-	914024..914043	TATACTATGCTTTGCACCTTCAGC	AAACGCTGAAGGTGCAAAGCATAG				1,0,1,1,1,1,0,1,1,1,1,1,0,0,0,0,0,0,0,0	ATTCAACACGCAAAAGCAGCGGG
sgRNA_0896	L_00929	secY	HI_0798	L_00929_gR19r	GTACTTCTTGCTTGATAACC	TGG	0.4	1326	15	0.0114855	0.536796	L_conig000001_1	-	914457..914476	TATAGTACTTCTTGCTTGATAACC	AAACGGTTATCAAGCAAGAAGTAC				1,1,1,1,0,1,1,1,1,1,1,0,0,0,0,0,0,0,0,0	TGAAAACATGGAAAATAAGCTGG
sgRNA_0897	L_00930	L_00930	HI_0798.1	L_00930_gR23r	GTTACGACACATTTTCTTTA	CGG	0.3	114	19	0.202128	0.544628	L_conig000001_1	-	915815..915834	TATAGTTACGACACATTTTCTTTA	AAACTAAAGAAAATGTGTCGTAAC				1,0,1,1,1,0,0,1,1,0,0,1,0,0,0,0,0,0,0,0	CTTTGTCTTTAATCAGAAGCTGG
sgRNA_0898	L_00931	L_00931	HI_0799	L_00931_gR11r	AATGTTAATGCCTGCAATAC	GGG	0.35	357	7	0.0207715	0.660709	L_conig000001_1	-	916056..916075	TATAAATGTTAATGCCTGCAATAC	AAACGTATTGCAGGCATTAACATT				1,0,1,1,0,0,0,0,0,1,0,1,0,0,0,0,0,0,0,0	ACCCAGGAAATAAAAAAAGCTGG
sgRNA_0899	L_00932	L_00932	HI_0800	L_00932_gR19r	ACACGTTTACGTGCACGAAC	TGG	0.5	390	15	0.0405405	0.674168	L_conig000001_1	-	916436..916455	TATAACACGTTTACGTGCACGAAC	AAACGTTCGTGCACGTAAACGTGT				0,0,0,0,0,1,0,1,0,0,1,1,0,0,0,0,0,0,0,0	TGCTAGAAATGTTAAAAAGCTGG
sgRNA_0900	L_00933	rpsD	HI_0801	L_00933_gR25r	CGACGGCTGAGCTTGAGTTT	AGG	0.55	621	21	0.0349418	0.554388	L_conig000001_1	-	916859..916878	TATACGACGGCTGAGCTTGAGTTT	AAACAAACTCAAGCTCAGCCGTCG				0,1,1,0,1,1,0,0,1,1,1,0,0,0,0,0,0,0,0,0	TCATCAATACTAGAAGCAGCAGG
sgRNA_0901	L_00934	L_00934	HI_0802	L_00934_gR37r	TGTTCAATATCTACTAAACG	TGG	0.3	987	33	0.0341262	0.552887	L_conig000001_1	-	917523..917542	TATATGTTCAATATCTACTAAACG	AAACCGTTTAGTAGATATTGAACA				1,0,0,1,0,0,1,1,0,1,1,1,0,0,0,0,0,0,0,0	AAACTTTCTTTAAAAGAATCAGG
sgRNA_0902	L_00935	L_00935	HI_0803	L_00935_gR12r	GTTGACGACCACTCTTACGA	TGG	0.5	387	8	0.0217984	0.653449	L_conig000001_1	-	918525..918544	TATAGTTGACGACCACTCTTACGA	AAACTCGTAAGAGTGGTCGTCAAC				1,0,0,1,0,0,0,0,1,0,1,1,0,0,0,0,0,0,0,0	ATTAAATTAGATTAAGAGGCTGG
sgRNA_0904	L_00937	L_00937	HI_0805	L_00937_gR376f	ATAAACTTGGTTGTAAACCA	AGG	0.3	390	11	0.0297297	0.666129	L_conig000001_1	+	920104..920123	TATAATAAACTTGGTTGTAAACCA	AAACTGGTTTACAACCAAGTTTAT				1,0,0,0,0,0,1,1,1,1,1,0,0,0,0,0,0,0,0,0	ATATCTAAAATAGATGAAGCAGG
sgRNA_0907	L_00940	dxr	HI_0807	L_00940_gR1133f	GTTATTTTCGATAACAGAAA	GGG	0.25	1194	58	0.0494037	0.489513	L_conig000001_1	+	922536..922555	TATAGTTATTTTCGATAACAGAAA	AAACTTTCTGTTATCGAAAATAAC				0,1,0,0,1,1,0,0,1,1,1,1,0,0,0,0,0,0,0,0	AGTGTGGACTGCTAAAAAGCAGG
sgRNA_0908	L_00941	frr	HI_0808	L_00941_gR505f	TATGACCTTTTAATGCTTCA	AGG	0.3	558	50	0.0929368	0.543127	L_conig000001_1	+	923211..923230	TATATATGACCTTTTAATGCTTCA	AAACTGAAGCATTAAAAGGTCATA				1,0,0,1,1,1,0,1,1,1,1,0,0,0,0,0,0,0,0,0	GCTAAACAAGCAAAAGAAGAAGG
sgRNA_0909	L_00942	L_00942	HI_0809	L_00942_gR1536f	TCGAACAATTGCTCGTAGCT	TGG	0.45	1617	78	0.0488416	0.404833	L_conig000001_1	+	924951..924970	TATATCGAACAATTGCTCGTAGCT	AAACAGCTACGAGCAATTGTTCGA				1,1,0,1,0,1,0,0,0,0,1,0,0,0,0,0,1,0,0,0	CGTAGTATTGTGTCAGAAGCAGG
sgRNA_0910	L_00943	hslO	HI_0810	L_00943_gR872f	TTGAGTATAGTCTTGTTGAT	TGG	0.3	882	7	0.00812065	0.602522	L_conig000001_1	+	926076..926095	TATATTGAGTATAGTCTTGTTGAT	AAACATCAACAAGACTATACTCAA				0,0,1,1,0,0,1,1,1,0,0,1,0,0,0,0,0,0,0,0	CTGGCAGGATTTAAAGAAGCAGG
sgRNA_0911	L_00944	argH	HI_0811	L_00944_gR1337f	ATCTTTAAAACGCTTATCTG	CGG	0.3	1374	34	0.0251108	0.452257	L_conig000001_1	+	927567..927586	TATAATCTTTAAAACGCTTATCTG	AAACCAGATAAGCGTTTTAAAGAT				1,1,1,0,0,1,1,1,0,1,0,0,1,0,0,0,0,0,0,0	CGGTCAATTTTAGAAGAAGATGG
sgRNA_0912	L_00945	galU	HI_0812	L_00945_gR867f	CGTGTGCCAAGACCGGCGAC	AGG	0.7	888	18	0.0207373	0.325504	L_conig000001_1	+	928605..928624	TATACGTGTGCCAAGACCGGCGAC	AAACGTCGCCGGTCTTGGCACACG				1,1,0,1,0,1,1,1,1,1,1,0,0,0,0,1,0,0,0,0	GCACTACGCTTAGAAGAAGAAGG
sgRNA_0913	L_00946	L_00946	HI_0813	L_00946_gR103f	CTTCAACACCGAGTTTAACT	TGG	0.4	192	86	0.5	0.653612	L_conig000001_1	+	928750..928769	TATACTTCAACACCGAGTTTAACT	AAACAGTTAAACTCGGTGTTGAAG				1,1,1,1,0,0,1,0,1,0,1,0,0,0,0,0,0,0,0,0	TCATCAATACTAGAAGCAGCAGG
sgRNA_0914	L_00947	alaS	HI_0814	L_00947_gR2575f	CTACTTGGTGACCTTTGCTA	TGG	0.45	2625	47	0.0180422	0.424697	L_conig000001_1	+	931491..931510	TATACTACTTGGTGACCTTTGCTA	AAACTAGCAAAGGTCACCAAGTAG				0,1,0,1,0,1,1,1,1,0,1,0,1,0,0,0,0,0,0,0	CCACCTTTATTCTATGAAGCAGG
sgRNA_0915	L_00948	L_00948	HI_0815	L_00948_gR337f	TGATAGAAAGTTTTGCGTCG	TGG	0.4	426	86	0.211823	0.395223	L_conig000001_1	+	932064..932083	TATATGATAGAAAGTTTTGCGTCG	AAACCGACGCAAAACTTTCTATCA				1,1,1,1,0,1,1,1,1,0,1,0,1,0,0,0,0,0,0,0	TGCTAGAAATGTTAAAAAGCTGG
sgRNA_0916	L_00949	pepP	HI_0816	L_00949_gR1260f	CGTTCCTCAAATTCTTCTTT	AGG	0.35	1293	30	0.0235664	0.614464	L_conig000001_1	+	933514..933533	TATACGTTCCTCAAATTCTTCTTT	AAACAAAGAAGAATTTGAGGAACG				1,0,1,1,0,1,1,1,1,0,1,0,0,0,0,0,0,0,0,0	TTTATCTCAGCATTTACGTTGGG
sgRNA_0917	L_00950	L_00950	HI_0817	L_00950_gR523f	CAGATTTAAGTTGTTGGTTA	AGG	0.3	549	23	0.0434783	0.534516	L_conig000001_1	+	934081..934100	TATACAGATTTAAGTTGTTGGTTA	AAACTAACCAACAACTTAAATCTG				1,1,1,1,0,0,0,1,0,0,0,0,1,0,0,0,0,0,0,0	AAACTTTCTTTAAAAGAATCAGG
sgRNA_0918	L_00951	galM	HI_0818	L_00951_gR1004f	ACCATCAGGCGCATTAAAAG	TGG	0.45	1023	16	0.0159521	0.579724	L_conig000001_1	+	935281..935300	TATAACCATCAGGCGCATTAAAAG	AAACCTTTTAATGCGCCTGATGGT				1,0,0,0,0,0,1,1,0,0,0,0,1,0,0,0,0,0,0,0	GACAAGGTATTGTTTGGCGTTGG
sgRNA_0919	L_00952	galK	HI_0819	L_00952_gR1145f	TTGTTGAGCATTTTGGATTG	GGG	0.35	1155	7	0.0061674	0.515195	L_conig000001_1	+	936454..936473	TATATTGTTGAGCATTTTGGATTG	AAACCAATCCAAAATGCTCAACAA				1,1,0,1,0,1,0,1,1,1,1,1,0,0,0,0,0,0,0,0	GTAAGTTTTGCTAAAGAAGCAGG
sgRNA_0921	L_00954	L_00954	HI_0821	L_00954_gR38r	TACGGTAGCGACAGATACAT	TGG	0.45	999	34	0.0347293	0.5735	L_conig000001_1	-	937848..937867	TATATACGGTAGCGACAGATACAT	AAACATGTATCTGTCGCTACCGTA				1,0,1,1,1,1,1,1,1,0,0,0,0,0,0,0,0,0,0,0	CAGATTTGGCTAGATGAAGCTGG
sgRNA_0922	L_00955	mglB	HI_0822	L_00955_gR20r	GAAAGCGACGGTACTTAACA	CGG	0.45	996	16	0.0163934	0.505919	L_conig000001_1	-	938973..938992	TATAGAAAGCGACGGTACTTAACA	AAACTGTTAAGTACCGTCGCTTTC				1,1,1,0,1,1,0,1,0,0,1,1,0,0,0,0,0,0,0,0	TTAACAATGACAGAAGAAACAGG
sgRNA_0923	L_00956	L_00956	HI_0823	L_00956_gR36r	TGGTCATTGTGAGCAGCACT	TGG	0.5	1521	32	0.0213191	0.481015	L_conig000001_1	-	940050..940069	TATATGGTCATTGTGAGCAGCACT	AAACAGTGCTGCTCACAATGACCA				1,1,1,1,1,0,1,1,1,0,0,1,0,0,0,0,0,0,0,0	TGCTTACAATTAGAAGCAGCGGG
sgRNA_0924	L_00957	L_00957	HI_0824	L_00957_gR32r	ATTTTGTTTTAAGAGATCAA	AGG	0.2	1011	28	0.0282543	0.572969	L_conig000001_1	-	941583..941602	TATAATTTTGTTTTAAGAGATCAA	AAACTTGATCTCTTAAAACAAAAT				1,1,0,1,1,1,0,1,1,0,1,0,0,0,0,0,0,0,0,0	CCACCTTTATTCTATGAAGCAGG
sgRNA_0925	L_00958	L_00958	HI_0825	L_00958_gR254r	TAGGCTAATTTTATGGATTG	AGG	0.3	735	250	0.34965	0.48436	L_conig000001_1	-	942961..942980	TATATAGGCTAATTTTATGGATTG	AAACCAATCCATAAAATTAGCCTA				0,1,1,1,1,0,0,0,0,1,1,1,0,0,0,0,0,0,0,0	TTTCTTTAGTCATAGGAAGCTGG
sgRNA_0926	L_00959	ispZ	HI_0826	L_00959_gR18r	AAATTAAAGGGATAAAGTCA	AGG	0.25	558	14	0.0260223	0.596852	L_conig000001_1	-	943465..943484	TATAAAATTAAAGGGATAAAGTCA	AAACTGACTTTATCCCTTTAATTT				1,1,0,1,1,0,1,1,0,1,0,0,0,0,0,0,0,0,0,0	TCATCAATACTAGAAGCAGCAGG
sgRNA_0927	L_00960	L_00960	HI_0827	L_00960_gR39r	GTAAAAGAACTCCTTTTGAT	TGG	0.3	465	35	0.0786517	0.577731	L_conig000001_1	-	944043..944062	TATAGTAAAAGAACTCCTTTTGAT	AAACATCAAAAGGAGTTCTTTTAC				1,1,1,1,1,0,0,0,0,1,1,0,0,0,0,0,0,0,0,0	CATAAGTGAGAAAATACGATAGG
sgRNA_0928	L_00961	L_00961	HI_0828	L_00961_gR26r	TAACGTATTGGGAATATCTT	GGG	0.3	297	22	0.0794224	0.506388	L_conig000001_1	-	944511..944530	TATATAACGTATTGGGAATATCTT	AAACAAGATATTCCCAATACGTTA				1,0,1,1,1,1,1,1,0,0,0,1,0,0,0,0,0,0,0,0	AATGCGGCGCAAAAAGAAACGGG
sgRNA_0929	L_00962	L_00962	HI_0829	L_00962_gR44r	ATCGGCAAAAGCAGAAAGTG	CGG	0.45	1782	40	0.0227015	0.695735	L_conig000001_1	-	944841..944860	TATAATCGGCAAAAGCAGAAAGTG	AAACCACTTTCTGCTTTTGCCGAT				1,0,1,1,0,1,1,0,0,1,0,0,0,0,0,0,0,0,0,0	GATGAAGCAAAAGAAGAAGTGGG
sgRNA_0930	L_00963	trpR	HI_0830	L_00963_gR18r	CATTCCATTGCTCTAAATTA	CGG	0.3	306	14	0.048951	0.515913	L_conig000001_1	-	946634..946653	TATACATTCCATTGCTCTAAATTA	AAACTAATTTAGAGCAATGGAATG				1,1,1,1,1,1,0,0,1,1,1,0,0,0,0,0,0,0,0,0	ATTAAATTAGATTAAGAGGCTGG
sgRNA_0932	L_00965	frdD	HI_0832	L_00965_gR324f	GGCGGTTCGCCGGAGCGTTT	TGG	0.7	345	18	0.0553846	0.473727	L_conig000001_1	+	948065..948084	TATAGGCGGTTCGCCGGAGCGTTT	AAACAAACGCTCCGGCGAACCGCC				0,1,1,1,0,0,1,1,1,1,1,1,0,0,0,0,0,0,0,0	TTGCCTTATCGTTTAGAAGCTGG
sgRNA_0933	L_00966	frdC	HI_0833	L_00966_gR366f	TGCCACCAAGTCGCTGTCAT	TGG	0.55	411	42	0.107417	0.511541	L_conig000001_1	+	948464..948483	TATATGCCACCAAGTCGCTGTCAT	AAACATGACAGCGACTTGGTGGCA				1,1,1,0,1,1,0,1,0,1,0,1,0,0,0,0,0,0,0,0	ACCCAGGAAATAAAAAAAGCTGG
sgRNA_0934	L_00967	frdB	HI_0834	L_00967_gR753f	AATACTTCAACATTCATTAC	TGG	0.25	771	15	0.0199734	0.781164	L_conig000001_1	+	949272..949291	TATAAATACTTCAACATTCATTAC	AAACGTAATGAATGTTGAAGTATT				1,0,1,1,0,1,0,0,1,0,0,0,0,0,0,0,0,0,0,0	AGTATTTTATTAAAAGAAGCAGG
sgRNA_0935	L_00968	frdA	HI_0835	L_00968_gR1727f	GTTAGGATTTGCTTCTGCTG	CGG	0.45	1800	70	0.0393258	0.660566	L_conig000001_1	+	951009..951028	TATAGTTAGGATTTGCTTCTGCTG	AAACCAGCAGAAGCAAATCCTAAC				1,1,1,0,0,1,1,0,1,0,1,0,0,0,0,0,0,0,0,0	TCAAAAGGCGTAAAATAAGCAGG
sgRNA_0936	L_00969	genX	HI_0836	L_00969_gR11r	AGGTTGCCAATGATTAAGTG	CGG	0.4	972	7	0.00735294	0.645943	L_conig000001_1	-	951316..951335	TATAAGGTTGCCAATGATTAAGTG	AAACCACTTAATCATTGGCAACCT				0,1,0,0,0,0,1,1,1,1,1,0,0,0,0,0,0,0,0,0	GACTTAGTTAAAAATGAAGCCGG
sgRNA_0937	L_00970	cpxR	HI_0837	L_00970_gR516f	GTTTCGATACCATTTAACTT	TGG	0.3	684	165	0.248494	0.724053	L_conig000001_1	+	953045..953064	TATAGTTTCGATACCATTTAACTT	AAACAAGTTAAATGGTATCGAAAC				1,0,1,0,0,1,0,0,0,1,1,0,0,0,0,0,0,0,0,0	TAGGGCAACAGTGATACCTTCGG
sgRNA_0938	L_00971	smpA	HI_0838	L_00971_gR380f	AGCGAGGCTTAATGCTAAAA	AGG	0.4	414	31	0.0786802	0.733962	L_conig000001_1	+	953646..953665	TATAAGCGAGGCTTAATGCTAAAA	AAACTTTTAGCATTAAGCCTCGCT				1,1,1,0,0,1,1,0,1,0,0,0,0,0,0,0,0,0,0,0	TATATTGTTGCTTAAGAAGAAGG
sgRNA_0941	L_00974	L_00974	HI_0841	L_00974_gR29r	GCGGTATTGTTTGCCGCTGA	AGG	0.55	1758	25	0.0143843	0.496986	L_conig000001_1	-	955149..955168	TATAGCGGTATTGTTTGCCGCTGA	AAACTCAGCGGCAAACAATACCGC				1,1,1,0,0,1,1,1,0,0,0,0,1,0,0,0,0,0,0,0	AAGCAATACCAATAATAAGCAGG
sgRNA_0942	L_00975	L_00975	HI_0842	L_00975_gR15r	AGGTTTTAAAACTACGAACA	TGG	0.3	993	11	0.0113052	0.437612	L_conig000001_1	-	957090..957109	TATAAGGTTTTAAAACTACGAACA	AAACTGTTCGTAGTTTTAAAACCT				1,1,0,0,0,0,1,0,0,0,1,1,1,0,0,0,0,0,0,0	GCTCGTCTAGCAAAAGAAGTTGG
sgRNA_0943	L_00976	mobA	HI_0844	L_00976_gR447f	ATTGAAATCTGATGAATTTG	TGG	0.25	579	129	0.230769	0.674926	L_conig000001_1	+	958640..958659	TATAATTGAAATCTGATGAATTTG	AAACCAAATTCATCAGATTTCAAT				1,1,1,1,0,0,0,1,1,0,1,0,0,0,0,0,0,0,0,0	ATTAACCAAGCACATTCGTTAGG
sgRNA_0944	L_00977	L_00977	HI_0845	L_00977_gR120r	TTAATTCATTTAATGGTTTT	TGG	0.15	267	116	0.469636	0.695735	L_conig000001_1	-	958969..958988	TATATTAATTCATTTAATGGTTTT	AAACAAAACCATTAAATGAATTAA				1,0,1,0,0,0,1,1,1,1,0,0,0,0,0,0,0,0,0,0	TCGAAACAATGATAAGAAGTTGG
sgRNA_0945	L_00978	dsbA	HI_0846	L_00978_gR71r	TTTGCCTTCTTGTAAATCTG	CGG	0.35	618	67	0.11204	0.687485	L_conig000001_1	-	959197..959216	TATATTTGCCTTCTTGTAAATCTG	AAACCAGATTTACAAGAAGGCAAA				0,0,0,1,0,1,0,0,1,1,1,0,0,0,0,0,0,0,0,0	ACGCACGCTTCCTTAGAAGCTGG
sgRNA_0946	L_00979	L_00979	HI_0847	L_00979_gR71r	AATTGTGTAATCACCGTGAC	GGG	0.4	336	67	0.212025	0.384567	L_conig000001_1	-	959876..959895	TATAAATTGTGTAATCACCGTGAC	AAACGTCACGGTGATTACACAATT				0,1,1,1,0,0,0,0,1,1,0,0,0,0,1,0,0,0,0,0	ATATCTAAAATAGATGAAGCAGG
sgRNA_0947	L_00980	trmA	HI_0848	L_00980_gR16r	AGTTCGTTGTATTGAGAAAT	CGG	0.3	1092	12	0.011194	0.603125	L_conig000001_1	-	960300..960319	TATAAGTTCGTTGTATTGAGAAAT	AAACATTTCTCAATACAACGAACT				1,1,0,1,1,1,0,0,1,0,1,0,0,0,0,0,0,0,0,0	ATCTCTTTAGCACAAGAAGGCGG
sgRNA_0948	L_00981	L_00981	NA	L_00981_gR117r	CGGTTTGAACAAGTGCAAGT	GGG	0.45	774	113	0.149867	0.544092	L_conig000001_1	-	961474..961493	TATACGGTTTGAACAAGTGCAAGT	AAACACTTGCACTTGTTCAAACCG				0,1,1,0,1,0,1,0,1,0,0,1,0,0,0,0,0,0,0,0	AAAAATGGCTTCTAATAAGCTGG
sgRNA_0949	L_00982	L_00982	HI_0850	L_00982_gR23r	ATTTTCATAGCTAATAACAA	CGG	0.2	435	19	0.0457831	0.600862	L_conig000001_1	-	962147..962166	TATAATTTTCATAGCTAATAACAA	AAACTTGTTATTAGCTATGAAAAT				0,0,0,1,0,1,1,1,1,1,1,0,0,0,0,0,0,0,0,0	CCAGGAACACCATCAGAAGCGGG
sgRNA_0950	L_00983	mobB	HI_0851	L_00983_gR22r	TAACCGGTAATTCCAAGTAA	AGG	0.35	516	18	0.0362903	0.510124	L_conig000001_1	-	963002..963021	TATATAACCGGTAATTCCAAGTAA	AAACTTACTTGGAATTACCGGTTA				1,1,0,1,1,0,0,0,0,1,1,1,0,0,0,0,0,0,0,0	TAAAGTTGCAGCTACGAAGCTGG
sgRNA_0951	L_00984	L_00984	HI_0852	L_00984_gR20r	AGCTAAACCGCGATAGGCAT	TGG	0.5	1392	16	0.0116618	0.478767	L_conig000001_1	-	963512..963531	TATAAGCTAAACCGCGATAGGCAT	AAACATGCCTATCGCGGTTTAGCT				0,1,1,0,0,1,1,1,1,1,1,1,0,0,0,0,0,0,0,0	TTTCTTGCTGCCTTAGAAGCGGG
sgRNA_0952	L_00985	hbpA	HI_0853	L_00985_gR35r	TGCCAAAACAAGAGTTGCAG	CGG	0.45	1644	31	0.0190887	0.504936	L_conig000001_1	-	965065..965084	TATATGCCAAAACAAGAGTTGCAG	AAACCTGCAACTCTTGTTTTGGCA				1,1,0,1,1,1,1,0,1,1,1,0,0,0,0,0,0,0,0,0	ATCAAATTAATTGAAGAAGCTGG
sgRNA_0953	L_00986	L_00986	HI_0854	L_00986_gR181r	GAACCTGCGTCAGCTTGTTG	TGG	0.55	762	177	0.238544	0.489605	L_conig000001_1	-	967030..967049	TATAGAACCTGCGTCAGCTTGTTG	AAACCAACAAGCTGACGCAGGTTC				1,1,1,1,0,1,1,1,1,0,1,1,0,0,0,0,0,0,0,0	ATTATTCATTAAAAATAAGCAGG
sgRNA_0954	L_00987	L_00987	HI_0855	L_00987_gR309f	TGTTTAACGATGTGGAGTAA	TGG	0.35	348	36	0.109756	0.515463	L_conig000001_1	+	968043..968062	TATATGTTTAACGATGTGGAGTAA	AAACTTACTCCACATCGTTAAACA				0,1,0,1,1,1,1,1,0,1,1,0,0,0,0,0,0,0,0,0	GAAGTGCCTGCACCAGAAGCGGG
sgRNA_0955	L_00988	polA	HI_0856	L_00988_gR2783f	AAGCGGATTTGTTGCAATTT	GGG	0.35	2793	7	0.00252434	0.695091	L_conig000001_1	+	970879..970898	TATAAAGCGGATTTGTTGCAATTT	AAACAAATTGCAACAAATCCGCTT				1,1,0,1,0,1,0,0,0,1,1,0,0,0,0,0,0,0,0,0	GGGCCTGTATTAGAAAAAGCGGG
sgRNA_0956	L_00989	L_00989	HI_0857	L_00989_gR64r	AGTAATTCTTCTTGTTCAAT	GGG	0.25	303	60	0.212014	0.579335	L_conig000001_1	-	971114..971133	TATAAGTAATTCTTCTTGTTCAAT	AAACATTGAACAAGAAGAATTACT				1,1,1,1,1,1,0,1,0,1,0,0,0,0,0,0,0,0,0,0	CCAATATAGCGAGATACGTAAGG
sgRNA_0961	L_00994	L_00994	HI_0862	L_00994_gR692f	TTGATCATTAAAGATCGGAG	AGG	0.35	708	13	0.0188953	0.425416	L_conig000001_1	+	978989..979008	TATATTGATCATTAAAGATCGGAG	AAACCTCCGATCTTTAATGATCAA				1,1,0,0,1,0,1,1,0,1,0,0,1,0,0,0,0,0,0,0	ACTTGTTTCGCAGAAGAAGAAGG
sgRNA_0963	L_00996	typA	HI_0864	L_00996_gR1816f	GCGCAATAATGGCGATGTTA	CGG	0.45	1851	32	0.0174768	0.689924	L_conig000001_1	+	981732..981751	TATAGCGCAATAATGGCGATGTTA	AAACTAACATCGCCATTATTGCGC				1,1,1,1,0,1,1,0,1,0,0,0,0,0,0,0,0,0,0,0	AAGAAAGAATTAGAAGAAGCGGG
sgRNA_0969	L_01002	obgE	HI_0877	L_01002_gR1148f	CCCAGCCTCAATTCGAATAA	GGG	0.45	1173	22	0.0190807	0.55056	L_conig000001_1	+	988603..988622	TATACCCAGCCTCAATTCGAATAA	AAACTTATTCGAATTGAGGCTGGG				1,1,1,1,1,1,1,1,1,0,0,0,0,0,0,0,0,0,0,0	GCACTACGCTTAGAAGAAGAAGG
sgRNA_0970	L_01003	L_01003	HI_0878	L_01003_gR903f	GCAAAGGTAAAGCCTAATAA	AGG	0.35	921	15	0.0166482	0.437724	L_conig000001_1	+	989558..989577	TATAGCAAAGGTAAAGCCTAATAA	AAACTTATTAGGCTTTACCTTTGC				1,1,1,1,1,1,1,0,1,1,0,1,0,0,0,0,0,0,0,0	CCCCTATTCTGACAAGAAGTGGG
sgRNA_0971	L_01004	L_01004	HI_0879	L_01004_gR193f	CACCGAAACGTTTAACACCA	AGG	0.45	258	62	0.260504	0.583833	L_conig000001_1	+	989848..989867	TATACACCGAAACGTTTAACACCA	AAACTGGTGTTAAACGTTTCGGTG				0,0,1,0,1,1,1,0,1,0,1,0,0,0,0,0,0,0,0,0	GAACTAGGCTTAAAAGAAGACGG
sgRNA_0972	L_01005	rplU	HI_0880	L_01005_gR292f	GGTGTTGTTTACCGCCACTT	TGG	0.5	312	17	0.0582192	0.395223	L_conig000001_1	+	990225..990244	TATAGGTGTTGTTTACCGCCACTT	AAACAAGTGGCGGTAAACAACACC				1,1,1,1,0,1,1,1,1,0,1,0,1,0,0,0,0,0,0,0	GTGTTTCGCAATGAAGAAGCTGG
sgRNA_0974	L_01007	L_01007	HI_0882	L_01007_gR81r	AAGGTGCGTTAGGATCCTTA	CGG	0.45	738	77	0.107242	0.460813	L_conig000001_1	-	991591..991610	TATAAAGGTGCGTTAGGATCCTTA	AAACTAAGGATCCTAACGCACCTT				1,0,1,1,1,1,1,1,0,1,0,1,0,0,0,0,0,0,0,0	ACCCAGGAAATAAAAAAAGCTGG
sgRNA_0975	L_01008	L_01008	HI_0883	L_01008_gR1314f	CCAGATAATAATATAAGTAG	AGG	0.25	1371	54	0.0399704	0.55056	L_conig000001_1	+	993608..993627	TATACCAGATAATAATATAAGTAG	AAACCTACTTATATTATTATCTGG				1,1,1,1,1,1,1,1,1,0,0,0,0,0,0,0,0,0,0,0	GATGAAGCAAAAGAAGAAGTGGG
sgRNA_0976	L_01009	arcA	HI_0884	L_01009_gR696f	TCTTCAACAACGAGAATTTT	TGG	0.3	711	12	0.0173661	0.51201	L_conig000001_1	+	994760..994779	TATATCTTCAACAACGAGAATTTT	AAACAAAATTCTCGTTGTTGAAGA				1,1,1,0,0,0,0,0,1,1,0,0,1,0,0,0,0,0,0,0	CGTAGTATTGTGTCAGAAGCAGG
sgRNA_0977	L_01010	dsbD	HI_0885	L_01010_gR44r	ACCTGAATTAGCCGCAAAAG	CGG	0.45	1740	40	0.0232558	0.590293	L_conig000001_1	-	995023..995042	TATAACCTGAATTAGCCGCAAAAG	AAACCTTTTGCGGCTAATTCAGGT				1,1,0,1,1,1,1,0,0,0,1,0,0,0,0,0,0,0,0,0	AAAAGTGGATTCTAAGAAGAAGG
sgRNA_0980	L_01013	purD	HI_0888	L_01013_gR15r	GACCGCCGTTTCCGATGATG	AGG	0.6	1290	11	0.00866142	0.74177	L_conig000001_1	-	999137..999156	TATAGACCGCCGTTTCCGATGATG	AAACCATCATCGGAAACGGCGGTC				1,1,1,0,0,1,1,1,0,0,0,0,0,0,0,0,0,0,0,0	TCGAAACAATGATAAGAAGTTGG
sgRNA_0983	L_01017	coaE	HI_0890	L_01017_gR74r	CACTAGAGGTACGCCAAGAT	CGG	0.5	621	70	0.116473	0.597283	L_conig000001_1	-	1003667..1003686	TATACACTAGAGGTACGCCAAGAT	AAACATCTTGGCGTACCTCTAGTG				0,1,1,1,0,1,0,1,1,0,0,1,0,0,0,0,0,0,0,0	CGTATTAACCCACAAGATGCAGG
sgRNA_0984	L_01018	L_01018	HI_0890	L_01018_gR10r	GGTACTTCAATCATTTCGTC	AGG	0.4	207	6	0.0320856	0.620932	L_conig000001_1	-	1004216..1004235	TATAGGTACTTCAATCATTTCGTC	AAACGACGAAATGATTGAAGTACC				1,1,1,1,0,1,1,0,1,0,1,0,0,0,0,0,0,0,0,0	GACTTCGTAGCAAAAGATGCAGG
sgRNA_0985	L_01019	rhlB	HI_0892	L_01019_gR27r	GAAGAGCGGAGAATCGTTGT	TGG	0.5	1248	23	0.0187296	0.588998	L_conig000001_1	-	1004557..1004576	TATAGAAGAGCGGAGAATCGTTGT	AAACACAACGATTCTCCGCTCTTC				1,0,0,0,1,0,1,0,1,1,1,0,0,0,0,0,0,0,0,0	GCCCAACGTTTATATGAAGCGGG
sgRNA_0987	L_01021	L_01021	NA	L_01021_gR31r	AAGAAAATATGTGAGCGTTT	TGG	0.3	1197	27	0.0229397	0.635457	L_conig000001_1	-	1006645..1006664	TATAAAGAAAATATGTGAGCGTTT	AAACAAACGCTCACATATTTTCTT				1,0,1,1,1,0,1,0,1,0,0,0,0,0,0,0,0,0,0,0	GTATGTGTACGAGATGAAGCAGG
sgRNA_0989	L_01023	L_01023	HI_0896	L_01023_gR199r	CGATTAGGTAACACACTTTT	AGG	0.35	771	195	0.259654	0.556216	L_conig000001_1	-	1011342..1011361	TATACGATTAGGTAACACACTTTT	AAACAAAAGTGTGTTACCTAATCG				1,1,1,1,1,0,0,1,0,0,0,1,0,0,0,0,0,0,0,0	TCTATCGTGGAAAAAGAAACGGG
sgRNA_0994	L_01028	nudH	HI_0901	L_01028_gR27r	TCACAATACCCACATTTGGA	CGG	0.4	591	23	0.0402802	0.59602	L_conig000001_1	-	1016611..1016630	TATATCACAATACCCACATTTGGA	AAACTCCAAATGTGGGTATTGTGA				1,1,0,0,0,1,1,1,0,1,0,1,0,0,0,0,0,0,0,0	CCAGGCTCACCAGAAGAAGATGG
sgRNA_0996	L_01030	lgt	HI_0904	L_01030_gR141r	CGCTATTTGGGCGATTAGCA	CGG	0.5	807	137	0.174079	0.5211	L_conig000001_1	-	1018118..1018137	TATACGCTATTTGGGCGATTAGCA	AAACTGCTAATCGCCCAAATAGCG				1,1,1,1,0,0,1,1,1,1,0,1,0,0,0,0,0,0,0,0	TCATCAATACTAGAAGCAGCAGG
sgRNA_0998	L_01032	L_01032	HI_0906	L_01032_gR59r	CGCTTTATCGGCAAGCTCAA	GGG	0.5	522	55	0.109562	0.601115	L_conig000001_1	-	1019703..1019722	TATACGCTTTATCGGCAAGCTCAA	AAACTTGAGCTTGCCGATAAAGCG				1,1,1,1,0,0,1,1,0,1,1,0,0,0,0,0,0,0,0,0	GTTCTTGACCAACAACAAGCGGG
sgRNA_0999	L_01033	L_01033	HI_0907	L_01033_gR177f	AATTTGCCGTGAAATTCCTG	TGG	0.4	315	135	0.457627	0.504233	L_conig000001_1	+	1020357..1020376	TATAAATTTGCCGTGAAATTCCTG	AAACCAGGAATTTCACGGCAAATT				1,1,1,0,0,1,1,1,0,1,1,1,0,0,0,0,0,0,0,0	TAAGCGTTTTGCTAAGAAGTAGG
sgRNA_1000	L_01034	L_01034	HI_0908	L_01034_gR79r	TTTTCAAAACTTTGTGCGTT	AGG	0.3	303	75	0.265018	0.561041	L_conig000001_1	-	1020666..1020685	TATATTTTCAAAACTTTGTGCGTT	AAACAACGCACAAAGTTTTGAAAA				1,1,0,1,1,0,1,1,1,1,0,0,0,0,0,0,0,0,0,0	AAAAGTGGATTCTAAGAAGAAGG
sgRNA_1001	L_01035	secA	HI_0909	L_01035_gR97r	TCACTTAATGCCTCAAAAGC	AGG	0.4	2706	93	0.034624	0.660337	L_conig000001_1	-	1021111..1021130	TATATCACTTAATGCCTCAAAAGC	AAACGCTTTTGAGGCATTAAGTGA				1,1,0,0,0,1,0,1,1,1,1,0,0,0,0,0,0,0,0,0	TGAAAACATGGAAAATAAGCTGG
sgRNA_1002	L_01036	L_01036	HI_0910	L_01036_gR101r	ACCGGGAAATTCTAAAGATT	GGG	0.35	411	97	0.248082	0.554875	L_conig000001_1	-	1023885..1023904	TATAACCGGGAAATTCTAAAGATT	AAACAATCTTTAGAATTTCCCGGT				1,1,0,1,1,0,1,1,1,0,1,0,0,0,0,0,0,0,0,0	AGTACTTTATTACATACTTTAGG
sgRNA_1003	L_01037	kefBC	HI_0911	L_01037_gR20r	GACTTTCATCAGTTCTGGAT	TGG	0.4	1857	16	0.00870985	0.526643	L_conig000001_1	-	1024323..1024342	TATAGACTTTCATCAGTTCTGGAT	AAACATCCAGAACTGATGAAAGTC				1,1,0,1,0,1,1,1,1,1,0,1,0,0,0,0,0,0,0,0	GAACTAGGCTTAAAAGAAGACGG
sgRNA_1004	L_01038	L_01038	HI_0912	L_01038_gR66r	TGAGGCTAATTGGATTTGCA	CGG	0.4	765	62	0.0832215	0.490172	L_conig000001_1	-	1026326..1026345	TATATGAGGCTAATTGGATTTGCA	AAACTGCAAATCCAATTAGCCTCA				1,1,1,0,1,0,1,0,1,1,0,1,0,0,0,0,0,0,0,0	GTAAGTTTTGCTAAAGAAGCAGG
sgRNA_1005	L_01039	rpsB	HI_0913	L_01039_gR60r	GTGGGTTCCAGTAACGAGTT	TGG	0.5	723	56	0.0796586	0.506156	L_conig000001_1	-	1027262..1027281	TATAGTGGGTTCCAGTAACGAGTT	AAACAACTCGTTACTGGAACCCAC				1,1,1,1,1,0,0,1,0,1,0,1,0,0,0,0,0,0,0,0	TCAAAAGGCGTAAAATAAGCAGG
sgRNA_1006	L_01040	tsf	HI_0914	L_01040_gR48r	CCATCATACCTGCGCCAGTA	CGG	0.55	852	44	0.0528846	0.464105	L_conig000001_1	-	1028106..1028125	TATACCATCATACCTGCGCCAGTA	AAACTACTGGCGCAGGTATGATGG				1,0,1,1,0,1,1,1,1,1,1,1,0,0,0,0,0,0,0,0	CCTAAAGCCTCACAGGAAGCTGG
sgRNA_1007	L_01041	lpxD	HI_0915	L_01041_gR1010f	TGCCAATTCTTGTAAAGAAT	AGG	0.3	1026	13	0.0129225	0.552593	L_conig000001_1	+	1030086..1030105	TATATGCCAATTCTTGTAAAGAAT	AAACATTCTTTACAAGAATTGGCA				0,0,1,0,0,0,1,0,1,1,1,1,0,0,0,0,0,0,0,0	GATTAAGTAAATTAATAAGCTGG
sgRNA_1008	L_01042	omp26	HI_0916	L_01042_gR566f	TGCAATACCTAAAGCAAGTG	CGG	0.4	594	25	0.043554	0.649049	L_conig000001_1	+	1030680..1030699	TATATGCAATACCTAAAGCAAGTG	AAACCACTTGCTTTAGGTATTGCA				1,0,0,1,1,1,1,1,0,0,0,0,0,0,0,0,0,0,0,0	CCAAGCTCTCTCAATACGTTAGG
sgRNA_1009	L_01043	yaeT	HI_0917	L_01043_gR2342f	ATCTTTTGCCACAAAAGGTG	CGG	0.4	2403	58	0.0243391	0.582753	L_conig000001_1	+	1033157..1033176	TATAATCTTTTGCCACAAAAGGTG	AAACCACCTTTTGTGGCAAAAGAT				0,1,0,0,0,0,0,1,1,1,1,1,0,0,0,0,0,0,0,0	TCGCAATGAAGATACACGTTGGG
sgRNA_1010	L_01044	L_01044	HI_0918	L_01044_gR1271f	AAAGTGACCATATTCGTGAA	CGG	0.35	1332	58	0.0442073	0.576827	L_conig000001_1	+	1034508..1034527	TATAAAAGTGACCATATTCGTGAA	AAACTTCACGAATATGGTCACTTT				0,1,1,1,0,1,1,1,0,1,1,0,0,0,0,0,0,0,0,0	TCGGCGCAGATAGAAAAAGCAGG
sgRNA_1011	L_01045	cdsA	HI_0919	L_01045_gR789f	AAAGCGAGGGCAAAATAAAA	AGG	0.35	867	75	0.0885478	0.724305	L_conig000001_1	+	1035367..1035386	TATAAAAGCGAGGGCAAAATAAAA	AAACTTTTATTTTGCCCTCGCTTT				1,0,0,1,0,0,1,0,1,0,1,0,0,0,0,0,0,0,0,0	AGCGAAATTAAAAATACGTTCGG
sgRNA_1012	L_01046	uppS	HI_0920	L_01046_gR687f	ATAATAATGGCAACGTGTTT	TGG	0.3	720	30	0.0428571	0.435387	L_conig000001_1	+	1036149..1036168	TATAATAATAATGGCAACGTGTTT	AAACAAACACGTTGCCATTATTAT				1,1,0,0,0,0,0,1,1,0,1,0,0,1,0,0,0,0,0,0	GAACTAGGCTTAAAAGAAGACGG
sgRNA_1013	L_01047	L_01047	HI_0921	L_01047_gR24r	CCTTTGGTTCGATCATATCG	GGG	0.45	2586	20	0.00779423	0.548803	L_conig000001_1	-	1036467..1036486	TATACCTTTGGTTCGATCATATCG	AAACCGATATGATCGAACCAAAGG				0,0,1,1,1,1,1,0,1,0,1,0,0,0,0,0,0,0,0,0	GCTCGTCTAGCAAAAGAAGTTGG
sgRNA_1015	L_01049	holA	HI_0923	L_01049_gR22r	AGATGATGATTTAGTTGCTC	TGG	0.35	1035	18	0.017734	0.490277	L_conig000001_1	-	1039648..1039667	TATAAGATGATGATTTAGTTGCTC	AAACGAGCAACTAAATCATCATCT				1,0,0,0,0,1,0,1,0,1,1,0,1,0,0,0,0,0,0,0	TTCCCTGGTTTAAAAGAAGAAGG
sgRNA_1016	L_01050	L_01050	NA	L_01050_gR71f	CTAACCGACTGAGCTAAGGG	GGG	0.55	77	3	0.0526316	0.411502	L_conig000001_1	+	1040790..1040809	TATACTAACCGACTGAGCTAAGGG	AAACCCCTTAGCTCAGTCGGTTAG				1,1,1,1,0,1,0,0,1,1,1,0,1,0,0,0,0,0,0,0	TCTGAAGCAGAAAACGAAGCAGG
sgRNA_1017	L_01051	glyS	HI_0924	L_01051_gR2156f	GATTTCTACAAGGAAGTTTT	GGG	0.3	2169	10	0.00465333	0.560259	L_conig000001_1	+	1043037..1043056	TATAGATTTCTACAAGGAAGTTTT	AAACAAAACTTCCTTGTAGAAATC				1,1,0,0,0,1,1,1,1,1,0,1,0,0,0,0,0,0,0,0	GCAATATTTTGCTAAGGAGCAGG
sgRNA_1019	L_01053	L_01053	HI_0925	L_01053_gR228f	TCAACGATATAACTTAAAAG	TGG	0.25	366	135	0.390173	0.733778	L_conig000001_1	+	1043879..1043898	TATATCAACGATATAACTTAAAAG	AAACCTTTTAAGTTATATCGTTGA				1,0,0,1,0,1,0,0,0,0,0,1,0,0,0,0,0,0,0,0	TTGCAACGTTTGTATGAAGCGGG
sgRNA_1020	L_01054	L_01054	HI_0926	L_01054_gR220f	CGACAAATGGCGCGGTATCT	GGG	0.55	261	38	0.157676	0.509326	L_conig000001_1	+	1044266..1044285	TATACGACAAATGGCGCGGTATCT	AAACAGATACCGCGCCATTTGTCG				0,1,1,0,0,1,1,1,0,1,1,1,0,0,0,0,0,0,0,0	TAAGCGTTTTGCTAAGAAGTAGG
sgRNA_1021	L_01055	L_01055	HI_0927	L_01055_gR874f	GCAGGGCTAAAATCATACCT	TGG	0.45	909	32	0.0359955	0.511718	L_conig000001_1	+	1045239..1045258	TATAGCAGGGCTAAAATCATACCT	AAACAGGTATGATTTTAGCCCTGC				1,1,1,1,1,0,1,1,0,0,0,1,0,0,0,0,0,0,0,0	AATGCGATTTCACAAGAAGGTGG
sgRNA_1024	L_01058	L_01058	HI_0930	L_01058_gR533f	TTCTGAACAGCCTCCTAATA	AGG	0.4	582	46	0.0818505	0.428274	L_conig000001_1	+	1049009..1049028	TATATTCTGAACAGCCTCCTAATA	AAACTATTAGGAGGCTGTTCAGAA				0,0,1,0,0,1,1,1,0,1,1,0,1,0,0,0,0,0,0,0	TGCTAGAAATGTTAAAAAGCTGG
sgRNA_1025	L_01059	L_01059	HI_0931	L_01059_gR372f	GAATGTGTTCCCACTTGCTT	TGG	0.45	420	45	0.1125	0.481842	L_conig000001_1	+	1049442..1049461	TATAGAATGTGTTCCCACTTGCTT	AAACAAGCAAGTGGGAACACATTC				1,0,0,1,1,0,1,0,0,0,0,0,1,0,0,0,0,0,0,0	CCAGGAACACCATCAGAAGCGGG
sgRNA_1026	L_01060	eno	HI_0932	L_01060_gR1251f	TGAACTTCAGCTTCAACAGT	TGG	0.4	1311	57	0.0441518	0.5609	L_conig000001_1	+	1050824..1050843	TATATGAACTTCAGCTTCAACAGT	AAACACTGTTGAAGCTGAAGTTCA				1,0,0,1,1,0,0,1,0,1,0,1,0,0,0,0,0,0,0,0	ATTCAACACGCAAAAGCAGCGGG
sgRNA_1027	L_01061	L_01061	HI_0933	L_01061_gR1195f	TAATAATATTTTCAGAATAT	TGG	0.1	1206	8	0.00674536	0.627831	L_conig000001_1	+	1052199..1052218	TATATAATAATATTTTCAGAATAT	AAACATATTCTGAAAATATTATTA				1,1,1,1,0,0,1,1,1,1,0,0,0,0,0,0,0,0,0,0	AAAATCACATAAAAAAAAGCGGG
sgRNA_1028	L_01062	L_01062	HI_0934	L_01062_gR1061f	CATTTCCGCTTGAGTAAACA	AGG	0.4	1143	79	0.0703473	0.478767	L_conig000001_1	+	1053267..1053286	TATACATTTCCGCTTGAGTAAACA	AAACTGTTTACTCAAGCGGAAATG				0,1,1,0,0,1,1,1,1,1,1,1,0,0,0,0,0,0,0,0	ATTAAATTAGATTAAGAGGCTGG
sgRNA_1029	L_01063	dsbE2	HI_0935	L_01063_gR498f	ACGCCTAAAAGCACAAAGAG	CGG	0.45	531	30	0.0587084	0.681829	L_conig000001_1	+	1053843..1053862	TATAACGCCTAAAAGCACAAAGAG	AAACCTCTTTGTGCTTTTAGGCGT				0,1,1,0,0,1,1,1,0,1,0,0,0,0,0,0,0,0,0,0	GCCCAACGTTTATATGAAGCGGG
sgRNA_1030	L_01064	nrfE	HI_0936	L_01064_gR1879f	TAGCTGTTGCGAGTAAAAGA	AGG	0.4	1908	26	0.0137712	0.571114	L_conig000001_1	+	1055754..1055773	TATATAGCTGTTGCGAGTAAAAGA	AAACTCTTTTACTCGCAACAGCTA				1,0,1,1,0,1,1,0,0,0,1,1,0,0,0,0,0,0,0,0	GCAGGTCAATTAAAAGAAGAAGG
sgRNA_1033	L_01067	L_01067	HI_0939	L_01067_gR35r	TGAAATCATCAGTGCTAATA	GGG	0.3	720	31	0.0442857	0.436091	L_conig000001_1	-	1057463..1057482	TATATGAAATCATCAGTGCTAATA	AAACTATTAGCACTGATGATTTCA				1,0,0,0,1,0,1,0,0,0,0,0,0,0,0,1,0,0,0,0	TGGGTGATTGCAAAAGAAGAAGG
sgRNA_1035	L_01069	L_01069	HI_0941	L_01069_gR271r	TTTATCAAAATTTCACTCGT	AGG	0.25	297	267	0.963899	0.383733	L_conig000001_1	-	1059082..1059101	TATATTTATCAAAATTTCACTCGT	AAACACGAGTGAAATTTTGATAAA				0,1,0,1,1,1,1,1,0,1,0,0,1,0,0,0,0,0,0,0	TTTGGTGCATTAAAAGAAGCTGG
sgRNA_1037	L_01071	L_01071	HI_0943	L_01071_gR16r	GTTTCTTCTGTATCACAAAA	TGG	0.3	450	12	0.027907	0.577795	L_conig000001_1	-	1062589..1062608	TATAGTTTCTTCTGTATCACAAAA	AAACTTTTGTGATACAGAAGAAAC				1,0,1,0,1,1,0,1,0,1,1,0,0,0,0,0,0,0,0,0	ACCCGCTTCATATAAACGTTGGG
sgRNA_1039	L_01073	degS	HI_0945	L_01073_gR24r	CCAAGCCCCAAAGTGCGGAA	TGG	0.6	1023	20	0.0199402	0.449951	L_conig000001_1	-	1064168..1064187	TATACCAAGCCCCAAAGTGCGGAA	AAACTTCCGCACTTTGGGGCTTGG				1,1,1,1,0,0,0,0,1,0,0,0,0,1,0,0,0,0,0,0	TCGAAACAATGATAAGAAGTTGG
sgRNA_1040	L_01074	mutM	HI_0946	L_01074_gR807f	GTTTCGACTTCAGGAAGTTC	TGG	0.45	816	6	0.00753769	0.443642	L_conig000001_1	+	1066034..1066053	TATAGTTTCGACTTCAGGAAGTTC	AAACGAACTTCCTGAAGTCGAAAC				0,0,1,0,0,0,1,0,0,0,1,0,0,1,0,0,0,0,0,0	TTCCCTGGTTTAAAAGAAGAAGG
sgRNA_1041	L_01075	ddc	HI_0946.1	L_01075_gR1522f	AAGCTTGTTTGTGTTGTTTG	AGG	0.35	1536	11	0.00725594	0.537166	L_conig000001_1	+	1067796..1067815	TATAAAGCTTGTTTGTGTTGTTTG	AAACCAAACAACACAAACAAGCTT				1,1,0,1,1,1,1,0,0,1,1,0,0,0,0,0,0,0,0,0	ATTAACCAAGCACATTCGTTAGG
sgRNA_1042	L_01076	L_01076	HI_0947	L_01076_gR339f	AAGCGAGAAAGAATTTCCAA	TGG	0.35	399	57	0.150396	0.697012	L_conig000001_1	+	1068168..1068187	TATAAAGCGAGAAAGAATTTCCAA	AAACTTGGAAATTCTTTCTCGCTT				1,1,0,1,0,0,0,0,1,0,0,1,0,0,0,0,0,0,0,0	TCAGATTCGGCAAAAGATGCGGG
sgRNA_1043	L_01077	L_01077	HI_0948	L_01077_gR177f	TCAGAAAAGCGAACTTCAGC	GGG	0.45	234	54	0.252336	0.455541	L_conig000001_1	+	1068404..1068423	TATATCAGAAAAGCGAACTTCAGC	AAACGCTGAAGTTCGCTTTTCTGA				1,1,0,1,1,1,0,0,1,1,1,1,0,0,0,0,0,0,0,0	CTTGCTGTAGCAAAAGAAGAGGG
sgRNA_1044	L_01078	dat	HI_0949	L_01078_gR1346f	AGCAAGAATTGCTTGTACAG	GGG	0.4	1365	16	0.0118959	0.484283	L_conig000001_1	+	1069953..1069972	TATAAGCAAGAATTGCTTGTACAG	AAACCTGTACAAGCAATTCTTGCT				1,1,1,1,0,1,0,1,1,1,1,1,0,0,0,0,0,0,0,0	CGCGTAAAACTAAAAAAAGCTGG
sgRNA_1045	L_01079	L_01079	HI_0950	L_01079_gR136f	TCTCTGCAGTAGAAACTAAA	CGG	0.35	171	32	0.211921	0.554875	L_conig000001_1	+	1070454..1070473	TATATCTCTGCAGTAGAAACTAAA	AAACTTTAGTTTCTACTGCAGAGA				1,1,0,1,1,1,1,0,1,0,1,0,0,0,0,0,0,0,0,0	AATGCGGCGCAAAAAGAAACGGG
sgRNA_1046	L_01080	rpmB	HI_0951	L_01080_gR198f	GAGCGGTTATTACCCACAGC	TGG	0.55	237	36	0.165899	0.554875	L_conig000001_1	+	1070698..1070717	TATAGAGCGGTTATTACCCACAGC	AAACGCTGTGGGTAATAACCGCTC				1,1,1,1,1,1,1,0,0,0,1,0,0,0,0,0,0,0,0,0	TTATTATCGCCAGTAGAAGCGGG
sgRNA_1048	L_01082	dfp	HI_0953	L_01082_gR59r	AATCAACTCTATTGTTTTAT	AGG	0.2	1203	55	0.046492	0.765551	L_conig000001_1	-	1071850..1071869	TATAAATCAACTCTATTGTTTTAT	AAACATAAAACAATAGAGTTGATT				0,1,0,1,0,1,0,1,1,0,0,0,0,0,0,0,0,0,0,0	ATCGAATTAGTAGAAGAATCTGG
sgRNA_1052	L_01086	crp	HI_0957	L_01086_gR23r	GGTTACAACTTCATCAATTT	CGG	0.3	675	19	0.0290076	0.537166	L_conig000001_1	-	1074437..1074456	TATAGGTTACAACTTCATCAATTT	AAACAAATTGATGAAGTTGTAACC				1,1,0,0,1,0,1,1,1,1,1,0,0,0,0,0,0,0,0,0	CGTATTCACGAATATGAAGCCGG
sgRNA_1055	L_01089	L_01089	HI_0960	L_01089_gR261f	GACGACGTAATATTCAAAAT	CGG	0.3	351	87	0.26284	0.682106	L_conig000001_1	+	1077931..1077950	TATAGACGACGTAATATTCAAAAT	AAACATTTTGAATATTACGTCGTC				1,1,1,1,0,1,0,1,0,0,1,0,0,0,0,0,0,0,0,0	CCTAAAGCCTCACAGGAAGCTGG
sgRNA_1056	L_01090	L_01090	HI_0961	L_01090_gR313f	TATTTGCCGGAATTTCTTTA	CGG	0.3	351	35	0.10574	0.667905	L_conig000001_1	+	1078333..1078352	TATATATTTGCCGGAATTTCTTTA	AAACTAAAGAAATTCCGGCAAATA				1,1,1,0,0,0,1,1,1,1,0,0,0,0,0,0,0,0,0,0	AAAGAAGCAGTAGAAAAAGCAGG
sgRNA_1057	L_01091	ileS	HI_0962	L_01091_gR2791f	TTGGAAAGCTGGTTTCCGGT	AGG	0.5	2826	32	0.0114041	0.361516	L_conig000001_1	+	1081278..1081297	TATATTGGAAAGCTGGTTTCCGGT	AAACACCGGAAACCAGCTTTCCAA				1,1,1,0,0,1,0,1,1,0,1,0,0,0,0,0,1,0,0,0	TTAGCGGCAGCACAAGAAGCAGG
sgRNA_1060	L_01094	rpsT	HI_0965	L_01094_gR60r	AGCGTTGGCTTGCGTTGTGT	TGG	0.55	264	56	0.229508	0.408156	L_conig000001_1	-	1084228..1084247	TATAAGCGTTGGCTTGCGTTGTGT	AAACACACAACGCAAGCCAACGCT				1,1,0,1,0,0,1,1,1,0,0,1,1,0,0,0,0,0,0,0	AAAAGTGGATTCTAAGAAGAAGG
sgRNA_1061	L_01095	L_01095	HI_0966	L_01095_gR545f	CAGCAATGCTGCCATACCTA	AGG	0.5	567	19	0.0347349	0.616528	L_conig000001_1	+	1085035..1085054	TATACAGCAATGCTGCCATACCTA	AAACTAGGTATGGCAGCATTGCTG				1,1,1,1,1,1,1,0,0,0,0,0,0,0,0,0,0,0,0,0	GCACTACGCTTAGAAGAAGAAGG
sgRNA_1064	L_01098	aroQ	HI_0970	L_01098_gR42r	CCCCTAACATATTTAAGTTC	GGG	0.35	450	38	0.0883721	0.603125	L_conig000001_1	-	1087330..1087349	TATACCCCTAACATATTTAAGTTC	AAACGAACTTAAATATGTTAGGGG				1,1,1,1,1,0,0,1,0,0,1,0,0,0,0,0,0,0,0,0	CTTGCACCGAAAAAAGCAGCAGG
sgRNA_1068	L_01102	panF	HI_0975	L_01102_gR28r	AAAGTGAGATAAATAATTAA	GGG	0.15	1455	24	0.0167247	0.633876	L_conig000001_1	-	1090368..1090387	TATAAAAGTGAGATAAATAATTAA	AAACTTAATTATTTATCTCACTTT				0,1,1,1,0,1,1,1,0,0,1,0,0,0,0,0,0,0,0,0	AGGGAAAAATAATAAGTAGCTGG
sgRNA_1069	L_01103	L_01103	HI_0976	L_01103_gR85r	CGCACTTGCACAACAAGCAC	AGG	0.55	873	81	0.094959	0.559162	L_conig000001_1	-	1092000..1092019	TATACGCACTTGCACAACAAGCAC	AAACGTGCTTGTTGTGCAAGTGCG				1,0,1,1,0,1,1,1,1,1,1,0,0,0,0,0,0,0,0,0	TTTCTTTAGTCATAGGAAGCTGG
sgRNA_1073	L_01107	smpB	HI_0981	L_01107_gR459f	AGTGCGATAGTATTTGAATT	GGG	0.3	486	24	0.0515021	0.641353	L_conig000001_1	+	1095676..1095695	TATAAGTGCGATAGTATTTGAATT	AAACAATTCAAATACTATCGCACT				0,0,0,1,1,1,0,1,0,0,1,0,0,0,0,0,0,0,0,0	CGTATTCACGAATATGAAGCCGG
sgRNA_1074	L_01108	L_01108	HI_0982	L_01108_gR918f	CGAATTGCGGCATTCATACC	CGG	0.5	966	45	0.0475687	0.584417	L_conig000001_1	+	1096859..1096878	TATACGAATTGCGGCATTCATACC	AAACGGTATGAATGCCGCAATTCG				1,0,1,1,1,0,1,1,0,1,0,0,0,0,0,0,0,0,0,0	CGCGTAAAACTAAAAAAAGCTGG
sgRNA_1075	L_01109	L_01109	HI_0983	L_01109_gR551f	ACAGCCTGAAAGTATAAGTG	CGG	0.4	582	28	0.0498221	0.626161	L_conig000001_1	+	1097553..1097572	TATAACAGCCTGAAAGTATAAGTG	AAACCACTTATACTTTCAGGCTGT				1,0,1,1,0,1,1,0,0,1,1,0,0,0,0,0,0,0,0,0	TCTTATTTACCGGATGCGTTTGG
sgRNA_1077	L_01111	smf	HI_0985	L_01111_gR1103f	CATTAAACGGAGTAATGTGT	AGG	0.35	1122	16	0.0145191	0.531571	L_conig000001_1	+	1099508..1099527	TATACATTAAACGGAGTAATGTGT	AAACACACATTACTCCGTTTAATG				1,0,0,0,1,1,1,1,1,1,1,0,0,0,0,0,0,0,0,0	ATTGATTTCAAAGAAGAAGGTGG
sgRNA_1082	L_01116	iga1	HI_0990	L_01116_gR5333f	TGTATAAGGGGTTAATGCGT	AGG	0.4	5385	49	0.00913327	0.419097	L_conig000001_1	+	1110516..1110535	TATATGTATAAGGGGTTAATGCGT	AAACACGCATTAACCCCTTATACA				1,1,0,1,1,0,1,1,1,1,1,1,0,0,0,0,0,0,0,0	CAGATTTGGCTAGATGAAGCTGG
sgRNA_1084	L_01118	dnaN	HI_0992	L_01118_gR1059f	ACGCCACATACTTGTTGCAA	CGG	0.45	1101	39	0.0360777	0.655881	L_conig000001_1	+	1112934..1112953	TATAACGCCACATACTTGTTGCAA	AAACTTGCAACAAGTATGTGGCGT				1,1,0,0,1,1,1,0,1,0,0,0,0,0,0,0,0,0,0,0	GATGAAGCAAAAGAAGAAGTGGG
sgRNA_1085	L_01119	dnaA	HI_0993	L_01119_gR1330f	CTTGATCTTGAAGTTGTAAC	AGG	0.35	1365	32	0.0237918	0.554353	L_conig000001_1	+	1114498..1114517	TATACTTGATCTTGAAGTTGTAAC	AAACGTTACAACTTCAAGATCAAG				1,0,1,1,0,1,0,1,1,0,1,1,0,0,0,0,0,0,0,0	CAAGTGGCTGCAAAAGAAGCTGG
sgRNA_1086	L_01120	rpmH	HI_0994	L_01120_gR2721f	ATAATACTTAGGCGAAAATA	GGG	0.25	2739	15	0.00551673	0.490016	L_conig000001_1	+	1117440..1117459	TATAATAATACTTAGGCGAAAATA	AAACTATTTTCGCCTAAGTATTAT				0,0,0,0,0,1,0,0,1,1,1,0,1,0,0,0,0,0,0,0	TGATAATATTCGTAAGCAGCCGG
sgRNA_1088	L_01122	L_01122	HI_0996	L_01122_gR167r	TATTTCTTTCTTAGGCATAG	AGG	0.3	1461	163	0.113116	0.407032	L_conig000001_1	-	1119671..1119690	TATATATTTCTTTCTTAGGCATAG	AAACCTATGCCTAAGAAAGAAATA				1,1,0,1,0,1,1,1,0,1,1,0,1,0,0,0,0,0,0,0	TTTCTTGCTGCCTTAGAAGCGGG
sgRNA_1089	L_01123	L_01123	HI_0998	L_01123_gR25r	CGACTACGTTTTAATACAGA	AGG	0.35	135	21	0.182609	0.375897	L_conig000001_1	-	1121165..1121184	TATACGACTACGTTTTAATACAGA	AAACTCTGTATTAAAACGTAGTCG				1,1,0,1,1,0,1,1,1,1,0,0,1,0,0,0,0,0,0,0	GGTTTATTCTCAAACGAAGCGGG
sgRNA_1090	L_01124	rnpA	HI_0999	L_01124_gR79r	TCGGGAGTACTAGCTCTGAA	TGG	0.5	360	75	0.220588	0.607853	L_conig000001_1	-	1121366..1121385	TATATCGGGAGTACTAGCTCTGAA	AAACTTCAGAGCTAGTACTCCCGA				1,0,1,0,0,0,1,0,1,1,0,1,0,0,0,0,0,0,0,0	GGTTTATTCTCAAACGAAGCGGG
sgRNA_1092	L_01126	yidC	HI_1001	L_01126_gR24r	AAATCAGTGCAAGCACTAAT	AGG	0.35	1626	20	0.0124533	0.590569	L_conig000001_1	-	1121894..1121913	TATAAAATCAGTGCAAGCACTAAT	AAACATTAGTGCTTGCACTGATTT				1,1,1,0,1,0,1,0,1,1,0,0,0,0,0,0,0,0,0,0	TTTCTTGCTGCCTTAGAAGCGGG
sgRNA_1095	L_01129	L_01129	HI_1005	L_01129_gR74r	TAATCCCATATTGGTAAATA	TGG	0.25	1560	70	0.0454545	0.689751	L_conig000001_1	-	1127943..1127962	TATATAATCCCATATTGGTAAATA	AAACTATTTACCAATATGGGATTA				1,0,1,1,0,1,0,0,0,0,0,1,0,0,0,0,0,0,0,0	AGCAGCACGCAGTAAGAAGCAGG
sgRNA_1100	L_01134	thiP	HI_1020	L_01134_gR28r	TAATGACGAGGGCGAAGTTG	TGG	0.5	1617	24	0.0150282	0.500509	L_conig000001_1	-	1132748..1132767	TATATAATGACGAGGGCGAAGTTG	AAACCAACTTCGCCCTCGTCATTA				0,1,1,1,1,1,1,1,1,0,1,0,0,0,0,0,0,0,0,0	TCTTGTGCTTTTTCAGAAGCAGG
sgRNA_1102	L_01136	L_01136	HI_1022	L_01136_gR43r	CAATATTCTACACTTGGATG	AGG	0.35	1002	39	0.0397149	0.59644	L_conig000001_1	-	1135123..1135142	TATACAATATTCTACACTTGGATG	AAACCATCCAAGTGTAGAATATTG				1,1,1,1,0,1,1,1,1,1,0,0,0,0,0,0,0,0,0,0	TTCCCTGGTTTAAAAGAAGAAGG
sgRNA_1103	L_01137	L_01137	HI_1023	L_01137_gR1970f	TGCTAAGACACGAATTGCAT	TGG	0.4	1998	25	0.012639	0.633647	L_conig000001_1	+	1138163..1138182	TATATGCTAAGACACGAATTGCAT	AAACATGCAATTCGTGTCTTAGCA				0,1,1,0,0,0,0,0,1,0,1,1,0,0,0,0,0,0,0,0	AAATAACGTTTATAAGAATCTGG
sgRNA_1105	L_01139	L_01139	HI_1034	L_01139_gR10r	TCAGAAACAATATCAAAAGA	TGG	0.25	492	6	0.0127119	0.560189	L_conig000001_1	-	1139556..1139575	TATATCAGAAACAATATCAAAAGA	AAACTCTTTTGATATTGTTTCTGA				1,1,1,1,0,0,0,1,1,0,1,1,0,0,0,0,0,0,0,0	CTTGCACCGAAAAAAGCAGCAGG
sgRNA_1107	L_01141	L_01141	HI_1036	L_01141_gR20r	TCCGATAAATAATGCGGTTT	GGG	0.35	549	16	0.0302457	0.472624	L_conig000001_1	-	1141297..1141316	TATATCCGATAAATAATGCGGTTT	AAACAAACCGCATTATTTATCGGA				1,1,1,1,1,0,0,0,0,0,0,0,1,0,0,0,0,0,0,0	AAAGAATTTGCAAAAGAAGCGGG
sgRNA_1112	L_01146	L_01146	HI_1043	L_01146_gR482f	GCTTAAATAAGCCTGATAAT	AGG	0.3	501	16	0.033264	0.471886	L_conig000001_1	+	1147381..1147400	TATAGCTTAAATAAGCCTGATAAT	AAACATTATCAGGCTTATTTAAGC				0,1,0,1,0,1,1,1,1,0,0,0,1,0,0,0,0,0,0,0	GGTACTGATCCAAAAGAATCAGG
sgRNA_1113	L_01147	L_01147	HI_1044	L_01147_gR540f	TCAGTAAGTCGTGCATCATT	AGG	0.4	612	69	0.116554	0.495045	L_conig000001_1	+	1147939..1147958	TATATCAGTAAGTCGTGCATCATT	AAACAATGATGCACGACTTACTGA				1,1,1,1,0,1,1,1,1,1,0,1,0,0,0,0,0,0,0,0	AAAGAATTTGCAAAAGAAGCGGG
sgRNA_1114	L_01148	dmsC	HI_1045	L_01148_gR653f	AGGTAAGCCAAGATGCATAA	TGG	0.4	840	184	0.22439	0.413074	L_conig000001_1	+	1148775..1148794	TATAAGGTAAGCCAAGATGCATAA	AAACTTATGCATCTTGGCTTACCT				1,1,0,1,1,0,1,1,1,0,0,0,1,0,0,0,0,0,0,0	CGTAGTATTGTGTCAGAAGCAGG
sgRNA_1115	L_01149	dmsB	HI_1046	L_01149_gR548f	AAGATCTTTGTAATCCTTAC	AGG	0.3	618	67	0.11204	0.372273	L_conig000001_1	+	1149511..1149530	TATAAAGATCTTTGTAATCCTTAC	AAACGTAAGGATTACAAAGATCTT				0,0,1,1,0,1,0,1,0,1,1,0,0,0,0,1,0,0,0,0	GTGTTTCGCAATGAAGAAGCTGG
sgRNA_1116	L_01150	L_01150	HI_1047	L_01150_gR2389f	ATGACGCCTTGACAAAATCT	CGG	0.4	2421	29	0.0120783	0.577995	L_conig000001_1	+	1151980..1151999	TATAATGACGCCTTGACAAAATCT	AAACAGATTTTGTCAAGGCGTCAT				1,0,0,1,1,1,1,0,1,0,1,0,0,0,0,0,0,0,0,0	TTATTATCGCCAGTAGAAGCGGG
sgRNA_1119	L_01153	L_01153	HI_1050	L_01153_gR23r	AAACAGCGAAAGCAAAAGTG	CGG	0.4	279	19	0.0733591	0.74727	L_conig000001_1	-	1153755..1153774	TATAAAACAGCGAAAGCAAAAGTG	AAACCACTTTTGCTTTCGCTGTTT				0,0,0,0,0,1,1,1,0,0,1,0,0,0,0,0,0,0,0,0	GCGGACATCGTTCTTGAAGAAGG
sgRNA_1120	L_01154	L_01154	HI_1051	L_01154_gR1797f	GTTGGATTGCTTTCTGGATA	GGG	0.4	1845	45	0.0246575	0.388658	L_conig000001_1	+	1155919..1155938	TATAGTTGGATTGCTTTCTGGATA	AAACTATCCAGAAAGCAATCCAAC				0,1,0,1,0,0,0,1,1,1,0,0,0,0,1,0,0,0,0,0	TTCCCTGGTTTAAAAGAAGAAGG
sgRNA_1121	L_01155	L_01155	HI_1052	L_01155_gR869f	TCCACGCACTTGTGCTAAAT	GGG	0.45	897	25	0.0285063	0.696893	L_conig000001_1	+	1156914..1156933	TATATCCACGCACTTGTGCTAAAT	AAACATTTAGCACAAGTGCGTGGA				0,1,1,1,0,1,1,0,1,0,0,0,0,0,0,0,0,0,0,0	GATTAAGTAAATTAATAAGCTGG
sgRNA_1122	L_01156	L_01156	HI_1053	L_01156_gR75r	GGTAAGCTTGTAACATTTTA	GGG	0.3	342	71	0.220497	0.544381	L_conig000001_1	-	1157141..1157160	TATAGGTAAGCTTGTAACATTTTA	AAACTAAAATGTTACAAGCTTACC				1,1,1,0,1,1,1,0,0,0,0,1,0,0,0,0,0,0,0,0	ATCTTCTGGAGAGATATGTTTGG
sgRNA_1127	L_01161	mod	HI_1058	L_01161_gR416f	TAGTAGGGCTTGGGTTAATT	CGG	0.4	441	22	0.0522565	0.460546	L_conig000001_1	+	1162339..1162358	TATATAGTAGGGCTTGGGTTAATT	AAACAATTAACCCAAGCCCTACTA				1,1,0,1,1,1,1,0,1,0,1,1,0,0,0,0,0,0,0,0	GAGTAGAAAGTAAATTCGTTAGG
sgRNA_1129	L_01163	lpxB	HI_1060	L_01163_gR1152f	CCTGCAACAAGAGCAATGGT	TGG	0.5	1173	18	0.0156114	0.510357	L_conig000001_1	+	1164317..1164336	TATACCTGCAACAAGAGCAATGGT	AAACACCATTGCTCTTGTTGCAGG				1,0,1,0,1,0,1,1,0,0,1,1,0,0,0,0,0,0,0,0	GTTCTTGACCAACAACAAGCGGG
sgRNA_1132	L_01166	L_01166	HI_1064	L_01166_gR1508f	AATAAAATAACCCGCGAATG	CGG	0.35	1572	61	0.0393041	0.43225	L_conig000001_1	+	1167236..1167255	TATAAATAAAATAACCCGCGAATG	AAACCATTCGCGGGTTATTTTATT				0,0,0,0,0,0,0,1,0,1,0,0,0,0,0,0,0,1,0,0	GTTCTTGACCAACAACAAGCGGG
sgRNA_1133	L_01167	pyrH	HI_1065	L_01167_gR12r	AAATACGTTTATAAATTGGT	TGG	0.2	714	8	0.0115274	0.595945	L_conig000001_1	-	1167453..1167472	TATAAAATACGTTTATAAATTGGT	AAACACCAATTTATAAACGTATTT				1,1,1,1,0,0,0,1,0,0,1,1,0,0,0,0,0,0,0,0	ATCTTCTGGAGAGATATGTTTGG
sgRNA_1134	L_01168	nrfD	HI_1066	L_01168_gR945f	TTAGGCGTATGAAATGGAAC	TGG	0.4	966	18	0.0190275	0.527131	L_conig000001_1	+	1169325..1169344	TATATTAGGCGTATGAAATGGAAC	AAACGTTCCATTTCATACGCCTAA				1,1,0,1,1,1,1,1,1,0,1,0,0,0,0,0,0,0,0,0	AAAAGTGGATTCTAAGAAGAAGG
sgRNA_1135	L_01169	L_01169	HI_1067	L_01169_gR655f	CCATGCCAGAAACAAAGTTT	CGG	0.4	678	20	0.0303951	0.594853	L_conig000001_1	+	1169997..1170016	TATACCATGCCAGAAACAAAGTTT	AAACAAACTTTGTTTCTGGCATGG				1,0,0,1,0,1,1,1,1,1,1,0,0,0,0,0,0,0,0,0	GAGTTAGAGATTTTAGAAGCTGG
sgRNA_1137	L_01171	nrfA	HI_1069	L_01171_gR1501f	CGAAAGACGCTGCCACAATA	AGG	0.5	1527	23	0.0152621	0.682738	L_conig000001_1	+	1172244..1172263	TATACGAAAGACGCTGCCACAATA	AAACTATTGTGGCAGCGTCTTTCG				1,0,1,1,0,1,1,1,1,0,0,0,0,0,0,0,0,0,0,0	TGCTTACAATTAGAAGCAGCGGG
sgRNA_1138	L_01172	L_01172	HI_1070	L_01172_gR3806f	TCCAATACCATGAATGCGGG	CGG	0.5	3909	100	0.0257136	0.387748	L_conig000001_1	+	1176327..1176346	TATATCCAATACCATGAATGCGGG	AAACCCCGCATTCATGGTATTGGA				1,1,1,0,0,1,1,1,1,0,0,1,1,0,0,0,0,0,0,0	GCCACCTTATTAAAAGAAGCAGG
sgRNA_1140	L_01174	L_01174	HI_1074	L_01174_gR428f	TATCACTAGTAATAGAGCAA	TGG	0.3	453	22	0.0508083	0.525185	L_conig000001_1	+	1177229..1177248	TATATATCACTAGTAATAGAGCAA	AAACTTGCTCTATTACTAGTGATA				1,1,1,0,0,0,1,0,1,1,1,1,0,0,0,0,0,0,0,0	GTATGTGTACGAGATGAAGCAGG
sgRNA_1143	L_01177	cyoA	HI_1076	L_01177_gR1491f	AAGGATAAACCCAATGTTAG	CGG	0.35	1566	72	0.0465718	0.648814	L_conig000001_1	+	1180161..1180180	TATAAAGGATAAACCCAATGTTAG	AAACCTAACATTGGGTTTATCCTT				1,0,1,0,1,0,0,0,0,0,0,1,0,0,0,0,0,0,0,0	GATGAAGCAAAAGAAGAAGTGGG
sgRNA_1146	L_01180	L_01180	HI_1078	L_01180_gR638f	CAAGTTTAAACAACGTAAAA	AGG	0.25	768	127	0.169786	0.609827	L_conig000001_1	+	1184170..1184189	TATACAAGTTTAAACAACGTAAAA	AAACTTTTACGTTGTTTAAACTTG				1,1,1,0,1,1,0,0,1,1,0,0,0,0,0,0,0,0,0,0	TATTGGCAAAAAGACGAAGCGGG
sgRNA_1147	L_01181	L_01181	HI_1079	L_01181_gR597f	AAGAAGGAAATGACTGCCAA	TGG	0.4	678	78	0.118541	0.475371	L_conig000001_1	+	1184906..1184925	TATAAAGAAGGAAATGACTGCCAA	AAACTTGGCAGTCATTTCCTTCTT				0,1,1,0,1,1,1,1,0,1,0,1,0,0,0,0,0,0,0,0	TGATACTCGCAAAATGAAGCTGG
sgRNA_1148	L_01182	L_01182	HI_1080	L_01182_gR746f	AATAGCTCCAGTTAAAAGTG	CGG	0.35	774	25	0.0331565	0.711921	L_conig000001_1	+	1185755..1185774	TATAAATAGCTCCAGTTAAAAGTG	AAACCACTTTTAACTGGAGCTATT				1,1,0,0,0,1,0,1,0,0,0,1,0,0,0,0,0,0,0,0	CACAACACCAAATGTGGCGTTGG
sgRNA_1149	L_01183	murA	HI_1081	L_01183_gR1158f	GGAACATTTGTCAATTTAAC	AGG	0.3	1275	114	0.0908367	0.561041	L_conig000001_1	+	1187241..1187260	TATAGGAACATTTGTCAATTTAAC	AAACGTTAAATTGACAAATGTTCC				1,1,1,0,1,1,1,0,1,1,0,0,0,0,0,0,0,0,0,0	TCATGGTTATTTGATACGCTAGG
sgRNA_1155	L_01189	L_01189	HI_1087	L_01189_gR755f	CACGCGATCACCGCGTTTAA	AGG	0.55	795	37	0.0477419	0.660875	L_conig000001_1	+	1190698..1190717	TATACACGCGATCACCGCGTTTAA	AAACTTAAACGCGGTGATCGCGTG				1,1,1,1,0,0,1,0,1,1,0,0,0,0,0,0,0,0,0,0	TCAAAAGGCGTAAAATAAGCAGG
sgRNA_1156	L_01190	sodA	HI_1088	L_01190_gR628f	TGTAGGCATAGCCTAATTCA	GGG	0.4	648	17	0.0270701	0.583266	L_conig000001_1	+	1191771..1191790	TATATGTAGGCATAGCCTAATTCA	AAACTGAATTAGGCTATGCCTACA				1,1,0,1,0,1,1,0,0,0,1,1,0,0,0,0,0,0,0,0	TCGGCGCAGATAGAAAAAGCAGG
sgRNA_1157	L_01191	ccmA	HI_1089	L_01191_gR44r	TACGCGCTCACCACGTTGGC	AGG	0.65	639	40	0.0646204	0.532456	L_conig000001_1	-	1192096..1192115	TATATACGCGCTCACCACGTTGGC	AAACGCCAACGTGGTGAGCGCGTA				0,1,1,0,1,1,1,1,1,0,1,0,0,0,0,0,0,0,0,0	TTTGGTGCATTAAAAGAAGCTGG
sgRNA_1160	L_01194	ccmD	HI_1092	L_01194_gR71r	TGCCACTAAACTTACTGCAT	AGG	0.4	204	67	0.36413	0.583266	L_conig000001_1	-	1194275..1194294	TATATGCCACTAAACTTACTGCAT	AAACATGCAGTAAGTTTAGTGGCA				1,1,1,0,0,1,1,0,0,0,1,1,0,0,0,0,0,0,0,0	AAATAACGTTTATAAGAATCTGG
sgRNA_1161	L_01195	ccmE	HI_1093	L_01195_gR13r	TTAAATCTGGATTTACGTCT	TGG	0.3	522	9	0.0179283	0.47969	L_conig000001_1	-	1194417..1194436	TATATTAAATCTGGATTTACGTCT	AAACAGACGTAAATCCAGATTTAA				1,1,1,1,1,1,1,1,0,1,1,0,0,0,0,0,0,0,0,0	TTAACAATGACAGAAGAAACAGG
sgRNA_1162	L_01196	ccmF	HI_1094	L_01196_gR75r	CCTTTTCCGCCCCCCACAAA	GGG	0.6	1947	71	0.0368448	0.510648	L_conig000001_1	-	1194997..1195016	TATACCTTTTCCGCCCCCCACAAA	AAACTTTGTGGGGGGCGGAAAAGG				1,0,0,0,0,0,0,0,1,1,1,0,1,0,0,0,0,0,0,0	ATTGCGCAAGCAAAACAAGCGGG
sgRNA_1165	L_01199	L_01199	HI_1096	L_01199_gR35r	AATTAACGCCACAACTAAAG	TGG	0.35	918	31	0.0345212	0.526851	L_conig000001_1	-	1198053..1198072	TATAAATTAACGCCACAACTAAAG	AAACCTTTAGTTGTGGCGTTAATT				0,1,1,1,1,0,1,1,1,0,1,0,0,0,0,0,0,0,0,0	AATGCGGCGCAAAAAGAAACGGG
sgRNA_1167	L_01201	L_01201	HI_1099	L_01201_gR67r	ACACCGCCACCAATTTGTTC	TGG	0.5	300	63	0.225	0.522386	L_conig000001_1	-	1199625..1199644	TATAACACCGCCACCAATTTGTTC	AAACGAACAAATTGGTGGCGGTGT				0,1,0,0,1,1,1,1,1,0,0,1,0,0,0,0,0,0,0,0	TGAAAACATGGAAAATAAGCTGG
sgRNA_1168	L_01202	ligN	HI_1100	L_01202_gR1967f	TTCGTATTCATATTGGCGCA	AGG	0.4	2013	43	0.0215755	0.634898	L_conig000001_1	+	1201816..1201835	TATATTCGTATTCATATTGGCGCA	AAACTGCGCCAATATGAATACGAA				0,0,1,1,1,0,0,0,1,1,0,0,0,0,0,0,0,0,0,0	ATGGAACAGTTAAAAGAGGCAGG
sgRNA_1169	L_01203	zipA	HI_1101	L_01203_gR932f	CCATAATCCGTGTACGATTA	AGG	0.4	987	52	0.0537746	0.450591	L_conig000001_1	+	1202905..1202924	TATACCATAATCCGTGTACGATTA	AAACTAATCGTACACGGATTATGG				1,1,0,0,1,1,1,1,0,1,1,1,0,0,0,0,0,0,0,0	ATTAAATTAGATTAAGAGGCTGG
sgRNA_1171	L_01205	cysK	HI_1103	L_01205_gR49r	AAGTGTTTTAAACGCACAAG	CGG	0.35	951	45	0.0483351	0.621361	L_conig000001_1	-	1204091..1204110	TATAAAGTGTTTTAAACGCACAAG	AAACCTTGTGCGTTTAAAACACTT				1,1,1,0,1,0,1,0,0,0,1,0,0,0,0,0,0,0,0,0	ATGGAACAATTAAAAGAAGATGG
sgRNA_1174	L_01208	L_01208	HI_1105	L_01208_gR1015f	TCATATCGCCAACCCAAGAT	GGG	0.45	1041	23	0.0225269	0.560259	L_conig000001_1	+	1207575..1207594	TATATCATATCGCCAACCCAAGAT	AAACATCTTGGGTTGGCGATATGA				1,1,0,1,0,1,1,1,0,1,0,1,0,0,0,0,0,0,0,0	CAGATTTGGCTAGATGAAGCTGG
sgRNA_1175	L_01209	xylR	HI_1106	L_01209_gR1133f	TTTGTTTGCATTAAATAAGA	GGG	0.2	1164	28	0.0244755	0.66755	L_conig000001_1	+	1208809..1208828	TATATTTGTTTGCATTAAATAAGA	AAACTCTTATTTAATGCAAACAAA				0,1,1,1,0,0,1,0,1,1,0,0,0,0,0,0,0,0,0,0	ATATCCAAAAGAAACACGTTTGG
sgRNA_1176	L_01210	L_01210	HI_1107	L_01210_gR1394f	TGGCATTCTTGTGCGATGAG	TGG	0.5	1407	10	0.00720981	0.632823	L_conig000001_1	+	1210345..1210364	TATATGGCATTCTTGTGCGATGAG	AAACCTCATCGCACAAGAATGCCA				1,0,1,0,0,1,1,1,0,1,1,0,0,0,0,0,0,0,0,0	TGATAATATTCGTAAGCAGCCGG
sgRNA_1178	L_01212	xylA	HI_1112	L_01212_gR59r	TTTGAAAGCAAAAGGATTTG	TGG	0.3	1320	55	0.0423077	0.561041	L_conig000001_1	-	1211816..1211835	TATATTTGAAAGCAAAAGGATTTG	AAACCAAATCCTTTTGCTTTCAAA				1,1,0,1,1,1,1,0,1,1,0,0,0,0,0,0,0,0,0,0	GATGAAGCAAAAGAAGAAGTGGG
sgRNA_1179	L_01213	xylB	HI_1113	L_01213_gR119r	TTGTTGTTCACGTCTTCCAT	TGG	0.4	1482	115	0.0786594	0.510005	L_conig000001_1	-	1213252..1213271	TATATTGTTGTTCACGTCTTCCAT	AAACATGGAAGACGTGAACAACAA				1,0,1,1,0,1,1,1,1,0,1,1,0,0,0,0,0,0,0,0	GCCACCTTATTAAAAGAAGCAGG
sgRNA_1183	L_01217	comM	HI_1117	L_01217_gR1520f	ACGGCTGTAAACAATAGCAA	GGG	0.4	1530	7	0.00463576	0.646804	L_conig000001_1	+	1218470..1218489	TATAACGGCTGTAAACAATAGCAA	AAACTTGCTATTGTTTACAGCCGT				1,0,1,1,0,1,1,0,1,0,1,0,0,0,0,0,0,0,0,0	GAACGCGTAGAACATACCTTAGG
sgRNA_1184	L_01218	engB	HI_1118	L_01218_gR561f	TCAGGAATGGAACGAATATT	CGG	0.35	618	54	0.090301	0.554901	L_conig000001_1	+	1219155..1219174	TATATCAGGAATGGAACGAATATT	AAACAATATTCGTTCCATTCCTGA				0,0,1,1,1,1,1,0,1,1,0,0,0,0,0,0,0,0,0,0	ATTGAAAGCCCAGAAGAAACAGG
sgRNA_1185	L_01219	L_01219	HI_1119	L_01219_gR39r	TATCCTTAGATTGAGGCCAT	TGG	0.4	879	35	0.0407451	0.408156	L_conig000001_1	-	1219356..1219375	TATATATCCTTAGATTGAGGCCAT	AAACATGGCCTCAATCTAAGGATA				1,1,0,1,0,0,1,1,1,0,0,1,1,0,0,0,0,0,0,0	ATCAAATTAATTGAAGAAGCTGG
sgRNA_1186	L_01220	L_01220	HI_1120	L_01220_gR964f	CGCCTAAGTGATTGACTTCA	AGG	0.45	999	32	0.0326864	0.423748	L_conig000001_1	+	1221186..1221205	TATACGCCTAAGTGATTGACTTCA	AAACTGAAGTCAATCACTTAGGCG				1,0,1,1,1,1,0,1,1,1,1,1,0,0,0,0,0,0,0,0	GCACTACGCTTAGAAGAAGAAGG
sgRNA_1187	L_01221	oppD	HI_1121	L_01221_gR918f	ACTGCTGTAACGACGCCATC	TGG	0.55	972	51	0.0535714	0.54827	L_conig000001_1	+	1222135..1222154	TATAACTGCTGTAACGACGCCATC	AAACGATGGCGTCGTTACAGCAGT				1,1,0,1,0,1,1,0,1,0,1,1,0,0,0,0,0,0,0,0	TTAGCGGCAGCACAAGAAGCAGG
sgRNA_1188	L_01222	oppC	HI_1122	L_01222_gR865f	CCAGTTGCATTTCTTCAATA	CGG	0.35	936	68	0.0742358	0.526643	L_conig000001_1	+	1223063..1223082	TATACCAGTTGCATTTCTTCAATA	AAACTATTGAAGAAATGCAACTGG				1,1,0,1,0,1,1,1,1,1,0,1,0,0,0,0,0,0,0,0	TGGGTGATTGCAAAAGAAGAAGG
sgRNA_1189	L_01223	oppB	HI_1123	L_01223_gR881f	CAAAATAAACAGCGTCGGTA	AGG	0.4	921	37	0.0410655	0.360709	L_conig000001_1	+	1224024..1224043	TATACAAAATAAACAGCGTCGGTA	AAACTACCGACGCTGTTTATTTTG				1,0,0,1,0,1,1,1,0,1,1,0,0,0,0,1,0,0,0,0	ACTTGTTTCGCAGAAGAAGAAGG
sgRNA_1191	L_01225	talB	HI_1125	L_01225_gR41r	GCCAGTATCAGCTACGACGA	CGG	0.55	954	37	0.0396146	0.566148	L_conig000001_1	-	1226118..1226137	TATAGCCAGTATCAGCTACGACGA	AAACTCGTCGTAGCTGATACTGGC				1,1,0,1,0,1,0,1,1,0,1,1,0,0,0,0,0,0,0,0	TAAGCGTTTTGCTAAGAAGTAGG
sgRNA_1192	L_01226	L_01226	HI_1126.1	L_01226_gR32r	AAAGTAACCGATAATCAACA	CGG	0.3	1587	28	0.0178685	0.493728	L_conig000001_1	-	1228138..1228157	TATAAAAGTAACCGATAATCAACA	AAACTGTTGATTATCGGTTACTTT				1,0,1,0,0,1,1,1,1,1,1,1,0,0,0,0,0,0,0,0	GAGTAGAAAGTAAATTCGTTAGG
sgRNA_1194	L_01228	mraW	HI_1130	L_01228_gR23r	AATATGTTCAGATGAAGAAA	AGG	0.25	966	19	0.0200846	0.603474	L_conig000001_1	-	1230403..1230422	TATAAATATGTTCAGATGAAGAAA	AAACTTTCTTCATCTGAACATATT				1,0,1,1,1,1,0,1,0,1,0,0,0,0,0,0,0,0,0,0	AATAACGGGGAAAATATGTTAGG
sgRNA_1195	L_01229	ftsL	HI_1131	L_01229_gR25r	ATCTGCTGTAACGGATAACG	AGG	0.45	324	21	0.0690789	0.549095	L_conig000001_1	-	1231373..1231392	TATAATCTGCTGTAACGGATAACG	AAACCGTTATCCGTTACAGCAGAT				1,0,1,0,1,1,1,1,1,0,1,0,0,0,0,0,0,0,0,0	ATACCACTAAAAAAATAAGCGGG
sgRNA_1196	L_01230	ftsI	HI_1132	L_01230_gR23r	TGACTTACCTGATTTACGCG	AGG	0.45	1833	19	0.0104799	0.609294	L_conig000001_1	-	1231707..1231726	TATATGACTTACCTGATTTACGCG	AAACCGCGTAAATCAGGTAAGTCA				0,1,0,0,1,1,1,1,0,1,0,0,0,0,0,0,0,0,0,0	TGAAAACATGGAAAATAAGCTGG
sgRNA_1197	L_01231	murE	HI_1133	L_01231_gR37r	TCTATATCATTCTTTAATTC	AGG	0.2	1467	33	0.0228058	0.571867	L_conig000001_1	-	1233563..1233582	TATATCTATATCATTCTTTAATTC	AAACGAATTAAAGAATGATATAGA				0,1,1,1,0,1,0,1,0,0,1,1,0,0,0,0,0,0,0,0	ATCTTCGCCTAAAATACGATTGG
sgRNA_1200	L_01234	murD	HI_1136	L_01234_gR86r	CACACGAATATTAGCCTGTT	GGG	0.4	1314	82	0.0633694	0.469696	L_conig000001_1	-	1237653..1237672	TATACACACGAATATTAGCCTGTT	AAACAACAGGCTAATATTCGTGTG				1,0,1,1,1,1,1,1,1,1,1,0,0,0,0,0,0,0,0,0	ATTCAGGCTTTCTTAGAAGCCGG
sgRNA_1201	L_01235	ftsW	HI_1137	L_01235_gR61r	CGATCATACAACAAACCTTG	AGG	0.4	1185	57	0.048927	0.572637	L_conig000001_1	-	1238964..1238983	TATACGATCATACAACAAACCTTG	AAACCAAGGTTTGTTGTATGATCG				1,1,1,1,0,0,1,1,1,0,0,1,0,0,0,0,0,0,0,0	GAAGTGCCTGCACCAGAAGCGGG
sgRNA_1202	L_01236	murG	HI_1138	L_01236_gR61r	GTTTGAGCAACTGCAATGGC	AGG	0.5	1056	57	0.0550193	0.554128	L_conig000001_1	-	1240160..1240179	TATAGTTTGAGCAACTGCAATGGC	AAACGCCATTGCAGTTGCTCAAAC				0,0,0,1,0,1,1,1,1,1,0,1,0,0,0,0,0,0,0,0	GCAACTTGGAAACAAGAAGACGG
sgRNA_1203	L_01237	murC	HI_1139	L_01237_gR42r	GCTGTACACGGCGCATTTCA	GGG	0.55	1428	38	0.0269886	0.442579	L_conig000001_1	-	1241334..1241353	TATAGCTGTACACGGCGCATTTCA	AAACTGAAATGCGCCGTGTACAGC				1,1,1,0,0,0,1,1,1,0,1,0,1,0,0,0,0,0,0,0	AGTGTGGACTGCTAAAAAGCAGG
sgRNA_1204	L_01238	ddlB	HI_1140	L_01238_gR130r	TTATATTCTTTAGGATCAAT	AGG	0.2	921	126	0.139845	0.594787	L_conig000001_1	-	1242918..1242937	TATATTATATTCTTTAGGATCAAT	AAACATTGATCCTAAAGAATATAA				1,1,1,1,0,0,1,0,1,1,1,0,0,0,0,0,0,0,0,0	GTACTAGCAGCTAAAGAAGCAGG
sgRNA_1205	L_01239	ftsQ	HI_1141	L_01239_gR31r	TCTCCAAAACGAATATTCTG	TGG	0.35	765	27	0.0362416	0.670139	L_conig000001_1	-	1243739..1243758	TATATCTCCAAAACGAATATTCTG	AAACCAGAATATTCGTTTTGGAGA				1,1,1,0,1,0,0,1,1,0,0,0,0,0,0,0,0,0,0,0	GAAGTGCCTGCACCAGAAGCGGG
sgRNA_1206	L_01240	ftsA	HI_1142	L_01240_gR91r	AGCACATTCACTACACCATC	AGG	0.45	1278	87	0.0691574	0.515913	L_conig000001_1	-	1244582..1244601	TATAAGCACATTCACTACACCATC	AAACGATGGTGTAGTGAATGTGCT				1,1,1,1,1,0,0,1,1,1,1,0,0,0,0,0,0,0,0,0	TCCACACCTGTATAAGACGCTGG
sgRNA_1207	L_01241	L_01241	HI_1143	L_01241_gR15r	TATCGTACTCAGGGTACTCT	GGG	0.45	1266	11	0.00882825	0.344543	L_conig000001_1	-	1245867..1245886	TATATATCGTACTCAGGGTACTCT	AAACAGAGTACCCTGAGTACGATA				1,0,1,1,0,0,1,0,1,1,1,1,1,0,0,0,0,0,0,0	ATATCTAAAATAGATGAAGCAGG
sgRNA_1209	L_01243	pheA	HI_1145	L_01243_gR33r	GATCTATTTGCGTAATTTGT	TGG	0.3	1158	29	0.0254833	0.627674	L_conig000001_1	-	1248233..1248252	TATAGATCTATTTGCGTAATTTGT	AAACACAAATTACGCAAATAGATC				1,0,0,1,0,1,0,0,1,1,0,1,0,0,0,0,0,0,0,0	ATGGGACAAACGGATATGTTCGG
sgRNA_1214	L_01248	L_01248	HI_1150	L_01248_gR539f	ATCTGCGGTTTCCTGATTTA	AGG	0.4	609	67	0.113752	0.554361	L_conig000001_1	+	1252528..1252547	TATAATCTGCGGTTTCCTGATTTA	AAACTAAATCAGGAAACCGCAGAT				1,1,1,0,0,1,1,0,1,1,0,1,0,0,0,0,0,0,0,0	TTTATAGAGAAAAGAGAAGCAGG
sgRNA_1215	L_01249	L_01249	HI_1151	L_01249_gR395f	GATTTTGGCAAGATTAGCTT	TGG	0.35	537	139	0.268859	0.516887	L_conig000001_1	+	1253042..1253061	TATAGATTTTGGCAAGATTAGCTT	AAACAAGCTAATCTTGCCAAAATC				0,1,1,0,1,1,1,0,1,0,0,1,0,0,0,0,0,0,0,0	TGATACTCGCAAAATGAAGCTGG
sgRNA_1219	L_01253	nrdG	HI_1155	L_01253_gR454f	CATCGGTCGGGTAGTATTGG	AGG	0.55	468	11	0.0245536	0.544005	L_conig000001_1	+	1257723..1257742	TATACATCGGTCGGGTAGTATTGG	AAACCCAATACTACCCGACCGATG				1,1,1,1,0,1,1,1,1,0,0,1,0,0,0,0,0,0,0,0	TGCTTACAATTAGAAGCAGCGGG
sgRNA_1220	L_01254	cydC	HI_1156	L_01254_gR1710f	AATTTAAATAAACGTATAAA	CGG	0.1	1731	18	0.0105202	0.600964	L_conig000001_1	+	1259694..1259713	TATAAATTTAAATAAACGTATAAA	AAACTTTATACGTTTATTTAAATT				1,0,0,0,0,0,0,1,1,1,1,1,0,0,0,0,0,0,0,0	TGATACTCGCAAAATGAAGCTGG
sgRNA_1221	L_01255	cydD	HI_1157	L_01255_gR1584f	TAAGGAATAAGTTCATCACG	AGG	0.35	1761	174	0.0999426	0.601803	L_conig000001_1	+	1261298..1261317	TATATAAGGAATAAGTTCATCACG	AAACCGTGATGAACTTATTCCTTA				1,0,0,1,1,0,0,0,1,1,1,0,0,0,0,0,0,0,0,0	GCGGAAGATTTAAAAGAAGCTGG
sgRNA_1222	L_01256	trxB	HI_1158	L_01256_gR907f	TGGCTGCTGTATAACCAGCA	GGG	0.5	957	47	0.0501601	0.655428	L_conig000001_1	+	1262453..1262472	TATATGGCTGCTGTATAACCAGCA	AAACTGCTGGTTATACAGCAGCCA				1,1,1,1,0,1,1,1,1,0,0,0,0,0,0,0,0,0,0,0	CTTGCTGTAGCAAAAGAAGAGGG
sgRNA_1223	L_01257	L_01257	NA	L_01257_gR840f	TCGTTGATCTCAACGATAAA	AGG	0.35	858	15	0.0178998	0.614183	L_conig000001_1	+	1263416..1263435	TATATCGTTGATCTCAACGATAAA	AAACTTTATCGTTGAGATCAACGA				1,1,1,1,0,0,0,1,1,1,1,0,0,0,0,0,0,0,0,0	CCGCTATCAGAAAAAGAATCAGG
sgRNA_1224	L_01258	hemH	HI_1160	L_01258_gR932f	GCTATCTGGCGTGCCTAGAT	TGG	0.55	972	37	0.0388655	0.509557	L_conig000001_1	+	1264444..1264463	TATAGCTATCTGGCGTGCCTAGAT	AAACATCTAGGCACGCCAGATAGC				0,0,1,1,0,1,0,1,1,1,1,1,0,0,0,0,0,0,0,0	TAAGCGTTTTGCTAAGAAGTAGG
sgRNA_1228	L_01262	L_01262	HI_1165	L_01262_gR49r	CCTTTCATATAAATAAGAAT	GGG	0.2	324	45	0.148026	0.621291	L_conig000001_1	-	1269660..1269679	TATACCTTTCATATAAATAAGAAT	AAACATTCTTATTTATATGAAAGG				1,0,1,1,0,1,1,1,1,1,0,0,0,0,0,0,0,0,0,0	CTTGCACCGAAAAAAGCAGCAGG
sgRNA_1229	L_01263	L_01263	HI_1166	L_01263_gR1076f	TAAGGATTTTACGCCACGAT	TGG	0.4	1101	22	0.0203515	0.584079	L_conig000001_1	+	1271074..1271093	TATATAAGGATTTTACGCCACGAT	AAACATCGTGGCGTAAAATCCTTA				1,1,1,0,1,0,1,0,1,0,1,0,0,0,0,0,0,0,0,0	AAGAAAGAATTAGAAGAAGCGGG
sgRNA_1232	L_01266	L_01266	HI_1169	L_01266_gR555f	ATACAAAGGGTTTCAAATAG	AGG	0.3	567	9	0.0164534	0.596777	L_conig000001_1	+	1273404..1273423	TATAATACAAAGGGTTTCAAATAG	AAACCTATTTGAAACCCTTTGTAT				1,1,1,1,1,0,0,0,1,0,1,0,0,0,0,0,0,0,0,0	ATTCAGGCTTTCTTAGAAGCCGG
sgRNA_1233	L_01267	L_01267	HI_1170	L_01267_gR882f	TTTTCGAGAGGACAAATCAA	GGG	0.35	987	102	0.105481	0.66755	L_conig000001_1	+	1274297..1274316	TATATTTTCGAGAGGACAAATCAA	AAACTTGATTTGTCCTCTCGAAAA				0,1,1,1,0,0,1,0,1,1,0,0,0,0,0,0,0,0,0,0	TCAAAAGGCGTAAAATAAGCAGG
sgRNA_1235	L_01269	metX_1	HI_1172	L_01269_gR52r	ATTTGATCGGCAATTTTATC	TGG	0.3	1155	48	0.0422907	0.600964	L_conig000001_1	-	1275174..1275193	TATAATTTGATCGGCAATTTTATC	AAACGATAAAATTGCCGATCAAAT				1,0,0,0,0,1,0,0,1,1,1,1,0,0,0,0,0,0,0,0	TTCTTAACTGCAGATGCGTTTGG
sgRNA_1236	L_01270	sprT	HI_1173	L_01270_gR79r	CGTAACTCATAATTTACCTC	TGG	0.35	477	75	0.164114	0.601115	L_conig000001_1	-	1276689..1276708	TATACGTAACTCATAATTTACCTC	AAACGAGGTAAATTATGAGTTACG				1,1,1,0,0,0,1,1,1,1,1,0,0,0,0,0,0,0,0,0	GTGTTTCGCAATGAAGAAGCTGG
sgRNA_1240	L_01274	artQ	HI_1178	L_01274_gR629f	CCCTAAAGTCATTAGAGCAG	CGG	0.45	666	34	0.0526316	0.554683	L_conig000001_1	+	1279496..1279515	TATACCCTAAAGTCATTAGAGCAG	AAACCTGCTCTAATGACTTTAGGG				1,1,0,1,1,1,0,1,0,1,1,0,0,0,0,0,0,0,0,0	TCAAAAGGCGTAAAATAAGCAGG
sgRNA_1245	L_01279	dppF	HI_1184	L_01279_gR951f	AAGCCAATGGCATTTAATAA	TGG	0.3	984	30	0.0311203	0.572736	L_conig000001_1	+	1283708..1283727	TATAAAGCCAATGGCATTTAATAA	AAACTTATTAAATGCCATTGGCTT				0,1,0,1,1,1,1,1,0,1,0,0,0,0,0,0,0,0,0,0	TATTGCCTTGGGTTTAGCGTTGG
sgRNA_1246	L_01280	dppD	HI_1185	L_01280_gR933f	ATGCGATCCACTGCTTTAAA	TGG	0.4	993	57	0.0585817	0.607853	L_conig000001_1	+	1284676..1284695	TATAATGCGATCCACTGCTTTAAA	AAACTTTAAAGCAGTGGATCGCAT				1,0,1,0,0,0,1,0,1,1,0,1,0,0,0,0,0,0,0,0	GTAAATTCCATTGATGCGTTCGG
sgRNA_1247	L_01281	dppC	HI_1186	L_01281_gR855f	AATTCTTGTAAGGGTGTTTT	TGG	0.3	888	30	0.0345622	0.556216	L_conig000001_1	+	1285600..1285619	TATAAATTCTTGTAAGGGTGTTTT	AAACAAAACACCCTTACAAGAATT				1,1,1,1,1,0,0,1,0,0,0,1,0,0,0,0,0,0,0,0	AATGCGGCGCAAAAAGAAACGGG
sgRNA_1248	L_01282	dppB	HI_1187	L_01282_gR958f	GAGTAATGGCAATAAAAGTA	GGG	0.3	1002	41	0.0417515	0.639144	L_conig000001_1	+	1286605..1286624	TATAGAGTAATGGCAATAAAAGTA	AAACTACTTTTATTGCCATTACTC				0,1,1,1,0,0,1,0,0,1,1,0,0,0,0,0,0,0,0,0	CATAAGTGAGAAAATACGATAGG
sgRNA_1250	L_01284	L_01284	HI_1189	L_01284_gR600f	ATTTCGACTATGTTAAAGTT	CGG	0.25	630	27	0.0442623	0.613646	L_conig000001_1	+	1290128..1290147	TATAATTTCGACTATGTTAAAGTT	AAACAACTTTAACATAGTCGAAAT				0,1,1,0,0,1,1,1,0,1,1,0,0,0,0,0,0,0,0,0	CTCTATCAGCCAAAAGCAGCGGG
sgRNA_1251	L_01285	L_01285	HI_1190	L_01285_gR407f	CATGTCAAAGCTAAATTCTT	TGG	0.3	426	16	0.0394089	0.667738	L_conig000001_1	+	1290571..1290590	TATACATGTCAAAGCTAAATTCTT	AAACAAGAATTTAGCTTTGACATG				1,0,0,1,0,0,0,1,0,1,0,1,0,0,0,0,0,0,0,0	AGTGTGGACTGCTAAAAAGCAGG
sgRNA_1252	L_01286	queC	HI_1191	L_01286_gR663f	ATCGCTTTACGATCGTGGTT	TGG	0.45	684	18	0.0271084	0.548844	L_conig000001_1	+	1291245..1291264	TATAATCGCTTTACGATCGTGGTT	AAACAACCACGATCGTAAAGCGAT				1,1,1,0,1,1,0,0,1,1,1,0,0,0,0,0,0,0,0,0	ATCTCTTTAGCACAAGAAGGCGG
sgRNA_1253	L_01288	ilvE	HI_1193	L_01288_gR1003f	TTTTAATATAACTAAAACCA	AGG	0.15	1032	26	0.0256917	0.615342	L_conig000001_1	+	1292618..1292637	TATATTTTAATATAACTAAAACCA	AAACTGGTTTTAGTTATATTAAAA				0,1,1,0,0,1,1,0,1,0,0,1,0,0,0,0,0,0,0,0	AAACTTTCTTTAAAAGAATCAGG
sgRNA_1254	L_01289	L_01289	HI_1194	L_01289_gR22r	GATTTTAGTGAATTCAATGG	TGG	0.3	894	18	0.020595	0.68061	L_conig000001_1	-	1293156..1293175	TATAGATTTTAGTGAATTCAATGG	AAACCCATTGAATTCACTAAAATC				1,0,1,0,0,0,0,1,1,1,1,0,0,0,0,0,0,0,0,0	GGCCCGAACTTAAATATGTTAGG
sgRNA_1255	L_01290	L_01290	HI_1195	L_01290_gR33r	CGACTTCTTTCTCAAAACCT	GGG	0.4	1092	29	0.0270522	0.47464	L_conig000001_1	-	1294053..1294072	TATACGACTTCTTTCTCAAAACCT	AAACAGGTTTTGAGAAAGAAGTCG				1,1,1,1,1,0,1,1,1,1,1,0,0,0,0,0,0,0,0,0	TAAGCGTTTTGCTAAGAAGTAGG
sgRNA_1257	L_01292	sucD	HI_1197	L_01292_gR45r	CTTGTCCACCAGTAAAACCT	TGG	0.45	882	41	0.0475638	0.577995	L_conig000001_1	-	1296361..1296380	TATACTTGTCCACCAGTAAAACCT	AAACAGGTTTTACTGGTGGACAAG				1,0,0,1,1,0,1,1,1,0,1,0,0,0,0,0,0,0,0,0	TCTCAAACTAATTATGAAGCAGG
sgRNA_1258	L_01293	L_01293	HI_1198	L_01293_gR27r	GCGCTTGTGGATTTTCAGGG	TGG	0.55	624	23	0.0380795	0.634281	L_conig000001_1	-	1297345..1297364	TATAGCGCTTGTGGATTTTCAGGG	AAACCCCTGAAAATCCACAAGCGC				1,1,0,1,0,0,0,0,1,1,0,1,0,0,0,0,0,0,0,0	ATTATTCATTAAAAATAAGCAGG
sgRNA_1259	L_01294	rluB	HI_1199	L_01294_gR50r	ACGTTTCTTTGCTGAATCTT	TGG	0.35	1074	46	0.0436433	0.485066	L_conig000001_1	-	1298039..1298058	TATAACGTTTCTTTGCTGAATCTT	AAACAAGATTCAGCAAAGAAACGT				1,0,0,1,1,1,1,0,1,1,0,1,0,0,0,0,0,0,0,0	CCAGGAACACCATCAGAAGCGGG
sgRNA_1260	L_01295	cysB	HI_1200	L_01295_gR48r	CTTCTGTGACATTCAAATTT	TGG	0.3	972	44	0.0462185	0.634571	L_conig000001_1	-	1299121..1299140	TATACTTCTGTGACATTCAAATTT	AAACAAATTTGAATGTCACAGAAG				1,0,0,1,0,0,1,1,1,0,0,1,0,0,0,0,0,0,0,0	GACATAATAATAAATACGCTAGG
sgRNA_1261	L_01296	L_01296	HI_1201	L_01296_gR922f	AGATAGTTGCAACTAATTCT	TGG	0.3	945	20	0.0216216	0.603125	L_conig000001_1	+	1301012..1301031	TATAAGATAGTTGCAACTAATTCT	AAACAGAATTAGTTGCAACTATCT				1,1,0,1,1,1,0,0,1,0,1,0,0,0,0,0,0,0,0,0	TGAAAACATGGAAAATAAGCTGG
sgRNA_1263	L_01298	pta	HI_1203	L_01298_gR2107f	AACCCACGCCTGTACTTACA	GGG	0.5	2136	26	0.0122873	0.460546	L_conig000001_1	+	1303853..1303872	TATAAACCCACGCCTGTACTTACA	AAACTGTAAGTACAGGCGTGGGTT				1,1,0,1,1,0,1,1,1,0,1,1,0,0,0,0,0,0,0,0	CGGTCAATTTTAGAAGAAGATGG
sgRNA_1267	L_01302	purF	HI_1207	L_01302_gR33r	TAGATTCATTAACCGGACTT	TGG	0.35	1518	29	0.0193591	0.459331	L_conig000001_1	-	1306449..1306468	TATATAGATTCATTAACCGGACTT	AAACAAGTCCGGTTAATGAATCTA				0,1,1,0,0,1,0,0,1,0,0,0,0,0,0,1,0,0,0,0	AGGGAAAAATAATAAGTAGCTGG
sgRNA_1270	L_01305	mdh	HI_1210	L_01305_gR29r	TGCTTGACCAATACCACCTG	CGG	0.5	936	25	0.0272926	0.460387	L_conig000001_1	-	1309579..1309598	TATATGCTTGACCAATACCACCTG	AAACCAGGTGGTATTGGTCAAGCA				1,1,1,0,1,1,0,1,0,1,1,1,0,0,0,0,0,0,0,0	TTAACAATGACAGAAGAAACAGG
sgRNA_1273	L_01308	dsbC	HI_1213	L_01308_gR23r	CGCAGCCACGCACAAAAGTG	CGG	0.6	690	19	0.0283582	0.697264	L_conig000001_1	-	1313446..1313465	TATACGCAGCCACGCACAAAAGTG	AAACCACTTTTGTGCGTGGCTGCG				1,1,1,0,0,1,1,1,1,0,0,0,0,0,0,0,0,0,0,0	GGTGCATTAGCTATTGGCGTGGG
sgRNA_1278	L_01313	L_01313	HI_1218	L_01313_gR1566f	AGATAAATCAGTAAAACGAT	AGG	0.25	1599	30	0.0189994	0.567064	L_conig000001_1	+	1322190..1322209	TATAAGATAAATCAGTAAAACGAT	AAACATCGTTTTACTGATTTATCT				1,0,0,0,1,1,1,0,1,0,0,1,0,0,0,0,0,0,0,0	CTTGCTGTAGCAAAAGAAGAGGG
sgRNA_1279	L_01314	cmk_1	HI_1646	L_01314_gR34r	GTCCCTTTCCCAGCACCACT	AGG	0.6	96	30	0.394737	1	L_conig000001_1,L_conig000001_1	+,-	1794310..1794329,1322543..1322562	TATAGTCCCTTTCCCAGCACCACT	AAACAGTGGTGCTGGGAAAGGGAC				0,0,0,0,0,0,0,0,0,0,0,0,0,0,0,0,0,0,0,0	AAAAATGGCTTCTAATAAGCTGG
sgRNA_1282	L_01317	sapZ	HI_1643	L_01317_gR999f	AATATAAGTCCGAAATAAAA	GGG	0.2	1017	15	0.0150451	0.725984	L_conig000001_1	+	1325766..1325785	TATAAATATAAGTCCGAAATAAAA	AAACTTTTATTTCGGACTTATATT				1,1,0,1,0,0,0,1,1,1,0,0,0,0,0,0,0,0,0,0	TTGATGGTACTTTTGGGCGTGGG
sgRNA_1283	L_01318	L_01318	HI_1642	L_01318_gR801f	AAATCTTCCACTTGTAATAA	GGG	0.25	810	6	0.00759494	0.391333	L_conig000001_1	+	1326596..1326615	TATAAAATCTTCCACTTGTAATAA	AAACTTATTACAAGTGGAAGATTT				1,1,1,0,1,0,1,0,1,0,1,0,1,0,0,0,0,0,0,0	AAAGCATTTGCTGATACTTTAGG
sgRNA_1284	L_01319	sapD	HI_1641	L_01319_gR1021f	AGGTTTGAATTTCAATATTG	AGG	0.25	1050	26	0.0252427	0.601115	L_conig000001_1	+	1327625..1327644	TATAAGGTTTGAATTTCAATATTG	AAACCAATATTGAAATTCAAACCT				1,1,1,0,0,1,1,0,1,1,1,0,0,0,0,0,0,0,0,0	GGTTTATTCTCAAACGAAGCGGG
sgRNA_1285	L_01320	sapC	HI_1640	L_01320_gR867f	GTGCTTTCGCGGAATTCATC	AGG	0.5	888	18	0.0207373	0.610038	L_conig000001_1	+	1328524..1328543	TATAGTGCTTTCGCGGAATTCATC	AAACGATGAATTCCGCGAAAGCAC				1,1,1,1,1,0,1,0,1,0,0,0,0,0,0,0,0,0,0,0	TCTGAAGCAGAAAACGAAGCAGG
sgRNA_1286	L_01321	sapB	HI_1639	L_01321_gR940f	ATAATGCCACCCACAGAATA	TGG	0.4	966	23	0.0243129	0.687485	L_conig000001_1	+	1329474..1329493	TATAATAATGCCACCCACAGAATA	AAACTATTCTGTGGGTGGCATTAT				0,0,0,1,0,1,0,0,1,1,1,0,0,0,0,0,0,0,0,0	CAAGTGGCTGCAAAAGAAGCTGG
sgRNA_1287	L_01322	L_01322	HI_1638	L_01322_gR1642f	CAGCCTGTAATTCTACACTT	TGG	0.4	1695	50	0.0298507	0.390989	L_conig000001_1	+	1331141..1331160	TATACAGCCTGTAATTCTACACTT	AAACAAGTGTAGAATTACAGGCTG				0,1,1,1,1,0,0,0,0,1,1,0,1,0,0,0,0,0,0,0	AAATAACGTTTATAAGAATCTGG
sgRNA_1289	L_01324	ppc	HI_1636	L_01324_gR2570f	CTCGCCCTGTGCATCATTGA	TGG	0.55	2640	67	0.0255725	0.504936	L_conig000001_1	+	1335282..1335301	TATACTCGCCCTGTGCATCATTGA	AAACTCAATGATGCACAGGGCGAG				1,1,1,0,1,0,1,1,1,1,1,0,0,0,0,0,0,0,0,0	GTTCTTGACCAACAACAAGCGGG
sgRNA_1290	L_01325	purR	HI_1635	L_01325_gR965f	TACGTGAGATACGGTTGTGG	TGG	0.5	1011	43	0.0433905	0.515195	L_conig000001_1	+	1336499..1336518	TATATACGTGAGATACGGTTGTGG	AAACCCACAACCGTATCTCACGTA				1,1,1,0,0,1,0,1,1,1,1,1,0,0,0,0,0,0,0,0	TTATTATCGCCAGTAGAAGCGGG
sgRNA_1291	L_01326	L_01326	HI_1634	L_01326_gR64r	GTTTCTGCATCAACGGTTTT	TGG	0.4	828	60	0.0742574	0.500594	L_conig000001_1	-	1336984..1337003	TATAGTTTCTGCATCAACGGTTTT	AAACAAAACCGTTGATGCAGAAAC				1,1,0,1,1,0,0,1,1,0,1,1,0,0,0,0,0,0,0,0	ATTCAGGCTTTCTTAGAAGCCGG
sgRNA_1292	L_01327	L_01327	HI_1633	L_01327_gR1183f	TAAGTGTGTGACCTGCGTTA	TGG	0.45	1299	113	0.0883503	0.470618	L_conig000001_1	+	1338974..1338993	TATATAAGTGTGTGACCTGCGTTA	AAACTAACGCAGGTCACACACTTA				1,1,0,0,1,1,1,1,1,1,0,1,0,0,0,0,0,0,0,0	TCTGCCAGCTTAAATGAAGCCGG
sgRNA_1294	L_01330	L_01330	NA	L_01330_gR34r	TCGGCGCCAGAACCTAAATC	TGG	0.55	85	30	0.461538	0.632823	L_conig000001_1	-	1340020..1340039	TATATCGGCGCCAGAACCTAAATC	AAACGATTTAGGTTCTGGCGCCGA				1,0,0,1,0,1,1,1,0,1,1,0,0,0,0,0,0,0,0,0	GCCCAACGTTTATATGAAGCGGG
sgRNA_1295	L_01331	L_01331	NA	L_01331_gR17r	AAACCCAGTGCCTTACCGCT	TGG	0.55	75	13	0.236364	1	L_conig000001_1,L_conig000001_1	-,-	1340238..1340257,1340116..1340135	TATAAAACCCAGTGCCTTACCGCT	AAACAGCGGTAAGGCACTGGGTTT				0,0,0,0,0,0,0,0,0,0,0,0,0,0,0,0,0,0,0,0	TCTTGTGCTTTTTCAGAAGCAGG
sgRNA_1302	L_01339	L_01339	HI_1623	L_01339_gR377f	GGTTTCTACGGTACAGCCTA	GGG	0.5	408	28	0.0721649	0.677268	L_conig000001_1	+	1344149..1344168	TATAGGTTTCTACGGTACAGCCTA	AAACTAGGCTGTACCGTAGAAACC				1,1,0,1,1,1,0,1,0,0,0,0,0,0,0,0,0,0,0,0	TCGAAACAATGATAAGAAGTTGG
sgRNA_1303	L_01340	L_01340	HI_1624	L_01340_gR38r	AACAGACATACCTAAAAGTG	CGG	0.35	684	34	0.0512048	0.813344	L_conig000001_1	-	1344320..1344339	TATAAACAGACATACCTAAAAGTG	AAACCACTTTTAGGTATGTCTGTT				1,0,0,0,0,0,1,1,1,0,0,0,0,0,0,0,0,0,0,0	GCTTGCTATTAATTTAATGTTGG
sgRNA_1305	L_01342	cbiM	HI_1621	L_01342_gR37r	ACTGCACCAGCTAATAAAAT	AGG	0.35	621	33	0.0549085	0.666129	L_conig000001_1	-	1345503..1345522	TATAACTGCACCAGCTAATAAAAT	AAACATTTTATTAGCTGGTGCAGT				1,0,0,1,0,0,1,1,0,1,1,0,0,0,0,0,0,0,0,0	ATTTTTAGGTTGTTTGGCGATGG
sgRNA_1308	L_01345	aspC	HI_1617	L_01345_gR1161f	AAGCCTAAGATTGGATCGGC	TGG	0.5	1191	27	0.0230572	0.548526	L_conig000001_1	+	1348601..1348620	TATAAAGCCTAAGATTGGATCGGC	AAACGCCGATCCAATCTTAGGCTT				1,1,1,1,0,0,1,0,1,1,0,1,0,0,0,0,0,0,0,0	TCGAAACAATGATAAGAAGTTGG
sgRNA_1309	L_01346	purK	HI_1616	L_01346_gR1073f	ATAAACCGTTGGGTATAAGG	TGG	0.4	1089	13	0.0121609	0.417795	L_conig000001_1	+	1349843..1349862	TATAATAAACCGTTGGGTATAAGG	AAACCCTTATACCCAACGGTTTAT				0,1,0,0,0,1,0,1,1,0,1,0,0,0,0,1,0,0,0,0	CTTGCACCGAAAAAAGCAGCAGG
sgRNA_1313	L_01350	pepN	HI_1614	L_01350_gR14r	ATCTTTTCTATATTTTGCTT	TGG	0.2	2610	10	0.003861	0.615128	L_conig000001_1	-	1351253..1351272	TATAATCTTTTCTATATTTTGCTT	AAACAAGCAAAATATAGAAAAGAT				0,1,1,0,0,1,0,1,0,1,0,1,0,0,0,0,0,0,0,0	GCTGGTACGATGATTGGCGCGGG
sgRNA_1314	L_01351	ribE	HI_1613	L_01351_gR584f	TTTAATGGAGTGGATGGGGG	CGG	0.5	615	28	0.0470588	0.479736	L_conig000001_1	+	1354491..1354510	TATATTTAATGGAGTGGATGGGGG	AAACCCCCCATCCACTCCATTAAA				1,0,1,0,1,0,1,1,1,0,1,1,0,0,0,0,0,0,0,0	ATCAAATTAATTGAAGAAGCTGG
sgRNA_1315	L_01352	norM	HI_1612	L_01352_gR65r	TTGTGCTAATAAAATAGGCA	AGG	0.3	1395	61	0.0443636	0.554642	L_conig000001_1	-	1354643..1354662	TATATTGTGCTAATAAAATAGGCA	AAACTGCCTATTTTATTAGCACAA				0,0,1,1,1,1,1,1,0,0,1,0,0,0,0,0,0,0,0,0	AAAATTGTCTCAAAAGAAGTGGG
sgRNA_1317	L_01354	L_01354	HI_1610	L_01354_gR23r	ACGCTTTAGTTCCGCGAGAA	CGG	0.5	1188	19	0.0162671	0.634173	L_conig000001_1	-	1356920..1356939	TATAACGCTTTAGTTCCGCGAGAA	AAACTTCTCGCGGAACTAAAGCGT				0,1,1,1,0,1,1,0,1,1,0,0,0,0,0,0,0,0,0,0	AAGCAATACCAATAATAAGCAGG
sgRNA_1318	L_01355	L_01355	HI_1609	L_01355_gR939f	CCCGCGAAGAGTTTAATGTC	AGG	0.5	948	6	0.00646552	0.571059	L_conig000001_1	+	1359074..1359093	TATACCCGCGAAGAGTTTAATGTC	AAACGACATTAAACTCTTCGCGGG				1,1,1,0,0,1,1,1,1,1,1,0,0,0,0,0,0,0,0,0	TTGCCTTATCGTTTAGAAGCTGG
sgRNA_1320	L_01357	lolB	HI_1607	L_01357_gR581f	GCAAGCGGTTAGAATCGCAG	TGG	0.55	630	46	0.0754098	0.556121	L_conig000001_1	+	1360618..1360637	TATAGCAAGCGGTTAGAATCGCAG	AAACCTGCGATTCTAACCGCTTGC				0,1,1,1,1,1,1,1,1,0,0,0,0,0,0,0,0,0,0,0	TCATCAATACTAGAAGCAGCAGG
sgRNA_1321	L_01358	cca	HI_1606	L_01358_gR1194f	ATCCAATCACGATCTTTTAC	TGG	0.35	1251	54	0.0438668	0.723668	L_conig000001_1	+	1361923..1361942	TATAATCCAATCACGATCTTTTAC	AAACGTAAAAGATCGTGATTGGAT				0,0,0,1,0,0,0,0,1,1,1,0,0,0,0,0,0,0,0,0	AGTGTGGACTGCTAAAAAGCAGG
sgRNA_1322	L_01359	L_01359	HI_1605	L_01359_gR587f	TAAAAGTAAAGATGAGATTA	AGG	0.2	612	22	0.0371622	0.465711	L_conig000001_1	+	1362573..1362592	TATATAAAAGTAAAGATGAGATTA	AAACTAATCTCATCTTTACTTTTA				1,1,1,0,0,1,0,0,0,1,1,0,1,0,0,0,0,0,0,0	CTCTATCAGCCAAAAGCAGCGGG
sgRNA_1325	L_01362	L_01362	HI_1602	L_01362_gR133r	GGAATAAGATTAAATGGAAA	AGG	0.25	441	129	0.306413	0.674926	L_conig000001_1	-	1364999..1365018	TATAGGAATAAGATTAAATGGAAA	AAACTTTCCATTTAATCTTATTCC				1,1,1,1,0,1,0,0,1,0,1,0,0,0,0,0,0,0,0,0	TATTGCAGTTGTTAATAAGCTGG
sgRNA_1327	L_01364	L_01364	HI_1600	L_01364_gR70r	AATTGAATAGCGTTATTTGA	GGG	0.25	924	66	0.0730088	0.683209	L_conig000001_1	-	1365762..1365781	TATAAATTGAATAGCGTTATTTGA	AAACTCAAATAACGCTATTCAATT				1,0,0,0,1,1,1,0,1,0,0,0,0,0,0,0,0,0,0,0	ATGGAACAGTTAAAAGAGGCAGG
sgRNA_1328	L_01365	L_01365	HI_1599,HI_1600	L_01365_gR13r	GTTTCTTTCAATGATGACTT	AGG	0.3	717	9	0.0129125	0.450745	L_conig000001_1	-	1366618..1366637	TATAGTTTCTTTCAATGATGACTT	AAACAAGTCATCATTGAAAGAAAC				1,1,1,1,1,0,0,0,1,1,1,1,0,0,0,0,0,0,0,0	CGTAGTATTGTGTCAGAAGCAGG
sgRNA_1333	L_01371	L_01371	HI_1598	L_01371_gR43r	GGCAATTCAATACCTATTTG	TGG	0.35	1047	39	0.0379747	0.554102	L_conig000001_1	-	1379142..1379161	TATAGGCAATTCAATACCTATTTG	AAACCAAATAGGTATTGAATTGCC				1,1,1,0,0,1,1,1,0,0,1,1,0,0,0,0,0,0,0,0	TTGCCTTATCGTTTAGAAGCTGG
sgRNA_1337	L_01375	lolA_2	HI_1591	L_01375_gR20r	GGTAAGTGCGGCAAATTTTA	AGG	0.4	618	16	0.0267559	0.662858	L_conig000001_1	-	1385109..1385128	TATAGGTAAGTGCGGCAAATTTTA	AAACTAAAATTTGCCGCACTTACC				1,1,0,0,1,1,1,1,0,0,0,0,0,0,0,0,0,0,0,0	ATCGTATCCGGTGATACGGTGGG
sgRNA_1341	L_01379	aroA	HI_1589	L_01379_gR1272f	GTTCCTTCAACCGCACTTAT	TGG	0.45	1299	24	0.0187647	0.623369	L_conig000001_1	+	1391084..1391103	TATAGTTCCTTCAACCGCACTTAT	AAACATAAGTGCGGTTGAAGGAAC				1,0,1,1,1,1,0,1,1,0,0,0,0,0,0,0,0,0,0,0	ATTATTCATTAAAAATAAGCAGG
sgRNA_1342	L_01380	purU	HI_1588	L_01380_gR799f	CGATTAAGCCTTTATCATCA	GGG	0.35	837	35	0.0428397	0.585702	L_conig000001_1	+	1391909..1391928	TATACGATTAAGCCTTTATCATCA	AAACTGATGATAAAGGCTTAATCG				1,1,1,0,1,1,1,1,1,0,0,0,0,0,0,0,0,0,0,0	GTATGTGTACGAGATGAAGCAGG
sgRNA_1343	L_01381	L_01381	HI_1587	L_01381_gR126f	AACGCATATTTTGCAGGGCG	TGG	0.5	405	276	0.716883	0.494417	L_conig000001_1	+	1392142..1392161	TATAAACGCATATTTTGCAGGGCG	AAACCGCCCTGCAAAATATGCGTT				1,0,1,1,1,1,1,0,1,1,1,0,0,0,0,0,0,0,0,0	GTGTTTCGCAATGAAGAAGCTGG
sgRNA_1344	L_01382	L_01382	HI_1586	L_01382_gR48r	AAATTATCGCCAACAAAGCA	GGG	0.35	1521	44	0.0293138	0.536661	L_conig000001_1	-	1392924..1392943	TATAAAATTATCGCCAACAAAGCA	AAACTGCTTTGTTGGCGATAATTT				1,0,0,1,0,1,0,1,1,1,1,1,0,0,0,0,0,0,0,0	AAGAAAGAATTAGAAGAAGCGGG
sgRNA_1345	L_01383	L_01383	HI_1585	L_01383_gR82r	ATATCTAATACCGCGCCTCC	GGG	0.5	1722	78	0.0458284	0.398142	L_conig000001_1	-	1394745..1394764	TATAATATCTAATACCGCGCCTCC	AAACGGAGGCGCGGTATTAGATAT				1,1,1,1,1,1,1,1,0,1,1,1,0,0,0,0,0,0,0,0	ATACCACTAAAAAAATAAGCGGG
sgRNA_1348	L_01386	L_01386	HI_1582	L_01386_gR32r	TGCTAAATCTGCTGAAAGTG	CGG	0.4	570	28	0.0509091	0.789055	L_conig000001_1	-	1399014..1399033	TATATGCTAAATCTGCTGAAAGTG	AAACCACTTTCAGCAGATTTAGCA				0,0,1,1,0,0,0,1,1,0,0,0,0,0,0,0,0,0,0,0	TGTTGAAAGCTGTTGTAACAAGG
sgRNA_1354	L_01392	dnaB	HI_1574	L_01392_gR1389f	TTGTCTGAAGATTTGATTTG	AGG	0.3	1407	15	0.0108147	0.566708	L_conig000001_1	+	1406345..1406364	TATATTGTCTGAAGATTTGATTTG	AAACCAAATCAAATCTTCAGACAA				0,1,0,1,1,1,1,0,1,1,0,0,0,0,0,0,0,0,0,0	CTTGCTGTAGCAAAAGAAGAGGG
sgRNA_1355	L_01393	pykA	HI_1573	L_01393_gR1387f	TGTTATCACGGTCAGTTGAT	GGG	0.4	1437	47	0.0331687	0.470618	L_conig000001_1	+	1407891..1407910	TATATGTTATCACGGTCAGTTGAT	AAACATCAACTGACCGTGATAACA				1,1,1,0,1,1,1,1,0,1,0,1,0,0,0,0,0,0,0,0	TCGAAACAATGATAAGAAGTTGG
sgRNA_1356	L_01394	L_01394	NA	L_01394_gR34r	TGACCCCCACCATGTCAAGG	TGG	0.6	77	30	0.526316	0.428454	L_conig000001_1	-	1408218..1408237	TATATGACCCCCACCATGTCAAGG	AAACCCTTGACATGGTGGGGGTCA				1,1,1,0,0,1,1,0,0,1,1,0,1,0,0,0,0,0,0,0	GCACTACGCTTAGAAGAAGAAGG
sgRNA_1427	L_01466	L_01466	HI_1572	L_01466_gR159r	GTTCATCCAATGTAATATCA	GGG	0.3	318	155	0.520134	0.526643	L_conig000001_1	-	1458002..1458021	TATAGTTCATCCAATGTAATATCA	AAACTGATATTACATTGGATGAAC				1,1,1,0,0,1,1,1,1,1,0,1,0,0,0,0,0,0,0,0	ATTGAAAGCCCAGAAGAAACAGG
sgRNA_1429	L_01468	gpA	NA	L_01468_gR255f	TCTTCATACTCAATACAAAT	AGG	0.25	282	24	0.0916031	0.490118	L_conig000001_1	+	1459247..1459266	TATATCTTCATACTCAATACAAAT	AAACATTTGTATTGAGTATGAAGA				1,1,1,1,1,1,0,1,1,1,1,0,0,0,0,0,0,0,0,0	AAACAAATTAGTGATGCGTTTGG
sgRNA_1430	L_01469	L_01469	NA	L_01469_gR15r	CGTCAGGCTTATCAATCCCA	CGG	0.5	717	11	0.0157819	0.375373	L_conig000001_1	-	1459546..1459565	TATACGTCAGGCTTATCAATCCCA	AAACTGGGATTGATAAGCCTGACG				1,1,0,1,0,1,1,1,0,1,0,1,1,0,0,0,0,0,0,0	GCAGGTCAATTAAAAGAAGAAGG
sgRNA_1431	L_01470	L_01470	HI_1563	L_01470_gR97r	TCATTTGCGGGTAAATAAAT	GGG	0.3	537	93	0.179884	0.668357	L_conig000001_1	-	1460625..1460644	TATATCATTTGCGGGTAAATAAAT	AAACATTTATTTACCCGCAAATGA				1,0,0,1,1,1,0,0,0,0,1,0,0,0,0,0,0,0,0,0	ATGGAACAGTTAAAAGAGGCAGG
sgRNA_1438	L_01478	prfA	HI_1561	L_01478_gR20r	ACTTTCTAATTTTGCAATAA	TGG	0.2	1086	16	0.0150094	0.70273	L_conig000001_1	-	1464337..1464356	TATAACTTTCTAATTTTGCAATAA	AAACTTATTGCAAAATTAGAAAGT				1,1,1,0,0,0,1,1,0,0,1,0,0,0,0,0,0,0,0,0	CATTTACTCTTAAAAGAAGCTGG
sgRNA_1440	L_01480	hemK	HI_1559	L_01480_gR61r	TCAATTTTACTATTTTCAGT	GGG	0.2	879	57	0.0663562	0.695409	L_conig000001_1	-	1465956..1465975	TATATCAATTTTACTATTTTCAGT	AAACACTGAAAATAGTAAAATTGA				1,0,1,0,0,1,1,1,0,0,1,0,0,0,0,0,0,0,0,0	GAGTCGATTAAAAATGCGTTAGG
sgRNA_1441	L_01481	L_01481	HI_1558	L_01481_gR142r	TGCTCTTCTTTCGGCCAATC	TGG	0.5	804	138	0.17602	0.367341	L_conig000001_1	-	1466915..1466934	TATATGCTCTTCTTTCGGCCAATC	AAACGATTGGCCGAAAGAAGAGCA				1,1,1,1,0,1,1,0,0,0,1,1,1,0,0,0,0,0,0,0	AAGCAATACCAATAATAAGCAGG
sgRNA_1442	L_01482	kdsA	HI_1557	L_01482_gR96r	ACACTTGCATTGCCATATCA	CGG	0.4	855	92	0.11018	0.525976	L_conig000001_1	-	1467687..1467706	TATAACACTTGCATTGCCATATCA	AAACTGATATGGCAATGCAAGTGT				1,0,1,0,1,1,1,0,1,1,1,0,0,0,0,0,0,0,0,0	TCAAAAGGCGTAAAATAAGCAGG
sgRNA_1443	L_01483	L_01483	HI_1556	L_01483_gR40r	CGAGGAATTGAAATATGTTT	AGG	0.3	948	36	0.0387931	0.687774	L_conig000001_1	-	1468545..1468564	TATACGAGGAATTGAAATATGTTT	AAACAAACATATTTCAATTCCTCG				1,1,1,1,0,0,0,0,0,1,1,0,0,0,0,0,0,0,0,0	ATTGATTTCAAAGAAGAAGGTGG
sgRNA_1444	L_01484	lolC	HI_1555	L_01484_gR16r	AGTGCAATATAAAGAGAAAT	AGG	0.25	1182	12	0.010327	0.660337	L_conig000001_1	-	1469468..1469487	TATAAGTGCAATATAAAGAGAAAT	AAACATTTCTCTTTATATTGCACT				1,1,0,0,0,1,0,1,1,1,1,0,0,0,0,0,0,0,0,0	CTGGCAGGATTTAAAGAAGCAGG
sgRNA_1445	L_01485	bioA	HI_1554	L_01485_gR58r	TCAGAAGAAACTGAAGAATA	AGG	0.3	1293	54	0.0424195	0.609188	L_conig000001_1	-	1470703..1470722	TATATCAGAAGAAACTGAAGAATA	AAACTATTCTTCAGTTTCTTCTGA				1,1,0,1,0,1,1,0,1,0,0,1,0,0,0,0,0,0,0,0	GCTCGTCTAGCAAAAGAAGTTGG
sgRNA_1446	L_01486	L_01486	HI_1553	L_01486_gR67r	CGTCCTTGATGAACTAAATC	TGG	0.4	1140	63	0.05625	0.591719	L_conig000001_1	-	1472013..1472032	TATACGTCCTTGATGAACTAAATC	AAACGATTTAGTTCATCAAGGACG				1,1,1,0,1,1,0,0,0,0,0,1,0,0,0,0,0,0,0,0	GATTTGCTGATAAATATGTTCGG
sgRNA_1449	L_01489	bioD-B	HI_1550	L_01489_gR241r	GCAGCTAAATGTGGCGAACA	AGG	0.5	642	237	0.381029	0.710527	L_conig000001_1	-	1474763..1474782	TATAGCAGCTAAATGTGGCGAACA	AAACTGTTCGCCACATTTAGCTGC				1,0,1,0,0,1,0,1,1,0,1,0,0,0,0,0,0,0,0,0	CCACCTTTATTCTATGAAGCAGG
sgRNA_1451	L_01491	lolE	HI_1548	L_01491_gR61r	TTTGCAATTAACGCGACTAA	AGG	0.35	1251	57	0.0463038	0.456964	L_conig000001_1	-	1475989..1476008	TATATTTGCAATTAACGCGACTAA	AAACTTAGTCGCGTTAATTGCAAA				1,1,1,1,1,1,1,1,1,0,0,1,0,0,0,0,0,0,0,0	TTTGGTGCATTAAAAGAAGCTGG
sgRNA_1452	L_01492	aroG	HI_1547	L_01492_gR79r	TTTTCTAATAAGGCAATGGG	TGG	0.35	1089	75	0.070159	0.50565	L_conig000001_1	-	1477476..1477495	TATATTTTCTAATAAGGCAATGGG	AAACCCCATTGCCTTATTAGAAAA				0,1,1,1,1,0,0,1,0,0,1,1,0,0,0,0,0,0,0,0	TTTGGTGCATTAAAAGAAGCTGG
sgRNA_1453	L_01493	impA	HI_1546	L_01493_gR427f	CATATTGTGTAGCCAAAGTT	TGG	0.35	441	11	0.0261283	0.44554	L_conig000001_1	+	1478969..1478988	TATACATATTGTGTAGCCAAAGTT	AAACAACTTTGGCTACACAATATG				1,1,1,1,0,1,1,1,1,1,1,1,0,0,0,0,0,0,0,0	GCAACTTGGAAACAAGAAGACGG
sgRNA_1454	L_01494	L_01494	HI_1545	L_01494_gR65r	AATACCAAGAACCAAGCCAG	CGG	0.45	1245	61	0.0497959	0.488531	L_conig000001_1	-	1479345..1479364	TATAAATACCAAGAACCAAGCCAG	AAACCTGGCTTGGTTCTTGGTATT				1,0,1,1,0,1,1,0,1,1,1,1,0,0,0,0,0,0,0,0	GGCGATAAATTAGAAAAAGCAGG
sgRNA_1456	L_01496	L_01496	HI_1543	L_01496_gR76r	TCAGCGAGTACTTTATCTGT	TGG	0.4	555	72	0.134579	0.710527	L_conig000001_1	-	1481330..1481349	TATATCAGCGAGTACTTTATCTGT	AAACACAGATAAAGTACTCGCTGA				1,0,0,1,0,1,0,1,1,0,1,0,0,0,0,0,0,0,0,0	AATACTGCAGCACAAGCAGCAGG
sgRNA_1458	L_01498	L_01498	HI_1541	L_01498_gR198r	GCCAACGAAGTGTTTCATCT	CGG	0.45	1848	194	0.106127	0.594537	L_conig000001_1	-	1482705..1482724	TATAGCCAACGAAGTGTTTCATCT	AAACAGATGAAACACTTCGTTGGC				0,0,1,1,0,0,1,1,1,1,1,0,0,0,0,0,0,0,0,0	TGCTTACAATTAGAAGCAGCGGG
sgRNA_1461	L_01501	licB	HI_1538	L_01501_gR845f	AGATAATGCCCAAAATACAG	CGG	0.35	879	31	0.0360885	0.531571	L_conig000001_1	+	1486719..1486738	TATAAGATAATGCCCAAAATACAG	AAACCTGTATTTTGGGCATTATCT				1,0,1,0,1,1,1,1,0,1,1,0,0,0,0,0,0,0,0,0	TGATACTCGCAAAATGAAGCTGG
sgRNA_1464	L_01504	L_01504	HI_1533	L_01504_gR115r	ATATTCATTTCTACAAACTC	AGG	0.25	1221	111	0.092423	0.542558	L_conig000001_1	-	1490086..1490105	TATAATATTCATTTCTACAAACTC	AAACGAGTTTGTAGAAATGAATAT				1,0,0,1,0,1,1,1,1,0,1,1,0,0,0,0,0,0,0,0	TGGGTGATTGCAAAAGAAGAAGG
sgRNA_1468	L_01508	parC	HI_1529	L_01508_gR2202f	TTTTCAGTGAAGGTGCGTAG	AGG	0.45	2244	39	0.017536	0.538237	L_conig000001_1	+	1496025..1496044	TATATTTTCAGTGAAGGTGCGTAG	AAACCTACGCACCTTCACTGAAAA				0,0,0,1,1,1,0,1,0,1,0,1,0,0,0,0,0,0,0,0	CCTAAAGCCTCACAGGAAGCTGG
sgRNA_1469	L_01509	parE	HI_1528	L_01509_gR1886f	AATTTCTTGAGCTGAATAAT	TGG	0.25	1899	10	0.00532198	0.60957	L_conig000001_1	+	1498019..1498038	TATAAATTTCTTGAGCTGAATAAT	AAACATTATTCAGCTCAAGAAATT				0,0,1,0,1,1,0,1,1,1,0,0,0,0,0,0,0,0,0,0	TTGCAACGTTTGTATGAAGCGGG
sgRNA_1470	L_01510	L_01510	HI_1527	L_01510_gR828f	ATATGGCGCAAAATAGGATA	GGG	0.35	936	105	0.114629	0.464105	L_conig000001_1	+	1498933..1498952	TATAATATGGCGCAAAATAGGATA	AAACTATCCTATTTTGCGCCATAT				1,0,1,1,0,1,1,1,1,1,1,1,0,0,0,0,0,0,0,0	TCATCAATACTAGAAGCAGCAGG
sgRNA_1471	L_01511	rfaE	HI_1526	L_01511_gR92r	TGCTTCTGGTGAAATACGGT	TGG	0.45	1431	88	0.0623671	0.44703	L_conig000001_1	-	1499242..1499261	TATATGCTTCTGGTGAAATACGGT	AAACACCGTATTTCACCAGAAGCA				1,1,1,1,1,1,0,1,1,0,1,1,0,0,0,0,0,0,0,0	AAATAACGTTTATAAGAATCTGG
sgRNA_1476	L_01516	asnS	HI_1302	L_01516_gR1340f	AACCCAACCACGCACAGTGA	CGG	0.55	1404	61	0.0440751	0.414732	L_conig000001_1	+	1504799..1504818	TATAAACCCAACCACGCACAGTGA	AAACTCACTGTGCGTGGTTGGGTT				1,0,1,1,1,1,1,1,0,1,1,1,0,0,0,0,0,0,0,0	TGAAAACATGGAAAATAAGCTGG
sgRNA_1478	L_01518	nusB	HI_1304	L_01518_gR34r	CGCGCACGACGACGAGCAGA	AGG	0.7	435	30	0.0722892	0.558707	L_conig000001_1	-	1505613..1505632	TATACGCGCACGACGACGAGCAGA	AAACTCTGCTCGTCGTCGTGCGCG				1,1,0,0,0,0,1,0,1,1,1,1,0,0,0,0,0,0,0,0	TCTGCCAGCTTAAATGAAGCCGG
sgRNA_1479	L_01519	L_01519	HI_1305	L_01519_gR71r	GTCGCCAATAGATAATTGAA	CGG	0.35	987	67	0.0692865	0.554388	L_conig000001_1	-	1506151..1506170	TATAGTCGCCAATAGATAATTGAA	AAACTTCAATTATCTATTGGCGAC				0,1,0,1,1,0,0,1,1,1,1,0,0,0,0,0,0,0,0,0	TTCCCTGGTTTAAAAGAAGAAGG
sgRNA_1481	L_01521	L_01521	HI_1307	L_01521_gR49r	ACATAAAAGAAATCAGGCCC	TGG	0.4	630	45	0.0737705	0.51615	L_conig000001_1	-	1507603..1507622	TATAACATAAAAGAAATCAGGCCC	AAACGGGCCTGATTTCTTTTATGT				1,0,1,1,1,1,1,1,1,0,1,0,0,0,0,0,0,0,0,0	ACCCAGGAAATAAAAAAAGCTGG
sgRNA_1483	L_01523	L_01523	HI_1309	L_01523_gR235f	TGGTGTTATGGCGGATAAGG	TGG	0.5	249	11	0.0480349	0.406531	L_conig000001_1	+	1509229..1509248	TATATGGTGTTATGGCGGATAAGG	AAACCCTTATCCGCCATAACACCA				1,0,0,0,0,1,0,1,0,1,0,0,0,0,0,0,0,1,0,0	TTAGCGGCAGCACAAGAAGCAGG
sgRNA_1485	L_01525	L_01525	HI_1311	L_01525_gR56r	CGTTAAACTTTTATCCTGAA	TGG	0.3	990	52	0.0536082	0.596497	L_conig000001_1	-	1510246..1510265	TATACGTTAAACTTTTATCCTGAA	AAACTTCAGGATAAAAGTTTAACG				1,0,1,1,0,0,1,1,1,0,0,1,0,0,0,0,0,0,0,0	ACTGTGTGCCGAGAAGAAGCTGG
sgRNA_1486	L_01526	pheT	HI_1312	L_01526_gR45r	ATTGCTCGGTGGACACCGCA	GGG	0.6	2388	41	0.0173142	0.712422	L_conig000001_1	-	1511258..1511277	TATAATTGCTCGGTGGACACCGCA	AAACTGCGGTGTCCACCGAGCAAT				1,1,1,1,0,1,0,1,1,0,0,0,0,0,0,0,0,0,0,0	ATACCACTAAAAAAATAAGCGGG
sgRNA_1487	L_01527	himA	HI_1313	L_01527_gR111r	GACCAGATTCTAGCGATAAG	CGG	0.45	291	107	0.394834	0.583266	L_conig000001_1	-	1513713..1513732	TATAGACCAGATTCTAGCGATAAG	AAACCTTATCGCTAGAATCTGGTC				1,1,0,1,0,1,1,0,0,0,1,1,0,0,0,0,0,0,0,0	TCTGAAGCAGAAAACGAAGCAGG
sgRNA_1488	L_01528	L_01528	HI_1314	L_01528_gR65r	ATAATCATCGTTTTGAAAAC	TGG	0.25	486	61	0.130901	0.544092	L_conig000001_1	-	1514010..1514029	TATAATAATCATCGTTTTGAAAAC	AAACGTTTTCAAAACGATGATTAT				0,1,0,1,1,0,1,0,1,0,0,1,0,0,0,0,0,0,0,0	CTCTATCAGCCAAAAGCAGCGGG
sgRNA_1501	L_01541	infC	HI_1318	L_01541_gR45r	AAACCGGCGGCTCTGCATTT	GGG	0.55	408	41	0.10567	0.560778	L_conig000001_1	-	1524571..1524590	TATAAAACCGGCGGCTCTGCATTT	AAACAAATGCAGAGCCGCCGGTTT				1,1,0,0,1,1,1,1,1,0,1,0,0,0,0,0,0,0,0,0	GCAACTTGGAAACAAGAAGACGG
sgRNA_1502	L_01542	rpmI	HI_1319	L_01542_gR13r	GGCGAACTTATAAAGTTACT	TGG	0.35	270	9	0.036	0.549034	L_conig000001_1	-	1525085..1525104	TATAGGCGAACTTATAAAGTTACT	AAACAGTAACTTTATAAGTTCGCC				1,1,1,1,1,0,1,0,1,0,1,0,0,0,0,0,0,0,0,0	ATTATTCATTAAAAATAAGCAGG
sgRNA_1503	L_01543	L_01543	HI_1320	L_01543_gR45r	CAGCCTTAAGAACTTTCTTA	TGG	0.35	354	41	0.122754	0.469696	L_conig000001_1	-	1525452..1525471	TATACAGCCTTAAGAACTTTCTTA	AAACTAAGAAAGTTCTTAAGGCTG				1,0,1,1,1,1,1,1,1,1,1,0,0,0,0,0,0,0,0,0	TCTTGTGCTTTTTCAGAAGCAGG
sgRNA_1507	L_01547	L_01547	HI_1324	L_01547_gR70r	AAATCTTGAATTACCAAATC	AGG	0.25	1776	66	0.0375854	0.698062	L_conig000001_1	-	1532142..1532161	TATAAAATCTTGAATTACCAAATC	AAACGATTTGGTAATTCAAGATTT				1,0,0,1,1,0,0,1,1,0,0,0,0,0,0,0,0,0,0,0	AAGCGCGCATTAAAAGAAACTGG
sgRNA_1509	L_01549	L_01549	HI_1326	L_01549_gR217r	TAATAAGAGACTTTTGGCAC	TGG	0.35	726	213	0.3017	0.747923	L_conig000001_1	-	1535005..1535024	TATATAATAAGAGACTTTTGGCAC	AAACGTGCCAAAAGTCTCTTATTA				1,0,1,1,0,0,0,1,0,0,1,0,0,0,0,0,0,0,0,0	TCTCAAACTAATTATGAAGCAGG
sgRNA_1512	L_01552	L_01552	HI_1328.1,HI_1329	L_01552_gR347f	TTGCACATTAGGAACAACGA	CGG	0.4	372	22	0.0625	0.5628	L_conig000001_1	+	1536458..1536477	TATATTGCACATTAGGAACAACGA	AAACTCGTTGTTCCTAATGTGCAA				0,0,0,0,1,0,0,0,0,0,0,0,1,0,0,0,0,0,0,0	AAGAAAGAATTAGAAGAAGCGGG
sgRNA_1514	L_01554	greA	HI_1331	L_01554_gR19r	TCTGCGCCACGCACAGTCAT	TGG	0.6	477	15	0.0328228	0.554102	L_conig000001_1	-	1538446..1538465	TATATCTGCGCCACGCACAGTCAT	AAACATGACTGTGCGTGGCGCAGA				1,1,0,1,0,1,1,1,0,0,1,1,0,0,0,0,0,0,0,0	CCACCTTTATTCTATGAAGCAGG
sgRNA_1515	L_01555	rrmJ	HI_1333	L_01555_gR244f	GCATAACGACTGGGTTAAGA	TGG	0.45	300	53	0.189286	0.356926	L_conig000001_1	+	1539173..1539192	TATAGCATAACGACTGGGTTAAGA	AAACTCTTAACCCAGTCGTTATGC				1,0,1,1,0,0,0,0,1,1,1,0,0,0,0,0,1,0,0,0	TCTGAAGCAGAAAACGAAGCAGG
sgRNA_1517	L_01557	L_01557	HI_1335	L_01557_gR63r	CCGAAGATGAATTGAAACTT	TGG	0.35	1908	59	0.03125	0.639484	L_conig000001_1	-	1540151..1540170	TATACCGAAGATGAATTGAAACTT	AAACAAGTTTCAATTCATCTTCGG				1,1,1,0,0,1,1,0,0,1,1,0,0,0,0,0,0,0,0,0	TACTTTGCGCAAAAACAAGCTGG
sgRNA_1522	L_01562	L_01562	HI_1462	L_01562_gR1298f	TTGATAAGAATCGCCAATAT	TGG	0.3	1365	64	0.0475836	0.654998	L_conig000001_1	+	1547000..1547019	TATATTGATAAGAATCGCCAATAT	AAACATATTGGCGATTCTTATCAA				0,1,0,0,1,1,0,1,0,0,1,0,0,0,0,0,0,0,0,0	ATGGAACAGTTAAAAGAGGCAGG
sgRNA_1524	L_01564	L_01564	NA	L_01564_gR18r	CGGAAATCATTCGAGTGGCT	TGG	0.5	174	14	0.0909091	0.393257	L_conig000001_1	-	1548525..1548544	TATACGGAAATCATTCGAGTGGCT	AAACAGCCACTCGAATGATTTCCG				1,1,1,1,0,0,1,1,1,0,0,0,0,1,0,0,0,0,0,0	TGCTAGAAATGTTAAAAAGCTGG
sgRNA_1527	L_01567	L_01567	HI_1454	L_01567_gR70r	GGAATAATCGGGAAAATACA	AGG	0.35	642	66	0.106109	0.595844	L_conig000001_1	-	1550956..1550975	TATAGGAATAATCGGGAAAATACA	AAACTGTATTTTCCCGATTATTCC				0,1,1,1,0,1,1,1,1,0,1,0,0,0,0,0,0,0,0,0	AAAAGTGGATTCTAAGAAGAAGG
sgRNA_1528	L_01568	L_01568	HI_1453	L_01568_gR45r	TAGTTTGTGCAAAAGCGTTT	AGG	0.35	471	41	0.0909091	0.536881	L_conig000001_1	-	1551617..1551636	TATATAGTTTGTGCAAAAGCGTTT	AAACAAACGCTTTTGCACAAACTA				0,1,1,1,1,0,1,0,0,1,1,0,0,0,0,0,0,0,0,0	GAACTAGGCTTAAAAGAAGACGG
sgRNA_1529	L_01569	L_01569	HI_1450	L_01569_gR291f	GCAATATCAATGGCTGTATC	GGG	0.4	324	30	0.0986842	0.578729	L_conig000001_1	+	1552502..1552521	TATAGCAATATCAATGGCTGTATC	AAACGATACAGCCATTGATATTGC				1,1,0,1,0,1,1,1,1,0,0,1,0,0,0,0,0,0,0,0	GCAGGTCAATTAAAAGAAGAAGG
sgRNA_1531	L_01571	moeA	HI_1448	L_01571_gR1164f	TATTCAGTTTGAGTCGGGAA	GGG	0.4	1215	48	0.0401674	0.481064	L_conig000001_1	+	1554500..1554519	TATATATTCAGTTTGAGTCGGGAA	AAACTTCCCGACTCAAACTGAATA				1,1,0,1,0,1,0,0,1,0,1,0,1,0,0,0,0,0,0,0	CGGTCAATTTTAGAAGAAGATGG
sgRNA_1532	L_01572	folE	HI_1447	L_01572_gR73r	GCCTGTGTTGGATCAATCAT	AGG	0.45	657	69	0.10832	0.554875	L_conig000001_1	-	1554774..1554793	TATAGCCTGTGTTGGATCAATCAT	AAACATGATTGATCCAACACAGGC				1,1,1,1,1,0,1,1,0,0,1,0,0,0,0,0,0,0,0,0	ATTGTCGGTAATGATACGGTCGG
sgRNA_1536	L_01576	rplM	HI_1443	L_01576_gR28r	CAGTCGCGTTTAACCGTTTC	TGG	0.5	429	24	0.0586797	0.44238	L_conig000001_1	-	1557973..1557992	TATACAGTCGCGTTTAACCGTTTC	AAACGAAACGGTTAAACGCGACTG				1,1,0,1,1,1,1,1,1,1,0,1,0,0,0,0,0,0,0,0	AGGGAAAAATAATAAGTAGCTGG
sgRNA_1537	L_01577	rpsI	HI_1442	L_01577_gR36r	GAGCTGAAGAGCTTTTGCGG	CGG	0.55	393	32	0.0857909	0.689685	L_conig000001_1	-	1558426..1558445	TATAGAGCTGAAGAGCTTTTGCGG	AAACCCGCAAAAGCTCTTCAGCTC				1,1,1,0,0,1,0,1,1,1,0,0,0,0,0,0,0,0,0,0	ATCAAATTAATTGAAGAAGCTGG
sgRNA_1539	L_01579	sspB	HI_1440	L_01579_gR25r	CGTAATAAATAAGGGCGTTT	AGG	0.35	453	21	0.0484988	0.660566	L_conig000001_1	-	1559626..1559645	TATACGTAATAAATAAGGGCGTTT	AAACAAACGCCCTTATTTATTACG				1,1,0,1,0,1,1,0,1,0,1,0,0,0,0,0,0,0,0,0	GCTCGTCTAGCAAAAGAAGTTGG
sgRNA_1542	L_01582	xseB	HI_1437	L_01582_gR237f	TCAAAATCTTGTGAAGATGC	GGG	0.35	255	15	0.0638298	0.616314	L_conig000001_1	+	1563122..1563141	TATATCAAAATCTTGTGAAGATGC	AAACGCATCTTCACAAGATTTTGA				1,1,0,1,1,1,0,1,0,1,0,0,0,0,0,0,0,0,0,0	ATTGAAAGCCCAGAAGAAACAGG
sgRNA_1544	L_01584	L_01584	HI_1436	L_01584_gR50r	CCATAAATTAAGCTGCTGCA	TGG	0.4	321	46	0.152824	0.622432	L_conig000001_1	-	1564833..1564852	TATACCATAAATTAAGCTGCTGCA	AAACTGCAGCAGCTTAATTTATGG				1,1,1,1,0,1,0,0,1,0,0,1,0,0,0,0,0,0,0,0	ATCAAATTAATTGAAGAAGCTGG
sgRNA_1546	L_01587	cspD	HI_1434.1	L_01587_gR62r	ATCGGCATCTACACCTTCTG	CGG	0.5	219	58	0.291457	0.474521	L_conig000001_1	-	1566178..1566197	TATAATCGGCATCTACACCTTCTG	AAACCAGAAGGTGTAGATGCCGAT				1,0,0,1,1,0,0,1,1,1,1,1,0,0,0,0,0,0,0,0	TCAGAGGAACAAAAAGCAGCAGG
sgRNA_1547	L_01588	L_01588	HI_1434	L_01588_gR432f	TCATAAGTGTGCAAGATAAA	AGG	0.3	477	42	0.0919037	0.515195	L_conig000001_1	+	1566892..1566911	TATATCATAAGTGTGCAAGATAAA	AAACTTTATCTTGCACACTTATGA				1,1,1,0,0,1,0,1,1,1,1,1,0,0,0,0,0,0,0,0	TGAAAACATGGAAAATAAGCTGG
sgRNA_1548	L_01589	usg	HI_1433	L_01589_gR17r	TGCTGCTATCGCAATATTTA	AGG	0.35	954	13	0.0139186	0.676908	L_conig000001_1	-	1567025..1567044	TATATGCTGCTATCGCAATATTTA	AAACTAAATATTGCGATAGCAGCA				0,1,0,1,1,0,0,1,1,0,0,0,0,0,0,0,0,0,0,0	CTACATTTAGTAGAAGAAGGTGG
sgRNA_1549	L_01590	L_01590	HI_1432	L_01590_gR796f	TCGCAAATTGCGTTTCAAAA	CGG	0.35	807	8	0.0101652	0.566938	L_conig000001_1	+	1568888..1568907	TATATCGCAAATTGCGTTTCAAAA	AAACTTTTGAAACGCAATTTGCGA				1,1,1,1,1,0,0,1,1,0,1,0,0,0,0,0,0,0,0,0	GCTCGTCTAGCAAAAGAAGTTGG
sgRNA_1550	L_01591	L_01591	HI_1431	L_01591_gR1168f	CGCCAAATTCGCCAAAATAA	GGG	0.4	1194	23	0.0195911	0.598434	L_conig000001_1	+	1570066..1570085	TATACGCCAAATTCGCCAAAATAA	AAACTTATTTTGGCGAATTTGGCG				1,1,1,1,1,1,0,1,1,0,0,0,0,0,0,0,0,0,0,0	CAATGCTTTTAATTTAGCGTCGG
sgRNA_1552	L_01593	purM	HI_1429	L_01593_gR105r	ATCCGCCCATAACTTCAGAG	CGG	0.5	1035	101	0.0995074	0.397931	L_conig000001_1	-	1571164..1571183	TATAATCCGCCCATAACTTCAGAG	AAACCTCTGAAGTTATGGGCGGAT				0,1,1,1,1,1,1,0,1,1,1,1,0,0,0,0,0,0,0,0	ACTTGTTTCGCAGAAGAAGAAGG
sgRNA_1553	L_01594	purN	HI_1428	L_01594_gR20r	TCCTTGACCAGAAATAAGGA	CGG	0.4	639	16	0.0258481	0.3501	L_conig000001_1	-	1572168..1572187	TATATCCTTGACCAGAAATAAGGA	AAACTCCTTATTTCTGGTCAAGGA				1,1,1,0,0,1,1,0,1,0,1,0,0,0,0,0,1,0,0,0	ATTGCGCAAGCAAAACAAGCGGG
sgRNA_1555	L_01596	uspE	HI_1426	L_01596_gR869f	TAAACGCACTGCACGAGCTA	GGG	0.5	930	58	0.0637363	0.346948	L_conig000001_1	+	1574760..1574779	TATATAAACGCACTGCACGAGCTA	AAACTAGCTCGTGCAGTGCGTTTA				0,1,0,0,0,1,1,0,1,0,0,1,0,0,1,0,0,0,0,0	GGTACTGATCCAAAAGAATCAGG
sgRNA_1556	L_01597	fnr	HI_1425	L_01597_gR669f	TCTTGTTCATTTAAGGTAAA	AGG	0.25	774	102	0.135279	0.626986	L_conig000001_1	+	1575611..1575630	TATATCTTGTTCATTTAAGGTAAA	AAACTTTACCTTAAATGAACAAGA				0,1,1,1,0,1,0,1,0,1,1,0,0,0,0,0,0,0,0,0	ATACCACTAAAAAAATAAGCGGG
sgRNA_1557	L_01599	L_01599	NA	L_01599_gR8r	GTCTACCAATTTCGCCACCC	AGG	0.55	86	4	0.0606061	0.238002	L_conig000001_1	-	1576020..1576039	TATAGTCTACCAATTTCGCCACCC	AAACGGGTGGCGAAATTGGTAGAC				1,0,1,1,1,1,1,1,1,0,0,1,0,0,0,0,0,1,0,0	ATCTCTTTAGCACAAGAAGGCGG
sgRNA_1559	L_01601	L_01601	HI_1423	L_01601_gR356f	CGCATTCACAATTTCTTCTT	CGG	0.35	390	31	0.0837838	0.577126	L_conig000001_1	+	1576930..1576949	TATACGCATTCACAATTTCTTCTT	AAACAAGAAGAAATTGTGAATGCG				1,1,1,0,0,0,1,0,1,0,1,1,0,0,0,0,0,0,0,0	CCAAGCTCTCTCAATACGTTAGG
sgRNA_1560	L_01602	L_01602	HI_1422	L_01602_gR195f	CGAGCGTTGCAAAGTTGAAC	GGG	0.5	252	54	0.232759	0.480869	L_conig000001_1	+	1577463..1577482	TATACGAGCGTTGCAAAGTTGAAC	AAACGTTCAACTTTGCAACGCTCG				0,1,0,0,0,0,1,1,1,1,0,0,1,0,0,0,0,0,0,0	TATTGGCAAAAAGACGAAGCGGG
sgRNA_1582	L_01624	L_01624	NA	L_01624_gR66r	AAATATACCCATCGCAATCT	TGG	0.35	138	62	0.525424	0.531512	L_conig000001_1	-	1591181..1591200	TATAAAATATACCCATCGCAATCT	AAACAGATTGCGATGGGTATATTT				1,1,1,0,1,0,1,0,1,1,1,0,0,0,0,0,0,0,0,0	TGATAATATTCGTAAGCAGCCGG
sgRNA_1583	L_01625	L_01625	HI_1416	L_01625_gR10r	CACACATCAGGCTCTTTAAT	TGG	0.4	357	6	0.0178042	0.548844	L_conig000001_1	-	1591386..1591405	TATACACACATCAGGCTCTTTAAT	AAACATTAAAGAGCCTGATGTGTG				1,1,0,1,1,0,0,1,1,1,1,0,0,0,0,0,0,0,0,0	TATTGTTTATCTGATACATTTGG
sgRNA_1584	L_01626	L_01626	HI_1415,HI_1416	L_01626_gR23r	AATTTTATTAAATGTCACTT	CGG	0.15	603	19	0.0325901	0.589831	L_conig000001_1	-	1591724..1591743	TATAAATTTTATTAAATGTCACTT	AAACAAGTGACATTTAATAAAATT				0,0,0,1,1,0,0,0,0,0,1,1,0,0,0,0,0,0,0,0	AGGGAAAAATAATAAGTAGCTGG
sgRNA_1585	L_01627	L_01627	HI_1414	L_01627_gR72r	ACTCATCTATAACGCTAGAT	TGG	0.35	324	68	0.223684	0.602464	L_conig000001_1	-	1592368..1592387	TATAACTCATCTATAACGCTAGAT	AAACATCTAGCGTTATAGATGAGT				0,1,1,1,0,1,1,1,1,1,0,0,0,0,0,0,0,0,0,0	ATCGAATTAGTAGAAGAATCTGG
sgRNA_1587	L_01629	L_01629	HI_1411	L_01629_gR72r	TCCCCAGCTCAATATAAAGC	TGG	0.45	513	68	0.137931	0.626161	L_conig000001_1	-	1593209..1593228	TATATCCCCAGCTCAATATAAAGC	AAACGCTTTATATTGAGCTGGGGA				1,0,1,1,0,1,1,0,0,1,1,0,0,0,0,0,0,0,0,0	AAACTTTCTTTAAAAGAATCAGG
sgRNA_1589	L_01631	L_01631	HI_1409	L_01631_gR63r	GCCCACGAGCATAATATGTC	TGG	0.5	1335	59	0.0448669	0.527378	L_conig000001_1	-	1595044..1595063	TATAGCCCACGAGCATAATATGTC	AAACGACATATTATGCTCGTGGGC				1,1,1,1,1,1,1,0,1,1,0,0,0,0,0,0,0,0,0,0	GGCGATAAATTAGAAAAAGCAGG
sgRNA_1592	L_01634	pyrD	HI_1401	L_01634_gR21r	CCATTTGGAAAATGCCGTGA	CGG	0.45	1020	17	0.017	0.590013	L_conig000001_1	-	1598032..1598051	TATACCATTTGGAAAATGCCGTGA	AAACTCACGGCATTTTCCAAATGG				1,0,1,1,0,0,0,1,1,1,0,1,0,0,0,0,0,0,0,0	GGTACTGATCCAAAAGAATCAGG
sgRNA_1593	L_01635	trpH	HI_1400	L_01635_gR41r	ACTCAACACTCCATCTGATG	CGG	0.45	825	37	0.0459627	0.542558	L_conig000001_1	-	1599071..1599090	TATAACTCAACACTCCATCTGATG	AAACCATCAGATGGAGTGTTGAGT				1,0,1,1,0,1,1,1,0,0,1,1,0,0,0,0,0,0,0,0	ACCCAGGAAATAAAAAAAGCTGG
sgRNA_1594	L_01636	L_01636	HI_1399	L_01636_gR589f	ACGTTATCATTGCCACAAAA	AGG	0.35	609	17	0.0288625	0.55056	L_conig000001_1	+	1600529..1600548	TATAACGTTATCATTGCCACAAAA	AAACTTTTGTGGCAATGATAACGT				1,1,1,1,1,1,1,1,1,0,0,0,0,0,0,0,0,0,0,0	TTGCAACGTTTGTATGAAGCGGG
sgRNA_1598	L_01640	holC	HI_1397	L_01640_gR71r	TATTGAAGCAGCAAGATTAC	AGG	0.35	435	67	0.161446	0.495504	L_conig000001_1	-	1603898..1603917	TATATATTGAAGCAGCAAGATTAC	AAACGTAATCTTGCTGCTTCAATA				1,1,1,1,1,1,1,1,1,0,1,0,0,0,0,0,0,0,0,0	TCGAAACAATGATAAGAAGTTGG
sgRNA_1599	L_01642	L_01642	HI_1395	L_01642_gR51r	TCACAATTTGCACAGCATCT	TGG	0.4	375	47	0.132394	0.411268	L_conig000001_1	-	1604580..1604599	TATATCACAATTTGCACAGCATCT	AAACAGATGCTGTGCAAATTGTGA				1,1,1,1,1,1,1,1,1,0,1,1,0,0,0,0,0,0,0,0	GGCGGTACGGGAAAAGAATCAGG
sgRNA_1600	L_01643	L_01643	HI_1394	L_01643_gR33r	GAATATCGGCTTCAAAACGT	TGG	0.4	315	29	0.0983051	0.74762	L_conig000001_1	-	1605158..1605177	TATAGAATATCGGCTTCAAAACGT	AAACACGTTTTGAAGCCGATATTC				0,0,0,0,0,0,1,1,1,1,0,0,0,0,0,0,0,0,0,0	GACATAATAATAAATACGCTAGG
sgRNA_1602	L_01645	L_01645	HI_1391	L_01645_gR33r	CTACCGCAGACGGATTAAAA	CGG	0.45	2865	29	0.0101933	0.506156	L_conig000001_1	-	1605969..1605988	TATACTACCGCAGACGGATTAAAA	AAACTTTTAATCCGTCTGCGGTAG				1,1,0,1,1,1,0,0,1,1,0,1,0,0,0,0,0,0,0,0	TCAATCGTACCAAATGCGTTAGG
sgRNA_1605	L_01648	trpC	HI_1389.1	L_01648_gR1406f	CGTAGCGGAATCAATGGGTT	TGG	0.5	1434	25	0.0176803	0.639484	L_conig000001_1	+	1610623..1610642	TATACGTAGCGGAATCAATGGGTT	AAACAACCCATTGATTCCGCTACG				1,1,0,0,0,1,1,0,1,1,1,0,0,0,0,0,0,0,0,0	GGTTTATTCTCAAACGAAGCGGG
sgRNA_1608	L_01651	trpG	HI_1388	L_01651_gR548f	ATCCACAAGATTGTAAGTGA	AGG	0.35	588	37	0.0651408	0.46899	L_conig000001_1	+	1612725..1612744	TATAATCCACAAGATTGTAAGTGA	AAACTCACTTACAATCTTGTGGAT				1,1,1,1,0,1,1,0,1,1,1,1,0,0,0,0,0,0,0,0	GAAGTGCCTGCACCAGAAGCGGG
sgRNA_1609	L_01652	trpE	HI_1387	L_01652_gR1532f	TTGAGCTGTCACCGCAATAA	AGG	0.45	1557	22	0.0143136	0.60751	L_conig000001_1	+	1614309..1614328	TATATTGAGCTGTCACCGCAATAA	AAACTTATTGCGGTGACAGCTCAA				1,1,0,0,0,1,1,1,1,1,1,0,0,0,0,0,0,0,0,0	TAAAGTTGCAGCTACGAAGCTGG
sgRNA_1611	L_01654	ftnB	HI_1385	L_01654_gR267f	AATGATTTATATTCATGTGC	AGG	0.25	498	228	0.476987	0.47606	L_conig000001_1	+	1615735..1615754	TATAAATGATTTATATTCATGTGC	AAACGCACATGAATATAAATCATT				1,1,1,0,0,0,1,1,0,1,0,0,1,0,0,0,0,0,0,0	GCGGAAGATTTAAAAGAAGCTGG
sgRNA_1612	L_01655	ftnA	HI_1384	L_01655_gR448f	AGTAGAACTCTAAGTTAATT	TGG	0.25	489	38	0.0810235	0.528124	L_conig000001_1	+	1616429..1616448	TATAAGTAGAACTCTAAGTTAATT	AAACAATTAACTTAGAGTTCTACT				0,1,1,1,1,0,0,1,1,0,0,1,0,0,0,0,0,0,0,0	ATTATTCATTAAAAATAAGCAGG
sgRNA_1614	L_01657	pstC	HI_1382	L_01657_gR193r	GCCCCATATTGTTCTTGTAC	AGG	0.45	948	189	0.203664	0.40519	L_conig000001_1	-	1618289..1618308	TATAGCCCCATATTGTTCTTGTAC	AAACGTACAAGAACAATATGGGGC				1,0,1,1,0,1,0,0,1,1,0,0,0,1,0,0,0,0,0,0	ACTTGTTTCGCAGAAGAAGAAGG
sgRNA_1615	L_01658	pstA	HI_1381	L_01658_gR74r	GCCGATAATGACTGAAATAT	AGG	0.35	849	70	0.0844391	0.581986	L_conig000001_1	-	1619119..1619138	TATAGCCGATAATGACTGAAATAT	AAACATATTTCAGTCATTATCGGC				1,0,0,1,0,0,1,0,0,1,1,1,0,0,0,0,0,0,0,0	ACACATAATGTAGATACTTTAGG
sgRNA_1616	L_01659	pstB	HI_1380	L_01659_gR26r	TAGATTTTGCACAGCTATTT	TGG	0.3	768	22	0.0294118	0.589433	L_conig000001_1	-	1619929..1619948	TATATAGATTTTGCACAGCTATTT	AAACAAATAGCTGTGCAAAATCTA				0,1,0,1,0,0,1,0,1,1,0,1,0,0,0,0,0,0,0,0	AAAAGTGGATTCTAAGAAGAAGG
sgRNA_1617	L_01660	phoB	HI_1379	L_01660_gR142r	CAATCCAATAATATTAGTTT	AGG	0.2	696	138	0.204142	0.708648	L_conig000001_1	-	1620909..1620928	TATACAATCCAATAATATTAGTTT	AAACAAACTAATATTATTGGATTG				1,0,0,0,0,0,1,1,0,1,1,0,0,0,0,0,0,0,0,0	AGTACTTTATTACATACTTTAGG
sgRNA_1618	L_01661	phoR	HI_1378	L_01661_gR59r	AATAAAATCAGAAGTAAATA	AGG	0.15	1278	55	0.0437202	0.739404	L_conig000001_1	-	1621518..1621537	TATAAATAAAATCAGAAGTAAATA	AAACTATTTACTTCTGATTTTATT				0,0,1,0,0,0,1,1,0,0,1,0,0,0,0,0,0,0,0,0	GATTGGATAGCCAATACGTTTGG
sgRNA_1619	L_01662	sbcB	HI_1377	L_01662_gR1362f	TGCGCAGGGCGATCTGTTGC	TGG	0.65	1422	57	0.0406562	0.646236	L_conig000001_1	+	1624777..1624796	TATATGCGCAGGGCGATCTGTTGC	AAACGCAACAGATCGCCCTGCGCA				0,0,1,1,0,0,0,1,1,1,1,0,0,0,0,0,0,0,0,0	CCGCTATCAGAAAAAGAATCAGG
sgRNA_1620	L_01663	L_01663	HI_1376	L_01663_gR851f	AACTGCTACGCTGCAAAGAA	TGG	0.45	876	22	0.0257009	0.516887	L_conig000001_1	+	1625700..1625719	TATAAACTGCTACGCTGCAAAGAA	AAACTTCTTTGCAGCGTAGCAGTT				0,1,1,0,1,1,1,0,1,0,0,1,0,0,0,0,0,0,0,0	CTTGCACCGAAAAAAGCAGCAGG
sgRNA_1621	L_01664	L_01664	HI_1375	L_01664_gR740f	AGTTTCAGGATCAAAAGCTA	AGG	0.35	909	166	0.186727	0.549034	L_conig000001_1	+	1626468..1626487	TATAAGTTTCAGGATCAAAAGCTA	AAACTAGCTTTTGATCCTGAAACT				1,1,1,1,1,0,1,0,1,0,1,0,0,0,0,0,0,0,0,0	CGGTCAATTTTAGAAGAAGATGG
sgRNA_1626	L_01669	L_01669	HI_1372	L_01669_gR1316f	GACGAGTTCAGGAATAGTTT	GGG	0.4	1335	16	0.0121673	0.484283	L_conig000001_1	+	1635322..1635341	TATAGACGAGTTCAGGAATAGTTT	AAACAAACTATTCCTGAACTCGTC				1,1,1,1,0,1,0,1,1,1,1,1,0,0,0,0,0,0,0,0	AAAGAATTTGCAAAAGAAGCGGG
sgRNA_1633	L_01676	L_01676	HI_1367	L_01676_gR1923f	CCGTCAGGTAAAGTAATAAT	TGG	0.35	1932	6	0.00313808	0.636294	L_conig000001_1	+	1644596..1644615	TATACCGTCAGGTAAAGTAATAAT	AAACATTATTACTTTACCTGACGG				0,1,1,1,1,0,0,1,1,0,0,0,0,0,0,0,0,0,0,0	GATTACGGAGAATTTACGTTTGG
sgRNA_1634	L_01677	acpD	HI_1366	L_01677_gR126r	CAAAATATGGAAGAGGTTGT	TGG	0.35	585	122	0.215929	0.418375	L_conig000001_1	-	1645027..1645046	TATACAAAATATGGAAGAGGTTGT	AAACACAACCTCTTCCATATTTTG				1,1,1,1,0,0,0,0,1,0,0,0,0,0,1,0,0,0,0,0	CTGGCAGGATTTAAAGAAGCAGG
sgRNA_1635	L_01678	topA	HI_1365	L_01678_gR2591f	TGGCGACTCCACAATCACCA	AGG	0.55	2607	13	0.00502513	0.309307	L_conig000001_1	+	1648140..1648159	TATATGGCGACTCCACAATCACCA	AAACTGGTGATTGTGGAGTCGCCA				0,0,1,0,1,0,1,0,0,0,1,1,0,0,0,1,0,0,0,0	TATTGGCAAAAAGACGAAGCGGG
sgRNA_1637	L_01680	pntB	HI_1363	L_01680_gR1266f	CAAAATGTTCCTTCAGAATG	AGG	0.35	1425	156	0.111032	0.47969	L_conig000001_1	+	1650498..1650517	TATACAAAATGTTCCTTCAGAATG	AAACCATTCTGAAGGAACATTTTG				1,1,1,1,1,1,1,1,0,1,1,0,0,0,0,0,0,0,0,0	ATTCAGGCTTTCTTAGAAGCCGG
sgRNA_1638	L_01681	L_01681	HI_1362	L_01681_gR1518f	TCATTCTCAAGCAGCTCTCT	AGG	0.45	1539	18	0.0118499	0.379896	L_conig000001_1	+	1652185..1652204	TATATCATTCTCAAGCAGCTCTCT	AAACAGAGAGCTGCTTGAGAATGA				1,1,0,1,1,1,1,1,0,1,0,0,1,0,0,0,0,0,0,0	TTAACAATGACAGAAGAAACAGG
sgRNA_1639	L_01682	glgP	HI_1361	L_01682_gR2436f	TCAGGACGATTATATTGGAA	TGG	0.35	2466	27	0.0110384	0.60751	L_conig000001_1	+	1654902..1654921	TATATCAGGACGATTATATTGGAA	AAACTTCCAATATAATCGTCCTGA			TGGAA	1,1,1,0,0,1,1,1,0,1,1,0,0,0,0,0,0,0,0,0	CAAGAATTAAAAGATACATTCGG
sgRNA_1640	L_01683	glgA	HI_1360	L_01683_gR1367f	GGGTAATGCCCCTAAAACAT	CGG	0.45	1431	61	0.0432318	0.499496	L_conig000001_1	+	1656545..1656564	TATAGGGTAATGCCCCTAAAACAT	AAACATGTTTTAGGGGCATTACCC				1,0,1,0,1,0,0,0,1,1,1,1,0,0,0,0,0,0,0,0	ACTTTACCTAAATATGCGTTTGG
sgRNA_1641	L_01684	glgC	HI_1359	L_01684_gR1282f	TAACTAAATCATATTTGTTA	AGG	0.15	1302	17	0.0132605	0.647504	L_conig000001_1	+	1657998..1658017	TATATAACTAAATCATATTTGTTA	AAACTAACAAATATGATTTAGTTA				0,1,0,1,0,1,0,0,0,1,0,1,0,0,0,0,0,0,0,0	CGCGTAAAACTAAAAAAAGCTGG
sgRNA_1642	L_01685	L_01685	HI_1358	L_01685_gR1944f	TGTGAGTATCCCATTGGAAT	AGG	0.4	1977	30	0.0153296	0.570756	L_conig000001_1	+	1659984..1660003	TATATGTGAGTATCCCATTGGAAT	AAACATTCCAATGGGATACTCACA				0,1,1,1,0,0,1,1,1,1,1,0,0,0,0,0,0,0,0,0	GCAGCCCCAATATAAGTAGCGGG
sgRNA_1644	L_01687	malQ	HI_1356	L_01687_gR1956f	TGTCCTTTCGCTTTTGGCGG	AGG	0.55	2091	132	0.0637373	0.527131	L_conig000001_1	+	1664273..1664292	TATATGTCCTTTCGCTTTTGGCGG	AAACCCGCCAAAAGCGAAAGGACA				1,1,0,1,1,1,1,1,1,0,1,0,0,0,0,0,0,0,0,0	ACCCAGGAAATAAAAAAAGCTGG
sgRNA_1646	L_01689	L_01689	HI_1354	L_01689_gR1660f	CACCCAAAGATGTCTCTGTA	TGG	0.45	1674	11	0.00665054	0.349536	L_conig000001_1	+	1666668..1666687	TATACACCCAAAGATGTCTCTGTA	AAACTACAGAGACATCTTTGGGTG				1,0,1,1,1,0,0,0,1,1,0,1,1,0,0,0,0,0,0,0	GCTAAACAAGCAAAAGAAGAAGG
sgRNA_1647	L_01690	cafA	HI_1353	L_01690_gR1437f	AGCGCAATGCGTGTTTCGTT	AGG	0.5	1476	36	0.0247253	0.361559	L_conig000001_1	+	1668538..1668557	TATAAGCGCAATGCGTGTTTCGTT	AAACAACGAAACACGCATTGCGCT				0,1,0,0,1,0,1,1,0,0,1,0,0,1,0,0,0,0,0,0	GCCCAACGTTTATATGAAGCGGG
sgRNA_1648	L_01691	putP	HI_1352	L_01691_gR21r	TAGTAAAAGTAATAAGACTT	GGG	0.2	1515	17	0.0113712	0.555196	L_conig000001_1	-	1668726..1668745	TATATAGTAAAAGTAATAAGACTT	AAACAAGTCTTATTACTTTTACTA				1,0,1,0,1,1,1,1,1,1,0,0,0,0,0,0,0,0,0,0	CCAGGCTCACCAGAAGAAGATGG
sgRNA_1649	L_01692	L_01692	HI_1351	L_01692_gR22r	GTAGCAATTTGTTGATAAAA	AGG	0.25	966	18	0.0190275	0.646508	L_conig000001_1	-	1670238..1670257	TATAGTAGCAATTTGTTGATAAAA	AAACTTTTATCAACAAATTGCTAC				1,1,1,1,0,0,0,0,1,1,1,0,0,0,0,0,0,0,0,0	TCGGCGTGGAAAAATAAGTTTGG
sgRNA_1650	L_01693	cdd	HI_1350	L_01693_gR851f	AAGTGCATCATCTTGTGGCA	AGG	0.45	879	25	0.0291036	0.532456	L_conig000001_1	+	1672062..1672081	TATAAAGTGCATCATCTTGTGGCA	AAACTGCCACAAGATGATGCACTT				0,1,1,1,1,1,1,1,0,0,1,0,0,0,0,0,0,0,0,0	ATACCTTTCCATTGAGAAGCTGG
sgRNA_1651	L_01694	L_01694	HI_1349	L_01694_gR56r	AAGTAATTCGTTAAGTTTAT	CGG	0.2	483	52	0.112311	0.524964	L_conig000001_1	-	1672432..1672451	TATAAAGTAATTCGTTAAGTTTAT	AAACATAAACTTAACGAATTACTT				0,0,1,1,0,1,1,0,0,1,1,1,0,0,0,0,0,0,0,0	AGTGTGGACTGCTAAAAAGCAGG
sgRNA_1652	L_01695	pepT	HI_1348	L_01695_gR1169f	CTTCGCATTAGGTTTTGATT	GGG	0.35	1239	67	0.0549631	0.653685	L_conig000001_1	+	1674586..1674605	TATACTTCGCATTAGGTTTTGATT	AAACAATCAAAACCTAATGCGAAG				1,0,1,0,0,1,1,1,1,0,1,0,0,0,0,0,0,0,0,0	AAATCCCCTTGAGAAGAAACGGG
sgRNA_1654	L_01697	L_01697	HI_1346	L_01697_gR30r	TAATCGCAACAGTAATTTTC	TGG	0.3	861	26	0.0309156	0.524964	L_conig000001_1	-	1676097..1676116	TATATAATCGCAACAGTAATTTTC	AAACGAAAATTACTGTTGCGATTA				0,0,0,1,0,0,1,1,1,1,1,1,0,0,0,0,0,0,0,0	TCAAAAGGCGTAAAATAAGCAGG
sgRNA_1655	L_01698	L_01698	HI_1345	L_01698_gR63r	TAGTGACTAAAATAATAATT	GGG	0.15	771	59	0.0785619	0.712914	L_conig000001_1	-	1676990..1677009	TATATAGTGACTAAAATAATAATT	AAACAATTATTATTTTAGTCACTA				1,1,1,0,1,0,0,1,0,0,0,0,0,0,0,0,0,0,0,0	TCTGTTAAACGAAATACGATTGG
sgRNA_1656	L_01699	potD1_2	HI_1344	L_01699_gR35r	TAAAGTTGCAGCTACGAAGC	TGG	0.45	1083	31	0.0291627	0.451904	L_conig000001_1	-	1677863..1677882	TATATAAAGTTGCAGCTACGAAGC	AAACGCTTCGTAGCTGCAACTTTA				0,0,1,0,0,0,0,1,0,1,0,1,1,0,0,0,0,0,0,0	CCACCTTTATTCTATGAAGCAGG
sgRNA_1657	L_01700	uupA	HI_1300	L_01700_gR1919f	ACTAAAGGAAAGGTATCCAT	TGG	0.35	1944	22	0.0114345	0.350162	L_conig000001_1	+	1680897..1680916	TATAACTAAAGGAAAGGTATCCAT	AAACATGGATACCTTTCCTTTAGT				1,0,1,0,0,0,1,1,0,1,0,1,0,0,0,1,0,0,0,0	GTTCTTGACCAACAACAAGCGGG
sgRNA_1658	L_01701	L_01701	HI_1299	L_01701_gR1344f	CAAGAAGAATCAATGATAAG	TGG	0.3	1386	39	0.0285505	0.526643	L_conig000001_1	+	1682359..1682378	TATACAAGAAGAATCAATGATAAG	AAACCTTATCATTGATTCTTCTTG				1,1,1,1,0,1,1,1,0,1,0,1,0,0,0,0,0,0,0,0	AAAGAATTTGCAAAAGAAGCGGG
sgRNA_1659	L_01702	L_01702	HI_1298	L_01702_gR537f	CCTGCCATATAATCATCATA	AGG	0.35	696	156	0.230769	0.499677	L_conig000001_1	+	1683030..1683049	TATACCTGCCATATAATCATCATA	AAACTATGATGATTATATGGCAGG				1,0,0,1,1,1,1,1,1,1,1,0,0,0,0,0,0,0,0,0	GTTGCAGCACTAAAAGTAGCAGG
sgRNA_1660	L_01703	L_01703	HI_1297	L_01703_gR330f	ATACTTCCTGGAACACCTGA	TGG	0.45	423	90	0.223325	0.47464	L_conig000001_1	+	1683537..1683556	TATAATACTTCCTGGAACACCTGA	AAACTCAGGTGTTCCAGGAAGTAT				1,1,1,1,1,0,1,1,1,1,1,0,0,0,0,0,0,0,0,0	GACTTAGTTAAAAATGAAGCCGG
sgRNA_1661	L_01704	L_01704	HI_1296	L_01704_gR53r	GCGAGAACAAGCAGAAAGTA	CGG	0.45	483	49	0.105832	0.627537	L_conig000001_1	-	1683810..1683829	TATAGCGAGAACAAGCAGAAAGTA	AAACTACTTTCTGCTTGTTCTCGC				1,1,1,0,0,1,1,1,1,0,1,0,0,0,0,0,0,0,0,0	GTTGCAGCACTAAAAGTAGCAGG
sgRNA_1663	L_01706	L_01706	HI_1293	L_01706_gR54r	TTTTGCCTGCTTGAATAATC	AGG	0.35	381	50	0.138504	0.473219	L_conig000001_1	-	1685491..1685510	TATATTTTGCCTGCTTGAATAATC	AAACGATTATTCAAGCAGGCAAAA				0,1,0,1,0,0,1,0,0,0,0,0,0,0,0,1,0,0,0,0	TCATGGTTATTTGATACGCTAGG
sgRNA_1667	L_01710	truB	HI_1289	L_01710_gR906f	ACATCACGCCAGCGTTTACG	AGG	0.55	921	12	0.0133185	0.520856	L_conig000001_1	+	1689628..1689647	TATAACATCACGCCAGCGTTTACG	AAACCGTAAACGCTGGCGTGATGT				1,1,1,1,0,1,1,1,0,0,1,1,0,0,0,0,0,0,0,0	CAGATTTGGCTAGATGAAGCTGG
sgRNA_1668	L_01711	rbfA	HI_1288	L_01711_gR294f	ACCGTCACCATCCCAATACG	GGG	0.55	387	90	0.245232	0.4522	L_conig000001_1	+	1689936..1689955	TATAACCGTCACCATCCCAATACG	AAACCGTATTGGGATGGTGACGGT				1,1,1,1,0,1,0,0,1,0,1,0,1,0,0,0,0,0,0,0	TCAAAAGGCGTAAAATAAGCAGG
sgRNA_1672	L_01715	L_01715	HI_1285	L_01715_gR38r	GAGGGATTGCAGGCGTTGAA	GGG	0.55	3168	34	0.0108005	0.538464	L_conig000001_1	-	1694213..1694232	TATAGAGGGATTGCAGGCGTTGAA	AAACTTCAACGCCTGCAATCCCTC				1,1,0,1,1,1,0,0,0,1,0,1,0,0,0,0,0,0,0,0	ATACCACTAAAAAAATAAGCGGG
sgRNA_1673	L_01716	infB	HI_1284	L_01716_gR2453f	TTTGCTTTTACCGCCAGTTG	TGG	0.45	2535	79	0.0314115	0.641623	L_conig000001_1	+	1699861..1699880	TATATTTGCTTTTACCGCCAGTTG	AAACCAACTGGCGGTAAAAGCAAA				1,1,0,0,1,0,0,1,1,0,1,0,0,0,0,0,0,0,0,0	TATTGGCAAAAAGACGAAGCGGG
sgRNA_1676	L_01719	L_01719	NA	L_01719_gR32f	GATTTGAACCAACGACCTTC	GGG	0.45	77	42	0.736842	0.627831	L_conig000001_1	+	1702167..1702186	TATAGATTTGAACCAACGACCTTC	AAACGAAGGTCGTTGGTTCAAATC				1,1,1,1,0,1,1,0,1,1,0,0,0,0,0,0,0,0,0,0	TCTGAAGCAGAAAACGAAGCAGG
sgRNA_1677	L_01720	ssrA	NA	L_01720_gR41r	CGCACCTCGACGTGCACCTT	GGG	0.65	366	37	0.106936	0.603125	L_conig000001_1	-	1702694..1702713	TATACGCACCTCGACGTGCACCTT	AAACAAGGTGCACGTCGAGGTGCG				1,1,0,1,1,0,0,1,1,0,1,0,0,0,0,0,0,0,0,0	TCTGCCAGCTTAAATGAAGCCGG
sgRNA_1714	L_01757	L_01757	HI_1279	L_01757_gR648f	CCTTTAGAACCCGCTCTCGC	AGG	0.6	675	24	0.0366412	0.413811	L_conig000001_1	+	1729481..1729500	TATACCTTTAGAACCCGCTCTCGC	AAACGCGAGAGCGGGTTCTAAAGG				1,1,1,0,0,0,0,1,1,1,0,0,0,0,0,1,0,0,0,0	ACTTGTTTCGCAGAAGAAGAAGG
sgRNA_1715	L_01758	L_01758	HI_1278	L_01758_gR45r	AACGTGTTGAGCTGCGTTGA	TGG	0.5	663	41	0.0637636	0.41592	L_conig000001_1	-	1729679..1729698	TATAAACGTGTTGAGCTGCGTTGA	AAACTCAACGCAGCTCAACACGTT				1,0,1,0,0,1,0,0,1,0,1,1,1,0,0,0,0,0,0,0	GGTTTATTCTCAAACGAAGCGGG
sgRNA_1716	L_01759	mrp	HI_1277	L_01759_gR1100f	AGTCAAATTATCAGAAAAGT	AGG	0.25	1113	10	0.00914913	0.607785	L_conig000001_1	+	1731430..1731449	TATAAGTCAAATTATCAGAAAAGT	AAACACTTTTCTGATAATTTGACT				1,0,1,1,0,1,0,1,1,1,1,0,0,0,0,0,0,0,0,0	ATATCTAAAATAGATGAAGCAGG
sgRNA_1717	L_01760	L_01760	HI_1276	L_01760_gR19r	CAAGTGACTAAAATTTTACG	GGG	0.3	2049	15	0.0073928	0.578729	L_conig000001_1	-	1731625..1731644	TATACAAGTGACTAAAATTTTACG	AAACCGTAAAATTTTAGTCACTTG				1,1,1,1,0,1,1,1,0,0,0,1,0,0,0,0,0,0,0,0	ATTGCGCAAGCAAAACAAGCGGG
sgRNA_1719	L_01762	L_01762	HI_1274	L_01762_gR681f	ATGTAGTTATCATTCAGCGC	AGG	0.4	702	18	0.026393	0.460546	L_conig000001_1	+	1735337..1735356	TATAATGTAGTTATCATTCAGCGC	AAACGCGCTGAATGATAACTACAT				1,1,0,1,1,1,1,0,1,0,1,1,0,0,0,0,0,0,0,0	GGTTTATTCTCAAACGAAGCGGG
sgRNA_1723	L_01766	L_01766	HI_1264	L_01766_gR21r	TGACAGGGGTGATAGATGAT	TGG	0.45	2643	17	0.00648113	0.408156	L_conig000001_1	-	1739461..1739480	TATATGACAGGGGTGATAGATGAT	AAACATCATCTATCACCCCTGTCA				1,1,1,1,0,1,1,0,0,0,0,1,1,0,0,0,0,0,0,0	GCCACCTTATTAAAAGAAGCAGG
sgRNA_1724	L_01767	metX_2	HI_1263	L_01767_gR1035f	CCGCCAAGCATCAGAGTTAA	AGG	0.5	1077	39	0.0368969	0.521583	L_conig000001_1	+	1743159..1743178	TATACCGCCAAGCATCAGAGTTAA	AAACTTAACTCTGATGCTTGGCGG				1,1,1,1,1,1,1,0,1,0,1,0,0,0,0,0,0,0,0,0	ACAGATAATCCAGAAGAAGATGG
sgRNA_1725	L_01768	sanA	HI_1262	L_01768_gR156r	CAAGGGCGCAGGGGCGAAAG	GGG	0.7	669	152	0.234206	0.609827	L_conig000001_1	-	1743539..1743558	TATACAAGGGCGCAGGGGCGAAAG	AAACCTTTCGCCCCTGCGCCCTTG				1,1,0,1,1,1,0,0,1,1,0,0,0,0,0,0,0,0,0,0	ATTAAATTAGATTAAGAGGCTGG
sgRNA_1726	L_01769	folC	HI_1261	L_01769_gR1286f	CCACTCAGCGAGTGGCGAAG	TGG	0.65	1305	16	0.0124514	0.614183	L_conig000001_1	+	1745612..1745631	TATACCACTCAGCGAGTGGCGAAG	AAACCTTCGCCACTCGCTGAGTGG				1,1,1,1,0,1,0,0,1,1,1,0,0,0,0,0,0,0,0,0	CATTTACTCTTAAAAGAAGCTGG
sgRNA_1727	L_01770	accD	HI_1260	L_01770_gR852f	GCTTTTCGAGTGGAAGAAGA	AGG	0.45	891	36	0.0413318	0.595973	L_conig000001_1	+	1746484..1746503	TATAGCTTTTCGAGTGGAAGAAGA	AAACTCTTCTTCCACTCGAAAAGC				0,0,1,1,0,1,0,0,1,1,0,1,0,0,0,0,0,0,0,0	ATTATTCATTAAAAATAAGCAGG
sgRNA_1729	L_01772	mfd	HI_1258	L_01772_gR3418f	GTTGGGTTGGAATATCAGGT	TGG	0.45	3441	20	0.00584624	0.423748	L_conig000001_1	+	1751578..1751597	TATAGTTGGGTTGGAATATCAGGT	AAACACCTGATATTCCAACCCAAC				1,0,1,1,1,1,0,1,1,1,1,1,0,0,0,0,0,0,0,0	GACTTAGTTAAAAATGAAGCCGG
sgRNA_1730	L_01773	L_01773	HI_1257	L_01773_gR155f	AAACCAGCCTTTTGGTTTTG	CGG	0.4	174	16	0.103896	0.548365	L_conig000001_1	+	1751857..1751876	TATAAAACCAGCCTTTTGGTTTTG	AAACCAAAACCAAAAGGCTGGTTT				0,1,0,0,1,1,1,1,0,1,1,0,0,0,0,0,0,0,0,0	TGATACTCGCAAAATGAAGCTGG
sgRNA_1732	L_01775	L_01775	HI_1253	L_01775_gR308f	TAACAATGCCAAACTTAAAA	AGG	0.25	342	31	0.0962733	0.797785	L_conig000001_1	+	1754155..1754174	TATATAACAATGCCAAACTTAAAA	AAACTTTTAAGTTTGGCATTGTTA				1,1,0,1,0,0,0,1,1,0,0,0,0,0,0,0,0,0,0,0	CGACTATCGTAATAAACGTTCGG
sgRNA_1733	L_01776	L_01776	HI_1252	L_01776_gR1617f	TTCAAAATATGACGCTTCGG	CGG	0.4	1671	51	0.0308904	0.367698	L_conig000001_1	+	1755867..1755886	TATATTCAAAATATGACGCTTCGG	AAACCCGAAGCGTCATATTTTGAA				0,0,1,1,1,1,1,0,1,0,1,0,1,0,0,0,0,0,0,0	CGTAGTATTGTGTCAGAAGCAGG
sgRNA_1734	L_01777	L_01777	HI_1251	L_01777_gR303f	AGAATTTCACCAACAGAGGT	GGG	0.4	324	18	0.0592105	0.366981	L_conig000001_1	+	1756386..1756405	TATAAGAATTTCACCAACAGAGGT	AAACACCTCTGTTGGTGAAATTCT				1,1,1,0,0,0,0,1,1,0,0,0,0,0,0,0,0,0,1,0	CCACCTTTATTCTATGAAGCAGG
sgRNA_1735	L_01778	L_01778	HI_1250	L_01778_gR219f	AATACTTTATACAAATTAGA	AGG	0.15	306	84	0.293706	0.530489	L_conig000001_1	+	1756636..1756655	TATAAATACTTTATACAAATTAGA	AAACTCTAATTTGTATAAAGTATT				0,1,1,1,0,0,1,0,0,1,1,1,0,0,0,0,0,0,0,0	CTTGCACCGAAAAAAGCAGCAGG
sgRNA_1736	L_01779	L_01779	HI_1249	L_01779_gR59r	ATCAATAAATGCGTGAGGAT	GGG	0.35	621	55	0.0915141	0.368202	L_conig000001_1	-	1757119..1757138	TATAATCAATAAATGCGTGAGGAT	AAACATCCTCACGCATTTATTGAT				0,1,0,1,0,0,0,0,1,1,1,0,0,0,1,0,0,0,0,0	TTAACAATGACAGAAGAAACAGG
sgRNA_1743	L_01787	bcr	HI_1242	L_01787_gR44r	TAGCATAGAGAGAATACCGA	GGG	0.4	1197	40	0.0339847	0.525976	L_conig000001_1	-	1767423..1767442	TATATAGCATAGAGAGAATACCGA	AAACTCGGTATTCTCTCTATGCTA				1,0,0,1,1,1,1,0,1,1,1,0,0,0,0,0,0,0,0,0	ACCCAGGAAATAAAAAAAGCTGG
sgRNA_1744	L_01788	proA_1	HI_1241	L_01788_gR681f	AACACGCCTACACCTAAATG	AGG	0.45	801	117	0.149808	0.56481	L_conig000001_1	+	1769275..1769294	TATAAACACGCCTACACCTAAATG	AAACCATTTAGGTGTAGGCGTGTT				0,0,1,1,0,1,1,1,1,1,1,0,0,0,0,0,0,0,0,0	ATTAAACTCTTAGAAGAAGCTGG
sgRNA_1745	L_01789	L_01789	HI_1240	L_01789_gR41r	TGCGCCTGTCATTCCTTCAG	CGG	0.55	663	37	0.0575428	0.470618	L_conig000001_1	-	1769546..1769565	TATATGCGCCTGTCATTCCTTCAG	AAACCTGAAGGAATGACAGGCGCA				1,1,0,0,1,1,1,1,1,1,0,1,0,0,0,0,0,0,0,0	TCAAAAGGCGTAAAATAAGCAGG
sgRNA_1747	L_01791	L_01791	HI_1238	L_01791_gR1030f	CTTCTGCTTCTTTACTGCCT	TGG	0.45	1146	113	0.100355	0.635236	L_conig000001_1	+	1772537..1772556	TATACTTCTGCTTCTTTACTGCCT	AAACAGGCAGTAAAGAAGCAGAAG				1,0,1,0,1,0,0,1,1,1,0,0,0,0,0,0,0,0,0,0	TGCTAGAAATGTTAAAAAGCTGG
sgRNA_1748	L_01792	dnaK	HI_1237	L_01792_gR1794f	TCTGTATATGCAATGATTGA	CGG	0.3	1908	111	0.0587924	0.634173	L_conig000001_1	+	1774533..1774552	TATATCTGTATATGCAATGATTGA	AAACTCAATCATTGCATATACAGA				0,1,1,1,0,1,1,0,1,1,0,0,0,0,0,0,0,0,0,0	TCATGGTTATTTGATACGCTAGG
sgRNA_1750	L_01794	mgsA	HI_1234	L_01794_gR434f	AATACGTTTGTGTTGAGTGA	GGG	0.35	459	22	0.0501139	0.479516	L_conig000001_1	+	1776946..1776965	TATAAATACGTTTGTGTTGAGTGA	AAACTCACTCAACACAAACGTATT				1,1,0,1,1,0,0,0,1,1,1,1,0,0,0,0,0,0,0,0	CGCGTAAAACTAAAAAAAGCTGG
sgRNA_1751	L_01795	aceE	HI_1233	L_01795_gR37r	AACCAATCTTGTGTTTCGAT	TGG	0.35	2661	33	0.0124953	0.455541	L_conig000001_1	-	1777320..1777339	TATAAACCAATCTTGTGTTTCGAT	AAACATCGAAACACAAGATTGGTT				1,1,1,0,1,0,0,1,1,1,1,1,0,0,0,0,0,0,0,0	ATTCAACACGCAAAAGCAGCGGG
sgRNA_1753	L_01797	L_01797	HI_1231	L_01797_gR26r	TGCACCAAGTACAACGACTT	GGG	0.45	1425	22	0.0156584	0.365571	L_conig000001_1	-	1781843..1781862	TATATGCACCAAGTACAACGACTT	AAACAAGTCGTTGTACTTGGTGCA				0,0,1,0,1,1,0,1,0,0,1,0,0,0,0,1,0,0,0,0	GTTCTTGACCAACAACAAGCGGG
sgRNA_1755	L_01799	dnaX	HI_1229	L_01799_gR40r	ACGACATCAGCAAATGTTTT	TGG	0.35	2067	36	0.0175867	0.51615	L_conig000001_1	-	1783995..1784014	TATAACGACATCAGCAAATGTTTT	AAACAAAACATTTGCTGATGTCGT				1,0,1,1,1,1,1,1,1,0,1,0,0,0,0,0,0,0,0,0	TGGGTGATTGCAAAAGAAGAAGG
sgRNA_1760	L_01804	L_01804	HI_1224	L_01804_gR612f	ACTTTTAATCGACACAAACT	TGG	0.3	693	78	0.115899	0.588592	L_conig000001_1	+	1789850..1789869	TATAACTTTTAATCGACACAAACT	AAACAGTTTGTGTCGATTAAAAGT				1,0,1,1,0,0,1,1,1,1,1,0,0,0,0,0,0,0,0,0	TCTGCCAGCTTAAATGAAGCCGG
sgRNA_1761	L_01805	L_01805	HI_1223	L_01805_gR1158f	CAGCCATAGGCAGCAGCAAT	AGG	0.55	1191	30	0.0256191	0.610106	L_conig000001_1	+	1791112..1791131	TATACAGCCATAGGCAGCAGCAAT	AAACATTGCTGCTGCCTATGGCTG				1,0,1,1,1,1,1,1,0,0,0,0,0,0,0,0,0,0,0,0	ACAGATAATCCAGAAGAAGATGG
sgRNA_1762	L_01806	L_01806	HI_1222	L_01806_gR230f	CTGATCGTTATTCGCACCAA	TGG	0.45	294	61	0.222628	0.585702	L_conig000001_1	+	1791374..1791393	TATACTGATCGTTATTCGCACCAA	AAACTTGGTGCGAATAACGATCAG				1,1,0,1,1,1,1,1,1,0,0,0,0,0,0,0,0,0,0,0	GATGAAGCAAAAGAAGAAGTGGG
sgRNA_1764	L_01808	rpsA	HI_1220	L_01808_gR1600f	TTGAACCTTGACGAGTTTCA	AGG	0.4	1650	47	0.0288344	0.594638	L_conig000001_1	+	1793519..1793538	TATATTGAACCTTGACGAGTTTCA	AAACTGAAACTCGTCAAGGTTCAA				1,0,1,0,0,0,0,0,1,1,1,1,0,0,0,0,0,0,0,0	CGTAGTATTGTGTCAGAAGCAGG
sgRNA_1766	L_01810	L_01810	HI_1647	L_01810_gR84r	CTGCAATGCGAGCTTGTTCA	GGG	0.5	876	80	0.0934579	0.645943	L_conig000001_1	-	1794908..1794927	TATACTGCAATGCGAGCTTGTTCA	AAACTGAACAAGCTCGCATTGCAG				0,1,0,0,0,0,1,1,1,1,1,0,0,0,0,0,0,0,0,0	GAACTAGGCTTAAAAGAAGACGG
sgRNA_1767	L_01811	pdxT	HI_1648	L_01811_gR38r	CATTCGTGCATGTTCCGCAA	AGG	0.5	579	34	0.0608229	0.538651	L_conig000001_1	-	1795738..1795757	TATACATTCGTGCATGTTCCGCAA	AAACTTGCGGAACATGCACGAATG				1,1,1,0,1,0,1,0,1,0,0,1,0,0,0,0,0,0,0,0	CCAGGAACACCATCAGAAGCGGG
sgRNA_1769	L_01813	nlpC	HI_1652	L_01813_gR500f	TCGTGGTGCATTAGAACAAG	CGG	0.45	552	49	0.0921053	0.72593	L_conig000001_1	+	1799913..1799932	TATATCGTGGTGCATTAGAACAAG	AAACCTTGTTCTAATGCACCACGA				0,0,1,1,0,1,1,0,1,0,0,0,0,0,0,0,0,0,0,0	ATGGGACAAACGGATATGTTCGG
sgRNA_1771	L_01815	L_01815	HI_1654	L_01815_gR833f	GGCAACAATGTATAAAATTC	CGG	0.3	852	16	0.0192308	0.632823	L_conig000001_1	+	1802460..1802479	TATAGGCAACAATGTATAAAATTC	AAACGAATTTTATACATTGTTGCC				1,0,1,0,0,1,1,1,0,1,1,0,0,0,0,0,0,0,0,0	ATTGCGCAAGCAAAACAAGCGGG
sgRNA_1773	L_01817	L_01817	HI_1656	L_01817_gR171r	CATAGGCGGAATGACTTCGT	TGG	0.5	360	167	0.491176	0.64118	L_conig000001_1	-	1804461..1804480	TATACATAGGCGGAATGACTTCGT	AAACACGAAGTCATTCCGCCTATG				1,1,1,1,0,1,0,1,1,0,1,0,0,0,0,0,0,0,0,0	ACCCAGGAAATAAAAAAAGCTGG
sgRNA_1775	L_01819	L_01819	HI_1658	L_01819_gR119r	TGTCCCTGTCGTTCGGGGAT	CGG	0.6	582	115	0.204626	0.485705	L_conig000001_1	-	1805422..1805441	TATATGTCCCTGTCGTTCGGGGAT	AAACATCCCCGAACGACAGGGACA				0,1,1,1,1,1,0,1,0,1,0,1,0,0,0,0,0,0,0,0	ATCTCTTTAGCACAAGAAGGCGG
sgRNA_1776	L_01820	nrdA	HI_1659	L_01820_gR72r	CAGCCCACGTAATCACACGA	TGG	0.55	2271	68	0.0302088	0.389848	L_conig000001_1	-	1806211..1806230	TATACAGCCCACGTAATCACACGA	AAACTCGTGTGATTACGTGGGCTG				1,0,1,1,1,1,1,1,1,1,1,1,0,0,0,0,0,0,0,0	TGCTAGAAATGTTAAAAAGCTGG
sgRNA_1777	L_01821	nrdB	HI_1660	L_01821_gR55r	ACGTTTTGACCAAAGAACAT	CGG	0.35	1131	51	0.0459046	0.733962	L_conig000001_1	-	1808606..1808625	TATAACGTTTTGACCAAAGAACAT	AAACATGTTCTTTGGTCAAAACGT				1,1,1,0,0,0,1,1,1,0,0,0,0,0,0,0,0,0,0,0	AAAGAATTTGCAAAAGAAGCGGG
sgRNA_1778	L_01822	sucB	HI_1661	L_01822_gR1203f	GCAACTGATTCAGGTAGGTC	TGG	0.5	1230	24	0.0198347	0.330236	L_conig000001_1	+	1810987..1811006	TATAGCAACTGATTCAGGTAGGTC	AAACGACCTACCTGAATCAGTTGC				1,1,0,1,1,1,1,1,0,0,0,0,0,0,0,0,1,0,0,0	GACTTAGTTAAAAATGAAGCCGG
sgRNA_1779	L_01823	sucA	HI_1662	L_01823_gR2768f	TGCACCGCCTAATGCTGTGC	TGG	0.6	2808	37	0.0132712	0.556121	L_conig000001_1	+	1813884..1813903	TATATGCACCGCCTAATGCTGTGC	AAACGCACAGCATTAGGCGGTGCA				0,1,1,1,1,1,1,1,1,0,0,0,0,0,0,0,0,0,0,0	CAGATTTGGCTAGATGAAGCTGG
sgRNA_1781	L_01825	L_01825	HI_1664	L_01825_gR736f	AGAGTTGGTCTAAATGAAGA	TGG	0.35	756	17	0.0230978	0.68796	L_conig000001_1	+	1815510..1815529	TATAAGAGTTGGTCTAAATGAAGA	AAACTCTTCATTTAGACCAACTCT				0,0,0,0,1,0,0,0,0,1,1,0,0,0,0,0,0,0,0,0	CAAGAATTAAAAGATACATTCGG
sgRNA_1782	L_01826	L_01826	HI_1666	L_01826_gR483f	ACCATTGCTAATACAGAATT	TGG	0.3	561	75	0.138632	0.660948	L_conig000001_1	+	1816064..1816083	TATAACCATTGCTAATACAGAATT	AAACAATTCTGTATTAGCAATGGT				1,0,0,1,0,1,1,1,1,1,0,0,0,0,0,0,0,0,0,0	CCACCTTTATTCTATGAAGCAGG
sgRNA_1783	L_01827	L_01827	HI_1667	L_01827_gR1445f	GGCGAATAATGATAACTTTA	AGG	0.3	1470	22	0.0151724	0.54231	L_conig000001_1	+	1817602..1817621	TATAGGCGAATAATGATAACTTTA	AAACTAAAGTTATCATTATTCGCC				1,1,1,1,0,0,0,1,0,1,1,1,0,0,0,0,0,0,0,0	CTACATTTAGTAGAAGAAGGTGG
sgRNA_1784	L_01828	prc	HI_1668	L_01828_gR2007f	GTAGGTTGTACAGCAAATGC	AGG	0.45	2082	72	0.0349176	0.726486	L_conig000001_1	+	1819707..1819726	TATAGTAGGTTGTACAGCAAATGC	AAACGCATTTGCTGTACAACCTAC				1,1,0,0,1,0,0,0,0,1,0,0,0,0,0,0,0,0,0,0	TCAGAGGAACAAAAAGCAGCAGG
sgRNA_1785	L_01829	proQ	HI_1670	L_01829_gR572f	AGTAATGATAGCTTTTGCGT	TGG	0.35	639	64	0.103393	0.558707	L_conig000001_1	+	1820381..1820400	TATAAGTAATGATAGCTTTTGCGT	AAACACGCAAAAGCTATCATTACT				1,1,1,0,0,0,1,0,0,1,1,1,0,0,0,0,0,0,0,0	ATACCTTTCCATTGAGAAGCTGG
sgRNA_1786	L_01830	L_01830	NA	L_01830_gR25f	ACGTTAAAACAACGATAGAA	TGG	0.3	132	104	0.928571	0.398552	L_conig000001_1	+	1820593..1820612	TATAACGTTAAAACAACGATAGAA	AAACTTCTATCGTTGTTTTAACGT				1,0,1,0,0,1,1,1,1,1,1,0,1,0,0,0,0,0,0,0	ATATCTAAAATAGATGAAGCAGG
sgRNA_1788	L_01832	L_01832	HI_1672	L_01832_gR91r	ATAAAAGGCAATAGCCAAAA	AGG	0.3	2646	87	0.0331302	0.602464	L_conig000001_1	-	1821970..1821989	TATAATAAAAGGCAATAGCCAAAA	AAACTTTTGGCTATTGCCTTTTAT				0,1,1,1,0,1,1,1,1,1,0,0,0,0,0,0,0,0,0,0	AAAGCATTTGCTGATACTTTAGG
sgRNA_1789	L_01833	moaE	HI_1673	L_01833_gR414f	TAAACGGCATTTTGATCAAA	AGG	0.3	453	36	0.0831409	0.43656	L_conig000001_1	+	1824980..1824999	TATATAAACGGCATTTTGATCAAA	AAACTTTGATCAAAATGCCGTTTA				1,0,0,1,1,0,1,1,1,1,1,1,0,0,0,0,0,0,0,0	AAATCCCCTTGAGAAGAAACGGG
sgRNA_1790	L_01834	moaD	HI_1674	L_01834_gR164f	TTCACGCACCGCTTCCGCAG	TGG	0.65	246	79	0.349558	0.321423	L_conig000001_1	+	1825183..1825202	TATATTCACGCACCGCTTCCGCAG	AAACCTGCGGAAGCGGTGCGTGAA				1,0,1,1,1,1,1,0,0,0,1,1,1,0,0,0,0,0,0,0	GCAGGTCAATTAAAAGAAGAAGG
sgRNA_1793	L_01837	L_01837	HI_1677	L_01837_gR273r	ATTCAGGGAGTTGTTCACGG	TGG	0.5	474	269	0.592511	0.589746	L_conig000001_1	-	1827584..1827603	TATAATTCAGGGAGTTGTTCACGG	AAACCCGTGAACAACTCCCTGAAT				1,1,0,0,0,1,1,0,1,1,0,1,0,0,0,0,0,0,0,0	ATTAAATTAGATTAAGAGGCTGG
sgRNA_1799	L_01844	L_01844	HI_1680	L_01844_gR2099f	TCCCACTGCCGCAATATTTA	CGG	0.45	2157	55	0.025737	0.676908	L_conig000001_1	+	1841089..1841108	TATATCCCACTGCCGCAATATTTA	AAACTAAATATTGCGGCAGTGGGA				0,1,0,1,1,0,0,1,1,0,0,0,0,0,0,0,0,0,0,0	AAAGCATTTGCTGATACTTTAGG
sgRNA_1800	L_01845	L_01845	HI_1681	L_01845_gR629f	TGCCGTACTTGTGCATAATG	TGG	0.45	666	34	0.0526316	0.430852	L_conig000001_1	+	1841843..1841862	TATATGCCGTACTTGTGCATAATG	AAACCATTATGCACAAGTACGGCA				1,0,1,0,0,1,0,1,0,0,1,0,0,1,0,0,0,0,0,0	CTTGCACCGAAAAAAGCAGCAGG
sgRNA_1801	L_01846	sohB	HI_1682	L_01846_gR108r	CCACTTTAGACTTGTTATGT	TGG	0.35	1062	104	0.0998081	0.484283	L_conig000001_1	-	1842198..1842217	TATACCACTTTAGACTTGTTATGT	AAACACATAACAAGTCTAAAGTGG				1,1,1,1,0,1,0,1,1,1,1,1,0,0,0,0,0,0,0,0	CAGATTTGGCTAGATGAAGCTGG
sgRNA_1802	L_01847	L_01847	HI_1683	L_01847_gR38r	TACAAAATTGTTAATTAATG	CGG	0.15	579	34	0.0608229	0.71016	L_conig000001_1	-	1843473..1843492	TATATACAAAATTGTTAATTAATG	AAACCATTAATTAACAATTTTGTA				0,1,0,1,0,0,1,0,1,1,0,0,0,0,0,0,0,0,0,0	TGGGTGATTGCAAAAGAAGAAGG
sgRNA_1804	L_01849	L_01849	HI_1685	L_01849_gR35r	TTTGAAATCCCATAATTTAC	CGG	0.25	1998	31	0.0156724	0.566413	L_conig000001_1	-	1844718..1844737	TATATTTGAAATCCCATAATTTAC	AAACGTAAATTATGGGATTTCAAA				1,1,1,1,0,0,0,1,1,1,0,1,0,0,0,0,0,0,0,0	AAAATCACATAAAAAAAAGCGGG
sgRNA_1806	L_01851	rnfG	HI_1687	L_01851_gR59r	AGAAATTATTGTGCAAAGTA	GGG	0.25	624	55	0.0910596	0.600862	L_conig000001_1	-	1847945..1847964	TATAAGAAATTATTGTGCAAAGTA	AAACTACTTTGCACAATAATTTCT				0,0,1,1,0,1,1,1,0,1,1,0,0,0,0,0,0,0,0,0	ACTTGTTTCGCAGAAGAAGAAGG
sgRNA_1809	L_01854	L_01854	HI_1690	L_01854_gR45r	CCGTCATTACATAAGTGAGG	CGG	0.45	1374	41	0.0302806	0.579027	L_conig000001_1	-	1850079..1850098	TATACCGTCATTACATAAGTGAGG	AAACCCTCACTTATGTAATGACGG				0,1,1,1,1,1,0,0,1,1,0,0,0,0,0,0,0,0,0,0	ATATCTAAAATAGATGAAGCAGG
sgRNA_1810	L_01855	modC	HI_1691	L_01855_gR1010f	CACTTGTATATTCGCTTGCA	AGG	0.4	1056	43	0.0415058	0.682106	L_conig000001_1	+	1852428..1852447	TATACACTTGTATATTCGCTTGCA	AAACTGCAAGCGAATATACAAGTG				1,1,0,1,0,1,0,1,1,0,1,0,0,0,0,0,0,0,0,0	TGATAATATTCGTAAGCAGCCGG
sgRNA_1815	L_01860	lsgE	HI_1696	L_01860_gR861f	TCTGCTTTTCGATTATAAGA	AGG	0.3	885	21	0.0242775	0.609827	L_conig000001_1	+	1856768..1856787	TATATCTGCTTTTCGATTATAAGA	AAACTCTTATAATCGAAAAGCAGA				1,1,1,1,1,1,0,0,0,1,0,0,0,0,0,0,0,0,0,0	CATTTACTCTTAAAAGAAGCTGG
sgRNA_1819	L_01864	L_01864	HI_1700	L_01864_gR1171f	TTGACGATAATTCCCCAACA	AGG	0.4	1206	32	0.0269815	0.588592	L_conig000001_1	+	1860733..1860752	TATATTGACGATAATTCCCCAACA	AAACTGTTGGGGAATTATCGTCAA				1,0,1,1,0,0,1,1,1,1,1,0,0,0,0,0,0,0,0,0	GGCGGTACGGGAAAAGAATCAGG
sgRNA_1822	L_01867	L_01867	HI_1702	L_01867_gR177f	TCACGTTTTGCCCCTACACG	AGG	0.55	210	30	0.157895	0.448009	L_conig000001_1	+	1864105..1864124	TATATCACGTTTTGCCCCTACACG	AAACCGTGTAGGGGCAAAACGTGA				1,0,1,0,1,0,0,0,1,1,0,0,1,0,0,0,0,0,0,0	GACTTAGTTAAAAATGAAGCCGG
sgRNA_1823	L_01868	L_01868	HI_1703,HI_1704	L_01868_gR1061f	TTTTCCAATATAACGATCAA	GGG	0.25	1077	13	0.012299	0.682106	L_conig000001_1	+	1865392..1865411	TATATTTTCCAATATAACGATCAA	AAACTTGATCGTTATATTGGAAAA				1,1,1,1,0,1,0,1,0,0,1,0,0,0,0,0,0,0,0,0	GCTAAACAAGCAAAAGAAGAAGG
sgRNA_1824	L_01869	L_01869	HI_1704	L_01869_gR1057f	AAATTAGTAAAATTGCGATT	TGG	0.2	1104	44	0.0405904	0.47969	L_conig000001_1	+	1866461..1866480	TATAAAATTAGTAAAATTGCGATT	AAACAATCGCAATTTTACTAATTT				1,1,0,1,1,1,1,1,1,1,1,0,0,0,0,0,0,0,0,0	TCAGATTCGGCAAAAGATGCGGG
sgRNA_1825	L_01870	pepA	HI_1705	L_01870_gR29r	ATCAGTGGCTTGAGAAAGTG	CGG	0.45	1476	25	0.0171703	0.621888	L_conig000001_1	-	1866657..1866676	TATAATCAGTGGCTTGAGAAAGTG	AAACCACTTTCTCAAGCCACTGAT				0,1,0,1,0,1,1,1,0,0,0,1,0,0,0,0,0,0,0,0	ATTGCAGGTATGGTGGAAAAAGG
sgRNA_1826	L_01871	L_01871	HI_1706	L_01871_gR1917f	AATAATGCTTGAGTTTGCTC	TGG	0.35	1938	18	0.00938478	0.622756	L_conig000001_1	+	1870043..1870062	TATAAATAATGCTTGAGTTTGCTC	AAACGAGCAAACTCAAGCATTATT				0,1,0,1,1,0,1,1,1,0,0,0,0,0,0,0,0,0,0,0	ACCCAGGAAATAAAAAAAGCTGG
sgRNA_1827	L_01872	qseC	HI_1707	L_01872_gR1336f	CAGAAATAAGACGCAACGTA	AGG	0.4	1356	17	0.0127246	0.565048	L_conig000001_1	+	1871766..1871785	TATACAGAAATAAGACGCAACGTA	AAACTACGTTGCGTCTTATTTCTG				1,1,1,1,0,0,1,1,1,1,1,0,0,0,0,0,0,0,0,0	TGCTAGAAATGTTAAAAAGCTGG
sgRNA_1838	L_01884	wecA	HI_1716	L_01884_gR1005f	AATCCAATCCAATTGGCAAG	TGG	0.4	1068	60	0.0572519	0.771552	L_conig000001_1	+	1880228..1880247	TATAAATCCAATCCAATTGGCAAG	AAACCTTGCCAATTGGATTGGATT				0,1,0,0,0,0,0,1,1,0,1,0,0,0,0,0,0,0,0,0	GAATATGTGAAAAATGAAGCGGG
sgRNA_1840	L_01886	map	HI_1722	L_01886_gR737f	TTCAATCATTACCAGCACAT	CGG	0.35	807	67	0.0851334	0.432914	L_conig000001_1	+	1883787..1883806	TATATTCAATCATTACCAGCACAT	AAACATGTGCTGGTAATGATTGAA				1,1,1,1,1,1,1,0,1,0,1,1,0,0,0,0,0,0,0,0	CCACCTTTATTCTATGAAGCAGG
sgRNA_1841	L_01887	L_01887	HI_1723	L_01887_gR28r	GCTGCATCAGTAAATGTCAG	TGG	0.45	345	24	0.0738462	0.532989	L_conig000001_1	-	1884033..1884052	TATAGCTGCATCAGTAAATGTCAG	AAACCTGACATTTACTGATGCAGC				1,1,0,1,1,1,1,1,1,1,0,0,0,0,0,0,0,0,0,0	GATGAAGCAAAAGAAGAAGTGGG
sgRNA_1842	L_01888	L_01888	HI_1723,HI_1724	L_01888_gR13r	TGAACCACAGCCACAAGTGC	TGG	0.55	399	9	0.0237467	0.616528	L_conig000001_1	-	1884319..1884338	TATATGAACCACAGCCACAAGTGC	AAACGCACTTGTGGCTGTGGTTCA				1,1,1,0,1,1,1,0,1,0,0,0,0,0,0,0,0,0,0,0	AATGCGATTTCACAAGAAGGTGG
sgRNA_1844	L_01890	purC	HI_1726	L_01890_gR111r	TAACATCAAAGGCAGATAAG	CGG	0.35	873	107	0.12544	0.386474	L_conig000001_1	-	1887340..1887359	TATATAACATCAAAGGCAGATAAG	AAACCTTATCTGCCTTTGATGTTA				0,1,0,1,0,1,1,1,1,1,1,0,1,0,0,0,0,0,0,0	GGTTTATTCTCAAACGAAGCGGG
sgRNA_1846	L_01892	L_01892	HI_1728	L_01892_gR1097f	TAAAGTATTTGTAAAGGTTG	CGG	0.25	1194	94	0.0800681	0.504936	L_conig000001_1	+	1890746..1890765	TATATAAAGTATTTGTAAAGGTTG	AAACCAACCTTTACAAATACTTTA				1,1,0,1,1,1,1,0,1,1,1,0,0,0,0,0,0,0,0,0	ATCTCTTTAGCACAAGAAGGCGG
sgRNA_1849	L_01895	L_01895	HI_1731	L_01895_gR624f	ACCACCGCCGATTCACTGAT	CGG	0.55	642	15	0.0241158	0.416553	L_conig000001_1	+	1893160..1893179	TATAACCACCGCCGATTCACTGAT	AAACATCAGTGAATCGGCGGTGGT				1,0,1,0,1,0,1,1,0,1,0,0,1,0,0,0,0,0,0,0	ATTAAATTAGATTAAGAGGCTGG
sgRNA_1850	L_01896	rnb	HI_1733	L_01896_gR1959f	TGTTTAAGTTGTGCGAGTAG	AGG	0.4	1980	18	0.00918367	0.645943	L_conig000001_1	+	1895398..1895417	TATATGTTTAAGTTGTGCGAGTAG	AAACCTACTCGCACAACTTAAACA				0,1,1,0,0,1,1,0,0,1,1,0,0,0,0,0,0,0,0,0	TCTGAAGCAGAAAACGAAGCAGG
sgRNA_1855	L_01901	L_01901	HI_1738	L_01901_gR697f	CCTTAGCCGCTTCAGTAATT	GGG	0.45	735	35	0.048951	0.566148	L_conig000001_1	+	1899501..1899520	TATACCTTAGCCGCTTCAGTAATT	AAACAATTACTGAAGCGGCTAAGG				1,1,1,0,0,1,0,1,1,0,1,1,0,0,0,0,0,0,0,0	TGAAAACATGGAAAATAAGCTGG
sgRNA_1856	L_01902	metR	HI_1739	L_01902_gR918f	TGTCTAAATTCTAGAAAGGT	TGG	0.3	930	9	0.00989011	0.491755	L_conig000001_1	+	1900466..1900485	TATATGTCTAAATTCTAGAAAGGT	AAACACCTTTCTAGAATTTAGACA				1,1,0,1,0,1,1,0,1,0,0,0,1,0,0,0,0,0,0,0	GAACTAGGCTTAAAAGAAGACGG
sgRNA_1858	L_01909	murI	HI_1739.2	L_01909_gR714f	CAATAGAGATAATGCCAATT	GGG	0.3	810	93	0.117722	0.585555	L_conig000001_1	+	1908879..1908898	TATACAATAGAGATAATGCCAATT	AAACAATTGGCATTATCTCTATTG				1,0,0,1,1,1,0,1,0,0,0,1,0,0,0,0,0,0,0,0	ATTAAATTAGATTAAGAGGCTGG
sgRNA_1859	L_01910	recG	HI_1740	L_01910_gR2071f	GCACGGCATCGAGAAGTTCA	AGG	0.55	2082	8	0.00387973	0.43656	L_conig000001_1	+	1911075..1911094	TATAGCACGGCATCGAGAAGTTCA	AAACTGAACTTCTCGATGCCGTGC				1,0,1,1,1,1,1,0,0,1,1,1,0,0,0,0,0,0,0,0	TTGCCTTATCGTTTAGAAGCTGG
sgRNA_1860	L_01911	spoT	NA	L_01911_gR2064f	ATGAGTTCAATTTTATCTGC	GGG	0.3	2115	48	0.0229117	0.64118	L_conig000001_1	+	1913146..1913165	TATAATGAGTTCAATTTTATCTGC	AAACGCAGATAAAATTGAACTCAT				1,1,1,1,0,1,0,1,1,0,1,0,0,0,0,0,0,0,0,0	AAAGAAGCAGTAGAAAAAGCAGG
sgRNA_1861	L_01912	rpoZ	HI_1742	L_01912_gR217f	CCGTTAAAATTAAATCAAAA	CGG	0.2	267	47	0.190283	0.698062	L_conig000001_1	+	1913486..1913505	TATACCGTTAAAATTAAATCAAAA	AAACTTTTGATTTAATTTTAACGG				1,0,1,0,1,0,0,1,1,0,0,0,0,0,0,0,0,0,0,0	ATGAGGTAATGCGGTACGTTGGG
sgRNA_1862	L_01913	gmk	HI_1743	L_01913_gR588f	GAAGATTTTCCTGCGCCACT	TGG	0.5	627	36	0.0593081	0.490172	L_conig000001_1	+	1914186..1914205	TATAGAAGATTTTCCTGCGCCACT	AAACAGTGGCGCAGGAAAATCTTC				1,1,1,1,1,0,1,0,0,1,0,1,0,0,0,0,0,0,0,0	TCAGAGGAACAAAAAGCAGCAGG
sgRNA_1866	L_00010	L_00010	HI_0984	L_00010_gR24r	CAAAATCAAGGGTTTTGGCA	GGG	0.4	777	20	0.0264201	0.536881	L_conig000001_1	-	16347..16366	TATACAAAATCAAGGGTTTTGGCA	AAACTGCCAAAACCCTTGATTTTG				0,1,1,0,1,0,1,0,1,1,1,0,0,0,0,0,0,0,0,0	TTGACAAGCTCGGGAAATTTCGG
sgRNA_1867	L_00014	L_00014	HI_0980	L_00014_gR269f	TACTGATACCGTTAAGGCAT	CGG	0.4	300	28	0.1	0.384387	L_conig000001_1	+	19809..19828	TATATACTGATACCGTTAAGGCAT	AAACATGCCTTAACGGTATCAGTA				0,1,1,0,0,1,0,0,1,0,1,0,0,0,1,0,0,0,0,0	TATCATAATACGCTTGCTCTTGG
sgRNA_1869	L_00016	L_00016	HI_0978	L_00016_gR803f	ATCCATAAAAGTTACAGAGA	CGG	0.3	888	82	0.09447	0.350759	L_conig000001_1	+	21763..21782	TATAATCCATAAAAGTTACAGAGA	AAACTCTCTGTAACTTTTATGGAT				0,1,1,1,0,0,0,0,1,0,0,1,0,0,1,0,0,0,0,0	CCTACTGAATTGCTTGCTCTAGG
sgRNA_1874	L_00027	L_00027	HI_0964	L_00027_gR153r	ATAAACGGCGAAGAAAATTT	GGG	0.3	1575	149	0.0958199	0.510539	L_conig000001_1	-	30951..30970	TATAATAAACGGCGAAGAAAATTT	AAACAAATTTTCTTCGCCGTTTAT				1,0,1,1,1,1,0,1,1,1,1,0,0,0,0,0,0,0,0,0	AGGCGTTTAAAGGGGAATTTTGG
sgRNA_1875	L_00028	ribF	HI_0963	L_00028_gR104r	TTGACGCAAATGGCGAAGGA	CGG	0.5	927	100	0.110254	0.313837	L_conig000001_1	-	32523..32542	TATATTGACGCAAATGGCGAAGGA	AAACTCCTTCGCCATTTGCGTCAA				1,0,1,1,0,1,0,0,0,1,0,1,0,0,0,0,0,1,0,0	AATCCGTAAAGTCTTGCGCGTGG
sgRNA_1876	L_00032	nagZ	HI_0959	L_00032_gR75r	AAATTAATCCTGCAACAAGA	GGG	0.3	1056	71	0.0685328	0.515963	L_conig000001_1	-	37095..37114	TATAAAATTAATCCTGCAACAAGA	AAACTCTTGTTGCAGGATTAATTT				1,0,1,1,1,0,0,0,1,0,1,1,0,0,0,0,0,0,0,0	GCAGATGAACTCTTTGCTCGAGG
sgRNA_1878	L_00036	slmA	HI_0955	L_00036_gR491f	AACTTCTTTTGCTAGACGAG	CGG	0.4	657	163	0.255887	0.44605	L_conig000001_1	+	41018..41037	TATAAACTTCTTTTGCTAGACGAG	AAACCTCGTCTAGCAAAAGAAGTT				1,0,1,1,1,1,0,0,1,1,1,1,0,0,0,0,0,0,0,0	TATGGTCGTGATCTTGCGCGTGG
sgRNA_1884	L_00091	L_00091	HI_0902	L_00091_gR696f	GGCAGTAAATACACTAACGT	TGG	0.4	795	96	0.123871	0.356113	L_conig000001_1	+	97352..97371	TATAGGCAGTAAATACACTAACGT	AAACACGTTAGTGTATTTACTGCC				1,1,1,1,1,0,1,0,0,1,1,0,1,0,0,0,0,0,0,0	TTAGTGATTTTTGTTGATCGTGG
sgRNA_1886	L_00094	folA	HI_0899	L_00094_gR63r	CAGGCAAGTGCCAAGGCATT	TGG	0.55	483	59	0.12743	0.609885	L_conig000001_1	-	99404..99423	TATACAGGCAAGTGCCAAGGCATT	AAACAATGCCTTGGCACTTGCCTG				1,0,1,0,1,0,0,0,1,0,0,1,0,0,0,0,0,0,0,0	GAATTTGGCTGACTTGCCCGCGG
sgRNA_1887	L_00095	emrA	HI_0898	L_00095_gR30r	TTGATACAGATTTAGTTGAT	GGG	0.25	1173	26	0.0225499	0.420298	L_conig000001_1	-	100026..100045	TATATTGATACAGATTTAGTTGAT	AAACATCAACTAAATCTGTATCAA				1,1,1,0,0,0,0,0,1,0,1,1,1,0,0,0,0,0,0,0	TGCGGTTTTCTTTTTGTTCGAGG
sgRNA_1890	L_00107	L_00107	HI_0887	L_00107_gR1581f	CTCAGTAAAGCCTGACGAAT	TGG	0.45	1599	15	0.00949968	0.572438	L_conig000001_1	+	117181..117200	TATACTCAGTAAAGCCTGACGAAT	AAACATTCGTCAGGCTTTACTGAG				1,1,1,1,0,1,0,1,0,1,0,1,0,0,0,0,0,0,0,0	CTTTTAAATCTCCGTGCTCGCGG
sgRNA_1891	L_00108	L_00108	HI_0886	L_00108_gR297f	TTTCCTCCAGTCATAGAAAT	TGG	0.35	405	105	0.272727	0.54827	L_conig000001_1	+	117683..117702	TATATTTCCTCCAGTCATAGAAAT	AAACATTTCTATGACTGGAGGAAA				1,1,1,0,0,0,1,1,1,0,1,1,0,0,0,0,0,0,0,0	GCCAATGATTACCGCAATTTCGG
sgRNA_1893	L_00113	ispB	HI_0881	L_00113_gR949f	TATCTGGATCTGCAAGTTTC	TGG	0.4	990	38	0.0391753	0.493728	L_conig000001_1	+	124108..124127	TATATATCTGGATCTGCAAGTTTC	AAACGAAACTTGCAGATCCAGATA				1,0,1,0,0,1,1,1,1,1,1,1,0,0,0,0,0,0,0,0	CCTACTGAATTGCTTGCTCTAGG
sgRNA_1905	L_00221	L_00221	HI_0767	L_00221_gR25r	CGAACCTCGCCCTTTGCATT	TGG	0.55	582	21	0.0373665	0.590293	L_conig000001_1	-	218813..218832	TATACGAACCTCGCCCTTTGCATT	AAACAATGCAAAGGGCGAGGTTCG				1,1,0,0,1,1,1,0,1,0,1,0,0,0,0,0,0,0,0,0	CATATTTAGATGCTTTCTCGTGG
sgRNA_1907	L_00232	L_00232	HI_0758	L_00232_gR25r	GCAGTAATTTCTTTATATTC	TGG	0.25	213	21	0.108808	0.627537	L_conig000001_1	-	226881..226900	TATAGCAGTAATTTCTTTATATTC	AAACGAATATAAAGAAATTACTGC				1,1,1,1,0,1,1,1,0,0,1,0,0,0,0,0,0,0,0,0	CTTTTAAATCTCCGTGCTCGCGG
sgRNA_1909	L_00258	recQ	HI_0728	L_00258_gR1811f	CGATTTCAAAACAGAAAGTG	CGG	0.35	1860	46	0.025	0.695332	L_conig000001_1	+	265865..265884	TATACGATTTCAAAACAGAAAGTG	AAACCACTTTCTGTTTTGAAATCG				1,1,1,1,0,0,1,0,0,0,1,0,0,0,0,0,0,0,0,0	AGGCGTTTAAAGGGGAATTTTGG
sgRNA_1912	L_00275	glpG	HI_0618	L_00275_gR527f	ATAAATAAGCACACAAAGTG	CGG	0.3	579	49	0.0876565	0.739459	L_conig000001_1	+	280806..280825	TATAATAAATAAGCACACAAAGTG	AAACCACTTTGTGTGCTTATTTAT				1,1,0,0,0,0,0,1,0,1,1,0,0,0,0,0,0,0,0,0	AATAATGTCTCGCTTGCTTGCGG
sgRNA_1913	L_00276	rluA	HI_0617	L_00276_gR633f	TCCAAATAAGGTTCAAGGGG	CGG	0.45	660	24	0.0375	0.359563	L_conig000001_1	+	281517..281536	TATATCCAAATAAGGTTCAAGGGG	AAACCCCCTTGAACCTTATTTGGA				1,0,1,0,0,1,0,1,1,1,1,1,1,0,0,0,0,0,0,0	CTTCGTCAAAGTCTTACTCGCGG
sgRNA_1917	L_00316	yafQ	HI_0711	L_00316_gR288f	TTTGAATAGCTCACTTTTAA	TGG	0.25	309	18	0.0622837	0.620932	L_conig000001_1	+	322554..322573	TATATTTGAATAGCTCACTTTTAA	AAACTTAAAAGTGAGCTATTCAAA				1,1,1,1,0,1,1,0,1,0,1,0,0,0,0,0,0,0,0,0	GAAGCATTTGCGGGGAAGTTTGG
sgRNA_1922	L_00345	glpC	HI_0683	L_00345_gR50r	ATAGCTTTCAGGCGAATTAA	GGG	0.35	1281	46	0.036479	0.59032	L_conig000001_1	-	356062..356081	TATAATAGCTTTCAGGCGAATTAA	AAACTTAATTCGCCTGAAAGCTAT				0,0,0,1,1,1,1,0,1,1,0,0,0,0,0,0,0,0,0,0	ATTCCTAATATTGTTGCTTGTGG
sgRNA_1923	L_00364	L_00364	NA,NA	L_00364_gR142f	TGTCAGCCACCGTGTTAATT	AGG	0.45	165	20	0.137931	0.8832	L_conig000001_1	+	373954..373973	TATATGTCAGCCACCGTGTTAATT	AAACAATTAACACGGTGGCTGACA				0,1,0,0,0,0,1,0,0,0,0,0,0,0,0,0,0,0,0,0	CGGTTGATTTCTTTTCCTCGGGG
sgRNA_1924	L_00365	hgpB	HI_0661	L_00365_gR386r	TTTAAAGCCTTGAGAAGATA	AGG	0.3	2946	382	0.130554	0.530489	L_conig000001_1	-	374747..374766	TATATTTAAAGCCTTGAGAAGATA	AAACTATCTTCTCAAGGCTTTAAA				0,1,1,0,0,0,1,0,1,1,1,1,0,0,0,0,0,0,0,0	GTAAAAGATTATATTGCTCAAGG
sgRNA_1925	L_00367	L_00367	HI_0658	L_00367_gR29r	TTCCGTTTGCCCTCGTTTTA	GGG	0.45	1917	25	0.0131787	0.536661	L_conig000001_1	-	378136..378155	TATATTCCGTTTGCCCTCGTTTTA	AAACTAAAACGAGGGCAAACGGAA				1,0,1,1,0,1,0,1,0,1,1,1,0,0,0,0,0,0,0,0	TATTTTAGACGGTGAAATTTGGG
sgRNA_1926	L_00376	L_00376	HI_0650	L_00376_gR32r	ACCAGATAAAACGATAAGTG	CGG	0.35	213	28	0.145078	0.710538	L_conig000001_1	-	385991..386010	TATAACCAGATAAAACGATAAGTG	AAACCACTTATCGTTTTATCTGGT				1,1,0,1,0,1,1,0,0,1,0,0,0,0,0,0,0,0,0,0	GCATCCAAACGCCATGCTCGAGG
sgRNA_1944	L_00442	L_00442	HI_0575	L_00442_gR639f	GCCTGATCTTCATCAGTGAA	AGG	0.45	666	24	0.0371517	0.594853	L_conig000001_1	+	450464..450483	TATAGCCTGATCTTCATCAGTGAA	AAACTTCACTGATGAAGATCAGGC				1,0,1,1,0,1,1,1,0,1,1,0,0,0,0,0,0,0,0,0	CGGTTGATTTCTTTTCCTCGGGG
sgRNA_1945	L_00443	fkbY	HI_0574	L_00443_gR566f	ATATTTAATGACTTCTTTGT	GGG	0.2	726	157	0.22238	0.498715	L_conig000001_1	+	451146..451165	TATAATATTTAATGACTTCTTTGT	AAACACAAAGAAGTCATTAAATAT				0,0,1,1,0,1,1,1,0,1,1,1,0,0,0,0,0,0,0,0	TTAGATCTTGCTTTTGCTGGAGG
sgRNA_1946	L_00452	gph	HI_0565	L_00452_gR50r	ATCAGGCAGGCTATTTACCA	AGG	0.45	675	46	0.070229	0.473979	L_conig000001_1	-	460516..460535	TATAATCAGGCAGGCTATTTACCA	AAACTGGTAAATAGCCTGCCTGAT				1,1,1,0,0,1,1,1,1,1,1,1,0,0,0,0,0,0,0,0	CCCTACGCCGATTTTGCTTGCGG
sgRNA_1948	L_00460	devB	HI_0557	L_00460_gR24r	CGACTGCATGTTGAGCAGTT	GGG	0.5	699	20	0.0294551	0.609188	L_conig000001_1	-	468390..468409	TATACGACTGCATGTTGAGCAGTT	AAACAACTGCTCAACATGCAGTCG				1,1,1,1,0,1,1,0,0,0,0,1,0,0,0,0,0,0,0,0	GATGCATTCTCTATTGCTGGCGG
sgRNA_1949	L_00463	L_00463	HI_0552	L_00463_gR576f	ATTTGGGCGAATTGGTAGAA	AGG	0.4	624	45	0.0745033	0.395496	L_conig000001_1	+	472232..472251	TATAATTTGGGCGAATTGGTAGAA	AAACTTCTACCAATTCGCCCAAAT				1,1,0,0,1,0,1,1,1,0,1,0,1,0,0,0,0,0,0,0	GAACATTATGATGTTGCTCGTGG
sgRNA_1950	L_00464	apaH	HI_0551	L_00464_gR815f	TTGCAAATCACCGACGAAAT	AGG	0.4	828	10	0.0123762	0.565918	L_conig000001_1	+	473104..473123	TATATTGCAAATCACCGACGAAAT	AAACATTTCGTCGGTGATTTGCAA				0,1,0,0,0,1,1,1,1,1,0,1,0,0,0,0,0,0,0,0	GCAAATGGCAGTGTTGATCGAGG
sgRNA_1953	L_00471	rplI	HI_0544	L_00471_gR99r	CCATAACAGCTTTACCTTGT	GGG	0.4	450	95	0.22093	0.501009	L_conig000001_1	-	476731..476750	TATACCATAACAGCTTTACCTTGT	AAACACAAGGTAAAGCTGTTATGG				1,1,1,1,1,1,1,1,1,1,0,0,0,0,0,0,0,0,0,0	CATATTCAAATTGTTGCTTGTGG
sgRNA_1959	L_00596	rne	HI_0413	L_00596_gR2734f	TTTCAATGTCCAAGTCAAAA	AGG	0.3	2808	71	0.0254663	0.510539	L_conig000001_1	+	610300..610319	TATATTTCAATGTCCAAGTCAAAA	AAACTTTTGACTTGGACATTGAAA				1,0,1,1,1,1,0,1,1,1,1,0,0,0,0,0,0,0,0,0	AAAGTGACGATTATTCCTCGTGG
sgRNA_1961	L_00601	znuC	HI_0408	L_00601_gR20r	TTGGTTTTGCTCGTTGCGAA	TGG	0.45	807	16	0.0203304	0.554996	L_conig000001_1	-	614928..614947	TATATTGGTTTTGCTCGTTGCGAA	AAACTTCGCAACGAGCAAAACCAA				1,0,1,0,1,0,0,0,1,1,0,1,0,0,0,0,0,0,0,0	CTTCGTCAAAGTCTTACTCGCGG
sgRNA_1969	L_00615	pth	HI_0394	L_00615_gR42r	TATCTGTATATTTATCGCCA	GGG	0.3	585	38	0.0672566	0.649049	L_conig000001_1	-	626950..626969	TATATATCTGTATATTTATCGCCA	AAACTGGCGATAAATATACAGATA				1,0,0,0,1,1,1,1,1,0,0,0,0,0,0,0,0,0,0,0	CCCCACTGATTTTTTGCTGGAGG
sgRNA_1970	L_00616	L_00616	HI_0393	L_00616_gR37r	AGAGTAGATTTGCCGACATT	TGG	0.4	1092	33	0.0307836	0.422304	L_conig000001_1	-	627577..627596	TATAAGAGTAGATTTGCCGACATT	AAACAATGTCGGCAAATCTACTCT				0,1,0,0,0,0,0,0,0,0,0,1,0,0,1,0,0,0,0,0	AAGATCGGCTATTTTACTCGTGG
sgRNA_1973	L_00620	L_00620	HI_0389	L_00620_gR515f	CGTTAATCCGAAACAAAGTG	CGG	0.4	549	31	0.0586011	0.724053	L_conig000001_1	+	634057..634076	TATACGTTAATCCGAAACAAAGTG	AAACCACTTTGTTTCGGATTAACG				1,0,0,0,0,0,0,1,1,1,1,0,0,0,0,0,0,0,0,0	ACATAACTTAATGTTGATCGTGG
sgRNA_2034	L_00718	L_00718	HI_0365	L_00718_gR1038f	ACTAACTGATCTGCTCGAAA	TGG	0.4	1152	111	0.0980565	0.588592	L_conig000001_1	+	703657..703676	TATAACTAACTGATCTGCTCGAAA	AAACTTTCGAGCAGATCAGTTAGT				1,0,1,1,0,0,1,1,1,1,1,0,0,0,0,0,0,0,0,0	CGGTTGATTTCTTTTCCTCGGGG
sgRNA_2040	L_00791	L_00791	HI_0290	L_00791_gR62r	GCGATTGGCACAAGATTGGC	AGG	0.55	2169	58	0.0269893	0.434364	L_conig000001_1	-	765637..765656	TATAGCGATTGGCACAAGATTGGC	AAACGCCAATCTTGTGCCAATCGC				1,1,1,1,0,1,0,1,1,1,0,0,1,0,0,0,0,0,0,0	AACGCGATTTATTTTGCGCGAGG
sgRNA_2041	L_00794	mtr	HI_0287	L_00794_gR1233f	ATTGCACCGCCTAAGAGAGA	AGG	0.5	1257	21	0.0169766	0.455749	L_conig000001_1	+	771934..771953	TATAATTGCACCGCCTAAGAGAGA	AAACTCTCTCTTAGGCGGTGCAAT				1,0,0,1,1,1,1,1,1,0,1,1,0,0,0,0,0,0,0,0	GCTTACACGTGGCTTGGTCGAGG
sgRNA_2043	L_00817	narQ	HI_0267	L_00817_gR1682f	TTTCGCAATACGAGTGGAAA	CGG	0.4	1704	19	0.0112827	0.571114	L_conig000001_1	+	792438..792457	TATATTTCGCAATACGAGTGGAAA	AAACTTTCCACTCGTATTGCGAAA				1,0,1,1,0,0,1,1,0,0,1,1,0,0,0,0,0,0,0,0	TTAGCATCTTTTCTGAATTTAGG
sgRNA_2046	L_00823	opsX	HI_0261	L_00823_gR1025f	ACAAAGGGATTTTGGAGCTT	CGG	0.4	1044	16	0.015625	0.416024	L_conig000001_1	+	801648..801667	TATAACAAAGGGATTTTGGAGCTT	AAACAAGCTCCAAAATCCCTTTGT				1,1,1,1,0,0,1,1,1,0,1,0,1,0,0,0,0,0,0,0	GCAAGGAAAAATTTTGCTTGTGG
sgRNA_2049	L_00837	hap	HI_0247	L_00837_gR41r	TATCCCTAATGAAACACAAG	CGG	0.35	4176	37	0.00890279	0.63451	L_conig000001_1	-	813570..813589	TATATATCCCTAATGAAACACAAG	AAACCTTGTGTTTCATTAGGGATA				1,1,0,1,0,1,1,1,1,1,0,0,0,0,0,0,0,0,0,0	TTAGGTATCGGTTTTGCACGTGG
sgRNA_2052	L_00843	L_00843	HI_0241	L_00843_gR21r	AAATAAATAGCGTGGACATT	GGG	0.3	294	17	0.0620438	0.486409	L_conig000001_1	-	821931..821950	TATAAAATAAATAGCGTGGACATT	AAACAATGTCCACGCTATTTATTT				1,1,1,1,0,0,0,1,0,1,0,0,1,0,0,0,0,0,0,0	ATTTTGCCTTCCCTTGCTTGCGG
sgRNA_2055	L_00875	hsdM2	HI_0215	L_00875_gR1514f	CCAAATACGGCGTTGAAGTT	CGG	0.45	1545	28	0.0183607	0.675011	L_conig000001_1	+	861711..861730	TATACCAAATACGGCGTTGAAGTT	AAACAACTTCAACGCCGTATTTGG				1,1,0,1,0,1,1,1,0,1,0,0,0,0,0,0,0,0,0,0	GCATCCAAACGCCATGCTCGAGG
sgRNA_2064	L_00941	L_00941	HI_0148	L_00941_gR1047f	TTGATCCCCACTGGCAAATC	AGG	0.5	1140	90	0.0803571	0.548039	L_conig000001_1	+	928912..928931	TATATTGATCCCCACTGGCAAATC	AAACGATTTGCCAGTGGGGATCAA				0,0,1,1,0,1,1,1,0,0,1,1,0,0,0,0,0,0,0,0	TAATCGCTTCTTCTTGATCGTGG
sgRNA_2068	L_00949	L_00949	HI_0140	L_00949_gR105r	CTGTTTCTAATTCAGCTTGG	GGG	0.4	1149	101	0.0894597	0.418358	L_conig000001_1	-	937210..937229	TATACTGTTTCTAATTCAGCTTGG	AAACCCAAGCTGAATTAGAAACAG				1,1,1,1,0,0,1,1,0,0,0,0,0,0,0,1,0,0,0,0	AAAACTGATGCTTTTCCTCGCGG
sgRNA_2074	L_00981	L_00981	HI_r01,HI_r04,HI_r16,HI_r15,HI_r12,NA,HI_r09	L_00981_gR28r	GAGTTCGGTATGGTCTCAGG	TGG	0.55	108	24	0.272727	1	L_conig000001_1,L_conig000001_1,L_conig000001_1,L_conig000001_1,L_conig000001_1,L_conig000001_1	+,+,+,-,-,-	269891..269910,303456..303475,417607..417626,1113011..1113030,966451..966470,849841..849860	TATAGAGTTCGGTATGGTCTCAGG	AAACCCTGAGACCATACCGAACTC				0,0,0,0,0,0,0,0,0,0,0,0,0,0,0,0,0,0,0,0	GCAGATGAACTCTTTGCTCGAGG
sgRNA_2076	L_01039	msbA	HI_0060	L_01039_gR44r	CAAACGCTTAAACGTTTGTA	AGG	0.35	1764	40	0.0229358	0.527378	L_conig000001_1	-	1034660..1034679	TATACAAACGCTTAAACGTTTGTA	AAACTACAAACGTTTAAGCGTTTG				1,1,1,1,1,1,1,0,1,1,0,0,0,0,0,0,0,0,0,0	GAATCCGAGCGTGTAGCTCGTGG
sgRNA_2077	L_01040	lpxK	HI_0059	L_01040_gR10r	TTGGAGTTGGAATACCAGAA	GGG	0.4	999	6	0.0061287	0.564906	L_conig000001_1	-	1036462..1036481	TATATTGGAGTTGGAATACCAGAA	AAACTTCTGGTATTCCAACTCCAA				1,0,0,1,0,0,0,1,1,1,1,1,0,0,0,0,0,0,0,0	ATCTTGCCTTCCCTTGCTTGCGG
sgRNA_2079	L_01043	L_01043	HI_0056	L_01043_gR28r	ACAAGTGATATCCACGCTTC	AGG	0.45	714	24	0.0345821	0.548803	L_conig000001_1	-	1040386..1040405	TATAACAAGTGATATCCACGCTTC	AAACGAAGCGTGGATATCACTTGT				0,0,1,1,1,0,1,1,1,0,1,0,0,0,0,0,0,0,0,0	TTAATCATCGGTCTTGCTCGTGG
sgRNA_2081	L_01087	rnc	HI_0014	L_01087_gR117r	TGGAATCGCCTAGGAATTCT	AGG	0.45	684	113	0.170181	0.368384	L_conig000001_1	-	1084428..1084447	TATATGGAATCGCCTAGGAATTCT	AAACAGAATTCCTAGGCGATTCCA				1,1,0,0,0,1,1,1,0,1,1,0,0,1,0,0,0,0,0,0	AACGCGATTTATTTTGCGCGAGG
sgRNA_2090	L_01161	nth	HI_1689	L_01161_gR580f	GTAATTCTGTGGTCGGGTGG	GGG	0.55	636	53	0.086039	0.415732	L_conig000001_1	+	1164404..1164423	TATAGTAATTCTGTGGTCGGGTGG	AAACCCACCCGACCACAGAATTAC				1,1,0,0,0,0,1,1,0,0,1,1,1,0,0,0,0,0,0,0	CGGCTCTGATAATTTGCTCGTGG
sgRNA_2096	L_01177	moaA	HI_1676	L_01177_gR55r	TAGTAATATTGACGTTGGAA	AGG	0.3	1014	51	0.0513078	0.653685	L_conig000001_1	-	1187043..1187062	TATATAGTAATATTGACGTTGGAA	AAACTTCCAACGTCAATATTACTA			TGGAA	1,0,1,1,0,1,1,1,0,0,1,0,0,0,0,0,0,0,0,0	GGCGGTTTTCATATTGATCGTGG
sgRNA_2098	L_01182	L_01182	HI_1671	L_01182_gR1046f	TAAGGGGTAGTTCAAGGAAA	AGG	0.4	1083	34	0.0319849	0.616528	L_conig000001_1	+	1192992..1193011	TATATAAGGGGTAGTTCAAGGAAA	AAACTTTCCTTGAACTACCCCTTA				1,1,1,0,1,0,1,1,1,0,0,0,0,0,0,0,0,0,0,0	TCCGTATTGGCGGGGACTTTTGG
sgRNA_2099	L_01189	L_01189	HI_1663	L_01189_gR24r	TTTGTTGGAATGCGGTAACG	GGG	0.45	639	20	0.0323102	0.489605	L_conig000001_1	-	1199101..1199120	TATATTTGTTGGAATGCGGTAACG	AAACCGTTACCGCATTCCAACAAA				1,1,1,1,0,1,1,1,1,0,1,1,0,0,0,0,0,0,0,0	CGATATTTGTGGCTTGCTTGTGG
sgRNA_2101	L_01197	L_01197	HI_1655	L_01197_gR1532f	TCGAGCCGCGAGCAATTTAT	AGG	0.5	1728	193	0.112998	0.608653	L_conig000001_1	+	1211515..1211534	TATATCGAGCCGCGAGCAATTTAT	AAACATAAATTGCTCGCGGCTCGA				0,1,1,0,0,1,0,0,1,1,0,1,0,0,0,0,0,0,0,0	AATAATGTCTCGCTTGCTTGCGG
sgRNA_2102	L_01199	tldD	HI_1653	L_01199_gR15r	TGAGTAATGTATTTGAAACT	TGG	0.25	1449	11	0.00769769	0.544005	L_conig000001_1	-	1212763..1212782	TATATGAGTAATGTATTTGAAACT	AAACAGTTTCAAATACATTACTCA				1,1,1,1,0,1,1,1,1,0,0,1,0,0,0,0,0,0,0,0	CCATATTTAGATGTTGCACGGGG
sgRNA_2105	L_01229	mao2	HI_1245	L_01229_gR11r	GGCTGCTTGACGTAATTGTT	CGG	0.45	2271	7	0.00310973	0.570853	L_conig000001_1	-	1248473..1248492	TATAGGCTGCTTGACGTAATTGTT	AAACAACAATTACGTCAAGCAGCC				1,1,1,1,0,0,0,0,0,1,1,1,0,0,0,0,0,0,0,0	GATGCTTTCGTTACTGCTCGTGG
sgRNA_2106	L_01230	L_01230	HI_1246	L_01230_gR41r	TGTGAAGATGGGGAATAAAG	GGG	0.4	1944	37	0.0192308	0.509326	L_conig000001_1	-	1250980..1250999	TATATGTGAAGATGGGGAATAAAG	AAACCTTTATTCCCCATCTTCACA				0,1,0,1,0,1,1,1,0,1,1,1,0,0,0,0,0,0,0,0	TATCATAATACGCTTGCTCTTGG
sgRNA_2107	L_01231	L_01231	HI_1247	L_01231_gR2010f	AAGTCGGAATGCAGAATGAA	TGG	0.4	2040	27	0.0133663	0.584417	L_conig000001_1	+	1254910..1254929	TATAAAGTCGGAATGCAGAATGAA	AAACTTCATTCTGCATTCCGACTT				1,0,1,1,1,1,1,0,0,1,0,0,0,0,0,0,0,0,0,0	AAAACTGATGCTTTTCCTCGCGG
sgRNA_2125	L_01342	L_01342	HI_1369	L_01342_gR2427f	GAGCAGAATAACAACATTAA	TGG	0.3	2448	18	0.00741351	0.616314	L_conig000001_1	+	1377579..1377598	TATAGAGCAGAATAACAACATTAA	AAACTTAATGTTGTTATTCTGCTC				1,1,0,0,1,1,0,1,1,1,0,0,0,0,0,0,0,0,0,0	GCAACGCTATTTCGGATTTTGGG
sgRNA_2140	L_01413	L_01413	NA	L_01413_gR62r	ACAGTCTTGATTAAGATTTA	GGG	0.25	120	58	0.58	0.741376	L_conig000001_1	-	1438767..1438786	TATAACAGTCTTGATTAAGATTTA	AAACTAAATCTTAATCAAGACTGT				0,1,0,1,0,1,1,0,1,0,0,0,0,0,0,0,0,0,0,0	TGTAAATGCTGGTGGTATTTGGG
sgRNA_2143	L_01441	bioD-A	HI_1445	L_01441_gR650f	TTGCACTCCCTGCCCTTGCA	AGG	0.6	729	76	0.107193	0.44554	L_conig000001_1	+	1459964..1459983	TATATTGCACTCCCTGCCCTTGCA	AAACTGCAAGGGCAGGGAGTGCAA				1,1,1,1,0,1,1,1,1,1,1,1,0,0,0,0,0,0,0,0	CCCCACTGATTTTTTGCTGGAGG
sgRNA_2150	L_01453	L_01453	HI_1459	L_01453_gR461f	TACTAAATCTTCAGCAAGAT	CGG	0.3	546	82	0.155894	0.733962	L_conig000001_1	+	1468830..1468849	TATATACTAAATCTTCAGCAAGAT	AAACATCTTGCTGAAGATTTAGTA				1,1,0,1,0,0,1,1,1,0,0,0,0,0,0,0,0,0,0,0	ATAACCAACACTTTTGCTGGTGG
sgRNA_2152	L_01457	L_01457	HI_1462.2,HI_1338	L_01457_gR427f	TAGAACCATAAACAGTTAAA	TGG	0.25	495	65	0.136842	0.601115	L_conig000001_1	+	1472914..1472933	TATATAGAACCATAAACAGTTAAA	AAACTTTAACTGTTTATGGTTCTA				1,1,1,0,0,1,1,0,1,1,1,0,0,0,0,0,0,0,0,0	ACAGCCCACAATATTGTTCGTGG
sgRNA_2156	L_01464	dacB	HI_1330	L_01464_gR69r	TAATATTGGCGAAGGTTGGA	AGG	0.4	1440	65	0.0457746	0.38654	L_conig000001_1	-	1479168..1479187	TATATAATATTGGCGAAGGTTGGA	AAACTCCAACCTTCGCCAATATTA				1,1,1,0,0,0,0,1,0,1,1,1,1,0,0,0,0,0,0,0	CATATTCAAATTGTTGCTTGTGG
sgRNA_2157	L_01465	rpS15-B	HI_1328	L_01465_gR200f	GATTTGAACTTCAGAAGAAC	CGG	0.35	270	67	0.268	0.521402	L_conig000001_1	+	1481498..1481517	TATAGATTTGAACTTCAGAAGAAC	AAACGTTCTTCTGAAGTTCAAATC				1,1,1,1,1,1,0,1,0,1,1,0,0,0,0,0,0,0,0,0	AACAACCCATATTTTGCTTGCGG
sgRNA_2158	L_01468	fabA	HI_1325	L_01468_gR436f	TTGTTGGCGCGGGTAATTGC	GGG	0.55	534	95	0.184825	0.476005	L_conig000001_1	+	1483235..1483254	TATATTGTTGGCGCGGGTAATTGC	AAACGCAATTACCCGCGCCAACAA				1,0,1,1,1,1,1,1,1,0,0,1,0,0,0,0,0,0,0,0	TACTTGGCTCCCCTTGCTTGCGG
sgRNA_2161	L_01508	gltS	HI_1530	L_01508_gR35r	AACTAAGCTTGCTAATGCAA	GGG	0.35	1215	31	0.0259414	0.70273	L_conig000001_1	-	1523602..1523621	TATAAACTAAGCTTGCTAATGCAA	AAACTTGCATTAGCAAGCTTAGTT				1,1,0,1,0,1,1,0,0,0,1,0,0,0,0,0,0,0,0,0	ACTTATTTTTATGTTGCTTGGGG
sgRNA_2162	L_01509	rimK	HI_1531	L_01509_gR883f	AACTATAAAGACGAGGTTCT	CGG	0.35	909	23	0.0258718	0.339971	L_conig000001_1	+	1525690..1525709	TATAAACTATAAAGACGAGGTTCT	AAACAGAACCTCGTCTTTATAGTT				1,1,1,1,0,1,1,1,1,1,0,0,0,0,0,1,0,0,0,0	GCAAGGAAAAATTTTGCTTGTGG
sgRNA_2171	L_01552	alr	HI_1575	L_01552_gR19r	GAACTAATTTTCGCTGTCGC	CGG	0.45	1083	15	0.014111	0.450041	L_conig000001_1	-	1562352..1562371	TATAGAACTAATTTTCGCTGTCGC	AAACGCGACAGCGAAAATTAGTTC				0,1,1,1,0,1,1,1,1,1,1,1,0,0,0,0,0,0,0,0	TTTAGCGAGCTTCATGCTCGTGG
sgRNA_2173	L_01555	L_01555	HI_1579	L_01555_gR310f	TATCAGCTTGAATTTTAACA	GGG	0.25	465	152	0.341573	0.460142	L_conig000001_1	+	1567267..1567286	TATATATCAGCTTGAATTTTAACA	AAACTGTTAAAATTCAAGCTGATA				0,1,1,0,1,1,0,0,1,1,1,1,0,0,0,0,0,0,0,0	TTACGATGAGATCGGATTTTGGG
sgRNA_2175	L_01557	argS	HI_1583	L_01557_gR29r	CATCGCTTGTTTAATTTTAT	CGG	0.25	1734	25	0.0145858	0.696893	L_conig000001_1	-	1568439..1568458	TATACATCGCTTGTTTAATTTTAT	AAACATAAAATTAAACAAGCGATG				0,1,1,1,0,0,1,1,1,0,0,0,0,0,0,0,0,0,0,0	CACTGAAAATAGTGACTTCTGGG
sgRNA_2181	L_01616	L_01616	HI_1637	L_01616_gR1354f	TTACCGCCAAGCGCAAAGTG	CGG	0.55	1413	56	0.040201	0.697264	L_conig000001_1	+	1633489..1633508	TATATTACCGCCAAGCGCAAAGTG	AAACCACTTTGCGCTTGGCGGTAA				1,1,1,1,0,1,1,1,0,0,0,0,0,0,0,0,0,0,0,0	TGCAGAACCAGGACAAGCTGCGG
sgRNA_2182	L_01623	truA	HI_1644	L_01623_gR736f	CTAATTCTTCTTGTACACTG	CGG	0.35	810	71	0.0898734	0.469696	L_conig000001_1	+	1640858..1640877	TATACTAATTCTTCTTGTACACTG	AAACCAGTGTACAAGAAGAATTAG				1,0,1,1,1,1,1,1,1,1,1,0,0,0,0,0,0,0,0,0	CGGTTGATTTCTTTTCCTCGGGG
sgRNA_2185	L_01628	pfs	HI_1216	L_01628_gR518f	CAATAACGCCGTCGTGCCAA	TGG	0.55	690	169	0.252239	0.660948	L_conig000001_1	+	1647889..1647908	TATACAATAACGCCGTCGTGCCAA	AAACTTGGCACGACGGCGTTATTG				1,0,1,1,0,1,1,1,0,1,0,0,0,0,0,0,0,0,0,0	GATGTAATTATGGTTGCTCGTGG
sgRNA_2189	L_01662	L_01662	HI_1181	L_01662_gR228r	TCGCAATAGCAGGATAACCT	GGG	0.45	585	224	0.39646	0.54231	L_conig000001_1	-	1683401..1683420	TATATCGCAATAGCAGGATAACCT	AAACAGGTTATCCTGCTATTGCGA				1,1,0,1,0,1,0,0,1,1,1,1,0,0,0,0,0,0,0,0	ATTCCTAATATTGTTGCTTGTGG
sgRNA_2190	L_01663	artP	HI_1180	L_01663_gR72r	TATCGCCTTCTTCTGCTTCA	AGG	0.45	732	68	0.0955056	0.636632	L_conig000001_1	-	1683956..1683975	TATATATCGCCTTCTTCTGCTTCA	AAACTGAAGCAGAAGAAGGCGATA				1,1,0,1,1,1,0,1,1,0,0,0,0,0,0,0,0,0,0,0	ATTCCTAATATTGTTGCTTGTGG
sgRNA_2192	L_01678	L_01678	HI_1164	L_01678_gR972f	GCGTAGAAAGTGTTTTCTTG	TGG	0.4	1044	69	0.0673828	0.561041	L_conig000001_1	+	1696471..1696490	TATAGCGTAGAAAGTGTTTTCTTG	AAACCAAGAAAACACTTTCTACGC				1,1,1,1,1,0,1,1,0,1,0,0,0,0,0,0,0,0,0,0	TACTGAAGGTAGAGTAATTTCGG
sgRNA_2194	L_01687	L_01687	HI_1154	L_01687_gR1167f	TCTAAAGTTTTGTCTAACAA	AGG	0.25	1323	153	0.117421	0.567064	L_conig000001_1	+	1708904..1708923	TATATCTAAAGTTTTGTCTAACAA	AAACTTGTTAGACAAAACTTTAGA				1,0,0,1,1,0,1,1,0,0,0,1,0,0,0,0,0,0,0,0	CTATCATCTTTTCTGAATTTAGG
sgRNA_2195	L_01692	L_01692	HI_1149	L_01692_gR97r	TTATCCGAAACAATATTTAT	CGG	0.2	519	93	0.186373	0.54231	L_conig000001_1	-	1712891..1712910	TATATTATCCGAAACAATATTTAT	AAACATAAATATTGTTTCGGATAA				1,1,0,1,0,0,0,1,1,1,1,1,0,0,0,0,0,0,0,0	ACTTATTTTTATGTTGCTTGGGG
sgRNA_2197	L_01694	ptsN	HI_1147	L_01694_gR30r	CGCCCTGACGAATATTTTCA	GGG	0.45	495	26	0.0547368	0.635457	L_conig000001_1	-	1714074..1714093	TATACGCCCTGACGAATATTTTCA	AAACTGAAAATATTCGTCAGGGCG				1,0,1,1,1,0,1,0,1,0,0,0,0,0,0,0,0,0,0,0	TTAGCATCTTTTCTGAATTTAGG
sgRNA_2198	L_01695	L_01695	HI_1146	L_01695_gR56r	GGCATCTTCTAATGCTCGTA	AGG	0.45	858	52	0.0620525	0.585702	L_conig000001_1	-	1714612..1714631	TATAGGCATCTTCTAATGCTCGTA	AAACTACGAGCATTAGAAGATGCC				1,1,0,1,1,1,1,1,1,0,0,0,0,0,0,0,0,0,0,0	GATGTAATTATGGTTGCTCGTGG
sgRNA_2200	L_01712	mraZ	HI_1129	L_01712_gR396f	ATTTCAGCGCGATAGCGAGT	TGG	0.5	456	57	0.130734	0.473727	L_conig000001_1	+	1734850..1734869	TATAATTTCAGCGCGATAGCGAGT	AAACACTCGCTATCGCGCTGAAAT				0,1,1,1,0,0,1,1,1,1,1,1,0,0,0,0,0,0,0,0	ACATAACTTAATGTTGATCGTGG
sgRNA_2201	L_01732	L_01732	HI_1104	L_01732_gR1184f	GCCGACGGCAGAGCCAATTA	AGG	0.6	1224	37	0.0307309	0.583266	L_conig000001_1	+	1759523..1759542	TATAGCCGACGGCAGAGCCAATTA	AAACTAATTGGCTCTGCCGTCGGC				1,1,0,1,0,0,1,1,0,0,1,1,0,0,0,0,0,0,0,0	TTAAAATTAGGGCTTGCTGGCGG
sgRNA_2209	L_01790	L_01790	HI_1042	L_01790_gR20r	TAGAGCTTGTTTAAGTTGAG	CGG	0.35	102	16	0.195122	0.400943	L_conig000001_1	-	1818028..1818047	TATATAGAGCTTGTTTAAGTTGAG	AAACCTCAACTTAAACAAGCTCTA				1,0,1,1,0,0,1,0,1,0,0,0,0,0,0,0,1,0,0,0	CCATTAACCTGTGTTGCTCGTGG
sgRNA_2214	L_01795	L_01795	HI_1037	L_01795_gR120r	CTGTTAAACCTGCACGACGA	CGG	0.5	885	116	0.134104	0.510037	L_conig000001_1	-	1823165..1823184	TATACTGTTAAACCTGCACGACGA	AAACTCGTCGTGCAGGTTTAACAG				0,1,1,0,1,0,1,1,1,1,1,0,0,0,0,0,0,0,0,0	AATAATGTCTCGCTTGCTTGCGG
sgRNA_2215	L_01807	lspA	HI_1006	L_01807_gR390f	ACATAGGTAAGATTGAAAAC	AGG	0.3	516	123	0.247984	0.566938	L_conig000001_1	+	1836300..1836319	TATAACATAGGTAAGATTGAAAAC	AAACGTTTTCAATCTTACCTATGT				1,1,1,1,1,1,0,0,1,0,1,0,0,0,0,0,0,0,0,0	TTAGTGATTTTTGTTGATCGTGG
sgRNA_2219	L_00001	L_00001	HI_0582	L_00001_gR68r	CATACGAGCTGGTGCAAGTG	CGG	0.55	1890	64	0.0342246	0.648366	L_conig000001_1	-	65..84	TATACATACGAGCTGGTGCAAGTG	AAACCACTTGCACCAGCTCGTATG				1,0,1,1,0,0,0,1,1,0,0,1,0,0,0,0,0,0,0,0	TCGGTATAACGCATTGCAGCGGG
sgRNA_2222	L_00015	greB	HI_0569	L_00015_gR461f	AAGCGCAAGCCAGCCTTGAC	GGG	0.6	489	25	0.0533049	0.468792	L_conig000001_1	+	12433..12452	TATAAAGCGCAAGCCAGCCTTGAC	AAACGTCAAGGCTGGCTTGCGCTT				0,0,1,1,0,1,1,1,1,1,1,1,0,0,0,0,0,0,0,0	GTAGGTCGATTAATTCCTGCGGG
sgRNA_2223	L_00024	L_00024	HI_0559.1	L_00024_gR39r	CGACTATCTGTAAAATCAGA	GGG	0.35	417	35	0.0881612	0.696651	L_conig000001_1	-	23361..23380	TATACGACTATCTGTAAAATCAGA	AAACTCTGATTTTACAGATAGTCG				0,1,0,1,0,1,0,1,1,1,0,0,0,0,0,0,0,0,0,0	GATAAAATCTTTATTGCCGCAGG
sgRNA_2234	L_00056	L_00056	HI_0521	L_00056_gR47r	TTGATGATAAGTTAGATTAT	TGG	0.2	1545	43	0.0281967	0.471767	L_conig000001_1	-	54272..54291	TATATTGATGATAAGTTAGATTAT	AAACATAATCTAACTTATCATCAA				0,0,1,0,0,1,0,1,0,0,0,1,1,0,0,0,0,0,0,0	TCCAGTCTATTAATTGTTGCCGG
sgRNA_2235	L_00069	rbsR	HI_0506	L_00069_gR947f	ATTAATGACATGTGAAACTG	TGG	0.3	999	49	0.0500511	0.60751	L_conig000001_1	+	74073..74092	TATAATTAATGACATGTGAAACTG	AAACCAGTTTCACATGTCATTAAT				1,1,0,0,0,1,1,1,1,1,1,0,0,0,0,0,0,0,0,0	CGGTTATAAGCCATTACTGCAGG
sgRNA_2236	L_00074	rbsD	HI_0501	L_00074_gR321f	CGTTCCACACTTAATGGAAT	TGG	0.4	420	96	0.24	0.609827	L_conig000001_1	+	78867..78886	TATACGTTCCACACTTAATGGAAT	AAACATTCCATTAAGTGTGGAACG				1,1,1,0,1,1,0,0,1,1,0,0,0,0,0,0,0,0,0,0	ACAGAAGCCGCAATTGCTGGTGG
sgRNA_2240	L_00093	L_00093	HI_0479	L_00093_gR61r	ACTTTTGGCACTGCATCTTG	TGG	0.45	1374	57	0.0420975	0.653386	L_conig000001_1	-	95418..95437	TATAACTTTTGGCACTGCATCTTG	AAACCAAGATGCAGTGCCAAAAGT				1,1,1,0,0,0,0,1,1,1,1,0,0,0,0,0,0,0,0,0	GGTGCATTAGGTATTGCTGTGGG
sgRNA_2246	L_00107	rpiA	HI_0464	L_00107_gR626f	ATATTGTAATGCAGCTTGTG	CGG	0.35	660	31	0.0484375	0.63451	L_conig000001_1	+	110453..110472	TATAATATTGTAATGCAGCTTGTG	AAACCACAAGCTGCATTACAATAT				1,1,1,0,0,1,1,1,1,1,0,0,0,0,0,0,0,0,0,0	GATTACAACAGCATTGCCGCAGG
sgRNA_2252	L_00122	L_00122	HI_0450	L_00122_gR58r	TAAGCCTGTTGAACGCCCTT	TGG	0.5	138	54	0.457627	0.710527	L_conig000001_1	-	126057..126076	TATATAAGCCTGTTGAACGCCCTT	AAACAAGGGCGTTCAACAGGCTTA				1,0,0,1,0,1,0,1,1,0,1,0,0,0,0,0,0,0,0,0	ACACCAGTTGCAGTTGCAGCAGG
sgRNA_2255	L_00132	L_00132	HI_0441	L_00132_gR800f	AACAATATGTTTCAAGACAT	CGG	0.25	846	43	0.0520581	0.50617	L_conig000001_1	+	135914..135933	TATAAACAATATGTTTCAAGACAT	AAACATGTCTTGAAACATATTGTT				0,0,1,0,0,0,0,1,1,0,1,0,1,0,0,0,0,0,0,0	ATGAGTAATGAAATTGCCGCTGG
sgRNA_2256	L_00138	comE	HI_0435	L_00138_gR79r	AAACGTTCGTTATCTGTTTT	AGG	0.3	1338	75	0.0569044	0.493673	L_conig000001_1	-	141059..141078	TATAAAACGTTCGTTATCTGTTTT	AAACAAAACAGATAACGAACGTTT				1,1,1,1,0,0,1,0,1,1,1,1,0,0,0,0,0,0,0,0	GATAAAATCTTTATTGCCGCAGG
sgRNA_2261	L_00168	mutH	HI_0403	L_00168_gR660f	AGTAATTGTTCAAGGGTTTG	TGG	0.35	672	9	0.0138037	0.473979	L_conig000001_1	+	173984..174003	TATAAGTAATTGTTCAAGGGTTTG	AAACCAAACCCTTGAACAATTACT				1,1,1,0,0,1,1,1,1,1,1,1,0,0,0,0,0,0,0,0	ATGAGTAATGAAATTGCCGCTGG
sgRNA_2270	L_00216	L_00216	HI_0358	L_00216_gR612f	TCAATATATTGTTGCCAATA	AGG	0.25	648	33	0.0525478	0.725984	L_conig000001_1	+	216345..216364	TATATCAATATATTGTTGCCAATA	AAACTATTGGCAACAATATATTGA				1,1,1,1,0,1,0,0,0,1,0,0,0,0,0,0,0,0,0,0	CGGATTTCACCACTTGCGGCAGG
sgRNA_2273	L_00221	galE	HI_0351	L_00221_gR11r	AGCGCCACCCGTCACTAAAA	TGG	0.55	1017	7	0.00702106	0.484535	L_conig000001_1	-	220374..220393	TATAAGCGCCACCCGTCACTAAAA	AAACTTTTAGTGACGGGTGGCGCT				0,1,1,1,1,1,1,1,0,1,1,0,0,0,0,0,0,0,0,0	ATACTGCGGCGTATTGCTGGCGG
sgRNA_2274	L_00238	relA	HI_0334	L_00238_gR2193f	TGTTCAATCACAAAATCCTG	CGG	0.35	2232	36	0.0162749	0.590293	L_conig000001_1	+	238140..238159	TATATGTTCAATCACAAAATCCTG	AAACCAGGATTTTGTGATTGAACA				1,1,1,0,1,0,1,1,0,0,1,0,0,0,0,0,0,0,0,0	AAGAAACTTTATATTGCAGCTGG
sgRNA_2277	L_00246	L_00246	HI_0326	L_00246_gR497f	GAACAAAGTGCGGTCAAATT	TGG	0.4	594	94	0.163763	0.703058	L_conig000001_1	+	244607..244626	TATAGAACAAAGTGCGGTCAAATT	AAACAATTTGACCGCACTTTGTTC				1,1,0,1,0,0,1,0,1,1,0,0,0,0,0,0,0,0,0,0	ACTTTATCAGAAATTGTTGCTGG
sgRNA_2278	L_00249	gloA	HI_0323	L_00249_gR311f	TTTGTATTCTGGGTTTTCAC	TGG	0.35	408	94	0.242268	0.547788	L_conig000001_1	+	247477..247496	TATATTTGTATTCTGGGTTTTCAC	AAACGTGAAAACCCAGAATACAAA				0,1,1,1,0,0,0,1,0,1,1,1,0,0,0,0,0,0,0,0	ACAGAAGCCGCAATTGCTGGTGG
sgRNA_2282	L_00261	xerD	HI_0309	L_00261_gR818f	ATCCAAACGATAAGATTGAA	CGG	0.3	894	73	0.083524	0.571059	L_conig000001_1	+	256539..256558	TATAATCCAAACGATAAGATTGAA	AAACTTCAATCTTATCGTTTGGAT				1,1,0,1,0,1,1,1,1,1,1,0,0,0,0,0,0,0,0,0	TTCGCGATTGTACTTGCTGTTGG
sgRNA_2283	L_00277	corC	HI_0301	L_00277_gR602f	CACAGGAAAACGAGAATGAG	CGG	0.45	900	295	0.335227	0.521583	L_conig000001_1	+	269363..269382	TATACACAGGAAAACGAGAATGAG	AAACCTCATTCTCGTTTTCCTGTG				1,1,1,1,1,0,1,1,1,0,1,0,0,0,0,0,0,0,0,0	AGTTCACGGCAAATTGTTGCAGG
sgRNA_2300	L_00337	L_00337	HI_0246	L_00337_gR28r	ACGACTGCAGCAGCAAATGC	GGG	0.55	447	24	0.0562061	0.615948	L_conig000001_1	-	330483..330502	TATAACGACTGCAGCAGCAAATGC	AAACGCATTTGCTGCTGCAGTCGT				1,0,1,1,0,1,0,1,1,0,0,1,0,0,0,0,0,0,0,0	CACGATAAATTAATTGCTGTTGG
sgRNA_2311	L_00374	prlC	HI_0214	L_00374_gR2025f	AGGCCTTGAATGTTAAGTAA	TGG	0.35	2046	18	0.0088845	0.64118	L_conig000001_1	+	375759..375778	TATAAGGCCTTGAATGTTAAGTAA	AAACTTACTTAACATTCAAGGCCT				1,1,1,1,0,1,0,1,1,0,1,0,0,0,0,0,0,0,0,0	TAAAAAACCCGCATTTCTGCGGG
sgRNA_2312	L_00378	L_00378	HI_0211	L_00378_gR74r	GCTATTACCATGCCACTGAT	AGG	0.45	726	70	0.0991501	0.490118	L_conig000001_1	-	378919..378938	TATAGCTATTACCATGCCACTGAT	AAACATCAGTGGCATGGTAATAGC				1,1,1,1,1,1,0,1,1,1,1,0,0,0,0,0,0,0,0,0	ACACCAGTTGCAGTTGCAGCAGG
sgRNA_2313	L_00382	nadN	HI_0206	L_00382_gR1784f	AAATGCACTGAGTGCAAAGG	TGG	0.45	1812	25	0.0139509	0.48436	L_conig000001_1	+	385196..385215	TATAAAATGCACTGAGTGCAAAGG	AAACCCTTTGCACTCAGTGCATTT				0,1,1,0,1,0,0,0,1,1,1,1,0,0,0,0,0,0,0,0	CAGGCTGGCGCAGGTGCTGCTGG
sgRNA_2314	L_00388	selD	HI_0200	L_00388_gR921f	TCATTGCCAACGATCAGATT	TGG	0.4	972	48	0.0504202	0.667905	L_conig000001_1	+	389328..389347	TATATCATTGCCAACGATCAGATT	AAACAATCTGATCGTTGGCAATGA				1,1,1,1,0,0,1,1,0,1,0,0,0,0,0,0,0,0,0,0	AAGGTAGCTTTCATTACTGCAGG
sgRNA_2317	L_00393	L_00393	HI_0195.1	L_00393_gR3281f	GCTAAGGGTAAACATTGCCG	AGG	0.5	3321	37	0.0112087	0.517694	L_conig000001_1	+	396743..396762	TATAGCTAAGGGTAAACATTGCCG	AAACCGGCAATGTTTACCCTTAGC				1,0,1,0,0,1,1,1,0,0,0,0,1,0,0,0,0,0,0,0	GAAAGCGCAGACATTACTGCTGG
sgRNA_2318	L_00394	menE	HI_0194	L_00394_gR1347f	TGAATAGCAAAATCTTGCCA	AGG	0.35	1359	9	0.00672143	0.733653	L_conig000001_1	+	398171..398190	TATATGAATAGCAAAATCTTGCCA	AAACTGGCAAGATTTTGCTATTCA				0,0,1,1,0,1,1,1,0,0,0,0,0,0,0,0,0,0,0,0	ATTGGTTAAAGAATTGCAGCTGG
sgRNA_2320	L_00406	L_00406	HI_0183	L_00406_gR1378f	CATCCCATAAAGGTCCATCA	AGG	0.45	1440	59	0.0415493	0.465664	L_conig000001_1	+	408397..408416	TATACATCCCATAAAGGTCCATCA	AAACTGATGGACCTTTATGGGATG				1,1,1,0,1,0,1,1,1,1,0,1,0,0,0,0,0,0,0,0	AACGTTGTTGCCATTGCTGCAGG
sgRNA_2321	L_00407	L_00407	HI_0182	L_00407_gR822f	TCATAGTCGGTTTTAGGTGT	TGG	0.4	915	90	0.100559	0.555196	L_conig000001_1	+	409464..409483	TATATCATAGTCGGTTTTAGGTGT	AAACACACCTAAAACCGACTATGA				1,0,0,1,1,1,1,1,1,1,0,0,0,0,0,0,0,0,0,0	TTAGAAGCGATACTTGATGCAGG
sgRNA_2322	L_00414	L_00414	HI_0175	L_00414_gR21r	TCTTTGGAACATTCCAATTG	GGG	0.35	735	17	0.0237762	0.445848	L_conig000001_1	-	416630..416649	TATATCTTTGGAACATTCCAATTG	AAACCAATTGGAATGTTCCAAAGA				1,1,1,0,1,1,1,0,0,1,1,1,0,0,0,0,0,0,0,0	ACAGCAATACCAATGGCTGCAGG
sgRNA_2324	L_00416	L_00416	HI_0173	L_00416_gR143f	GCAAGCTTTGGCAATACCAA	GGG	0.45	261	115	0.477178	0.544575	L_conig000001_1	+	418785..418804	TATAGCAAGCTTTGGCAATACCAA	AAACTTGGTATTGCCAAAGCTTGC				1,1,1,1,1,1,0,1,1,1,0,0,0,0,0,0,0,0,0,0	GTATTGCCGCCTATTGTTGCGGG
sgRNA_2325	L_00417	apbE	HI_0172	L_00417_gR910f	CTGTTATTGAACCATCATCA	AGG	0.35	1041	128	0.125367	0.64658	L_conig000001_1	+	419815..419834	TATACTGTTATTGAACCATCATCA	AAACTGATGATGGTTCAATAACAG				1,0,0,1,0,1,0,1,1,1,1,0,0,0,0,0,0,0,0,0	ATCAAAGGTTTATTTGCTGTAGG
sgRNA_2326	L_00423	nqrA	HI_0164	L_00423_gR1309f	GTGCTGGTTTTCCCGCAATT	GGG	0.5	1344	32	0.0241692	0.589737	L_conig000001_1	+	425837..425856	TATAGTGCTGGTTTTCCCGCAATT	AAACAATTGCGGGAAAACCAGCAC				1,0,1,0,0,1,0,1,1,0,1,1,0,0,0,0,0,0,0,0	GGTATTGATTTATTTGCTTCTGG
sgRNA_2329	L_00441	L_00441	HI_0146	L_00441_gR961f	CTAAAGAAATGGCGGTGGCA	AGG	0.5	990	26	0.0268041	0.505919	L_conig000001_1	+	443901..443920	TATACTAAAGAAATGGCGGTGGCA	AAACTGCCACCGCCATTTCTTTAG				1,1,0,0,1,1,0,1,1,0,1,1,0,0,0,0,0,0,0,0	AAAAAAATGGTCATTGGTGCGGG
sgRNA_2337	L_00459	L_00459	HI_0131	L_00459_gR119r	GGTGGTTTCGCACAAAATAT	TGG	0.4	1041	115	0.112635	0.641623	L_conig000001_1	-	459865..459884	TATAGGTGGTTTCGCACAAAATAT	AAACATATTTTGTGCGAAACCACC				1,1,0,0,1,0,0,1,1,0,1,0,0,0,0,0,0,0,0,0	CAACGATAAGCATTGCTGGAAGG
sgRNA_2342	L_00476	L_00476	HI_0116	L_00476_gR141r	GGCGTGACCAAAGCAAAGTG	CGG	0.55	2136	137	0.0647448	0.662276	L_conig000001_1	-	475414..475433	TATAGGCGTGACCAAAGCAAAGTG	AAACCACTTTGCTTTGGTCACGCC				0,1,0,0,1,1,0,1,0,1,0,0,0,0,0,0,0,0,0,0	TAATATGGTCGCTTGTCAAATGG
sgRNA_2352	L_00501	L_00501	HI_0099	L_00501_gR899f	GGGTTGTTCAAAACCTGCAA	TGG	0.45	1071	169	0.160799	0.572438	L_conig000001_1	+	508862..508881	TATAGGGTTGTTCAAAACCTGCAA	AAACTTGCAGGTTTTGAACAACCC				1,1,0,1,0,1,0,1,1,1,0,1,0,0,0,0,0,0,0,0	AGTGAGCCAGAACCTGCTGCAGG
sgRNA_2354	L_00506	L_00506	HI_0094	L_00506_gR69r	GACGGATACAAATTGTGGGC	AGG	0.5	321	65	0.215947	0.441155	L_conig000001_1	-	513477..513496	TATAGACGGATACAAATTGTGGGC	AAACGCCCACAATTTGTATCCGTC				1,1,1,0,1,0,1,0,1,1,1,1,0,0,0,0,0,0,0,0	TTCGCGATTGTACTTGCTGTTGG
sgRNA_2355	L_00508	L_00508	HI_0092	L_00508_gR82r	CCCACTAACATACCATAAGC	TGG	0.45	1260	78	0.0629032	0.559953	L_conig000001_1	-	515240..515259	TATACCCACTAACATACCATAAGC	AAACGCTTATGGTATGTTAGTGGG				0,0,1,1,0,1,0,1,1,0,1,1,0,0,0,0,0,0,0,0	TCGTATCTCAAAGCTGCTGCAGG
sgRNA_2356	L_00513	thrC	HI_0087	L_00513_gR100r	TTAAGTTGAGGAATAACTTC	TGG	0.3	1278	96	0.0763116	0.413811	L_conig000001_1	-	522186..522205	TATATTAAGTTGAGGAATAACTTC	AAACGAAGTTATTCCTCAACTTAA				1,1,0,1,0,0,0,1,1,1,0,0,0,1,0,0,0,0,0,0	TCAGGATGCGTCATTGCTTCAGG
sgRNA_2415	L_00637	glnE	HI_0069	L_00637_gR2936f	TTCGATGAGGGCAGAAAGTG	CGG	0.5	2946	7	0.00239234	0.660566	L_conig000001_1	+	628011..628030	TATATTCGATGAGGGCAGAAAGTG	AAACCACTTTCTGCCCTCATCGAA				1,1,1,0,0,1,1,0,1,0,1,0,0,0,0,0,0,0,0,0	AACGATGCCCCCTGCTGCAGAGG
sgRNA_2416	L_00638	miaA	HI_0068	L_00638_gR901f	CTGTTTTACCTGAGGCTGTT	GGG	0.45	936	32	0.0349345	0.661809	L_conig000001_1	+	628927..628946	TATACTGTTTTACCTGAGGCTGTT	AAACAACAGCCTCAGGTAAAACAG				0,1,1,1,0,0,0,0,1,0,0,1,0,0,0,0,0,0,0,0	TCCAGTCTATTAATTGTTGCCGG
sgRNA_2417	L_00639	mutL	HI_0067	L_00639_gR1881f	TGTGGGGAAAGAATTTTAAT	AGG	0.3	1890	6	0.00320856	0.572637	L_conig000001_1	+	630850..630869	TATATGTGGGGAAAGAATTTTAAT	AAACATTAAAATTCTTTCCCCACA				1,1,1,1,0,1,1,0,1,0,0,1,0,0,0,0,0,0,0,0	TCAGGATGCGTCATTGCTTCAGG
sgRNA_2418	L_00641	L_00641	HI_0065	L_00641_gR448f	GGAGCATAGAAAATTCATCA	GGG	0.35	477	26	0.0568928	0.614319	L_conig000001_1	+	632613..632632	TATAGGAGCATAGAAAATTCATCA	AAACTGATGAATTTTCTATGCTCC				1,0,0,0,0,0,1,1,1,1,0,1,0,0,0,0,0,0,0,0	GTAGGTCGATTAATTCCTGCGGG
sgRNA_2421	L_00672	L_00672	HI_0035	L_00672_gR41r	TAAGCCGATTACGGCGACGA	GGG	0.55	1656	37	0.0226161	0.50607	L_conig000001_1	-	663240..663259	TATATAAGCCGATTACGGCGACGA	AAACTCGTCGCCGTAATCGGCTTA				0,1,1,1,1,1,1,1,1,1,0,0,0,0,0,0,0,0,0,0	GGTGCATTAGGTATTGCTGTGGG
sgRNA_2422	L_00675	mrdA	HI_0032	L_00675_gR34r	TCGCGGAACGGTTCGTGCGT	TGG	0.65	1956	30	0.0154959	0.510308	L_conig000001_1	-	665864..665883	TATATCGCGGAACGGTTCGTGCGT	AAACACGCACGAACCGTTCCGCGA				1,1,0,1,1,1,1,1,0,1,1,0,0,0,0,0,0,0,0,0	AAGTTCGCTAAAGATGCTGCGGG
sgRNA_2423	L_00689	ung	HI_0018	L_00689_gR612f	TGTAGTGTGTGTTGAAAGTA	AGG	0.35	660	45	0.0703125	0.500045	L_conig000001_1	+	682495..682514	TATATGTAGTGTGTGTTGAAAGTA	AAACTACTTTCAACACACACTACA				0,1,1,1,0,1,1,1,1,1,0,1,0,0,0,0,0,0,0,0	CGTAAAGCGAAAGTTGCTGCAGG
sgRNA_2428	L_00703	L_00703	HI_0005	L_00703_gR115r	CCGTTATATACCAAAGAAAC	TGG	0.35	813	111	0.139975	0.667593	L_conig000001_1	-	695957..695976	TATACCGTTATATACCAAAGAAAC	AAACGTTTCTTTGGTATATAACGG				1,1,1,0,0,1,1,1,0,0,1,0,0,0,0,0,0,0,0,0	GTCGCACAAGATATTGGTGCGGG
sgRNA_2433	L_00723	L_00723	HI_1737	L_00723_gR32r	CGCCACTATACAAATTCCGA	TGG	0.45	330	28	0.0903226	0.520856	L_conig000001_1	-	717902..717921	TATACGCCACTATACAAATTCCGA	AAACTCGGAATTTGTATAGTGGCG				1,1,0,1,0,1,1,1,1,0,1,1,0,0,0,0,0,0,0,0	GCCGTGGATAACATTCCTGCAGG
sgRNA_2434	L_00725	prfC	HI_1735	L_00725_gR1526f	TGTTTTACCCGCATCAGGGT	GGG	0.5	1584	55	0.0351662	0.398142	L_conig000001_1	+	720124..720143	TATATGTTTTACCCGCATCAGGGT	AAACACCCTGATGCGGGTAAAACA				1,1,1,0,1,1,1,1,1,1,1,1,0,0,0,0,0,0,0,0	ATCATTTACGGTATTACTGCTGG
sgRNA_2438	L_00735	mrcB	HI_1725	L_00735_gR2166f	AATCGACTATAAACTTCCGC	AGG	0.4	2346	177	0.0760963	0.554361	L_conig000001_1	+	735412..735431	TATAAATCGACTATAAACTTCCGC	AAACGCGGAAGTTTATAGTCGATT				1,1,1,1,0,1,1,0,0,1,0,1,0,0,0,0,0,0,0,0	GGTTTACCTACCATTGCTGGAGG
sgRNA_2442	L_00743	orn	HI_1715	L_00743_gR415f	ACTGATGAACCGCTAATACT	GGG	0.4	549	131	0.247637	0.523143	L_conig000001_1	+	741883..741902	TATAACTGATGAACCGCTAATACT	AAACAGTATTAGCGGTTCATCAGT				1,1,0,0,0,0,1,1,1,0,0,0,1,0,0,0,0,0,0,0	CATTCCAAGGTCATTTCTGCTGG
sgRNA_2444	L_00745	ptsH	HI_1713	L_00745_gR57r	CTTTCACAAATTGTGCAGCA	GGG	0.4	258	53	0.222689	0.516708	L_conig000001_1	-	743356..743375	TATACTTTCACAAATTGTGCAGCA	AAACTGCTGCACAATTTGTGAAAG				0,1,1,0,1,1,0,1,0,1,0,1,0,0,0,0,0,0,0,0	GTACAGCAAGTTATTGCTGATGG
sgRNA_2445	L_00746	ptsI	HI_1712	L_00746_gR31r	GCCTTACCAAAGGCAATACC	CGG	0.5	1728	27	0.015808	0.44554	L_conig000001_1	-	743667..743686	TATAGCCTTACCAAAGGCAATACC	AAACGGTATTGCCTTTGGTAAGGC				1,1,1,1,0,1,1,1,1,1,1,1,0,0,0,0,0,0,0,0	AAGCGAACAAAACTTGCTTCAGG
sgRNA_2446	L_00748	L_00748	HI_1710	L_00748_gR113r	ACCTTGTTTCAAAGAAAGTG	CGG	0.35	213	109	0.564767	0.806272	L_conig000001_1	-	746219..746238	TATAACCTTGTTTCAAAGAAAGTG	AAACCACTTTCTTTGAAACAAGGT				1,1,1,0,0,1,0,1,0,0,0,0,0,0,0,0,0,0,0,0	GTTAGATTTATTTTGCGGCATGG
sgRNA_2448	L_00750	qseB	HI_1708	L_00750_gR68r	ATCCACCGCAAAACCAAGTT	TGG	0.45	666	64	0.0990712	0.609885	L_conig000001_1	-	746930..746949	TATAATCCACCGCAAAACCAAGTT	AAACAACTTGGTTTTGCGGTGGAT				1,0,1,0,1,0,0,0,1,0,0,1,0,0,0,0,0,0,0,0	ATCAAAGCGAAAATTGGTGCGGG
sgRNA_2454	L_00765	modA	HI_1693	L_00765_gR32r	TAATCCTGCGATTAAAAGTG	CGG	0.35	765	28	0.0375839	0.733317	L_conig000001_1	-	765213..765232	TATATAATCCTGCGATTAAAAGTG	AAACCACTTTTAATCGCAGGATTA				0,1,1,1,0,1,0,0,0,1,0,0,0,0,0,0,0,0,0,0	ATTGAAAAAAATCTGCAATTTGG
sgRNA_2458	L_00774	L_00774	HI_1684	L_00774_gR572f	CGTAATTACGATGAATAAAA	AGG	0.25	582	7	0.0124555	0.6604	L_conig000001_1	+	775231..775250	TATACGTAATTACGATGAATAAAA	AAACTTTTATTCATCGTAATTACG				1,0,1,0,0,1,0,0,0,0,1,1,0,0,0,0,0,0,0,0	TTTTCTTACATATTGCTGCATGG
sgRNA_2461	L_00783	L_00783	HI_1675	L_00783_gR44r	AGCAGAAACATCCACCATAT	TGG	0.4	483	40	0.0863931	0.548587	L_conig000001_1	-	784814..784833	TATAAGCAGAAACATCCACCATAT	AAACATATGGTGGATGTTTCTGCT				1,0,1,1,0,1,1,1,0,1,0,1,0,0,0,0,0,0,0,0	TAAAAAACCCGCATTTCTGCGGG
sgRNA_2467	L_00812	ihfB	HI_1221	L_00812_gR49r	ATTTCTTTTGCAGGTAAAGT	CGG	0.3	285	45	0.169811	0.583538	L_conig000001_1	-	818913..818932	TATAATTTCTTTTGCAGGTAAAGT	AAACACTTTACCTGCAAAAGAAAT				1,1,1,1,0,0,1,0,0,1,0,1,0,0,0,0,0,0,0,0	ACACCAGTTGCAGTTGCAGCAGG
sgRNA_2469	L_00817	L_00817	HI_1225.1	L_00817_gR676f	CAATTTGATGAATAGGTAAG	GGG	0.3	696	17	0.0251479	0.493728	L_conig000001_1	+	822441..822460	TATACAATTTGATGAATAGGTAAG	AAACCTTACCTATTCATCAAATTG				1,0,1,0,0,1,1,1,1,1,1,1,0,0,0,0,0,0,0,0	GAAGCACTGGCTATTGCAGCTGG
sgRNA_2470	L_00818	uraA	HI_1227	L_00818_gR1231f	CCGCTAGGGAAGGAGGGATT	TGG	0.6	1245	11	0.00897959	0.585702	L_conig000001_1	+	823757..823776	TATACCGCTAGGGAAGGAGGGATT	AAACAATCCCTCCTTCCCTAGCGG				1,1,1,0,1,1,1,1,1,0,0,0,0,0,0,0,0,0,0,0	TGTGTCGAAGCGATTGCTTCAGG
sgRNA_2472	L_00829	proA_1	HI_1239	L_00829_gR1223f	CAAGATAAATGCTGCATCTT	TGG	0.35	1254	28	0.0226904	0.566699	L_conig000001_1	+	840385..840404	TATACAAGATAAATGCTGCATCTT	AAACAAGATGCAGCATTTATCTTG				0,0,1,1,1,1,0,1,1,0,1,0,0,0,0,0,0,0,0,0	ACTCGCAAAGAATTTGCTGAAGG
sgRNA_2474	L_00834	L_00834	HI_1244	L_00834_gR506f	GATAAAAGCCCCCACGCAAT	TGG	0.5	621	112	0.186356	0.614464	L_conig000001_1	+	844520..844539	TATAGATAAAAGCCCCCACGCAAT	AAACATTGCGTGGGGGCTTTTATC				1,0,1,1,0,1,1,1,1,0,1,0,0,0,0,0,0,0,0,0	AGTTCACGGCAAATTGTTGCAGG
sgRNA_2476	L_00854	L_00854	HI_1265	L_00854_gR1745f	GGCATCTTTGCCGAGAATAA	AGG	0.45	1764	16	0.00917431	0.698062	L_conig000001_1	+	873479..873498	TATAGGCATCTTTGCCGAGAATAA	AAACTTATTCTCGGCAAAGATGCC				1,0,1,1,1,1,0,0,0,0,0,0,0,0,0,0,0,0,0,0	TTTTAAAGCAAAATTGCTGGTGG
sgRNA_2477	L_00856	L_00856	HI_1273	L_00856_gR136r	AATTGCTGATTATATGCAGA	AGG	0.3	807	132	0.167726	0.548079	L_conig000001_1	-	874445..874464	TATAAATTGCTGATTATATGCAGA	AAACTCTGCATATAATCAGCAATT				1,1,1,0,0,1,0,1,0,1,1,1,0,0,0,0,0,0,0,0	GTAGCAGGATTAATTGCAGCGGG
sgRNA_2478	L_00858	tehB	HI_1275	L_00858_gR822f	AAGTTGTCTTTTGTCCACAC	TGG	0.4	861	36	0.0428062	0.387748	L_conig000001_1	+	876746..876765	TATAAAGTTGTCTTTTGTCCACAC	AAACGTGTGGACAAAAGACAACTT				1,1,1,0,0,1,1,1,1,0,0,1,1,0,0,0,0,0,0,0	CAGGCTGGCGCAGGTGCTGCTGG
sgRNA_2484	L_00874	L_00874	HI_1290	L_00874_gR14r	TTCAGAACGTAAATCTTTAA	GGG	0.25	1125	10	0.00904977	0.621888	L_conig000001_1	-	896950..896969	TATATTCAGAACGTAAATCTTTAA	AAACTTAAAGATTTACGTTCTGAA				0,1,0,1,0,1,1,1,0,0,0,1,0,0,0,0,0,0,0,0	ATTTTGAATTAATTTGCTGTAGG
sgRNA_2485	L_00876	L_00876	HI_1292	L_00876_gR764f	GAGCGCAGTCAGGCGAAAAT	AGG	0.55	786	19	0.0248042	0.603474	L_conig000001_1	+	899809..899828	TATAGAGCGCAGTCAGGCGAAAAT	AAACATTTTCGCCTGACTGCGCTC				1,0,1,1,1,1,0,1,0,1,0,0,0,0,0,0,0,0,0,0	GCACCTGTTAATATTCCTGCCGG
sgRNA_2499	L_00914	recD	HI_1322	L_00914_gR131r	ACAAAGTGCGGCTAATAATA	TGG	0.35	1923	127	0.0667367	0.572969	L_conig000001_1	-	935946..935965	TATAACAAAGTGCGGCTAATAATA	AAACTATTATTAGCCGCACTTTGT				1,1,0,1,1,1,0,1,1,0,1,0,0,0,0,0,0,0,0,0	ATTCTTTTACCACTGATGCAGGG
sgRNA_2500	L_00915	L_00915	HI_1323	L_00915_gR433f	CTTCTTGATTTTCGAGTTTT	TGG	0.3	447	11	0.0257611	0.570613	L_conig000001_1	+	938226..938245	TATACTTCTTGATTTTCGAGTTTT	AAACAAAACTCGAAAATCAAGAAG				0,0,1,1,0,0,0,1,0,1,1,1,0,0,0,0,0,0,0,0	CAAATCAAGATATTTGCTGATGG
sgRNA_2501	L_00920	rpS15-B	HI_1468	L_00920_gR117r	CTGCGAAGTGAGTTTGTAAG	TGG	0.45	270	113	0.452	0.564906	L_conig000001_1	-	942206..942225	TATACTGCGAAGTGAGTTTGTAAG	AAACCTTACAAACTCACTTCGCAG				1,0,1,0,0,0,0,1,1,1,1,1,0,0,0,0,0,0,0,0	GGGCTAATTCAAATTGTTGCTGG
sgRNA_2502	L_00926	folP	HI_1464,HI_1336	L_00926_gR49r	TTAAGAATCCCCATAATTTG	AGG	0.3	828	45	0.0556931	0.566443	L_conig000001_1	-	948463..948482	TATATTAAGAATCCCCATAATTTG	AAACCAAATTATGGGGATTCTTAA				0,1,0,0,1,1,1,1,1,0,1,0,0,0,0,0,0,0,0,0	AACGTTGTTGCCATTGCTGCAGG
sgRNA_2503	L_00927	mrsA	HI_1463,HI_1337	L_00927_gR63r	ATGCGAAATCTGGTGTAATT	GGG	0.35	1338	59	0.0447648	0.504233	L_conig000001_1	-	949342..949361	TATAATGCGAAATCTGGTGTAATT	AAACAATTACACCAGATTTCGCAT				1,1,0,1,0,1,1,1,0,1,1,1,0,0,0,0,0,0,0,0	ATTTATACTCTAATTGATGCAGG
sgRNA_2504	L_00933	L_00933	NA	L_00933_gR294f	TCAATCTTGGCATAACCACT	TGG	0.4	384	87	0.239011	0.423331	L_conig000001_1	+	955331..955350	TATATCAATCTTGGCATAACCACT	AAACAGTGGTTATGCCAAGATTGA				0,1,1,0,1,0,1,1,1,1,1,1,0,0,0,0,0,0,0,0	GATTACAACAGCATTGCCGCAGG
sgRNA_2505	L_00934	L_00934	HI_1457	L_00934_gR133r	CTAATTCGTTGGGTAAAAGA	TGG	0.35	534	129	0.250973	0.542218	L_conig000001_1	-	955722..955741	TATACTAATTCGTTGGGTAAAAGA	AAACTCTTTTACCCAACGAATTAG				0,1,1,1,0,1,1,1,1,1,1,0,0,0,0,0,0,0,0,0	ACTTAGAGACAGGTGCTGCATGG
sgRNA_2506	L_00935	L_00935	HI_1456	L_00935_gR128r	TTCAACAGAAGCCATAGGAA	CGG	0.4	507	124	0.25462	0.392075	L_conig000001_1	-	956204..956223	TATATTCAACAGAAGCCATAGGAA	AAACTTCCTATGGCTTCTGTTGAA				1,0,0,1,0,1,0,1,0,1,1,0,0,0,0,1,0,0,0,0	CTTTCAGTAAAAATTCCTGCAGG
sgRNA_2509	L_00945	L_00945	HI_1444	L_00945_gR764f	ATGAATTGAATCCCATAGAA	GGG	0.3	879	112	0.130384	0.634571	L_conig000001_1	+	964311..964330	TATAATGAATTGAATCCCATAGAA	AAACTTCTATGGGATTCAATTCAT				1,0,1,0,0,0,1,1,1,0,0,1,0,0,0,0,0,0,0,0	TTAGGAGCCGCAATTGCTGGTGG
sgRNA_2510	L_00948	sspA	HI_1441	L_00948_gR11r	TGAACGTTTACTTGATGCGC	TGG	0.45	639	7	0.0113086	0.336155	L_conig000001_1	-	965931..965950	TATATGAACGTTTACTTGATGCGC	AAACGCGCATCAAGTAAACGTTCA				1,1,0,0,0,1,1,0,1,1,0,1,0,0,0,1,0,0,0,0	TTCGCGATTGTACTTGCTGTTGG
sgRNA_2511	L_00950	dxs	HI_1439	L_00950_gR1848f	GAATTAATTAAAGATAAAAG	AGG	0.15	1878	27	0.0145318	0.548844	L_conig000001_1	+	968881..968900	TATAGAATTAATTAAAGATAAAAG	AAACCTTTTATCTTTAATTAATTC				1,1,1,1,1,1,0,0,0,1,1,0,0,0,0,0,0,0,0,0	ACTCGCAAAGAATTTGCTGAAGG
sgRNA_2523	L_01002	L_01002	HI_1407	L_01002_gR11r	CAGGGCTCTTTCTACATCAT	CGG	0.45	708	7	0.0101744	0.511541	L_conig000001_1	-	1002270..1002289	TATACAGGGCTCTTTCTACATCAT	AAACATGATGTAGAAAGAGCCCTG				1,1,1,0,1,1,0,1,0,1,0,1,0,0,0,0,0,0,0,0	GCCGTGGATAACATTCCTGCAGG
sgRNA_2531	L_01015	trpD	HI_1389	L_01015_gR985f	TATAAAGTTGTTCTAATAAT	GGG	0.15	1002	14	0.0142566	0.627637	L_conig000001_1	+	1015150..1015169	TATATATAAAGTTGTTCTAATAAT	AAACATTATTAGAACAACTTTATA				0,1,1,0,1,0,1,0,0,0,1,0,0,0,0,0,0,0,0,0	GGTAAATCTTCTATTGGTGCAGG
sgRNA_2532	L_01016	L_01016	HI_1388.1	L_01016_gR356f	TTCACGACGTGGTGCGAGTT	TGG	0.55	387	28	0.0762943	0.39242	L_conig000001_1	+	1015575..1015594	TATATTCACGACGTGGTGCGAGTT	AAACAACTCGCACCACGTCGTGAA				1,1,0,1,1,1,1,1,1,0,0,0,1,0,0,0,0,0,0,0	AAAAAAATGGTCATTGGTGCGGG
sgRNA_2536	L_01032	L_01032	HI_1373	L_01032_gR701f	AATCGCCACAGCGAGTTTTG	GGG	0.5	732	28	0.0393258	0.422809	L_conig000001_1	+	1034780..1034799	TATAAATCGCCACAGCGAGTTTTG	AAACCAAAACTCGCTGTGGCGATT				1,1,0,0,0,1,1,1,1,0,0,0,0,1,0,0,0,0,0,0	GGTTTACCTACCATTGCTGGAGG
sgRNA_2537	L_01034	L_01034	HI_1371.1	L_01034_gR50r	TTGTAATTTATTGAAATTAT	AGG	0.1	942	46	0.0498915	0.641653	L_conig000001_1	-	1036404..1036423	TATATTGTAATTTATTGAAATTAT	AAACATAATTTCAATAAATTACAA				0,0,1,0,1,0,0,1,1,1,0,0,0,0,0,0,0,0,0,0	TACTTATATTGGGGCTGCAGTGG
sgRNA_2538	L_01035	tusE	HI_1371	L_01035_gR60r	CTTCGTTCCATTGTTGGCTA	TGG	0.45	330	56	0.180645	0.455349	L_conig000001_1	-	1037357..1037376	TATACTTCGTTCCATTGTTGGCTA	AAACTAGCCAACAATGGAACGAAG				0,0,0,1,1,1,0,1,1,1,1,1,0,0,0,0,0,0,0,0	ACACCAGTTGCAGTTGCAGCAGG
sgRNA_2542	L_01051	L_01051	HI_1355	L_01051_gR435f	GATTTGGTTTGCCAGAAATT	GGG	0.35	453	15	0.034642	0.653685	L_conig000001_1	+	1065837..1065856	TATAGATTTGGTTTGCCAGAAATT	AAACAATTTCTGGCAAACCAAATC				1,0,1,0,0,1,1,1,1,0,1,0,0,0,0,0,0,0,0,0	ACAAAAGCATTAATTGATGCAGG
sgRNA_2550	L_01074	mnmC	HI_1534	L_01074_gR11r	CTCAGCATGTTGGACGCTAA	AGG	0.5	2013	7	0.00351229	0.399614	L_conig000001_1	-	1092919..1092938	TATACTCAGCATGTTGGACGCTAA	AAACTTAGCGTCCAACATGCTGAG				1,1,1,1,0,1,1,1,1,1,0,0,1,0,0,0,0,0,0,0	CTCCAAAACTTACTTGCAGCAGG
sgRNA_2554	L_01080	L_01080	HI_1542	L_01080_gR56r	TTCTGCATTAGGTGCAGGTG	TGG	0.5	555	52	0.0971963	0.667238	L_conig000001_1	-	1100463..1100482	TATATTCTGCATTAGGTGCAGGTG	AAACCACCTGCACCTAATGCAGAA				0,1,1,0,0,0,1,1,1,0,1,0,0,0,0,0,0,0,0,0	ATCGCTTTTTGGATCGCTGCTGG
sgRNA_2555	L_01082	L_01082	HI_1544	L_01082_gR582f	CCAAAACTACGCACTGAATT	AGG	0.4	615	30	0.0504202	0.747934	L_conig000001_1	+	1102124..1102143	TATACCAAAACTACGCACTGAATT	AAACAATTCAGTGCGTAGTTTTGG				1,1,0,0,0,0,1,0,1,1,0,0,0,0,0,0,0,0,0,0	ACTTCTGGTGCGATTGCAGCGGG
sgRNA_2557	L_01087	lolD	HI_1549	L_01087_gR579f	ACAATCGCAACCAATTCTGC	AGG	0.45	684	102	0.153614	0.495116	L_conig000001_1	+	1107452..1107471	TATAACAATCGCAACCAATTCTGC	AAACGCAGAATTGGTTGCGATTGT				0,0,1,1,1,1,0,0,1,0,1,1,0,0,0,0,0,0,0,0	ATCAAAGGTTTATTTGCTGTAGG
sgRNA_2559	L_01089	L_01089	HI_1551	L_01089_gR761f	CCGAATGCGCGATTTATCTA	CGG	0.45	783	19	0.0249017	0.548844	L_conig000001_1	+	1109050..1109069	TATACCGAATGCGCGATTTATCTA	AAACTAGATAAATCGCGCATTCGG				1,1,1,0,1,0,0,1,1,1,1,0,0,0,0,0,0,0,0,0	GGCAAAGCTTTAATTGCAGCTGG
sgRNA_2578	L_01131	lolA_2	HI_1595	L_01131_gR2733f	AATTCCGCTAAATACTGTCT	TGG	0.35	2769	33	0.0120044	0.350302	L_conig000001_1	+	1148422..1148441	TATAAATTCCGCTAAATACTGTCT	AAACAGACAGTATTTAGCGGAATT				1,0,1,1,0,1,1,1,0,1,0,0,0,0,1,0,0,0,0,0	CAAAAAATTGTACTTGCTACAGG
sgRNA_2580	L_01137	L_01137	HI_1601	L_01137_gR174f	ACACATTTATCGCCCACACA	AGG	0.45	288	111	0.414179	0.445661	L_conig000001_1	+	1153763..1153782	TATAACACATTTATCGCCCACACA	AAACTGTGTGGGCGATAAATGTGT				0,0,0,1,1,1,1,1,0,1,1,1,0,0,0,0,0,0,0,0	GTTAAGTTGCAAGTTGCAGCTGG
sgRNA_2581	L_01139	L_01139	HI_1603	L_01139_gR38r	TAACGGTTTGAGAGGCGAAT	GGG	0.45	681	34	0.0514372	0.526363	L_conig000001_1	-	1154629..1154648	TATATAACGGTTTGAGAGGCGAAT	AAACATTCGCCTCTCAAACCGTTA				0,1,1,1,0,0,1,1,1,1,0,1,0,0,0,0,0,0,0,0	TCAATGAGAAATATTGCTGATGG
sgRNA_2592	L_01161	L_01161	HI_1618	L_01161_gR526f	CAATTTCCCCTTGTACGAAA	AGG	0.4	618	89	0.148829	0.483763	L_conig000001_1	+	1179074..1179093	TATACAATTTCCCCTTGTACGAAA	AAACTTTCGTACAAGGGGAAATTG				1,1,0,1,0,0,0,1,0,0,0,0,0,0,0,1,0,0,0,0	TCGGTATAACGCATTGCAGCGGG
sgRNA_2595	L_01164	L_01164	HI_1622	L_01164_gR433f	GTGCGTGGGCATAAGCATTC	GGG	0.55	486	50	0.107296	0.515913	L_conig000001_1	+	1180852..1180871	TATAGTGCGTGGGCATAAGCATTC	AAACGAATGCTTATGCCCACGCAC				1,1,1,1,1,0,0,1,1,1,1,0,0,0,0,0,0,0,0,0	CAGGCTGGCGCAGGTGCTGCTGG
sgRNA_2596	L_01167	L_01167	HI_1625	L_01167_gR489f	ACGGTTTTCATTGCCCAAAT	AGG	0.4	543	51	0.0975143	0.521583	L_conig000001_1	+	1182587..1182606	TATAACGGTTTTCATTGCCCAAAT	AAACATTTGGGCAATGAAAACCGT				1,1,1,1,1,0,1,1,1,0,1,0,0,0,0,0,0,0,0,0	TTAATTGATAAAGTTGCGGCTGG
sgRNA_2598	L_01169	L_01169	HI_1627	L_01169_gR28r	ACTTCACTTAAACGTGCACT	GGG	0.4	351	24	0.0725076	0.521402	L_conig000001_1	-	1183510..1183529	TATAACTTCACTTAAACGTGCACT	AAACAGTGCACGTTTAAGTGAAGT				1,1,0,1,1,1,0,1,1,1,1,0,0,0,0,0,0,0,0,0	GCATTGTTGGTAGTTGATGCTGG
sgRNA_2600	L_01171	L_01171	HI_1629	L_01171_gR519f	AATGTTATATCTTCTGGAAT	AGG	0.25	606	84	0.143345	0.556787	L_conig000001_1	+	1184820..1184839	TATAAATGTTATATCTTCTGGAAT	AAACATTCCAGAAGATATAACATT				1,0,1,1,0,0,0,1,0,0,0,0,1,0,0,0,0,0,0,0	GTACAGCAAGTTATTGCTGATGG
sgRNA_2601	L_01172	rplY	HI_1630	L_01172_gR60r	GACCATTGTGACGCAGGCGG	CGG	0.65	288	56	0.208955	0.428404	L_conig000001_1	-	1185208..1185227	TATAGACCATTGTGACGCAGGCGG	AAACCCGCCTGCGTCACAATGGTC				1,0,1,1,1,1,1,1,1,0,1,1,0,0,0,0,0,0,0,0	CAAGATTATAAAATTGCTGTAGG
sgRNA_2605	L_01190	fbp	HI_1645	L_01190_gR39r	TTGCGTTTGGATATTCAGCT	TGG	0.4	1005	35	0.035533	0.591618	L_conig000001_1	-	1202279..1202298	TATATTGCGTTTGGATATTCAGCT	AAACAGCTGAATATCCAAACGCAA				0,1,1,1,1,1,1,1,0,0,0,0,0,0,0,0,0,0,0,0	TTTTAAAGCAAAATTGCTGGTGG
sgRNA_2606	L_01195	L_01195	HI_1215	L_01195_gR594f	GTGTCCCGTGATGGCAAGTG	CGG	0.6	708	111	0.161337	0.623087	L_conig000001_1	+	1209786..1209805	TATAGTGTCCCGTGATGGCAAGTG	AAACCACTTGCCATCACGGGACAC				1,1,1,0,1,1,1,1,0,0,0,0,0,0,0,0,0,0,0,0	CAACGATAAGCATTGCTGGAAGG
sgRNA_2607	L_01196	recJ	HI_1214	L_01196_gR1702f	AATTTCCAATTGGAATTTCA	CGG	0.25	1728	23	0.013466	0.595694	L_conig000001_1	+	1211594..1211613	TATAAATTTCCAATTGGAATTTCA	AAACTGAAATTCCAATTGGAAATT				0,0,0,1,0,1,0,1,1,0,1,1,0,0,0,0,0,0,0,0	CACGTCATTGAATTTGCTGACGG
sgRNA_2609	L_01199	L_01199	HI_1211	L_01199_gR74r	ATTACCTTTTGCACGTAATG	CGG	0.35	1509	70	0.0470114	0.579335	L_conig000001_1	-	1214067..1214086	TATAATTACCTTTTGCACGTAATG	AAACCATTACGTGCAAAAGGTAAT				1,1,1,0,1,1,0,1,1,1,0,0,0,0,0,0,0,0,0,0	AACGTTGTTGCCATTGCTGCAGG
sgRNA_2610	L_01201	argR	HI_1209	L_01201_gR48r	TTTGAGAACCAAAGCGTTCT	TGG	0.4	456	44	0.100917	0.619135	L_conig000001_1	-	1216776..1216795	TATATTTGAGAACCAAAGCGTTCT	AAACAGAACGCTTTGGTTCTCAAA				1,0,0,0,0,0,1,0,0,1,1,1,0,0,0,0,0,0,0,0	TTTTAAAGCAAAATTGCTGGTGG
sgRNA_2611	L_01202	sulA	HI_1208	L_01202_gR112r	TTGTGCTTTGAGAGAGTGTG	CGG	0.45	891	108	0.123995	0.391376	L_conig000001_1	-	1217295..1217314	TATATTGTGCTTTGAGAGAGTGTG	AAACCACACTCTCTCAAAGCACAA				1,0,0,1,1,1,1,1,0,0,1,0,1,0,0,0,0,0,0,0	GCCGTGGATAACATTCCTGCAGG
sgRNA_2612	L_01204	cvpA	HI_1206	L_01204_gR449f	GCGTAATAAACTAACAAGAA	TGG	0.3	492	40	0.0847458	0.583266	L_conig000001_1	+	1220094..1220113	TATAGCGTAATAAACTAACAAGAA	AAACTTCTTGTTAGTTTATTACGC				1,1,0,1,0,0,1,1,0,0,1,1,0,0,0,0,0,0,0,0	TAAAAAACCCGCATTTCTGCGGG
sgRNA_2613	L_01205	L_01205	HI_1205	L_01205_gR387f	ATGCCTAACTTCGCCTCCAG	CGG	0.55	444	54	0.127358	0.332595	L_conig000001_1	+	1220610..1220629	TATAATGCCTAACTTCGCCTCCAG	AAACCTGGAGGCGAAGTTAGGCAT				1,1,1,1,0,1,1,1,0,0,1,0,0,0,0,0,1,0,0,0	GATGCATTCTCTATTGCTGGCGG
sgRNA_2614	L_01206	ackA	HI_1204	L_01206_gR27r	GTGAAGAACTACCACAGTTA	AGG	0.4	1206	23	0.0193929	0.374639	L_conig000001_1	-	1220921..1220940	TATAGTGAAGAACTACCACAGTTA	AAACTAACTGTGGTAGTTCTTCAC				1,0,1,1,0,1,1,1,1,1,1,0,1,0,0,0,0,0,0,0	AACGTTGTGCGAATTGATGCTGG
sgRNA_2615	L_01208	L_01208	HI_1202	L_01208_gR475f	TAATGCCTTTGGTTTCCGTG	CGG	0.45	504	26	0.053719	0.666129	L_conig000001_1	+	1224839..1224858	TATATAATGCCTTTGGTTTCCGTG	AAACCACGGAAACCAAAGGCATTA				1,0,0,0,0,0,1,1,1,1,1,0,0,0,0,0,0,0,0,0	TGTGTCGAAGCGATTGCTTCAGG
sgRNA_2621	L_01230	artI	HI_1179	L_01230_gR29r	TACGGATGCACCTAATAAAA	TGG	0.35	720	25	0.0357143	0.641623	L_conig000001_1	-	1245824..1245843	TATATACGGATGCACCTAATAAAA	AAACTTTTATTAGGTGCATCCGTA				1,1,0,1,1,1,0,0,0,0,1,0,0,0,0,0,0,0,0,0	TCAGCTTTATAATTGCTGCTTGG
sgRNA_2622	L_01232	artM	HI_1177	L_01232_gR46r	ACAGTAAGCAACAAACTCGT	TGG	0.4	684	42	0.063253	0.547788	L_conig000001_1	-	1247229..1247248	TATAACAGTAAGCAACAAACTCGT	AAACACGAGTTTGTTGCTTACTGT				0,1,0,1,0,0,0,1,1,1,1,1,0,0,0,0,0,0,0,0	ATCATTTACGGTATTACTGCTGG
sgRNA_2623	L_01237	trpG2	HI_1171	L_01237_gR501f	TCTACGTTTAAAACATCATA	AGG	0.25	582	78	0.13879	0.543127	L_conig000001_1	+	1251513..1251532	TATATCTACGTTTAAAACATCATA	AAACTATGATGTTTTAAACGTAGA				1,0,0,1,1,1,0,1,1,1,1,0,0,0,0,0,0,0,0,0	AGCACCGCACAAATTGCTGTCGG
sgRNA_2624	L_01241	serC	HI_1167	L_01241_gR36r	CTTCTGGGAAAATCATCGCA	GGG	0.45	1089	32	0.0299345	0.519714	L_conig000001_1	-	1253811..1253830	TATACTTCTGGGAAAATCATCGCA	AAACTGCGATGATTTTCCCAGAAG				1,0,0,1,0,0,1,1,1,1,1,1,0,0,0,0,0,0,0,0	GATTACAACAGCATTGCCGCAGG
sgRNA_2626	L_01245	L_01245	HI_1163	L_01245_gR13r	TGAGGAATGCGATTTAGATT	TGG	0.35	3084	9	0.00293734	0.531288	L_conig000001_1	-	1258073..1258092	TATATGAGGAATGCGATTTAGATT	AAACAATCTAAATCGCATTCCTCA				0,0,1,0,1,0,1,1,1,1,1,0,0,0,0,0,0,0,0,0	GAAGCACTGGCTATTGCAGCTGG
sgRNA_2633	L_01263	lpxC	HI_1144	L_01263_gR833f	GTTTGGCATAGCTGGGCGCA	AGG	0.6	918	82	0.091314	0.383047	L_conig000001_1	+	1278641..1278660	TATAGTTTGGCATAGCTGGGCGCA	AAACTGCGCCCAGCTATGCCAAAC				1,0,1,1,1,1,0,0,0,1,1,0,1,0,0,0,0,0,0,0	GATGCATTCTCTATTGCTGGCGG
sgRNA_2639	L_01290	deoC	HI_1116	L_01290_gR482f	CCCCAAAGGGAATCCAACTA	CGG	0.5	672	187	0.28681	0.388155	L_conig000001_1	+	1309316..1309335	TATACCCCAAAGGGAATCCAACTA	AAACTAGTTGGATTCCCTTTGGGG				1,1,1,0,1,1,0,1,1,1,0,0,1,0,0,0,0,0,0,0	ACTAACCCTAAAGTGGCTGCAGG
sgRNA_2640	L_01291	L_01291	HI_1115	L_01291_gR93r	TTATTTCCTCTGGCACTACA	GGG	0.4	504	89	0.183884	0.515195	L_conig000001_1	-	1309722..1309741	TATATTATTTCCTCTGGCACTACA	AAACTGTAGTGCCAGAGGAAATAA				1,1,0,1,0,1,0,1,1,1,1,1,0,0,0,0,0,0,0,0	AAGAAACTTTATATTGCAGCTGG
sgRNA_2642	L_01295	L_01295	HI_1111	L_01295_gR32r	TACAGTTAATGCACCAACAA	GGG	0.35	999	28	0.0286006	0.698062	L_conig000001_1	-	1314285..1314304	TATATACAGTTAATGCACCAACAA	AAACTTGTTGGTGCATTAACTGTA				1,0,0,1,1,1,0,0,1,0,0,0,0,0,0,0,0,0,0,0	CCTGTTGTCTCTATTCCTGCTGG
sgRNA_2644	L_01297	L_01297	HI_1109	L_01297_gR23r	AATGTAAACTTGTAAATTTA	CGG	0.15	1128	19	0.017148	0.646236	L_conig000001_1	-	1316840..1316859	TATAAATGTAAACTTGTAAATTTA	AAACTAAATTTACAAGTTTACATT				0,0,1,1,0,1,0,0,1,1,1,0,0,0,0,0,0,0,0,0	CTTGCTAACCAAATTGCTGCTGG
sgRNA_2645	L_01298	aspC2	HI_1108	L_01298_gR45r	ATTTAGCACTAAATGTATTT	AGG	0.2	1173	41	0.0355594	0.608416	L_conig000001_1	-	1318264..1318283	TATAATTTAGCACTAAATGTATTT	AAACAAATACATTTAGTGCTAAAT				1,0,1,0,1,0,1,0,1,0,1,0,0,0,0,0,0,0,0,0	GGTGATGGCGCAATTACTGCGGG
sgRNA_2650	L_01315	L_01315	HI_1091	L_01315_gR717f	TGAGTTTCGGGTTTTGCATA	AGG	0.4	741	21	0.0291262	0.695091	L_conig000001_1	+	1336302..1336321	TATATGAGTTTCGGGTTTTGCATA	AAACTATGCAAAACCCGAAACTCA				1,1,0,0,0,0,0,1,1,1,1,0,0,0,0,0,0,0,0,0	GTAACAAACTTTATTACTGCTGG
sgRNA_2658	L_01349	rnhB	HI_1059	L_01349_gR19r	GCGATCAATTTATAGCCTTG	TGG	0.4	594	15	0.0261324	0.653386	L_conig000001_1	-	1367866..1367885	TATAGCGATCAATTTATAGCCTTG	AAACCAAGGCTATAAATTGATCGC				1,1,1,1,0,0,0,1,0,1,1,0,0,0,0,0,0,0,0,0	GGTTTGTTGGCTACTGCTGCTGG
sgRNA_2663	L_01357	L_01357	HI_1048	L_01357_gR1035f	TGGGCGTCTGTATTGTAGTT	TGG	0.45	1110	72	0.066055	0.525976	L_conig000001_1	+	1378579..1378598	TATATGGGCGTCTGTATTGTAGTT	AAACAACTACAATACAGACGCCCA				1,0,0,1,1,0,1,1,1,1,1,0,0,0,0,0,0,0,0,0	CAAGATTATAAAATTGCTGTAGG
sgRNA_2665	L_01363	L_01363	HI_1042	L_01363_gR17r	GTCGTGCACGTCGCCTTTTA	CGG	0.55	1449	13	0.00909727	0.536796	L_conig000001_1	-	1384572..1384591	TATAGTCGTGCACGTCGCCTTTTA	AAACTAAAAGGCGACGTGCACGAC				1,1,1,1,0,1,1,1,1,1,1,0,0,0,0,0,0,0,0,0	CATTCCAAGGTCATTTCTGCTGG
sgRNA_2667	L_01370	serB	HI_1033	L_01370_gR901f	AAAGTGCGGTAGGAAATTGT	GGG	0.4	945	41	0.0443243	0.595703	L_conig000001_1	+	1394237..1394256	TATAAAAGTGCGGTAGGAAATTGT	AAACACAATTTCCTACCGCACTTT				0,1,0,1,0,1,1,0,0,1,0,1,0,0,0,0,0,0,0,0	ACAACATCTTTATCTGCTGCAGG
sgRNA_2668	L_01373	thiQ	HI_1021	L_01373_gR605f	CAAATTAAAGCACATCGGTA	AGG	0.35	648	40	0.0636943	0.683209	L_conig000001_1	+	1398501..1398520	TATACAAATTAAAGCACATCGGTA	AAACTACCGATGTGCTTTAATTTG				1,0,0,1,1,1,1,0,0,0,0,0,0,0,0,0,0,0,0,0	GATGCATTCTCTATTGCTGGCGG
sgRNA_2671	L_01377	L_01377	HI_1015	L_01377_gR1449f	AATAATCCAATAATTGGAAT	CGG	0.2	1467	15	0.0103663	0.567009	L_conig000001_1	+	1403641..1403660	TATAAATAATCCAATAATTGGAAT	AAACATTCCAATTATTGGATTATT				1,1,0,0,1,1,1,1,1,1,0,0,0,0,0,0,0,0,0,0	TTGGCTTGTTAAGTGCCGCAAGG
sgRNA_2672	L_01378	L_01378	HI_1014	L_01378_gR893f	ATTCTGGGCTAATAGCGTTT	TGG	0.4	948	52	0.0560345	0.520579	L_conig000001_1	+	1404560..1404579	TATAATTCTGGGCTAATAGCGTTT	AAACAAACGCTATTAGCCCAGAAT				0,1,1,1,0,0,1,1,1,0,1,1,0,0,0,0,0,0,0,0	ACGCAAGTTGCTGTTGCTGCTGG
sgRNA_2673	L_01379	L_01379	HI_1013	L_01379_gR768f	GTTAAGTTTGCTGCAAATTT	AGG	0.3	777	6	0.00792602	0.696651	L_conig000001_1	+	1405438..1405457	TATAGTTAAGTTTGCTGCAAATTT	AAACAAATTTGCAGCAAACTTAAC				0,1,0,1,0,1,0,1,1,1,0,0,0,0,0,0,0,0,0,0	ACATTACGGCTGTTGCTGCTTGG
sgRNA_2674	L_01380	L_01380	HI_1012	L_01380_gR560f	TAAATTACCTGCACCGCCCA	CGG	0.5	633	70	0.114192	0.532989	L_conig000001_1	+	1406009..1406028	TATATAAATTACCTGCACCGCCCA	AAACTGGGCGGTGCAGGTAATTTA				1,1,1,1,1,1,1,1,0,1,0,0,0,0,0,0,0,0,0,0	TCAATGAGAAATATTGCTGATGG
sgRNA_2675	L_01381	L_01381	HI_1011	L_01381_gR1140f	TTGCTGTTTAACGATTGTGT	TGG	0.35	1242	99	0.0810147	0.57719	L_conig000001_1	+	1407218..1407237	TATATTGCTGTTTAACGATTGTGT	AAACACACAATCGTTAAACAGCAA				1,0,0,1,0,1,1,1,0,0,1,1,0,0,0,0,0,0,0,0	GGCGCATTCTTACTTGCTGGCGG
sgRNA_2676	L_01382	L_01382	HI_1010	L_01382_gR809f	TGGGTTTAAATCAATACCAT	AGG	0.3	906	94	0.106095	0.682738	L_conig000001_1	+	1408131..1408150	TATATGGGTTTAAATCAATACCAT	AAACATGGTATTGATTTAAACCCA				1,0,1,1,0,1,1,1,1,0,0,0,0,0,0,0,0,0,0,0	GGTTCTATAGAAGTTGGTGCAGG
sgRNA_2677	L_01383	L_01383	HI_1009	L_01383_gR13r	AATGTCTTTTGCCGTTCAGC	AGG	0.45	759	9	0.0121786	0.626161	L_conig000001_1	-	1408424..1408443	TATAAATGTCTTTTGCCGTTCAGC	AAACGCTGAACGGCAAAAGACATT				1,0,1,0,0,0,1,1,1,1,1,0,0,0,0,0,0,0,0,0	CAAATCAAGATATTTGCTGATGG
sgRNA_2679	L_01385	ispH	HI_1007	L_01385_gR923f	GGCACAAAATCCTCGTGGAT	TGG	0.5	945	19	0.0205405	0.58947	L_conig000001_1	+	1410642..1410661	TATAGGCACAAAATCCTCGTGGAT	AAACATCCACGAGGATTTTGTGCC				1,1,0,0,0,1,1,1,0,0,1,1,0,0,0,0,0,0,0,0	TGTGCATAAGTAATAGCTGCAGG
sgRNA_2683	L_01401	leuD	HI_0989	L_01401_gR561f	TCTACATTTGCCGCATCCAA	TGG	0.45	603	39	0.0668954	0.401732	L_conig000001_1	+	1435513..1435532	TATATCTACATTTGCCGCATCCAA	AAACTTGGATGCGGCAAATGTAGA				0,1,0,0,1,0,1,1,0,0,0,0,0,0,0,1,0,0,0,0	AGTTCACGGCAAATTGTTGCAGG
sgRNA_2687	L_01416	L_01416	HI_0974.1	L_01416_gR212f	AGATAGGCTCAATGCCCAAC	TGG	0.5	258	43	0.180672	0.554388	L_conig000001_1	+	1450413..1450432	TATAAGATAGGCTCAATGCCCAAC	AAACGTTGGGCATTGAGCCTATCT				0,1,1,0,1,1,0,0,1,1,1,0,0,0,0,0,0,0,0,0	GATTACAACAGCATTGCCGCAGG
sgRNA_2688	L_01417	L_01417	HI_0972	L_01417_gR1315f	TGCGTAGTGCAATTTCACCG	CGG	0.5	1347	29	0.0218538	0.350326	L_conig000001_1	+	1451978..1451997	TATATGCGTAGTGCAATTTCACCG	AAACCGGTGAAATTGCACTACGCA				1,1,1,0,1,0,0,0,0,1,1,0,0,0,0,1,0,0,0,0	GCATTGTTGGTAGTTGATGCTGG
sgRNA_2689	L_01418	L_01418	HI_0971	L_01418_gR364f	GAGCAATTACTGGTGCAGCA	CGG	0.5	468	101	0.225446	0.590634	L_conig000001_1	+	1452550..1452569	TATAGAGCAATTACTGGTGCAGCA	AAACTGCTGCACCAGTAATTGCTC				1,0,0,1,1,1,1,1,0,1,0,0,0,0,0,0,0,0,0,0	GATTACAACAGCATTGCCGCAGG
sgRNA_2690	L_01420	L_01420	HI_0969	L_01420_gR958f	TATCAACGGGGATAGAATAA	CGG	0.35	990	29	0.0298969	0.61957	L_conig000001_1	+	1454271..1454290	TATATATCAACGGGGATAGAATAA	AAACTTATTCTATCCCCGTTGATA				1,0,1,1,0,0,1,0,1,1,1,0,0,0,0,0,0,0,0,0	TTCACACCAGCGATTTCTGCTGG
sgRNA_2691	L_01421	L_01421	HI_0968	L_01421_gR843f	GCATATAAAACATCATCTTT	TGG	0.25	858	12	0.0143198	0.710205	L_conig000001_1	+	1455214..1455233	TATAGCATATAAAACATCATCTTT	AAACAAAGATGATGTTTTATATGC				1,1,0,0,0,1,1,1,0,0,1,0,0,0,0,0,0,0,0,0	CAAACTATCGGCATTGGTGCAGG
sgRNA_2694	L_01432	L_01432	HI_0956	L_01432_gR237f	TCTGCTTCTAGTTCTTGCCA	AGG	0.45	252	12	0.0517241	0.613924	L_conig000001_1	+	1466254..1466273	TATATCTGCTTCTAGTTCTTGCCA	AAACTGGCAAGAACTAGAAGCAGA				0,0,1,1,0,1,0,1,1,1,1,0,0,0,0,0,0,0,0,0	CAGGCTGGCGCAGGTGCTGCTGG
sgRNA_2700	L_01451	pulG	HI_0938	L_01451_gR464f	ATTCAGCGCAATACTGATAA	TGG	0.35	513	46	0.0933063	0.504668	L_conig000001_1	+	1483511..1483530	TATAATTCAGCGCAATACTGATAA	AAACTTATCAGTATTGCGCTGAAT				0,1,1,1,1,0,1,0,1,1,1,0,0,0,0,0,0,0,0,0	ATCAAAGCGAAAATTGGTGCGGG
sgRNA_2701	L_01452	suhB	HI_0937	L_01452_gR13r	CGAATTGCGATATTTAACAT	TGG	0.3	804	9	0.0114796	0.616528	L_conig000001_1	-	1483785..1483804	TATACGAATTGCGATATTTAACAT	AAACATGTTAAATATCGCAATTCG				1,1,1,0,1,1,1,0,1,0,0,0,0,0,0,0,0,0,0,0	GATGTTGTATTAATTTCTGCTGG
sgRNA_2705	L_01460	L_01460	HI_0929	L_01460_gR28r	TGCACCATATCTGGTCGAGT	AGG	0.5	1182	24	0.020654	0.432764	L_conig000001_1	-	1492035..1492054	TATATGCACCATATCTGGTCGAGT	AAACACTCGACCAGATATGGTGCA				1,1,1,1,1,1,0,1,0,1,1,1,0,0,0,0,0,0,0,0	AAGGTAGCTTTCATTACTGCAGG
sgRNA_2712	L_01485	thyA	HI_0905	L_01485_gR820f	ATTCCCCTTCACTAACAATG	CGG	0.4	852	29	0.0348558	0.589157	L_conig000001_1	+	1521275..1521294	TATAATTCCCCTTCACTAACAATG	AAACCATTGTTAGTGAAGGGGAAT				0,1,1,0,0,1,1,0,0,0,1,1,0,0,0,0,0,0,0,0	TCTACTGTACATATTGCTTCAGG
sgRNA_2713	L_01489	proB	HI_0900	L_01489_gR1044f	ATATGTGGCGAATTCAGTTT	TGG	0.35	1107	60	0.0551978	0.544152	L_conig000001_1	+	1524640..1524659	TATAATATGTGGCGAATTCAGTTT	AAACAAACTGAATTCGCCACATAT				0,0,0,1,1,1,1,1,0,0,0,1,0,0,0,0,0,0,0,0	ATCAGTGCGCATATTGATGCGGG
sgRNA_2714	L_01492	emrB	HI_0897	L_01492_gR30r	GCGCACCACCTTGAATAGGC	GGG	0.6	1533	26	0.0171844	0.384387	L_conig000001_1	-	1526683..1526702	TATAGCGCACCACCTTGAATAGGC	AAACGCCTATTCAAGGTGGTGCGC				0,1,1,0,0,1,0,0,1,0,1,0,0,0,0,0,1,0,0,0	TTCGCGATTGTACTTGCTGTTGG
sgRNA_2715	L_01494	L_01494	HI_0895	L_01494_gR3065f	AGGACGACGAATAAATATAT	CGG	0.3	3081	13	0.00424698	0.527378	L_conig000001_1	+	1532254..1532273	TATAAGGACGACGAATAAATATAT	AAACATATATTTATTCGTCGTCCT				1,1,1,1,1,0,1,1,1,1,0,0,0,0,0,0,0,0,0,0	CGGTTATAAGCCATTACTGCAGG
sgRNA_2716	L_01496	L_01496	HI_0893	L_01496_gR440f	ATAAAGGTAAATCGTTCCTG	CGG	0.35	564	121	0.222426	0.343258	L_conig000001_1	+	1533955..1533974	TATAATAAAGGTAAATCGTTCCTG	AAACCAGGAACGATTTACCTTTAT				0,1,1,1,0,1,0,1,1,0,1,0,0,0,0,0,1,0,0,0	GGGCTAATTCAAATTGTTGCTGG
sgRNA_2723	L_01521	L_01521	HI_0867,HI_0868	L_01521_gR738f	GGCATTATTATACTAATGAG	TGG	0.3	753	12	0.0163711	0.372664	L_conig000001_1	+	1560278..1560297	TATAGGCATTATTATACTAATGAG	AAACCTCATTAGTATAATAATGCC				1,1,0,1,1,0,0,1,1,0,0,1,1,0,0,0,0,0,0,0	ACACCAGTTGCAGTTGCAGCAGG
sgRNA_2725	L_01523	L_01523	HI_0867	L_01523_gR390f	AAATAGGGTAGTAATAGAAA	AGG	0.25	456	63	0.144495	0.805843	L_conig000001_1	+	1561430..1561449	TATAAAATAGGGTAGTAATAGAAA	AAACTTTCTATTACTACCCTATTT				0,1,1,1,0,0,0,1,0,0,0,0,0,0,0,0,0,0,0,0	ATTTTTCCAAAAAAGCTGCAAGG
sgRNA_2726	L_01524	L_01524	HI_0866	L_01524_gR593f	TTTTGGAGTTTCTGCTGAAA	AGG	0.35	624	28	0.0463576	0.772266	L_conig000001_1	+	1562326..1562345	TATATTTTGGAGTTTCTGCTGAAA	AAACTTTCAGCAGAAACTCCAAAA				0,0,1,0,0,0,1,1,1,0,0,0,0,0,0,0,0,0,0,0	AACGTTGTTGCCATTGCTGCAGG
sgRNA_2740	L_01540	vacB	HI_0861	L_01540_gR36r	CTCGTTTGTAATGCGGATCT	TGG	0.45	2349	32	0.0137398	0.419097	L_conig000001_1	-	1576289..1576308	TATACTCGTTTGTAATGCGGATCT	AAACAGATCCGCATTACAAACGAG				1,1,1,0,1,1,1,0,1,1,1,1,0,0,0,0,0,0,0,0	AAAAAAATGGTCATTGGTGCGGG
sgRNA_2741	L_01541	L_01541	HI_0860	L_01541_gR53r	AATTAAACGTTCTGGTGAAT	GGG	0.3	741	49	0.0679612	0.590013	L_conig000001_1	-	1578710..1578729	TATAAATTAAACGTTCTGGTGAAT	AAACATTCACCAGAACGTTTAATT				1,0,1,1,0,0,0,1,1,1,0,1,0,0,0,0,0,0,0,0	TTAAATGCTGTACTTGCTCCTGG
sgRNA_2742	L_01543	L_01543	HI_0858	L_01543_gR541f	GGATTTCAGTGCGGATTTGC	TGG	0.5	564	20	0.0367647	0.530772	L_conig000001_1	+	1582661..1582680	TATAGGATTTCAGTGCGGATTTGC	AAACGCAAATCCGCACTGAAATCC				1,1,0,0,0,0,1,1,1,1,1,1,0,0,0,0,0,0,0,0	TTAGGTATTGCACTTGCTTCAGG
sgRNA_2747	L_01570	mtgA	HI_0831	L_01570_gR526f	CTAGGCTAACCCAGTTATAT	TGG	0.4	585	56	0.099115	0.544575	L_conig000001_1	+	1607512..1607531	TATACTAGGCTAACCCAGTTATAT	AAACATATAACTGGGTTAGCCTAG				1,1,1,1,1,1,0,1,1,1,0,0,0,0,0,0,0,0,0,0	ACTGAAAACGCAGTGGCTGCAGG
sgRNA_2751	L_01595	L_01595	HI_0806	L_01595_gR687f	ATAACTTGAATCGGCAATTC	GGG	0.35	810	120	0.151899	0.627537	L_conig000001_1	+	1633937..1633956	TATAATAACTTGAATCGGCAATTC	AAACGAATTGCCGATTCAAGTTAT				1,1,0,1,0,1,1,1,1,0,1,0,0,0,0,0,0,0,0,0	CACGTCATTGAATTTGCTGACGG
sgRNA_2753	L_01597	L_01597	HI_0804	L_01597_gR19r	AAGTTTTGTGGTAGATAATA	GGG	0.25	597	15	0.0259965	0.576827	L_conig000001_1	-	1635426..1635445	TATAAAGTTTTGTGGTAGATAATA	AAACTATTATCTACCACAAAACTT				0,1,0,1,0,1,1,1,1,1,1,0,0,0,0,0,0,0,0,0	GGTTCTATAGAAGTTGGTGCAGG
sgRNA_2756	L_01644	L_01644	HI_0760	L_01644_gR201f	ATACGCTTGCCCAACTCTCC	AGG	0.55	273	69	0.272727	0.493466	L_conig000001_1	+	1665947..1665966	TATAATACGCTTGCCCAACTCTCC	AAACGGAGAGTTGGGCAAGCGTAT				0,0,1,1,0,1,1,0,1,1,1,1,0,0,0,0,0,0,0,0	CAAAAAATTGTACTTGCTACAGG
sgRNA_2758	L_01659	L_01659	HI_0744	L_01659_gR170r	ATCTACCACAATGGCTTCAT	CGG	0.4	447	166	0.388759	0.56048	L_conig000001_1	-	1684775..1684794	TATAATCTACCACAATGGCTTCAT	AAACATGAAGCCATTGTGGTAGAT				0,1,1,0,1,1,1,0,1,0,1,0,0,0,0,0,0,0,0,0	TCAATGAGAAATATTGCTGATGG
sgRNA_2759	L_01661	pgmB	NA	L_01661_gR1612f	GAGTTTCTGCGTCAGGATCT	TGG	0.5	1656	41	0.0250611	0.475585	L_conig000001_1	+	1687335..1687354	TATAGAGTTTCTGCGTCAGGATCT	AAACAGATCCTGACGCAGAAACTC				0,1,0,0,0,0,1,1,1,0,1,0,1,0,0,0,0,0,0,0	TCCAGTCTATTAATTGTTGCCGG
sgRNA_2762	L_01665	L_01665	HI_0737	L_01665_gR343f	AGCCGAAAAGAGTCGTGACA	TGG	0.5	390	44	0.118919	0.319306	L_conig000001_1	+	1694981..1695000	TATAAGCCGAAAAGAGTCGTGACA	AAACTGTCACGACTCTTTTCGGCT				0,1,1,1,0,1,1,1,1,1,0,0,0,0,0,0,1,0,0,0	GTAGGTCGATTAATTCCTGCGGG
sgRNA_2763	L_01666	L_01666	HI_0736	L_01666_gR20r	CTCACGCTTTTGTGCTTTTG	GGG	0.45	1527	16	0.0106171	0.601803	L_conig000001_1	-	1695307..1695326	TATACTCACGCTTTTGTGCTTTTG	AAACCAAAAGCACAAAAGCGTGAG				1,0,1,1,1,0,0,0,0,1,1,0,0,0,0,0,0,0,0,0	CGTAAAGCGAAAGTTGCTGCAGG
sgRNA_2811	L_01784	lppB	HI_0706	L_01784_gR1189f	ATAATACAACAAGACTCAAA	GGG	0.25	1218	26	0.0217028	0.452257	L_conig000001_1	+	1806013..1806032	TATAATAATACAACAAGACTCAAA	AAACTTTGAGTCTTGTTGTATTAT				1,1,0,1,0,1,1,1,0,1,0,0,1,0,0,0,0,0,0,0	GATGCATTCTCTATTGCTGGCGG
sgRNA_2817	L_01795	L_01795	HI_0696	L_01795_gR25r	GATTTTGGTGAAGTTTCTGA	TGG	0.35	3897	21	0.00541656	0.562133	L_conig000001_1	-	1816732..1816751	TATAGATTTTGGTGAAGTTTCTGA	AAACTCAGAAACTTCACCAAAATC				1,1,1,0,1,1,0,1,0,0,0,1,0,0,0,0,0,0,0,0	AAGGTAGCTTTCATTACTGCAGG
sgRNA_2819	L_01798	hel	HI_0693	L_01798_gR797f	AGCAGAAAGAGCCGCAAGTG	CGG	0.55	825	25	0.0310559	0.681895	L_conig000001_1	+	1823344..1823363	TATAAGCAGAAAGAGCCGCAAGTG	AAACCACTTGCGGCTCTTTCTGCT				0,0,0,0,0,0,1,1,1,0,0,1,0,0,0,0,0,0,0,0	CATCACGATGTTGTGCTGCACGG
sgRNA_2829	L_01824	L_01824	HI_0666	L_01824_gR21r	AGAGAAATACTTTTCCCGAG	CGG	0.4	321	17	0.0564784	0.418921	L_conig000001_1	-	1847492..1847511	TATAAGAGAAATACTTTTCCCGAG	AAACCTCGGGAAAAGTATTTCTCT				0,0,1,0,1,1,1,1,1,1,1,1,0,0,0,0,0,0,0,0	TGTGTCGAAGCGATTGCTTCAGG
sgRNA_2836	L_01837	lgtF	HI_0653	L_01837_gR762f	ATCATTGCAACGCTAATTGT	AGG	0.35	771	6	0.00798935	0.566708	L_conig000001_1	+	1862660..1862679	TATAATCATTGCAACGCTAATTGT	AAACACAATTAGCGTTGCAATGAT				0,1,1,0,1,0,1,1,1,1,0,0,0,0,0,0,0,0,0,0	ACTAATGCTGAATTTGCTGCGGG
sgRNA_2843	L_01850	L_01850	HI_0644	L_01850_gR32r	GACACCGACTAAACAAAGTG	CGG	0.45	1101	28	0.0259019	0.695735	L_conig000001_1	-	1876491..1876510	TATAGACACCGACTAAACAAAGTG	AAACCACTTTGTTTAGTCGGTGTC				1,0,1,1,0,0,1,1,0,1,0,0,0,0,0,0,0,0,0,0	GATTTAGATTTTTGCTGCGGAGG
sgRNA_2844	L_01851	L_01851	HI_0643	L_01851_gR80r	GCCCACCATACCACCAGAAA	GGG	0.55	2478	76	0.0309194	0.620932	L_conig000001_1	-	1877668..1877687	TATAGCCCACCATACCACCAGAAA	AAACTTTCTGGTGGTATGGTGGGC				1,1,1,1,0,1,1,0,1,0,1,0,0,0,0,0,0,0,0,0	GGCAAAGCTTTAATTGCAGCTGG
sgRNA_2847	L_01872	rseB_1	HI_0630	L_01872_gR931f	AAAGTGCGGTAAATTTTAAT	GGG	0.25	948	14	0.0150862	0.69504	L_conig000001_1	+	1893125..1893144	TATAAAAGTGCGGTAAATTTTAAT	AAACATTAAAATTTACCGCACTTT				0,0,0,1,0,1,1,0,1,0,1,0,0,0,0,0,0,0,0,0	CTGCACCAATACCTGCTGCACGG
sgRNA_2848	L_01873	rseB_2	HI_0629	L_01873_gR560f	GACTTGTTCTCCATCCATAT	AGG	0.4	588	25	0.0440141	0.536602	L_conig000001_1	+	1893781..1893800	TATAGACTTGTTCTCCATCCATAT	AAACATATGGATGGAGAACAAGTC				1,1,1,1,0,0,0,0,1,1,1,1,0,0,0,0,0,0,0,0	ACACCAGTTGCAGTTGCAGCAGG
sgRNA_2852	L_01894	L_01894	HI_0591	L_01894_gR34r	GAGAAATATTGTTCAACTTT	TGG	0.25	2163	30	0.0139991	0.667905	L_conig000001_1	-	1912400..1912419	TATAGAGAAATATTGTTCAACTTT	AAACAAAGTTGAACAATATTTCTC				1,1,1,0,0,0,1,1,1,1,0,0,0,0,0,0,0,0,0,0	GCGGGGATCGGTATTGCTGCTGG
sgRNA_2853	L_01895	potE	HI_0590	L_01895_gR47r	CATATTAACCATGGTAAGAA	TGG	0.3	1320	43	0.0330769	0.639484	L_conig000001_1	-	1914680..1914699	TATACATATTAACCATGGTAAGAA	AAACTTCTTACCATGGTTAATATG				1,1,0,0,0,0,1,1,1,1,1,0,0,0,0,0,0,0,0,0	GAGCAATTGCGTATTGCAGCAGG
sgRNA_2856	L_01898	L_01898	HI_0588	L_01898_gR1167f	GCTAAGCGAGTCAGCTCGTT	TGG	0.55	1236	66	0.0542763	0.538092	L_conig000001_1	+	1918114..1918133	TATAGCTAAGCGAGTCAGCTCGTT	AAACAACGAGCTGACTCGCTTAGC				1,1,1,1,0,1,0,1,1,1,0,1,0,0,0,0,0,0,0,0	CAAGATTATAAAATTGCTGTAGG
sgRNA_2857	L_01902	cpdB	HI_0583	L_01902_gR44r	TGCACTTAATGCAAGAATAC	TGG	0.35	1974	40	0.0204708	0.464105	L_conig000001_1	-	1921817..1921836	TATATGCACTTAATGCAAGAATAC	AAACGTATTCTTGCATTAAGTGCA				1,0,1,1,0,1,1,1,1,1,1,1,0,0,0,0,0,0,0,0	ACAACATCTTTATCTGCTGCAGG
sgRNA_2864	L_00003	L_00003	HI_0003	L_00003_gR746f	TGTATGTTGAGAGGTTAATA	AGG	0.3	786	37	0.0483029	0.489605	L_conig000001_1	+	3779..3798	TATATGTATGTTGAGAGGTTAATA	AAACTATTAACCTCTCAACATACA				1,1,1,1,0,1,1,1,1,0,1,1,0,0,0,0,0,0,0,0	TAAAATCACATAAAAAAAGCGGG
sgRNA_2865	L_00013	rsmC	HI_0012	L_00013_gR24r	AAATATGGCGTTCTAAAACT	TGG	0.3	993	20	0.020555	0.565048	L_conig000001_1	-	12387..12406	TATAAAATATGGCGTTCTAAAACT	AAACAGTTTTAGAACGCCATATTT				1,1,1,1,0,0,1,1,1,1,1,0,0,0,0,0,0,0,0,0	GAACTTGGGCTAAAAGAAGACGG
sgRNA_2866	L_00018	L_00018	HI_0017	L_00018_gR256f	ATTCGCTAACTGCAACAACT	TGG	0.4	384	125	0.343407	0.614319	L_conig000001_1	+	18274..18293	TATAATTCGCTAACTGCAACAACT	AAACAGTTGTTGCAGTTAGCGAAT				1,0,1,0,0,1,1,0,0,1,0,1,0,0,0,0,0,0,0,0	CCGCTATCAGAAAAAGAATCAGG
sgRNA_2867	L_00020	L_00020	HI_0019	L_00020_gR1384f	ATGAATCATATTCATTCATC	TGG	0.25	1425	38	0.0270463	0.566672	L_conig000001_1	+	20772..20791	TATAATGAATCATATTCATTCATC	AAACGATGAATGAATATGATTCAT				1,0,1,1,0,1,1,1,1,0,0,1,0,0,0,0,0,0,0,0	GCAGGTCAATTAAAAGAAGAAGG
sgRNA_2868	L_00037	L_00037	HI_0036	L_00037_gR18r	TAAGAGAAGTAATAGCTTCT	TGG	0.3	1779	14	0.00795907	0.515672	L_conig000001_1	-	38251..38270	TATATAAGAGAAGTAATAGCTTCT	AAACAGAAGCTATTACTTCTCTTA				1,0,1,1,0,1,1,1,1,1,0,1,0,0,0,0,0,0,0,0	GATGAAGCAAAAGAAGAAGTGGG
sgRNA_2869	L_00047	L_00047	HI_0045	L_00047_gR530f	AAATATCACGCCACAAACTA	AGG	0.35	555	22	0.0411215	0.498925	L_conig000001_1	+	47811..47830	TATAAAATATCACGCCACAAACTA	AAACTAGTTTGTGGCGTGATATTT				1,1,1,0,0,0,1,1,1,1,1,1,0,0,0,0,0,0,0,0	AAAGAATTTGCAAAAGAAGCGGG
sgRNA_2870	L_00052	L_00052	HI_0050	L_00052_gR1107f	AAGAAAGGAATAGCCATCAA	AGG	0.35	1185	75	0.0643777	0.515157	L_conig000001_1	+	51902..51921	TATAAAGAAAGGAATAGCCATCAA	AAACTTGATGGCTATTCCTTTCTT				0,0,1,1,0,1,1,1,1,0,1,1,0,0,0,0,0,0,0,0	CCTAAAGCCTCACAGGAAGCTGG
sgRNA_2871	L_00053	L_00053	HI_0051	L_00053_gR299f	GGCAACAAGTATAATCCCAA	AGG	0.4	471	169	0.374723	0.668357	L_conig000001_1	+	52374..52393	TATAGGCAACAAGTATAATCCCAA	AAACTTGGGATTATACTTGTTGCC				1,0,0,0,1,0,0,1,1,0,1,0,0,0,0,0,0,0,0,0	CAAGTGGCTGCGAAAGAAGCGGG
sgRNA_2872	L_00056	uxuR	HI_0054	L_00056_gR35r	TTTTAGCAATTGACCTATTC	GGG	0.3	750	31	0.0424658	0.328262	L_conig000001_1	-	54861..54880	TATATTTTAGCAATTGACCTATTC	AAACGAATAGGTCAATTGCTAAAA				1,1,0,0,1,0,1,1,1,0,1,1,1,0,0,0,0,0,0,0	ATTATTCATTAAAAATAAGCAGG
sgRNA_2873	L_00059	L_00059	HI_0057	L_00059_gR1804f	GTTCGTGAGAGACATCAGTG	AGG	0.5	1830	23	0.0127072	0.470558	L_conig000001_1	+	59442..59461	TATAGTTCGTGAGAGACATCAGTG	AAACCACTGATGTCTCTCACGAAC				1,1,1,1,1,1,0,0,1,0,1,1,0,0,0,0,0,0,0,0	ACTTGTTTCGCAGAAGAAGAAGG
sgRNA_2874	L_00065	L_00065	HI_0063	L_00065_gR91r	GCATTACGGCTAAAATCACG	CGG	0.45	1359	87	0.0649739	0.527131	L_conig000001_1	-	66593..66612	TATAGCATTACGGCTAAAATCACG	AAACCGTGATTTTAGCCGTAATGC				1,1,0,1,1,1,1,1,1,0,1,0,0,0,0,0,0,0,0,0	AAGCAATACCAATAATAAGCAGG
sgRNA_2875	L_00072	recN	HI_0070	L_00072_gR1633f	CCAATTCAATATCAAGCTGA	CGG	0.35	1677	41	0.0247435	0.648304	L_conig000001_1	+	77698..77717	TATACCAATTCAATATCAAGCTGA	AAACTCAGCTTGATATTGAATTGG				1,1,1,1,0,1,0,1,1,1,0,0,0,0,0,0,0,0,0,0	AAACTTGGTCAAGGAGAAGCTGG
sgRNA_2876	L_00074	grpE	HI_0071	L_00074_gR36r	CTTCTTGCTTTTCTACTTCT	GGG	0.35	597	32	0.0554593	0.585702	L_conig000001_1	-	78891..78910	TATACTTCTTGCTTTTCTACTTCT	AAACAGAAGTAGAAAAGCAAGAAG				1,1,1,0,1,1,1,1,1,0,0,0,0,0,0,0,0,0,0,0	AAATAACGTTTATAAGAATCTGG
sgRNA_2877	L_00075	L_00075	HI_0073	L_00075_gR264f	AAAGCCCACACGGTATAATC	AGG	0.45	345	78	0.24	0.465468	L_conig000001_1	+	79715..79734	TATAAAAGCCCACACGGTATAATC	AAACGATTATACCGTGTGGGCTTT				0,0,0,1,1,1,1,1,1,1,0,1,0,0,0,0,0,0,0,0	TTAGAAGTGCAAGAAGAAGAGGG
sgRNA_2878	L_00078	tesB	HI_0076	L_00078_gR27r	CAAGTTTAAGAAGATGAATA	AGG	0.25	861	23	0.0273484	0.655532	L_conig000001_1	-	82790..82809	TATACAAGTTTAAGAAGATGAATA	AAACTATTCATCTTCTTAAACTTG				0,1,1,0,1,0,1,0,1,0,0,0,0,0,0,0,0,0,0,0	ACCCGCTTCATATAAACGTTGGG
sgRNA_2879	L_00079	L_00079	HI_0077	L_00079_gR115r	AATTTAATCAACTGAATTTG	TGG	0.2	867	111	0.131051	0.583473	L_conig000001_1	-	83749..83768	TATAAATTTAATCAACTGAATTTG	AAACCAAATTCAGTTGATTAAATT				1,1,1,1,0,1,0,1,1,1,1,0,0,0,0,0,0,0,0,0	TATTGCAGTTGTTAATAAGCTGG
sgRNA_2880	L_00081	ppiB	HI_0079	L_00081_gR67r	AAGAAGTTTTCTGCTGTAAC	TGG	0.35	510	63	0.128571	0.419097	L_conig000001_1	-	86125..86144	TATAAAGAAGTTTTCTGCTGTAAC	AAACGTTACAGCAGAAAACTTCTT				1,1,1,1,1,1,1,0,0,1,1,1,0,0,0,0,0,0,0,0	TAAAATCACATAAAAAAAGCGGG
sgRNA_2881	L_00084	L_00084	HI_0082	L_00084_gR17r	GACTTCAGCGTGTTCTTTTA	GGG	0.4	267	13	0.0526316	0.614032	L_conig000001_1	-	88206..88225	TATAGACTTCAGCGTGTTCTTTTA	AAACTAAAAGAACACGCTGAAGTC				1,0,0,0,0,1,1,1,0,0,1,1,0,0,0,0,0,0,0,0	TCGGCGCAGATAGAAAAAGCAGG
sgRNA_2882	L_00085	L_00085	HI_0083	L_00085_gR95r	CAAGGTTTCGGTGAATGCAT	TGG	0.45	255	91	0.387234	0.710149	L_conig000001_1	-	88526..88545	TATACAAGGTTTCGGTGAATGCAT	AAACATGCATTCACCGAAACCTTG				0,0,1,1,0,0,0,1,1,0,1,0,0,0,0,0,0,0,0,0	TAAGCGTTTTGCTAAGAAGTAGG
sgRNA_2883	L_00086	trxA	HI_0084	L_00086_gR256f	CCCAAAAGTCTAATAAAATG	GGG	0.3	324	65	0.213816	0.660709	L_conig000001_1	+	88978..88997	TATACCCAAAAGTCTAATAAAATG	AAACCATTTTATTAGACTTTTGGG				1,0,1,1,0,0,0,0,0,1,0,1,0,0,0,0,0,0,0,0	TGCCCCGCAAAAAATACATTTGG
sgRNA_2884	L_00094	L_00094	HI_0088	L_00094_gR923f	AATATTCGCGCTAGATGCAG	GGG	0.45	945	19	0.0205405	0.542218	L_conig000001_1	+	94374..94393	TATAAATATTCGCGCTAGATGCAG	AAACCTGCATCTAGCGCGAATATT				0,1,1,1,0,1,1,1,1,1,1,0,0,0,0,0,0,0,0,0	AAAGAATTTGCAAAAGAAGCGGG
sgRNA_2885	L_00095	thrA	HI_0089	L_00095_gR2390f	CTCGATCAATTTCGCCGCTT	GGG	0.5	2448	55	0.0226524	0.423944	L_conig000001_1	+	96798..96817	TATACTCGATCAATTTCGCCGCTT	AAACAAGCGGCGAAATTGATCGAG				1,1,0,1,0,0,1,0,1,1,1,0,1,0,0,0,0,0,0,0	TGCTAGAAATGTTAAAAAGCTGG
sgRNA_2886	L_00102	L_00102	NA	L_00102_gR89f	TTGTTTATACAGTTTTTTGT	CGG	0.2	120	28	0.28	0.725984	L_conig000001_1	+	103389..103408	TATATTGTTTATACAGTTTTTTGT	AAACACAAAAAACTGTATAAACAA	tandemT			1,1,1,0,0,0,0,1,1,1,0,0,0,0,0,0,0,0,0,0	GTCGCCCCGCCGTGAGAAGCTGG
sgRNA_2887	L_00103	L_00103	HI_0096	L_00103_gR32r	TTGAATAATTTCATTACCTT	GGG	0.2	576	28	0.0503597	0.594853	L_conig000001_1	-	103570..103589	TATATTGAATAATTTCATTACCTT	AAACAAGGTAATGAAATTATTCAA				1,0,1,0,0,1,1,1,1,1,1,0,0,0,0,0,0,0,0,0	CCGCTATCAGAAAAAGAATCAGG
sgRNA_2888	L_00104	hitA	HI_0097	L_00104_gR17r	AATGCCTGTTTCCTGTTCAA	AGG	0.4	885	13	0.0150289	0.452017	L_conig000001_1	-	104403..104422	TATAAATGCCTGTTTCCTGTTCAA	AAACTTGAACAGGAAACAGGCATT				0,1,0,1,0,0,1,1,1,1,0,0,1,0,0,0,0,0,0,0	AAAGAATTTGCAAAAGAAGCGGG
sgRNA_2889	L_00107	L_00107	HI_0100,HI_0101	L_00107_gR312f	TGACCTCGTGGCAAAAGATC	AGG	0.5	396	81	0.215426	0.583293	L_conig000001_1	+	108299..108318	TATATGACCTCGTGGCAAAAGATC	AAACGATCTTTTGCCACGAGGTCA				0,0,1,0,0,0,1,1,1,1,0,1,0,0,0,0,0,0,0,0	GGCGATAAATTAGAAAAAGCAGG
sgRNA_2890	L_00108	dapE	HI_0102	L_00108_gR1084f	CGTCATTTGGGCTAATAGAC	GGG	0.45	1134	47	0.0421903	0.565048	L_conig000001_1	+	109752..109771	TATACGTCATTTGGGCTAATAGAC	AAACGTCTATTAGCCCAAATGACG				1,1,1,1,0,1,1,0,1,1,1,0,0,0,0,0,0,0,0,0	TCTTGTGCTTTTTCAGAAGCAGG
sgRNA_2891	L_00109	L_00109	HI_0103	L_00109_gR244f	TTAAATCTAACCCATCAACA	CGG	0.3	345	98	0.301538	0.54827	L_conig000001_1	+	110073..110092	TATATTAAATCTAACCCATCAACA	AAACTGTTGATGGGTTAGATTTAA				1,1,1,0,0,1,1,0,1,0,1,1,0,0,0,0,0,0,0,0	GATGAAGCAAAAGAAGAAGTGGG
sgRNA_2892	L_00114	L_00114	HI_0108	L_00114_gR107r	CTGTGCCATTTGTACCACCA	CGG	0.5	912	103	0.115471	0.50607	L_conig000001_1	-	116422..116441	TATACTGTGCCATTTGTACCACCA	AAACTGGTGGTACAAATGGCACAG				0,1,1,1,1,1,1,1,1,1,0,0,0,0,0,0,0,0,0,0	GCCGCAGAAATAGAAAAAGCGGG
sgRNA_2893	L_00126	L_00126	HI_0116	L_00126_gR1557f	CCACACATTGGATCTACTAA	TGG	0.4	1572	12	0.00773196	0.410366	L_conig000001_1	+	130857..130876	TATACCACACATTGGATCTACTAA	AAACTTAGTAGATCCAATGTGTGG				1,0,1,1,1,0,1,1,1,1,1,1,0,0,0,0,0,0,0,0	AATGCGGCGCAAAAAGAAACGGG
sgRNA_2894	L_00129	mltA	HI_0117	L_00129_gR10r	TGGTTTTCTATATAGGAAAC	AGG	0.3	933	6	0.00657174	0.437768	L_conig000001_1	-	132033..132052	TATATGGTTTTCTATATAGGAAAC	AAACGTTTCCTATATAGAAAACCA				1,1,1,0,0,0,0,1,1,1,1,0,1,0,0,0,0,0,0,0	TTAGCGGCAGCACAAGAAGCAGG
sgRNA_2895	L_00130	L_00130	HI_0118	L_00130_gR64r	CGTAAGCGTGCTAAGCTATC	AGG	0.5	771	60	0.0798935	0.609188	L_conig000001_1	-	133019..133038	TATACGTAAGCGTGCTAAGCTATC	AAACGATAGCTTAGCACGCTTACG				1,1,1,0,0,1,1,0,1,0,0,1,0,0,0,0,0,0,0,0	AAGCAATACCAATAATAAGCAGG
sgRNA_2896	L_00140	L_00140	HI_0125	L_00140_gR83r	ATAAACCATTGCTAAGAAAG	TGG	0.3	1317	79	0.0609098	0.634351	L_conig000001_1	-	140768..140787	TATAATAAACCATTGCTAAGAAAG	AAACCTTTCTTAGCAATGGTTTAT				1,0,0,0,0,1,0,1,1,1,0,1,0,0,0,0,0,0,0,0	GGTACTGATCCAAAAGAATCAGG
sgRNA_2897	L_00141	fbpC	HI_0126	L_00141_gR845f	TGCCACTAAACGTAATACGG	TGG	0.45	987	139	0.143744	0.571059	L_conig000001_1	+	142991..143010	TATATGCCACTAAACGTAATACGG	AAACCCGTATTACGTTTAGTGGCA				1,1,1,0,0,1,1,1,1,1,1,0,0,0,0,0,0,0,0,0	ACCCAGGAAATAAAAAAAGCTGG
sgRNA_2898	L_00142	L_00142	NA	L_00142_gR1976f	CAGAAGTGCAAACGCTAACA	AGG	0.45	2037	58	0.0287556	0.457011	L_conig000001_1	+	145152..145171	TATACAGAAGTGCAAACGCTAACA	AAACTGTTAGCGTTTGCACTTCTG				1,1,1,0,0,1,0,1,1,0,1,0,1,0,0,0,0,0,0,0	CTTGCACCGAAAAAAGCAGCAGG
sgRNA_2899	L_00152	rnhA	HI_0138	L_00152_gR55r	GCACCAATTCCGCCCGCCCC	TGG	0.75	465	51	0.114607	0.355778	L_conig000001_1	-	153374..153393	TATAGCACCAATTCCGCCCGCCCC	AAACGGGGCGGGCGGAATTGGTGC				1,0,1,1,0,1,0,0,1,1,1,1,1,0,0,0,0,0,0,0	AAACTTTCTTTAAAAGAATCAGG
sgRNA_2900	L_00153	L_00153	HI_0139	L_00153_gR278r	GTTATCTGAACCGTTTTCAG	AGG	0.4	1080	274	0.258491	0.528889	L_conig000001_1	-	154313..154332	TATAGTTATCTGAACCGTTTTCAG	AAACCTGAAAACGGTTCAGATAAC				1,1,1,1,0,0,0,0,1,0,0,0,1,0,0,0,0,0,0,0	ATCAAATTAATTGAAGAAGCTGG
sgRNA_2901	L_00163	L_00163	HI_0149	L_00163_gR105r	CTTCTCGGGCTATTTGAAAC	TGG	0.45	192	101	0.587209	0.674652	L_conig000001_1	-	166267..166286	TATACTTCTCGGGCTATTTGAAAC	AAACGTTTCAAATAGCCCGAGAAG				0,1,0,1,0,1,1,0,1,1,0,0,0,0,0,0,0,0,0,0	ACTGTGTGCCGAGAAGAAGCTGG
sgRNA_2902	L_00167	dcuB2	HI_0153	L_00167_gR1142f	ACCGCCAGCTGCTTCAAGTA	CGG	0.55	1182	37	0.0318417	0.451546	L_conig000001_1	+	170521..170540	TATAACCGCCAGCTGCTTCAAGTA	AAACTACTTGAAGCAGCTGGCGGT				0,1,1,1,1,1,0,1,1,0,1,1,0,0,0,0,0,0,0,0	ACCCAGGAAATAAAAAAAGCTGG
sgRNA_2903	L_00170	fabG	HI_0155	L_00170_gR689f	AATCGCACGACCGATACCAC	GGG	0.55	729	37	0.0521862	0.510308	L_conig000001_1	+	172088..172107	TATAAATCGCACGACCGATACCAC	AAACGTGGTATCGGTCGTGCGATT				1,1,0,0,1,1,1,1,1,1,1,0,0,0,0,0,0,0,0,0	AAAGAATTTGCAAAAGAAGCGGG
sgRNA_2904	L_00174	L_00174	HI_0159	L_00174_gR501f	TTTATGGGATCAACAGTGAG	GGG	0.4	525	21	0.0415842	0.364735	L_conig000001_1	+	175540..175559	TATATTTATGGGATCAACAGTGAG	AAACCTCACTGTTGATCCCATAAA				1,1,1,0,1,1,1,0,0,0,0,1,1,0,0,0,0,0,0,0	ATCTCTTTAGCACAAGAAGGCGG
sgRNA_2905	L_00187	L_00187	HI_0174	L_00187_gR11r	TTTATTTTGCACATAAAGTG	CGG	0.25	1257	7	0.00565885	0.789387	L_conig000001_1	-	186847..186866	TATATTTATTTTGCACATAAAGTG	AAACCACTTTATGTGCAAAATAAA				1,1,1,1,0,0,0,0,1,0,0,0,0,0,0,0,0,0,0,0	ACCATTTTTTTAGTTGAATAAGG
sgRNA_2906	L_00191	L_00191	HI_0178	L_00191_gR437f	TTGGATTTGAGCAGAACAAG	CGG	0.4	483	43	0.0928726	0.689685	L_conig000001_1	+	191246..191265	TATATTGGATTTGAGCAGAACAAG	AAACCTTGTTCTGCTCAAATCCAA				1,1,0,1,0,1,0,1,1,1,0,0,0,0,0,0,0,0,0,0	CTTGCTGTAGCAAAAGAAGAGGG
sgRNA_2907	L_00197	L_00197	HI_0184	L_00197_gR720f	GGTCGATTTTCTGGATTATT	TGG	0.35	828	105	0.12995	0.52124	L_conig000001_1	+	199341..199360	TATAGGTCGATTTTCTGGATTATT	AAACAATAATCCAGAAAATCGACC				0,0,0,1,1,1,1,0,0,1,0,1,0,0,0,0,0,0,0,0	TTAGAAGTGCAAGAAGAAGAGGG
sgRNA_2908	L_00210	L_00210	HI_0196	L_00210_gR36r	ACTCTCCAAAGGTTGTCACA	CGG	0.45	1074	32	0.0303605	0.526363	L_conig000001_1	-	212049..212068	TATAACTCTCCAAAGGTTGTCACA	AAACTGTGACAACCTTTGGAGAGT				0,1,1,1,0,1,1,0,1,1,0,1,0,0,0,0,0,0,0,0	AGGGAAAAATAATAAGTAGCTGG
sgRNA_2909	L_00212	L_00212	HI_0198	L_00212_gR101r	TGTCATGAGTAACGCTGGAA	TGG	0.45	768	97	0.129679	0.517636	L_conig000001_1	-	214150..214169	TATATGTCATGAGTAACGCTGGAA	AAACTTCCAGCGTTACTCATGACA			TGGAA	1,1,0,1,0,0,1,0,1,0,0,0,1,0,0,0,0,0,0,0	GGCGGTACGGGAAAAGAATCAGG
sgRNA_2910	L_00216	trmD	HI_0202	L_00216_gR709f	TAATTGCTTTAAACATTTCG	GGG	0.25	741	29	0.0402219	0.491755	L_conig000001_1	+	218109..218128	TATATAATTGCTTTAAACATTTCG	AAACCGAAATGTTTAAAGCAATTA				1,1,0,1,0,0,1,1,1,0,0,0,1,0,0,0,0,0,0,0	AAAAATGGCTTCTAATAAGCTGG
sgRNA_2911	L_00226	L_00226	HI_0213	L_00226_gR1452f	ATTTGTGGCGAAATAGGCTT	AGG	0.4	1545	90	0.0590164	0.520856	L_conig000001_1	+	229012..229031	TATAATTTGTGGCGAAATAGGCTT	AAACAAGCCTATTTCGCCACAAAT				1,1,1,0,0,1,1,1,1,0,1,1,0,0,0,0,0,0,0,0	GACTTCGTAGCAAAAGATGCAGG
sgRNA_2912	L_00229	hsdM2_2	HI_0215	L_00229_gR64r	CCTTTAATATCTTGTTCAGA	CGG	0.3	822	60	0.074813	0.542812	L_conig000001_1	-	232230..232249	TATACCTTTAATATCTTGTTCAGA	AAACTCTGAACAAGATATTAAAGG				1,0,1,1,0,1,1,0,1,1,0,1,0,0,0,0,0,0,0,0	GGTACTGATCCAAAAGAATCAGG
sgRNA_2913	L_00230	hsdM2_3	HI_0215	L_00230_gR17r	GGCGATTTCTTCAAAGGATA	TGG	0.4	195	13	0.0742857	0.60751	L_conig000001_1	-	233212..233231	TATAGGCGATTTCTTCAAAGGATA	AAACTATCCTTTGAAGAAATCGCC				1,1,0,1,0,1,1,1,0,1,1,0,0,0,0,0,0,0,0,0	TTTCTTGCTGCCTTAGAAGCGGG
sgRNA_2914	L_00232	L_00232	HI_0217	L_00232_gR145r	CAAATTGCTACTGTTTCGAA	TGG	0.35	531	141	0.27593	0.378582	L_conig000001_1	-	234904..234923	TATACAAATTGCTACTGTTTCGAA	AAACTTCGAAACAGTAGCAATTTG				1,1,1,1,0,1,1,0,1,1,1,0,1,0,0,0,0,0,0,0	GCAACTTGGAAAAAAGAAGACGG
sgRNA_2915	L_00234	hsdR2_2	HI_0218	L_00234_gR59r	GTAACGGTGAATTTGGTTAA	AGG	0.35	2607	55	0.0212601	0.51573	L_conig000001_1	-	235968..235987	TATAGTAACGGTGAATTTGGTTAA	AAACTTAACCAAATTCACCGTTAC				1,1,0,0,1,0,1,0,1,0,1,1,0,0,0,0,0,0,0,0	ATTTTCTGGAGAGATATGTTTGG
sgRNA_2916	L_00236	arcB_1	HI_0220	L_00236_gR561f	ATTTCAAAACCACTCATATC	TGG	0.3	714	150	0.216138	0.797785	L_conig000001_1	+	240060..240079	TATAATTTCAAAACCACTCATATC	AAACGATATGAGTGGTTTTGAAAT				1,1,1,0,0,0,0,1,1,0,0,0,0,0,0,0,0,0,0,0	TCTTGTGCTTTTTCAGAAGCAGG
sgRNA_2917	L_00237	arcB_2	HI_0220	L_00237_gR677f	TTTCTGAGCAGCAATTCGCT	CGG	0.45	978	298	0.311065	0.519714	L_conig000001_1	+	240996..241015	TATATTTCTGAGCAGCAATTCGCT	AAACAGCGAATTGCTGCTCAGAAA				1,0,0,1,0,1,1,0,1,1,1,1,0,0,0,0,0,0,0,0	ATTAAATTAGATTAAGAGGCTGG
sgRNA_2918	L_00245	L_00245	HI_0221.1	L_00245_gR141r	AAAGTTCGGGAGCAAATTCA	CGG	0.4	492	137	0.290254	0.610106	L_conig000001_1	-	250661..250680	TATAAAAGTTCGGGAGCAAATTCA	AAACTGAATTTGCTCCCGAACTTT				1,0,1,1,1,1,1,1,0,0,0,0,0,0,0,0,0,0,0,0	ACTTCATTGCTTGATGCGTTAGG
sgRNA_2919	L_00246	L_00246	HI_0222	L_00246_gR128r	AAATTCACGGATTTGTTGTT	CGG	0.3	1572	124	0.0798969	0.675076	L_conig000001_1	-	251249..251268	TATAAAATTCACGGATTTGTTGTT	AAACAACAACAAATCCGTGAATTT				1,0,0,1,0,0,1,1,0,0,0,1,0,0,0,0,0,0,0,0	AGCTCTTTTTCAGATGCGTTAGG
sgRNA_2920	L_00252	L_00252	HI_0228	L_00252_gR352f	TCAGTGTAATTTCTACATTA	AGG	0.25	372	17	0.0482955	0.515913	L_conig000001_1	+	257958..257977	TATATCAGTGTAATTTCTACATTA	AAACTAATGTAGAAATTACACTGA				1,1,1,1,1,1,0,0,1,1,1,0,0,0,0,0,0,0,0,0	ACGCACGCTTCCTTAGAAGCTGG
sgRNA_2921	L_00262	L_00262	HI_0237	L_00262_gR109r	ACCGCAAAAGCCAATAAGAG	CGG	0.45	435	105	0.253012	0.687485	L_conig000001_1	-	267049..267068	TATAACCGCAAAAGCCAATAAGAG	AAACCTCTTATTGGCTTTTGCGGT				0,0,0,1,0,0,0,1,1,1,1,0,0,0,0,0,0,0,0,0	AGGGAAAAATAATAAGTAGCTGG
sgRNA_2922	L_00268	L_00268	HI_0244	L_00268_gR1080f	TCTACACTGAACGTGCCCTG	TGG	0.55	1149	66	0.0584588	0.354031	L_conig000001_1	+	272663..272682	TATATCTACACTGAACGTGCCCTG	AAACCAGGGCACGTTCAGTGTAGA				1,1,1,0,1,1,0,1,1,0,0,1,1,0,0,0,0,0,0,0	CAGGTTTGGCTAGATGAAGCTGG
sgRNA_2923	L_00271	hap	HI_0247	L_00271_gR1877f	TTTGATATTGCCTGTTTGGG	TGG	0.4	1962	82	0.0422245	0.495387	L_conig000001_1	+	276752..276771	TATATTTGATATTGCCTGTTTGGG	AAACCCCAAACAGGCAATATCAAA				1,1,0,1,1,0,1,1,0,1,0,1,0,0,0,0,0,0,0,0	GCTCGTCTAGCAAAAGAAGTTGG
sgRNA_2924	L_00275	L_00275	HI_0251	L_00275_gR714f	GCACTATTTGCGCTATCACT	TGG	0.45	813	96	0.121059	0.420081	L_conig000001_1	+	283805..283824	TATAGCACTATTTGCGCTATCACT	AAACAGTGATAGCGCAAATAGTGC				0,1,1,1,0,1,0,1,0,1,1,0,1,0,0,0,0,0,0,0	TGAGCATCATCAAAATAAGCTGG
sgRNA_2925	L_00279	dapA	HI_0255	L_00279_gR47r	ATGATTCATTGGCGTAACAA	GGG	0.35	897	43	0.0490308	0.60729	L_conig000001_1	-	285609..285628	TATAATGATTCATTGGCGTAACAA	AAACTTGTTACGCCAATGAATCAT				1,1,0,0,0,0,0,0,1,1,1,1,0,0,0,0,0,0,0,0	TCGAAAGGCGTAAAATAAGCAGG
sgRNA_2926	L_00283	lgtC	HI_0258	L_00283_gR850f	CTAAATAAGGGGCATAATAG	TGG	0.35	993	140	0.143885	0.640688	L_conig000001_1	+	289275..289294	TATACTAAATAAGGGGCATAATAG	AAACCTATTATGCCCCTTATTTAG				0,1,1,1,0,0,0,0,0,1,0,1,0,0,0,0,0,0,0,0	CGTATTATGCAAGAAGAAGCCGG
sgRNA_2927	L_00290	folB	HI_0265	L_00290_gR150f	ACTCGCTCAATCAGCAAGAA	AGG	0.45	357	204	0.605341	0.616269	L_conig000001_1	+	299180..299199	TATAACTCGCTCAATCAGCAAGAA	AAACTTCTTGCTGATTGAGCGAGT				0,0,1,0,1,1,1,1,1,0,0,0,0,0,0,0,0,0,0,0	AATGCGGCGCAAAAAGAAACGGG
sgRNA_2928	L_00295	djlA_1	HI_0270	L_00295_gR909f	GGATCTAAAACCCCTTGCAT	AGG	0.45	933	21	0.0230011	0.44554	L_conig000001_1	+	304768..304787	TATAGGATCTAAAACCCCTTGCAT	AAACATGCAAGGGGTTTTAGATCC				1,1,1,1,0,1,1,1,1,1,1,1,0,0,0,0,0,0,0,0	CAGGTTTGGCTAGATGAAGCTGG
sgRNA_2929	L_00296	djlA_2	HI_0271	L_00296_gR683f	ATGCCCTAACACCGCAAAGG	AGG	0.55	867	181	0.213695	0.47464	L_conig000001_1	+	305474..305493	TATAATGCCCTAACACCGCAAAGG	AAACCCTTTGCGGTGTTAGGGCAT				1,1,1,1,1,0,1,1,1,1,1,0,0,0,0,0,0,0,0,0	TTAGAAGTGCAAGAAGAAGAGGG
sgRNA_2930	L_00306	L_00306	HI_0276	L_00306_gR657f	CCCGTTACTTCATTGAATAC	AGG	0.4	810	150	0.189873	0.756233	L_conig000001_1	+	311942..311961	TATACCCGTTACTTCATTGAATAC	AAACGTATTCAATGAAGTAACGGG				1,0,1,0,0,0,0,1,1,1,0,0,0,0,0,0,0,0,0,0	ATTATTCATTAAAAATAAGCAGG
sgRNA_2931	L_00307	L_00307	HI_0277	L_00307_gR464f	ACAATTTTCTAAAGAAAGCG	CGG	0.3	486	19	0.0407725	0.642217	L_conig000001_1	+	312555..312574	TATAACAATTTTCTAAAGAAAGCG	AAACCGCTTTCTTTAGAAAATTGT				1,0,1,0,1,0,1,1,1,0,0,0,0,0,0,0,0,0,0,0	CACTTCTGCGCCGATACGCTCGG
sgRNA_2932	L_00308	L_00308	HI_0278	L_00308_gR320f	TGGTTGAGATACTTCTAAAA	TGG	0.3	417	94	0.236776	0.584417	L_conig000001_1	+	312899..312918	TATATGGTTGAGATACTTCTAAAA	AAACTTTTAGAAGTATCTCAACCA				1,0,1,0,1,1,1,0,1,1,0,0,0,0,0,0,0,0,0,0	ATTGATTTCAAAGAAGAAGGTGG
sgRNA_2933	L_00314	L_00314	HI_0285	L_00314_gR1186f	TGTCCAGTTTTACCTGAAAA	CGG	0.35	1272	83	0.0662939	0.56481	L_conig000001_1	+	319545..319564	TATATGTCCAGTTTTACCTGAAAA	AAACTTTTCAGGTAAAACTGGACA				0,0,1,1,0,1,1,1,1,1,1,0,0,0,0,0,0,0,0,0	GAGGAATGAATAAAAGAAGTCGG
sgRNA_2934	L_00325	pilD	HI_0296	L_00325_gR628f	AACGCGTAATAAAACCAGAT	AGG	0.35	693	62	0.0921248	0.44238	L_conig000001_1	+	330961..330980	TATAAACGCGTAATAAAACCAGAT	AAACATCTGGTTTTATTACGCGTT				1,1,1,1,1,1,1,1,0,1,0,1,0,0,0,0,0,0,0,0	TCAGATTCGGCAAAAGATGCGGG
sgRNA_2935	L_00327	L_00327	HI_0298	L_00327_gR1320f	TGATTGCGTTCCCATAAATC	TGG	0.4	1395	72	0.0523636	0.465446	L_conig000001_1	+	333559..333578	TATATGATTGCGTTCCCATAAATC	AAACGATTTATGGGAACGCAATCA				1,1,0,1,1,1,1,1,0,0,1,1,0,0,0,0,0,0,0,0	TCGGCGCAGATAGAAAAAGCAGG
sgRNA_2936	L_00328	pilA	HI_0299	L_00328_gR359f	ATAAGAAGGAATTGCGATGG	TGG	0.4	450	88	0.204651	0.626986	L_conig000001_1	+	333989..334008	TATAATAAGAAGGAATTGCGATGG	AAACCCATCGCAATTCCTTCTTAT				0,1,0,1,0,1,0,1,1,1,1,0,0,0,0,0,0,0,0,0	CGGTCAATTTTAGAAGAAGATGG
sgRNA_2937	L_00329	L_00329	HI_0300	L_00329_gR44r	TGACTGAATTTGCCGACAAT	CGG	0.4	555	40	0.0747664	0.5495	L_conig000001_1	-	334252..334271	TATATGACTGAATTTGCCGACAAT	AAACATTGTCGGCAAATTCAGTCA				0,1,1,1,0,1,1,1,1,0,0,1,0,0,0,0,0,0,0,0	GGCGGTACGGGAAAAGAATCAGG
sgRNA_2938	L_00335	rdgC	HI_0306	L_00335_gR864f	TGTGCAAGATCCCAATCTAG	CGG	0.45	909	42	0.0472441	0.595844	L_conig000001_1	+	340510..340529	TATATGTGCAAGATCCCAATCTAG	AAACCTAGATTGGGATCTTGCACA				0,1,1,1,0,1,1,1,1,0,1,0,0,0,0,0,0,0,0,0	TAAAGTTGCAGCTACGAAGCTGG
sgRNA_2939	L_00339	L_00339	HI_0310	L_00339_gR68r	TTTAGGTATTGAATTAGATT	CGG	0.2	288	64	0.238806	0.583603	L_conig000001_1	-	343779..343798	TATATTTAGGTATTGAATTAGATT	AAACAATCTAATTCAATACCTAAA				1,0,0,0,0,1,1,1,1,1,0,1,0,0,0,0,0,0,0,0	ATAGAAAAATTACAAGAAGTAGG
sgRNA_2940	L_00342	L_00342	HI_0314	L_00342_gR544f	AACCAGTTACGCGAGAGCCT	GGG	0.55	573	26	0.0470163	0.392911	L_conig000001_1	+	346273..346292	TATAAACCAGTTACGCGAGAGCCT	AAACAGGCTCTCGCGTAACTGGTT				0,1,1,1,0,0,0,1,1,1,0,0,0,1,0,0,0,0,0,0	CGGTCAATTTTAGAAGAAGATGG
sgRNA_2941	L_00354	L_00354	NA	L_00354_gR120r	CTAAAAGATCGATTGCATCT	TGG	0.35	195	116	0.662857	0.620716	L_conig000001_1	-	355219..355238	TATACTAAAAGATCGATTGCATCT	AAACAGATGCAATCGATCTTTTAG				1,1,0,1,0,1,0,1,1,1,1,0,0,0,0,0,0,0,0,0	TCTGTGGATAAAGAAAAAGCGGG
sgRNA_2942	L_00359	oapB	HI_0331	L_00359_gR35r	ACAGCCAGTCATTAAAAGTG	CGG	0.4	405	31	0.0805195	0.733962	L_conig000001_1	-	358753..358772	TATAACAGCCAGTCATTAAAAGTG	AAACCACTTTTAATGACTGGCTGT				1,1,1,0,0,1,1,0,1,0,0,0,0,0,0,0,0,0,0,0	ACGAAGCGGATATATACGTTTGG
sgRNA_2943	L_00363	dgkA	HI_0335	L_00363_gR29r	TTTAGTGGAGTTGATTAAAT	GGG	0.25	357	25	0.074184	0.74762	L_conig000001_1	-	363504..363523	TATATTTAGTGGAGTTGATTAAAT	AAACATTTAATCAACTCCACTAAA				0,0,0,1,0,1,1,0,0,1,0,0,0,0,0,0,0,0,0,0	TCTGAAGCAGAAAACGAAGCAGG
sgRNA_2944	L_00366	L_00366	HI_0338	L_00366_gR30r	CAGCAATGCCAAGCAAAGTG	CGG	0.5	1047	26	0.0253165	0.675011	L_conig000001_1	-	364877..364896	TATACAGCAATGCCAAGCAAAGTG	AAACCACTTTGCTTGGCATTGCTG				1,1,0,0,0,1,1,1,1,1,0,0,0,0,0,0,0,0,0,0	CGCCTATCGGCACATCCGTTTGG
sgRNA_2945	L_00373	napA_2	HI_0344	L_00373_gR83r	CTTTGCATAGCCTTCCCAAA	TGG	0.45	2112	79	0.0377629	0.47464	L_conig000001_1	-	370880..370899	TATACTTTGCATAGCCTTCCCAAA	AAACTTTGGGAAGGCTATGCAAAG				1,1,1,1,1,1,1,0,1,1,1,0,0,0,0,0,0,0,0,0	AAGCAATACCAATAATAAGCAGG
sgRNA_2946	L_00374	napG	HI_0345	L_00374_gR52r	TTAAGAAATTTTCTACGTTC	AGG	0.25	834	48	0.0589681	0.402747	L_conig000001_1	-	373021..373040	TATATTAAGAAATTTTCTACGTTC	AAACGAACGTAGAAAATTTCTTAA				1,1,1,0,0,1,1,0,1,1,1,0,1,0,0,0,0,0,0,0	TTAGAAGTGCAAGAAGAAGAGGG
sgRNA_2947	L_00375	napH	HI_0346	L_00375_gR19r	GATTCTTTCCCTGCAAATTT	TGG	0.35	864	15	0.0177725	0.615987	L_conig000001_1	-	373821..373840	TATAGATTCTTTCCCTGCAAATTT	AAACAAATTTGCAGGGAAAGAATC				0,1,0,1,1,1,0,0,1,1,0,0,0,0,0,0,0,0,0,0	GATTGGATAACCAATACGTTTGG
sgRNA_2948	L_00381	L_00381	HI_0352	L_00381_gR540f	TGTAAATAGGCATCAAAGGC	GGG	0.4	696	153	0.226331	0.432764	L_conig000001_1	+	379755..379774	TATATGTAAATAGGCATCAAAGGC	AAACGCCTTTGATGCCTATTTACA				1,1,1,0,1,1,0,1,1,1,1,1,0,0,0,0,0,0,0,0	GCGGAAGATTTAAAAGAAGCTGG
sgRNA_2949	L_00390	L_00390	HI_0364	L_00390_gR837f	GACTGTGCCAACGCAAAAGA	AGG	0.5	879	39	0.0454016	0.596525	L_conig000001_1	+	388468..388487	TATAGACTGTGCCAACGCAAAAGA	AAACTCTTTTGCGTTGGCACAGTC				0,0,1,1,1,1,0,0,1,0,1,0,0,0,0,0,0,0,0,0	TTTTTCACCTGTGATAAGTTGGG
sgRNA_2950	L_00392	pilF	HI_0366	L_00392_gR62r	AGATGCAGATTGTGAAACGC	AGG	0.45	540	58	0.111538	0.548844	L_conig000001_1	-	390084..390103	TATAAGATGCAGATTGTGAAACGC	AAACGCGTTTCACAATCTGCATCT				1,1,0,1,1,1,0,0,1,1,1,0,0,0,0,0,0,0,0,0	ACTTGTTTCGCAGAAGAAGAAGG
sgRNA_2951	L_00400	L_00400	HI_0374	L_00400_gR655f	TTATCCAAGCAGAATGTTCT	GGG	0.35	687	29	0.0434783	0.413811	L_conig000001_1	+	397718..397737	TATATTATCCAAGCAGAATGTTCT	AAACAGAACATTCTGCTTGGATAA				1,1,1,0,0,1,0,0,1,1,0,0,0,0,0,1,0,0,0,0	ATTGATTTCAAAGAAGAAGGTGG
sgRNA_2952	L_00407	L_00407	HI_t11	L_00407_gR31f	AGACTAGAACTCTCGACTGA	CGG	0.45	76	42	0.75	0.373266	L_conig000001_1	+	401810..401829	TATAAGACTAGAACTCTCGACTGA	AAACTCAGTCGAGAGTTCTAGTCT				0,1,1,1,0,1,0,1,1,1,0,0,0,1,0,0,0,0,0,0	GCTAAACAAGCAAAAGAAGAAGG
sgRNA_2953	L_00410	tolB	HI_0382	L_00410_gR1161f	ACAAATGGCACGACAGCAAT	AGG	0.45	1284	120	0.0949367	0.527131	L_conig000001_1	+	403756..403775	TATAACAAATGGCACGACAGCAAT	AAACATTGCTGTCGTGCCATTTGT				1,1,0,1,1,1,1,1,1,0,1,0,0,0,0,0,0,0,0,0	GCAGGTCAATTAAAAGAAGAAGG
sgRNA_2954	L_00413	tolQ	HI_0385	L_00413_gR545f	AAACGTACGCGCTTCTTTTA	AGG	0.4	687	139	0.208396	0.572969	L_conig000001_1	+	406090..406109	TATAAAACGTACGCGCTTCTTTTA	AAACTAAAAGAAGCGCGTACGTTT				1,1,1,0,1,1,0,1,1,0,1,0,0,0,0,0,0,0,0,0	AGTGTGGACTGCTAAAAAGCAGG
sgRNA_2955	L_00419	L_00419	HI_0390	L_00419_gR85r	GTAACGACCCTAAAGTGCGG	TGG	0.55	1200	81	0.0686441	0.653685	L_conig000001_1	-	412033..412052	TATAGTAACGACCCTAAAGTGCGG	AAACCCGCACTTTAGGGTCGTTAC				1,0,1,0,0,1,1,1,1,0,1,0,0,0,0,0,0,0,0,0	GGAAGACGCTCACAAAAAGCAGG
sgRNA_2956	L_00420	L_00420	NA	L_00420_gR840f	TTTAATTTTGATTTTCTTAT	AGG	0.1	1011	168	0.169526	0.681743	L_conig000001_1	+	414017..414036	TATATTTAATTTTGATTTTCTTAT	AAACATAAGAAAATCAAAATTAAA				0,1,1,1,0,1,0,0,1,0,1,0,0,0,0,0,0,0,0,0	GATTACGGAGAATTTACGTTTGG
sgRNA_2957	L_00421	oatA	HI_0392	L_00421_gR615f	GCCATTACTGTAATAAAAGC	AGG	0.35	738	120	0.167131	0.626986	L_conig000001_1	+	414829..414848	TATAGCCATTACTGTAATAAAAGC	AAACGCTTTTATTACAGTAATGGC				0,1,1,1,0,1,0,1,0,1,1,0,0,0,0,0,0,0,0,0	GAAGCACCAAGCGATATGTTCGG
sgRNA_2958	L_00426	L_00426	HI_0397	L_00426_gR26r	GGCAGAATTCAGTTGAGAGA	CGG	0.45	1320	22	0.0169231	0.402164	L_conig000001_1	-	418591..418610	TATAGGCAGAATTCAGTTGAGAGA	AAACTCTCTCAACTGAATTCTGCC				0,1,1,0,1,1,1,1,1,1,1,1,0,0,0,0,0,0,0,0	GCACTACGCTTAGAAGAAGAAGG
sgRNA_2959	L_00430	L_00430	HI_0401	L_00430_gR81r	AAGTAGAAACTTCCGCCAAT	TGG	0.4	1380	77	0.0566176	0.634014	L_conig000001_1	-	422221..422240	TATAAAGTAGAAACTTCCGCCAAT	AAACATTGGCGGAAGTTTCTACTT				0,0,1,1,0,1,0,0,0,1,0,1,0,0,0,0,0,0,0,0	TCTGAAGCAGAAAACGAAGCAGG
sgRNA_2960	L_00431	L_00431	HI_0402	L_00431_gR33r	AAAGCCGTCCGACTGGCGAG	GGG	0.65	540	29	0.0557692	0.441939	L_conig000001_1	-	423629..423648	TATAAAAGCCGTCCGACTGGCGAG	AAACCTCGCCAGTCGGACGGCTTT				0,1,0,1,1,1,1,1,1,0,1,1,0,0,0,0,0,0,0,0	TCTTGTGCTTTTTCAGAAGCAGG
sgRNA_2961	L_00433	L_00433	HI_0404	L_00433_gR1255f	ATGCTTGAGCGGTGGCTTTT	TGG	0.5	1293	35	0.0274941	0.54827	L_conig000001_1	+	426042..426061	TATAATGCTTGAGCGGTGGCTTTT	AAACAAAAGCCACCGCTCAAGCAT				1,1,1,0,0,1,1,0,1,0,1,1,0,0,0,0,0,0,0,0	ATATCTAAAATAGATGAAGCAGG
sgRNA_2962	L_00434	L_00434	HI_0405	L_00434_gR841f	AACCATAGACTACGTGGGAT	TGG	0.45	867	23	0.0271547	0.404836	L_conig000001_1	+	426920..426939	TATAAACCATAGACTACGTGGGAT	AAACATCCCACGTAGTCTATGGTT				0,0,0,0,0,1,1,1,1,1,0,0,0,1,0,0,0,0,0,0	TCTGTGGATAAAGAAAAAGCGGG
sgRNA_2963	L_00447	L_00447	HI_0418	L_00447_gR129r	CTGAAAGTGGATCTACGGCA	TGG	0.5	1305	125	0.0972763	0.308566	L_conig000001_1	-	440159..440178	TATACTGAAAGTGGATCTACGGCA	AAACTGCCGTAGATCCACTTTCAG				1,1,1,1,1,0,1,1,0,0,1,1,1,0,0,0,0,0,0,0	AAATAACGTTTATAAGAATCTGG
sgRNA_2964	L_00449	L_00449	HI_0420	L_00449_gR149r	TAAAACTTGATGTTCTGAAA	TGG	0.25	300	145	0.517857	0.511269	L_conig000001_1	-	443176..443195	TATATAAAACTTGATGTTCTGAAA	AAACTTTCAGAACATCAAGTTTTA				0,1,1,0,1,0,0,1,1,1,0,1,0,0,0,0,0,0,0,0	TCTGTGGATAAAGAAAAAGCGGG
sgRNA_2965	L_00450	L_00450	NA	L_00450_gR43r	TCAATCTTTAAATCTTCTAA	GGG	0.2	246	39	0.172566	0.560189	L_conig000001_1	-	443359..443378	TATATCAATCTTTAAATCTTCTAA	AAACTTAGAAGATTTAAAGATTGA				1,1,1,1,0,1,0,0,1,0,1,1,0,0,0,0,0,0,0,0	GATGAAGCAAAAGAAGAAGTGGG
sgRNA_2966	L_00452	L_00452	HI_0423	L_00452_gR163r	TGTGCTTGTTTTGCTGCAAT	GGG	0.4	648	159	0.253185	0.566708	L_conig000001_1	-	445628..445647	TATATGTGCTTGTTTTGCTGCAAT	AAACATTGCAGCAAAACAAGCACA				0,1,1,1,1,0,1,1,0,1,0,0,0,0,0,0,0,0,0,0	CGTATTATGCAAGAAGAAGCCGG
sgRNA_2967	L_00471	L_00471	HI_0442	L_00471_gR162r	ACGGATCAATGTCAATGCGA	CGG	0.45	330	158	0.509677	0.462249	L_conig000001_1	-	464483..464502	TATAACGGATCAATGTCAATGCGA	AAACTCGCATTGACATTGATCCGT				1,1,1,1,0,0,1,1,1,0,0,0,1,0,0,0,0,0,0,0	AAACTTTCTTTAAAAGAATCAGG
sgRNA_2968	L_00473	topB	HI_0444	L_00473_gR31r	GCAATAGCGCGAGCTAAGCT	TGG	0.55	1956	27	0.0139463	0.414511	L_conig000001_1	-	465361..465380	TATAGCAATAGCGCGAGCTAAGCT	AAACAGCTTAGCTCGCGCTATTGC				0,0,1,1,1,0,1,1,1,1,1,1,0,0,0,0,0,0,0,0	ATATCTAAAATAGATGAAGCAGG
sgRNA_2969	L_00479	L_00479	HI_0449	L_00479_gR264f	TTATCCTGAATTTGTTTCAC	TGG	0.3	531	264	0.516634	0.520399	L_conig000001_1	+	472698..472717	TATATTATCCTGAATTTGTTTCAC	AAACGTGAAACAAATTCAGGATAA				0,1,0,1,0,1,0,1,1,1,1,1,0,0,0,0,0,0,0,0	GTTACCATTATAAAAGAAGTAGG
sgRNA_2970	L_00482	L_00482	HI_0452	L_00482_gR1200f	GATTGCAATTTTAACTTACG	AGG	0.3	1293	90	0.0706991	0.5735	L_conig000001_1	+	474804..474823	TATAGATTGCAATTTTAACTTACG	AAACCGTAAGTTAAAATTGCAATC				1,0,1,1,1,1,1,1,1,0,0,0,0,0,0,0,0,0,0,0	AATACTGCAGCACAAGCAGCAGG
sgRNA_2971	L_00483	L_00483	HI_0453	L_00483_gR472f	CTACGGAAAACATAAAACCG	TGG	0.4	525	50	0.0990099	0.740143	L_conig000001_1	+	475425..475444	TATACTACGGAAAACATAAAACCG	AAACCGGTTTTATGTTTTCCGTAG				1,0,1,0,0,1,1,0,0,1,0,0,0,0,0,0,0,0,0,0	AAATCCCCTTGAGAAGAAACAGG
sgRNA_2972	L_00486	tmk	HI_0457	L_00486_gR651f	TTTTCTTCCGCACTTTTATT	TGG	0.3	660	6	0.009375	0.780811	L_conig000001_1	+	477972..477991	TATATTTTCTTCCGCACTTTTATT	AAACAATAAAAGTGCGGAAGAAAA				1,1,1,0,0,1,1,0,0,0,0,0,0,0,0,0,0,0,0,0	GATTAATCAATGTTTCGCGTTGG
sgRNA_2973	L_00487	L_00487	HI_0457	L_00487_gR942f	TCATCTGCCTGCACATTTAC	TGG	0.45	1044	99	0.0966797	0.667238	L_conig000001_1	+	478912..478931	TATATCATCTGCCTGCACATTTAC	AAACGTAAATGTGCAGGCAGATGA				0,1,1,1,0,0,1,1,0,0,1,0,0,0,0,0,0,0,0,0	AAATAACGTTTATAAGAATCTGG
sgRNA_2974	L_00488	L_00488	HI_0458	L_00488_gR822f	CGCACTTGACTTTCTAAAAC	AGG	0.4	936	111	0.121179	0.627831	L_conig000001_1	+	479905..479924	TATACGCACTTGACTTTCTAAAAC	AAACGTTTTAGAAAGTCAAGTGCG				1,1,1,1,0,0,1,1,1,1,0,0,0,0,0,0,0,0,0,0	GCCACCTTATTAAAAGAAGCAGG
sgRNA_2975	L_00489	pyrR	HI_0459	L_00489_gR452f	AACAATCACAAGATCATCTA	AGG	0.3	540	85	0.163462	0.585702	L_conig000001_1	+	480547..480566	TATAAACAATCACAAGATCATCTA	AAACTAGATGATCTTGTGATTGTT				1,1,0,1,1,1,1,1,1,0,0,0,0,0,0,0,0,0,0,0	TCGGCGCAGATAGAAAAAGCAGG
sgRNA_2976	L_00490	mazG	HI_0460	L_00490_gR17r	GAGTTGAATAAAATCTTGAA	TGG	0.25	792	13	0.0168394	0.549352	L_conig000001_1	-	480796..480815	TATAGAGTTGAATAAAATCTTGAA	AAACTTCAAGATTTTATTCAACTC				1,0,1,1,1,0,1,1,1,1,0,0,0,0,0,0,0,0,0,0	TAAAGTTGCAGCTACGAAGCTGG
sgRNA_2977	L_00493	L_00493	HI_0463	L_00493_gR10r	AGGGAAAGTGGAGGAAGTTT	TGG	0.45	1152	6	0.00530035	0.469696	L_conig000001_1	-	485225..485244	TATAAGGGAAAGTGGAGGAAGTTT	AAACAAACTTCCTCCACTTTCCCT				1,0,1,1,1,1,1,1,1,1,1,0,0,0,0,0,0,0,0,0	CTGGCAGGATTTAAAGAAGCAGG
sgRNA_2978	L_00495	serA	HI_0465	L_00495_gR90r	TATTGGTATAGCCTGCCGCA	TGG	0.5	1233	86	0.0708986	0.486409	L_conig000001_1	-	487278..487297	TATATATTGGTATAGCCTGCCGCA	AAACTGCGGCAGGCTATACCAATA				1,1,1,1,0,0,0,1,0,1,0,0,1,0,0,0,0,0,0,0	CGGTCAATTTTAGAAGAAGATGG
sgRNA_2979	L_00497	L_00497	HI_0467	L_00497_gR839f	TTTCACTTCAAGGCGTGCAA	AGG	0.45	864	22	0.0260664	0.71016	L_conig000001_1	+	490142..490161	TATATTTCACTTCAAGGCGTGCAA	AAACTTGCACGCCTTGAAGTGAAA				0,1,0,1,0,0,1,0,1,1,0,0,0,0,0,0,0,0,0,0	GCCCAACGTTTATATGAAGCGGG
sgRNA_2980	L_00498	L_00498	NA	L_00498_gR50f	TAACGAGATGAACACAGAAA	GGG	0.35	270	217	0.868	0.499677	L_conig000001_1	+	490235..490254	TATATAACGAGATGAACACAGAAA	AAACTTTCTGTGTTCATCTCGTTA				1,0,1,1,1,1,1,1,0,1,1,0,0,0,0,0,0,0,0,0	CTTGCTGTAGCAAAAGAAGAGGG
sgRNA_2981	L_00500	hisD	HI_0469	L_00500_gR110r	GTATGCCACATTTTCACGAA	TGG	0.4	1284	106	0.0838608	0.548587	L_conig000001_1	-	491741..491760	TATAGTATGCCACATTTTCACGAA	AAACTTCGTGAAAATGTGGCATAC				1,0,1,1,0,1,1,1,0,1,0,1,0,0,0,0,0,0,0,0	TTAGCGGCAGCACAAGAAGCAGG
sgRNA_2982	L_00504	hisA	HI_0473	L_00504_gR28r	CCATTGATAAGATCAAGAGC	AGG	0.4	750	24	0.0328767	0.583877	L_conig000001_1	-	496015..496034	TATACCATTGATAAGATCAAGAGC	AAACGCTCTTGATCTTATCAATGG				1,1,0,0,1,1,0,0,1,1,1,0,0,0,0,0,0,0,0,0	TTAGGTGTGTCATAAGAAACGGG
sgRNA_2983	L_00519	L_00519	HI_0488	L_00519_gR82r	GTCCAAGCTTGTGCATGCAC	GGG	0.55	603	78	0.133791	0.356615	L_conig000001_1	-	508125..508144	TATAGTCCAAGCTTGTGCATGCAC	AAACGTGCATGCACAAGCTTGGAC				0,0,1,0,0,1,1,0,0,1,1,0,0,0,1,0,0,0,0,0	AAATAACGTTTATAAGAATCTGG
sgRNA_2984	L_00522	L_00522	HI_0494	L_00522_gR475f	GTTGTCCGTGGTAAAAGCAA	GGG	0.45	495	17	0.0357895	0.484618	L_conig000001_1	+	511359..511378	TATAGTTGTCCGTGGTAAAAGCAA	AAACTTGCTTTTACCACGGACAAC				1,1,0,1,1,0,0,1,0,1,1,1,0,0,0,0,0,0,0,0	GAATACGACCAGACTGGCGTTGG
sgRNA_2985	L_00528	rmuC	NA	L_00528_gR23r	CGTTAATTCTTGAGAAAGTG	CGG	0.35	1164	19	0.0166084	0.725984	L_conig000001_1	-	516722..516741	TATACGTTAATTCTTGAGAAAGTG	AAACCACTTTCTCAAGAATTAACG				1,1,0,1,0,0,0,1,1,1,0,0,0,0,0,0,0,0,0,0	GTGGGCGATGTATTGAATGCGGG
sgRNA_2986	L_00537	menA	HI_0509	L_00537_gR864f	AACGCTAATGGCAAAGTTTT	TGG	0.35	912	45	0.0504484	0.673141	L_conig000001_1	+	526058..526077	TATAAACGCTAATGGCAAAGTTTT	AAACAAAACTTTGCCATTAGCGTT				1,1,0,1,0,0,1,0,0,1,1,0,0,0,0,0,0,0,0,0	AAACTTGGTCAAGGAGAAGCTGG
sgRNA_2987	L_00540	L_00540	HI_0512	L_00540_gR756f	GAATTAATATCCTGATAAAT	AGG	0.2	777	18	0.0237781	0.601803	L_conig000001_1	+	528898..528917	TATAGAATTAATATCCTGATAAAT	AAACATTTATCAGGATATTAATTC				1,0,0,1,1,0,0,0,1,1,1,0,0,0,0,0,0,0,0,0	AAACCAACTAAGATTGGCGCAGG
sgRNA_2988	L_00541	L_00541	HI_0513	L_00541_gR1509f	ATATATTTAACAATATGTGT	AGG	0.15	1557	45	0.0292778	0.527131	L_conig000001_1	+	530424..530443	TATAATATATTTAACAATATGTGT	AAACACACATATTGTTAAATATAT				1,1,1,0,1,1,1,1,1,0,1,0,0,0,0,0,0,0,0,0	CATTTACTCTTAAAAGAATCAGG
sgRNA_2989	L_00543	rpoB	HI_0515	L_00543_gR3954f	AACTGAATGGTTAATAAATA	AGG	0.2	4032	75	0.0186939	0.578729	L_conig000001_1	+	538987..539006	TATAAACTGAATGGTTAATAAATA	AAACTATTTATTAACCATTCAGTT				1,1,1,1,0,1,1,1,0,0,0,1,0,0,0,0,0,0,0,0	CAATGCTTTTAATTTAGCGTCGG
sgRNA_2990	L_00548	L_00548	HI_0520	L_00548_gR756f	AACGGAATAATCCGATGTAA	CGG	0.35	789	30	0.0390117	0.602567	L_conig000001_1	+	543651..543670	TATAAACGGAATAATCCGATGTAA	AAACTTACATCGGATTATTCCGTT				1,1,1,0,0,0,0,1,1,1,0,1,0,0,0,0,0,0,0,0	CGTATTATGCAAGAAGAAGCCGG
sgRNA_2991	L_00553	L_00553	HI_0525	L_00553_gR1136f	TTTACCGGCTAAATCTAAAT	CGG	0.3	1161	22	0.0192813	0.481015	L_conig000001_1	+	549495..549514	TATATTTACCGGCTAAATCTAAAT	AAACATTTAGATTTAGCCGGTAAA				1,1,1,1,1,1,1,0,1,0,0,1,0,0,0,0,0,0,0,0	GAAAACGGTGCAAAAGAAGCAGG
sgRNA_2992	L_00562	aspA_2	HI_0534	L_00562_gR1365f	ATCCCCCAATATGCTTCTGC	AGG	0.5	1419	51	0.0364546	0.520856	L_conig000001_1	+	559784..559803	TATAATCCCCCAATATGCTTCTGC	AAACGCAGAAGCATATTGGGGGAT				1,1,1,1,0,1,1,1,0,0,1,1,0,0,0,0,0,0,0,0	GAGTTAGAGATTTTAGAAGCTGG
sgRNA_2993	L_00564	ureG	HI_0536	L_00564_gR598f	CCGTTTTACCCGCCCCAACA	GGG	0.6	636	35	0.0568182	0.469526	L_conig000001_1	+	561482..561501	TATACCGTTTTACCCGCCCCAACA	AAACTGTTGGGGCGGGTAAAACGG				1,0,1,1,1,0,0,0,1,1,1,1,0,0,0,0,0,0,0,0	ATTGCTGAGTGAGAAGAACCTGG
sgRNA_2994	L_00567	ureC	HI_0539	L_00567_gR1668f	CGGACTTTATCGCCAACTGT	TGG	0.5	1719	48	0.0282519	0.455699	L_conig000001_1	+	564709..564728	TATACGGACTTTATCGCCAACTGT	AAACACAGTTGGCGATAAAGTCCG				1,1,1,1,1,0,1,0,1,0,1,1,0,0,0,0,0,0,0,0	GCTCGTCTAGCAAAAGAAGTTGG
sgRNA_2995	L_00571	L_00571	HI_0543	L_00571_gR95r	ATGACGACCTTTCGGGCCAA	GGG	0.55	1647	91	0.0559312	0.450908	L_conig000001_1	-	566038..566057	TATAATGACGACCTTTCGGGCCAA	AAACTTGGCCCGAAAGGTCGTCAT				1,1,1,1,1,1,1,1,1,1,1,0,0,0,0,0,0,0,0,0	ATTGCTGAGTGAGAAGAACCTGG
sgRNA_2996	L_00574	priB	HI_0546	L_00574_gR258f	CTAGGGCTCTTTAATCGCTT	TGG	0.45	285	24	0.090566	0.609609	L_conig000001_1	+	568714..568733	TATACTAGGGCTCTTTAATCGCTT	AAACAAGCGATTAAAGAGCCCTAG				1,1,0,0,1,0,1,0,0,0,0,1,0,0,0,0,0,0,0,0	ATGGAACAGTTAAAAGAGGCAGG
sgRNA_2997	L_00583	L_00583	HI_0555	L_00583_gR221f	GACAAGTGCAGTTAAAATAT	AGG	0.3	240	16	0.0727273	0.655264	L_conig000001_1	+	576074..576093	TATAGACAAGTGCAGTTAAAATAT	AAACATATTTTAACTGCACTTGTC				1,0,1,0,0,1,0,1,1,0,0,1,0,0,0,0,0,0,0,0	ATATCTAAAATAGATGAAGCAGG
sgRNA_2998	L_00584	L_00584	HI_0556	L_00584_gR480f	TTACTTTCAGGATCAGATGG	CGG	0.4	492	9	0.0190678	0.536796	L_conig000001_1	+	576572..576591	TATATTACTTTCAGGATCAGATGG	AAACCCATCTGATCCTGAAAGTAA				1,1,1,1,0,1,1,1,1,1,1,0,0,0,0,0,0,0,0,0	CCTAAAGCCTCACAGGAAGCTGG
sgRNA_2999	L_00587	cysQ	HI_0559	L_00587_gR622f	CTGAAAGAACAGGGACATTA	GGG	0.4	744	119	0.164365	0.460142	L_conig000001_1	+	579056..579075	TATACTGAAAGAACAGGGACATTA	AAACTAATGTCCCTGTTCTTTCAG				0,1,0,1,1,1,0,0,1,1,1,1,0,0,0,0,0,0,0,0	ATTGCTGAGTGAGAAGAACCTGG
sgRNA_3000	L_00589	L_00589	HI_0561	L_00589_gR1851f	GCCATAGAAATGACGGCCGC	TGG	0.6	1902	48	0.0255048	0.351474	L_conig000001_1	+	581570..581589	TATAGCCATAGAAATGACGGCCGC	AAACGCGGCCGTCATTTCTATGGC				1,0,1,1,1,1,0,1,0,0,0,0,0,0,0,0,1,0,0,0	AAAGAATTTGCAAAAGAAGCGGG
sgRNA_3001	L_00606	L_00606	HI_0577	L_00606_gR37r	TAATCATCTAGTTCAGTTTT	GGG	0.25	288	33	0.123134	0.583473	L_conig000001_1	-	596112..596131	TATATAATCATCTAGTTCAGTTTT	AAACAAAACTGAACTAGATGATTA				1,1,1,1,0,1,0,1,1,1,1,0,0,0,0,0,0,0,0,0	GCCACCTTATTAAAAGAAGCAGG
sgRNA_3002	L_00607	L_00607	HI_0578	L_00607_gR1079f	ACCGTAGTGTTTTGCTAATA	CGG	0.35	1185	103	0.088412	0.5244	L_conig000001_1	+	597559..597578	TATAACCGTAGTGTTTTGCTAATA	AAACTATTAGCAAAACACTACGGT				0,0,0,0,0,0,1,0,0,0,0,0,0,0,0,1,0,0,0,0	GTCGCCCCGCCGTGAGAAGCTGG
sgRNA_3003	L_00614	L_00614	HI_0585	L_00614_gR826f	TTGCTGAGTGAGAAGAACCT	GGG	0.45	837	8	0.00979192	0.350305	L_conig000001_1	+	607909..607928	TATATTGCTGAGTGAGAAGAACCT	AAACAGGTTCTTCTCACTCAGCAA				1,1,1,1,1,1,0,0,1,0,0,1,1,0,0,0,0,0,0,0	GAACGTTTTTCAAAAGAAACGGG
sgRNA_3004	L_00618	L_00618	HI_0589	L_00618_gR62r	TCTAGCCGAACAAGCCCCAC	AGG	0.6	417	58	0.146096	0.583603	L_conig000001_1	-	610752..610771	TATATCTAGCCGAACAAGCCCCAC	AAACGTGGGGCTTGTTCGGCTAGA				1,0,1,0,0,1,1,1,0,1,0,1,0,0,0,0,0,0,0,0	AAATAACGTTTATAAGAATCTGG
sgRNA_3005	L_00621	L_00621	HI_0592	L_00621_gR123f	ATTAAAGAACGACCTTTAAT	AGG	0.25	195	69	0.394286	0.54231	L_conig000001_1	+	615143..615162	TATAATTAAAGAACGACCTTTAAT	AAACATTAAAGGTCGTTCTTTAAT				1,1,1,0,0,0,0,1,1,1,1,1,0,0,0,0,0,0,0,0	CCAGCTCATGAATATACCTTGGG
sgRNA_3006	L_00639	psiE_2	HI_0601.1	L_00639_gR50r	AATTACGCCTGCAAATAAGA	TGG	0.35	126	46	0.433962	0.525243	L_conig000001_1	-	630203..630222	TATAAATTACGCCTGCAAATAAGA	AAACTCTTATTTGCAGGCGTAATT				1,0,1,0,0,1,1,1,0,1,1,1,0,0,0,0,0,0,0,0	CTTGCTGTAGCAAAAGAAGAGGG
sgRNA_3007	L_00641	L_00641	HI_0602.1	L_00641_gR473f	TTGCCAGTCAGTAATGTTGT	TGG	0.4	525	49	0.0970297	0.543127	L_conig000001_1	+	632099..632118	TATATTGCCAGTCAGTAATGTTGT	AAACACAACATTACTGACTGGCAA				1,0,1,1,1,1,0,1,0,1,1,0,0,0,0,0,0,0,0,0	CCAGCTCATGAATATACCTTGGG
sgRNA_3008	L_00642	L_00642	HI_0603	L_00642_gR672f	AGTTGTTCGGTGAGGTCGTT	AGG	0.5	693	18	0.0267459	0.566148	L_conig000001_1	+	632819..632838	TATAAGTTGTTCGGTGAGGTCGTT	AAACAACGACCTCACCGAACAACT				1,1,1,0,0,1,0,1,1,0,1,1,0,0,0,0,0,0,0,0	ACCCAGGAAATAAAAAAAGCTGG
sgRNA_3009	L_00652	fucA	HI_0611	L_00652_gR604f	AACCTAATTTTGTCATTTCA	AGG	0.25	651	44	0.0697306	0.590293	L_conig000001_1	+	643363..643382	TATAAACCTAATTTTGTCATTTCA	AAACTGAAATGACAAAATTAGGTT				1,1,0,1,1,1,1,0,0,0,1,0,0,0,0,0,0,0,0,0	AAAAGTGGATTCTAAGAAGAAGG
sgRNA_3010	L_00656	fucR	HI_0615	L_00656_gR692f	CTGTGCAAGTTCTATTACAC	TGG	0.4	750	55	0.0753425	0.378034	L_conig000001_1	+	648050..648069	TATACTGTGCAAGTTCTATTACAC	AAACGTGTAATAGAACTTGCACAG				0,1,1,1,1,1,1,1,1,1,1,1,0,0,0,0,0,0,0,0	ATTAAATTAGATTAAGAGGCTGG
sgRNA_3011	L_00678	L_00678	HI_0631	L_00678_gR860f	TTCTGTCAATTTTAATGGAA	CGG	0.25	936	73	0.0796943	0.621361	L_conig000001_1	+	670967..670986	TATATTCTGTCAATTTTAATGGAA	AAACTTCCATTAAAATTGACAGAA			TGGAA	1,1,0,1,1,0,1,0,0,0,1,0,0,0,0,0,0,0,0,0	AAAGAATTTGCAAAAGAAGCGGG
sgRNA_3012	L_00683	L_00683	HI_0632	L_00683_gR107r	ACCGTAATGTTTTGCCAATA	CGG	0.35	1185	103	0.088412	0.646804	L_conig000001_1	-	671867..671886	TATAACCGTAATGTTTTGCCAATA	AAACTATTGGCAAAACATTACGGT				1,0,1,1,0,0,1,1,1,0,1,0,0,0,0,0,0,0,0,0	GCAGCCCCAATATAAGTAGCAGG
sgRNA_3013	L_00684	L_00684	HI_0633	L_00684_gR97r	ACAATAACACTGGCTGTAAC	TGG	0.4	297	93	0.33574	0.406798	L_conig000001_1	-	673290..673309	TATAACAATAACACTGGCTGTAAC	AAACGTTACAGCCAGTGTTATTGT				1,1,1,1,1,1,0,1,1,1,1,1,0,0,0,0,0,0,0,0	CCGCTATCAGAAAAAGAATCAGG
sgRNA_3014	L_00686	L_00686	NA	L_00686_gR3118f	GTTGGTTGGTTGGGCAGCAT	AGG	0.55	3159	38	0.0121058	0.531379	L_conig000001_1	+	677793..677812	TATAGTTGGTTGGTTGGGCAGCAT	AAACATGCTGCCCAACCAACCAAC				1,0,0,0,1,0,0,0,1,1,1,1,0,0,0,0,0,0,0,0	TAAGCGTTTTGCTAAGAAGTAGG
sgRNA_3015	L_00692	rplL	HI_0641	L_00692_gR133r	GCCGCTGCACCGCCTGCTGC	TGG	0.8	372	129	0.366477	0.572736	L_conig000001_1	-	682641..682660	TATAGCCGCTGCACCGCCTGCTGC	AAACGCAGCAGGCGGTGCAGCGGC				0,1,0,0,1,1,1,1,1,1,0,0,0,0,0,0,0,0,0,0	TTAGGTGTGTCATAAGAAACGGG
sgRNA_3016	L_00693	glmU	HI_0642	L_00693_gR76r	GCGATTGTATGTAGAACTTT	GGG	0.35	1371	72	0.0532939	0.533742	L_conig000001_1	-	683115..683134	TATAGCGATTGTATGTAGAACTTT	AAACAAAGTTCTACATACAATCGC				0,1,1,0,1,1,0,1,1,0,0,1,0,0,0,0,0,0,0,0	GGGCCTGTGTTAGAAAAAGCGGG
sgRNA_3017	L_00709	L_00709	HI_0654	L_00709_gR538f	TAGATTGTTCGCCAACCCAA	GGG	0.45	558	17	0.0315985	0.419528	L_conig000001_1	+	698685..698704	TATATAGATTGTTCGCCAACCCAA	AAACTTGGGTTGGCGAACAATCTA				1,0,0,1,0,1,1,0,1,1,1,0,1,0,0,0,0,0,0,0	ATCAAATTAATTGAAGAAGCTGG
sgRNA_3018	L_00710	L_00710	HI_0655	L_00710_gR786f	GGCGATTTACTTTGCGCAAT	CGG	0.45	819	30	0.0375469	0.531571	L_conig000001_1	+	699487..699506	TATAGGCGATTTACTTTGCGCAAT	AAACATTGCGCAAAGTAAATCGCC				1,0,1,0,1,1,1,1,0,1,1,0,0,0,0,0,0,0,0,0	CAGGTTTGGCTAGATGAAGCTGG
sgRNA_3019	L_00711	L_00711	HI_0656	L_00711_gR527f	TTGATTTTGTCGAAGGGCAT	CGG	0.4	552	22	0.0413534	0.420541	L_conig000001_1	+	700050..700069	TATATTGATTTTGTCGAAGGGCAT	AAACATGCCCTTCGACAAAATCAA				1,0,0,1,0,1,0,0,1,1,0,1,1,0,0,0,0,0,0,0	CGTAGTATTGTATCAGAAGCGGG
sgRNA_3020	L_00719	L_00719	HI_0664	L_00719_gR58r	AACGCCATAATGTGCGCAAG	TGG	0.5	1659	54	0.0329469	0.543127	L_conig000001_1	-	708957..708976	TATAAACGCCATAATGTGCGCAAG	AAACCTTGCGCACATTATGGCGTT				1,0,0,1,1,1,0,1,1,1,1,0,0,0,0,0,0,0,0,0	GAACTTGGGCTAAAAGAAGACGG
sgRNA_3021	L_00720	L_00720	HI_0665	L_00720_gR946f	TAAAATGTTTATTGTCTGTA	AGG	0.2	1032	83	0.0820158	0.615669	L_conig000001_1	+	711574..711593	TATATAAAATGTTTATTGTCTGTA	AAACTACAGACAATAAACATTTTA				1,1,0,0,0,1,1,1,1,0,0,1,0,0,0,0,0,0,0,0	CCTAAAGCCTCACAGGAAGCTGG
sgRNA_3022	L_00722	L_00722	HI_0666.1	L_00722_gR233f	TTGTCTTTGCGCTTGCTCAT	AGG	0.45	309	73	0.252595	0.572664	L_conig000001_1	+	712197..712216	TATATTGTCTTTGCGCTTGCTCAT	AAACATGAGCAAGCGCAAAGACAA				0,1,1,1,1,0,0,1,1,0,1,0,0,0,0,0,0,0,0,0	TCTTGTGCTTTTTCAGAAGCAGG
sgRNA_3023	L_00727	ispF	HI_0671	L_00727_gR393f	GCAATAAAGCCCGTATGATA	AGG	0.4	477	81	0.177243	0.595973	L_conig000001_1	+	715516..715535	TATAGCAATAAAGCCCGTATGATA	AAACTATCATACGGGCTTTATTGC				0,0,1,1,0,0,0,1,1,1,0,1,0,0,0,0,0,0,0,0	ATCGAATTAGTAGAAGAATCGGG
sgRNA_3024	L_00728	ispD	HI_0672	L_00728_gR645f	CGTGAACCAACACCAGCAGC	TGG	0.6	678	30	0.0455927	0.52146	L_conig000001_1	+	716241..716260	TATACGTGAACCAACACCAGCAGC	AAACGCTGCTGGTGTTGGTTCACG				1,1,1,0,1,0,1,0,0,1,0,1,0,0,0,0,0,0,0,0	CGGTCAATTTTAGAAGAAGATGG
sgRNA_3025	L_00730	gpt_1	HI_0674,HI_0692	L_00730_gR390f	ATACCTTTCCATTGGGAAGC	TGG	0.45	468	75	0.167411	1	L_conig000001_1,L_conig000001_1	+,+	717064..717083,737044..737063	TATAATACCTTTCCATTGGGAAGC	AAACGCTTCCCAATGGAAAGGTAT				0,0,0,0,0,0,0,0,0,0,0,0,0,0,0,0,0,0,0,0	ACCCAGGAAATAAAAAAAGCTGG
sgRNA_3026	L_00735	glpE	HI_0679,HI_0680	L_00735_gR309f	TGTGGAGTTATTTCTTTAAA	TGG	0.25	318	6	0.0201342	0.561041	L_conig000001_1	+	721429..721448	TATATGTGGAGTTATTTCTTTAAA	AAACTTTAAAGAAATAACTCCACA				1,1,1,0,1,0,1,1,1,1,0,0,0,0,0,0,0,0,0,0	GGCAAGGTATTGTTTGGCGTTGG
sgRNA_3027	L_00743	L_00743	HI_0687	L_00743_gR64r	ATACTCATAAATCTCATAAT	AGG	0.2	915	60	0.0670391	0.489513	L_conig000001_1	-	731674..731693	TATAATACTCATAAATCTCATAAT	AAACATTATGAGATTTATGAGTAT				0,1,1,0,1,0,0,1,0,1,1,1,0,0,0,0,0,0,0,0	CGGTCAATTTTAGAAGAAGATGG
sgRNA_3028	L_00744	L_00744	HI_0688	L_00744_gR223r	GATGTTTCAGCACTTGAAAT	AGG	0.35	312	219	0.75	0.542685	L_conig000001_1	-	732842..732861	TATAGATGTTTCAGCACTTGAAAT	AAACATTTCAAGTGCTGAAACATC				1,1,0,0,1,0,0,0,0,1,1,1,0,0,0,0,0,0,0,0	CAAGAAAAAGAAAATACATTTGG
sgRNA_3029	L_00745	glpQ	HI_0689	L_00745_gR26r	GCCAGCTGCTAATAAAGAAA	GGG	0.4	1095	22	0.0204651	0.697264	L_conig000001_1	-	732968..732987	TATAGCCAGCTGCTAATAAAGAAA	AAACTTTCTTTATTAGCAGCTGGC				1,1,1,1,0,1,1,1,0,0,0,0,0,0,0,0,0,0,0,0	GTACTAGCAGCTAAAGAAGCAGG
sgRNA_3030	L_00750	L_00750	HI_0694	L_00750_gR20r	CTTATGATTTCTATTTTGAA	AGG	0.2	723	16	0.0227596	0.653386	L_conig000001_1	-	738402..738421	TATACTTATGATTTCTATTTTGAA	AAACTTCAAAATAGAAATCATAAG				1,1,1,0,0,1,0,0,1,1,1,0,0,0,0,0,0,0,0,0	ACTGTGTGCCGAGAAGAAGCTGG
sgRNA_3031	L_00753	L_00753	HI_0698	L_00753_gR1677f	ACGGTTTGTTCAGCAAATGC	GGG	0.45	1737	57	0.0331974	0.682897	L_conig000001_1	+	745779..745798	TATAACGGTTTGTTCAGCAAATGC	AAACGCATTTGCTGAACAAACCGT				1,1,1,0,1,0,0,0,0,1,0,0,0,0,0,0,0,0,0,0	ATTAAAGAATTACAAGAAACTGG
sgRNA_3032	L_00756	truD	HI_0701	L_00756_gR53r	TTCAGCCTTTAAAAGTGCGG	TGG	0.45	1020	49	0.049	0.726432	L_conig000001_1	-	747277..747296	TATATTCAGCCTTTAAAAGTGCGG	AAACCCGCACTTTTAAAGGCTGAA				0,0,0,0,1,0,1,0,1,0,0,0,0,0,0,0,0,0,0,0	TTAGCGGCAGCACAAGAAGCAGG
sgRNA_3033	L_00759	L_00759	HI_0704	L_00759_gR79r	ATGCCATTTGGTAATGCGTC	TGG	0.45	186	75	0.451807	0.559162	L_conig000001_1	-	749677..749696	TATAATGCCATTTGGTAATGCGTC	AAACGACGCATTACCAAATGGCAT				1,0,1,1,0,1,1,1,1,1,1,0,0,0,0,0,0,0,0,0	GGCGGTACGGGAAAAGAATCAGG
sgRNA_3034	L_00761	mutS	HI_0707	L_00761_gR27r	GCATCATTGGCGTATGTTGT	TGG	0.45	2586	23	0.00896337	0.655653	L_conig000001_1	-	751184..751203	TATAGCATCATTGGCGTATGTTGT	AAACACAACATACGCCAATGATGC				1,1,0,0,1,1,0,1,0,1,0,0,0,0,0,0,0,0,0,0	GGTTTATTCTCAAACGAAGCAGG
sgRNA_3035	L_00764	selB	HI_0709	L_00764_gR134r	TTTGTTTTCTAAAGGCAGAT	AGG	0.3	1860	130	0.0706522	0.412711	L_conig000001_1	-	755464..755483	TATATTTGTTTTCTAAAGGCAGAT	AAACATCTGCCTTTAGAAAACAAA				0,1,1,1,1,0,0,1,0,1,0,0,1,0,0,0,0,0,0,0	AAGCAATACCAATAATAAGCAGG
sgRNA_3036	L_00765	relB	HI_0710	L_00765_gR23r	AACTGTTCTAAAACTGATAG	AGG	0.3	297	19	0.0685921	0.35796	L_conig000001_1	-	757440..757459	TATAAACTGTTCTAAAACTGATAG	AAACCTATCAGTTTTAGAACAGTT				0,0,0,1,1,0,1,1,0,1,0,0,0,1,0,0,0,0,0,0	CGCGTAAAACTAAAAAAAGCTGG
sgRNA_3037	L_00767	L_00767	HI_0712	L_00767_gR2903f	AACGAGATCACGAGAATCAG	AGG	0.45	3255	349	0.107883	0.49455	L_conig000001_1	+	760968..760987	TATAAACGAGATCACGAGAATCAG	AAACCTGATTCTCGTGATCTCGTT				0,1,1,1,0,1,1,1,1,0,1,1,0,0,0,0,0,0,0,0	ATTCAACACGCAAAAGCAGCGGG
sgRNA_3038	L_00771	L_00771	HI_0716	L_00771_gR48r	TCGGTAAAGAATAGATTTGT	TGG	0.3	321	44	0.146179	0.718671	L_conig000001_1	-	765166..765185	TATATCGGTAAAGAATAGATTTGT	AAACACAAATCTATTCTTTACCGA				1,0,1,1,0,0,1,1,1,0,0,0,0,0,0,0,0,0,0,0	GACTACGACGTAGATAGGTTGGG
sgRNA_3039	L_00772	nusG	HI_0717	L_00772_gR148r	TTTTCCACTACTTCTTCAGT	TGG	0.35	558	144	0.267658	0.620884	L_conig000001_1	-	765588..765607	TATATTTTCCACTACTTCTTCAGT	AAACACTGAAGAAGTAGTGGAAAA				0,0,0,0,1,1,0,1,0,1,1,0,0,0,0,0,0,0,0,0	TTAGGTGTGTCATAAGAAACGGG
sgRNA_3040	L_00776	sirA	HI_0721	L_00776_gR221f	AGTATCTAGGGTTTGTGTGA	CGG	0.4	240	16	0.0727273	0.499411	L_conig000001_1	+	768615..768634	TATAAGTATCTAGGGTTTGTGTGA	AAACTCACACAAACCCTAGATACT				0,0,1,1,1,1,1,0,1,1,1,0,0,0,0,0,0,0,0,0	AATGCGATTTCACAAGAAGGTGG
sgRNA_3041	L_00793	L_00793	HI_0731	L_00793_gR254f	ATTTAAAATCCAGCGTTCAA	TGG	0.3	276	19	0.0742188	0.576827	L_conig000001_1	+	787077..787096	TATAATTTAAAATCCAGCGTTCAA	AAACTTGAACGCTGGATTTTAAAT				0,1,1,1,0,1,1,1,0,1,1,0,0,0,0,0,0,0,0,0	ATTATTCATTAAAAATAAGCAGG
sgRNA_3042	L_00794	L_00794	HI_0732	L_00794_gR113f	TTGAGCACGTAATTCAAGGA	CGG	0.4	153	37	0.278195	0.521402	L_conig000001_1	+	787273..787292	TATATTGAGCACGTAATTCAAGGA	AAACTCCTTGAATTACGTGCTCAA				1,1,1,0,1,1,0,1,1,1,1,0,0,0,0,0,0,0,0,0	GGTTTATTCTCAAACGAAGCAGG
sgRNA_3043	L_00797	lpxH	HI_0735	L_00797_gR98r	GTAAAGCCGTTCAGCCTGAG	GGG	0.55	714	94	0.135447	0.450908	L_conig000001_1	-	789149..789168	TATAGTAAAGCCGTTCAGCCTGAG	AAACCTCAGGCTGAACGGCTTTAC				1,1,1,1,1,1,1,1,1,1,1,0,0,0,0,0,0,0,0,0	ACCCAGGAAATAAAAAAAGCTGG
sgRNA_3044	L_00803	dnaE_1	HI_0739	L_00803_gR3467f	AAGATGGATGAAGCGAGGTT	GGG	0.45	3480	10	0.00289017	0.312514	L_conig000001_1	+	799589..799608	TATAAAGATGGATGAAGCGAGGTT	AAACAACCTCGCTTCATCCATCTT				1,1,1,1,0,1,1,0,0,0,1,1,0,0,0,1,0,0,0,0	ACGGCTAAACCAGAAGAAGATGG
sgRNA_3045	L_00805	dnaE_2	HI_0742	L_00805_gR94r	GCATTGTTTGCTAATGTAGT	TGG	0.35	330	90	0.290323	0.478767	L_conig000001_1	-	801748..801767	TATAGCATTGTTTGCTAATGTAGT	AAACACTACATTAGCAAACAATGC				0,1,0,1,0,1,1,1,1,1,1,1,0,0,0,0,0,0,0,0	GTGAGTTTTGCTAAAGAAGCAGG
sgRNA_3046	L_00808	L_00808	HI_0745	L_00808_gR26r	TAGACCAAATAAAGTACATA	AGG	0.25	1050	22	0.0213592	0.353255	L_conig000001_1	-	803271..803290	TATATAGACCAAATAAAGTACATA	AAACTATGTACTTTATTTGGTCTA				1,0,0,1,1,1,0,0,1,1,0,1,1,0,0,0,0,0,0,0	AAGAAAGAATTAGAAGAAGCGGG
sgRNA_3047	L_00816	L_00816	HI_0753	L_00816_gR22r	ATCATACCAAGATAATATTG	AGG	0.25	1149	18	0.0159433	0.548613	L_conig000001_1	-	817119..817138	TATAATCATACCAAGATAATATTG	AAACCAATATTATCTTGGTATGAT				0,0,1,1,1,1,0,1,0,1,1,0,0,0,0,0,0,0,0,0	AATTTTTTGAAATATACCTTTGG
sgRNA_3048	L_00817	L_00817	HI_0754	L_00817_gR35r	TCTTTGTTCCGTAATTAATG	TGG	0.3	912	31	0.0347534	0.616314	L_conig000001_1	-	818290..818309	TATATCTTTGTTCCGTAATTAATG	AAACCATTAATTACGGAACAAAGA				1,1,1,0,1,1,0,1,0,1,0,0,0,0,0,0,0,0,0,0	ATTAAAGAATTACAAGAAACTGG
sgRNA_3049	L_00830	lpsA	HI_0765	L_00830_gR129r	ATTCTTCGGTAATATGTTTT	CGG	0.25	837	125	0.152999	0.595703	L_conig000001_1	-	828645..828664	TATAATTCTTCGGTAATATGTTTT	AAACAAAACATATTACCGAAGAAT				0,1,1,0,0,0,1,1,0,1,0,1,0,0,0,0,0,0,0,0	AGTACTTTATTACATACTTTGGG
sgRNA_3050	L_00831	L_00831	HI_0766	L_00831_gR453f	CCAGTATTTTGTGGGATTTC	TGG	0.4	483	27	0.0583153	0.639144	L_conig000001_1	+	829841..829860	TATACCAGTATTTTGTGGGATTTC	AAACGAAATCCCACAAAATACTGG				0,1,0,1,0,0,1,0,1,1,1,0,0,0,0,0,0,0,0,0	CAGGTTTGGCTAGATGAAGCTGG
sgRNA_3051	L_00833	ftsY	HI_0768	L_00833_gR76r	TCAATTATCGGCTCAATTTT	AGG	0.3	1203	72	0.0608622	0.539205	L_conig000001_1	-	830648..830667	TATATCAATTATCGGCTCAATTTT	AAACAAAATTGAGCCGATAATTGA				1,0,1,0,0,0,1,0,1,0,0,0,1,0,0,0,0,0,0,0	GAATACGACCAGACTGGCGTTGG
sgRNA_3052	L_00834	ftsE	HI_0769	L_00834_gR35r	GGGCTGTGTTGCGCCATGAT	AGG	0.6	657	31	0.0486656	0.589367	L_conig000001_1	-	831828..831847	TATAGGGCTGTGTTGCGCCATGAT	AAACATCATGGCGCAACACAGCCC				0,1,1,1,0,1,0,1,1,1,1,0,0,0,0,0,0,0,0,0	TCCGCATCCGTATAAGAAGCCGG
sgRNA_3053	L_00837	atoE	HI_0772	L_00837_gR1256f	AGCACAAATGAATGTGACAA	AGG	0.35	1344	85	0.0641994	0.675011	L_conig000001_1	+	835925..835944	TATAAGCACAAATGAATGTGACAA	AAACTTGTCACATTCATTTGTGCT				1,1,0,0,0,1,1,1,1,1,0,0,0,0,0,0,0,0,0,0	GCACTACGCTTAGAAGAAGAAGG
sgRNA_3054	L_00854	rplX	HI_0789	L_00854_gR10r	TCATTTTGACGGATTTTAGC	AGG	0.35	312	6	0.0205479	0.571059	L_conig000001_1	-	845364..845383	TATATCATTTTGACGGATTTTAGC	AAACGCTAAAATCCGTCAAAATGA				1,1,1,0,0,1,1,1,1,1,1,0,0,0,0,0,0,0,0,0	TGAAATAAGTATGATTCGTTAGG
sgRNA_3055	L_00872	ydeM	HI_0805	L_00872_gR153f	ATAGCCCGTTGGTTTAAGTG	AGG	0.45	240	84	0.381818	0.572438	L_conig000001_1	+	854932..854951	TATAATAGCCCGTTGGTTTAAGTG	AAACCACTTAAACCAACGGGCTAT				1,1,1,1,0,1,0,1,0,1,0,1,0,0,0,0,0,0,0,0	CATTAATTCTTTGATACGATCGG
sgRNA_3056	L_00887	galT	HI_0820	L_00887_gR1014f	AACGGATTGTAGCGACGATG	TGG	0.5	1050	33	0.0320388	0.402533	L_conig000001_1	+	872142..872161	TATAAACGGATTGTAGCGACGATG	AAACCATCGTCGCTACAATCCGTT				0,1,1,1,0,0,1,0,1,1,1,0,1,0,0,0,0,0,0,0	TTTCTTGCTGCCTTAGAAGCGGG
sgRNA_3057	L_00906	ndpA	HI_0839	L_00906_gR1001f	ATGCAAAACAGTTTGATTAA	CGG	0.25	1017	13	0.0130391	0.653991	L_conig000001_1	+	889335..889354	TATAATGCAAAACAGTTTGATTAA	AAACTTAATCAAACTGTTTTGCAT				1,0,1,1,0,1,1,0,1,1,0,0,0,0,0,0,0,0,0,0	GTACTAGCAGCTAAAGAAGCAGG
sgRNA_3058	L_00907	L_00907	HI_0840	L_00907_gR89r	GATTAACGAAAGATCTACAG	GGG	0.35	219	85	0.427136	0.429686	L_conig000001_1	-	889578..889597	TATAGATTAACGAAAGATCTACAG	AAACCTGTAGATCTTTCGTTAATC				1,0,0,0,0,1,1,1,1,0,0,1,1,0,0,0,0,0,0,0	GGCGGTACGGGAAAAGAATCAGG
sgRNA_3059	L_00925	clpB	HI_0859	L_00925_gR36r	GTCGTTCGCTTAACGCTTCT	TGG	0.5	2571	32	0.0125441	0.364901	L_conig000001_1	-	907008..907027	TATAGTCGTTCGCTTAACGCTTCT	AAACAGAAGCGTTAAGCGAACGAC				1,0,1,1,1,1,0,0,1,0,0,1,1,0,0,0,0,0,0,0	ATTGCTGAGTGAGAAGAACCTGG
sgRNA_3060	L_00929	pdxH	HI_0863	L_00929_gR66r	ATTGCGAAATTGGATTTTCA	TGG	0.3	633	62	0.101142	0.674652	L_conig000001_1	-	913881..913900	TATAATTGCGAAATTGGATTTTCA	AAACTGAAAATCCAATTTCGCAAT				0,1,1,0,0,0,1,1,1,1,0,0,0,0,0,0,0,0,0,0	GCTGCATTATGTAAAGAAGCAGG
sgRNA_3061	L_00931	L_00931	HI_0865	L_00931_gR10r	TTGGCAATTGCATTTGCGTT	TGG	0.4	1419	6	0.00428878	0.498925	L_conig000001_1	-	916626..916645	TATATTGGCAATTGCATTTGCGTT	AAACAACGCAAATGCAATTGCCAA				1,1,0,1,0,0,1,1,1,1,1,1,0,0,0,0,0,0,0,0	CGTATTCACGAATATGAAGCTGG
sgRNA_3062	L_00935	L_00935	HI_0869	L_00935_gR138r	CTCTTTCTGGATTATTATCA	AGG	0.3	549	134	0.253308	0.788424	L_conig000001_1	-	921432..921451	TATACTCTTTCTGGATTATTATCA	AAACTGATAATAATCCAGAAAGAG				0,1,0,0,0,1,0,1,0,1,0,0,0,0,0,0,0,0,0,0	TCAGCAGAACAAAAAGCAGCTGG
sgRNA_3063	L_00936	L_00936	HI_0871	L_00936_gR65r	ACTCTCTCTATCAGACTTGG	CGG	0.45	921	61	0.0677026	0.553616	L_conig000001_1	-	923354..923373	TATAACTCTCTCTATCAGACTTGG	AAACCCAAGTCTGATAGAGAGAGT				0,1,1,0,0,1,0,1,0,1,1,1,0,0,0,0,0,0,0,0	ACGGCTAAACCAGAAGAAGATGG
sgRNA_3064	L_00937	L_00937	HI_0872	L_00937_gR83r	ATAATAAGAAATAACAAATA	AGG	0.1	1416	79	0.0565903	0.695091	L_conig000001_1	-	924285..924304	TATAATAATAAGAAATAACAAATA	AAACTATTTGTTATTTCTTATTAT				1,1,0,0,0,0,0,1,1,1,1,0,0,0,0,0,0,0,0,0	GGCCCGAACTTAAATATGTTAGG
sgRNA_3065	L_00938	L_00938	HI_0873	L_00938_gR50r	AATGATATATCGAATAAGAG	CGG	0.25	1017	46	0.0461384	0.652815	L_conig000001_1	-	925726..925745	TATAAATGATATATCGAATAAGAG	AAACCTCTTATTCGATATATCATT				0,1,0,0,0,1,1,1,0,1,1,0,0,0,0,0,0,0,0,0	AAACTTGGTCAAGGAGAAGCTGG
sgRNA_3066	L_00939	rfaL	HI_0874	L_00939_gR1133f	ACCCTTTGGAATGATTAAAA	TGG	0.3	1200	64	0.0542373	0.689318	L_conig000001_1	+	927865..927884	TATAACCCTTTGGAATGATTAAAA	AAACTTTTAATCATTCCAAAGGGT				0,1,1,1,0,0,0,1,1,1,0,0,0,0,0,0,0,0,0,0	GACTTCATAAAGTTTGCCGTCGG
sgRNA_3067	L_00940	pepB_1	HI_0875	L_00940_gR29r	TCCCCAAGCATCATTCGCTA	AGG	0.5	984	25	0.0259336	0.5211	L_conig000001_1	-	928122..928141	TATATCCCCAAGCATCATTCGCTA	AAACTAGCGAATGATGCTTGGGGA				1,1,1,1,0,0,1,1,1,1,0,1,0,0,0,0,0,0,0,0	GCCGCAGAAATAGAAAAAGCGGG
sgRNA_3068	L_00941	pepB_2	HI_0875	L_00941_gR72r	CATTTTCTGCTTGTGCGGAT	TGG	0.45	366	68	0.196532	0.597122	L_conig000001_1	-	929105..929124	TATACATTTTCTGCTTGTGCGGAT	AAACATCCGCACAAGCAGAAAATG				1,0,1,1,1,1,0,0,1,1,0,0,0,0,0,0,0,0,0,0	ATTGCTGAGTGAGAAGAACCTGG
sgRNA_3069	L_00942	ndk	HI_0876	L_00942_gR37r	AGATTACGCTTTACTACATC	AGG	0.35	423	33	0.0818859	0.607187	L_conig000001_1	-	929445..929464	TATAAGATTACGCTTTACTACATC	AAACGATGTAGTAAAGCGTAATCT				0,1,0,1,0,1,1,0,1,1,1,0,0,0,0,0,0,0,0,0	TTTCTTGCTGCCTTAGAAGCGGG
sgRNA_3070	L_00955	glyA	HI_0889	L_00955_gR43r	TGAATCGCTTGCCACAATAC	TGG	0.45	1266	39	0.0313002	0.560286	L_conig000001_1	-	943002..943021	TATATGAATCGCTTGCCACAATAC	AAACGTATTGTGGCAAGCGATTCA				0,1,0,1,1,1,0,1,0,1,1,0,0,0,0,0,0,0,0,0	CTTGCTGTAGCAAAAGAAGAGGG
sgRNA_3071	L_00987	L_00987	HI_0922	L_00987_gR97r	GCTAATGTTCGCCATTCACT	TGG	0.45	504	93	0.192149	0.603474	L_conig000001_1	-	979918..979937	TATAGCTAATGTTCGCCATTCACT	AAACAGTGAATGGCGAACATTAGC				1,0,0,1,1,1,0,1,1,1,0,0,0,0,0,0,0,0,0,0	ACTGTGTGCCGAGAAGAAGCTGG
sgRNA_3072	L_00994	hktE	HI_0928	L_00994_gR22r	GTCGCAGCTAAGTGCGAGAA	AGG	0.55	1527	18	0.0119443	0.555196	L_conig000001_1	-	985906..985925	TATAGTCGCAGCTAAGTGCGAGAA	AAACTTCTCGCACTTAGCTGCGAC				1,0,1,1,1,1,1,1,0,1,0,0,0,0,0,0,0,0,0,0	ATGGAACAGTTAAAAGAGGCAGG
sgRNA_3073	L_01006	L_01006	HI_0940	L_01006_gR191r	ATTTAAGGGTAAATCAAGGC	AGG	0.35	684	187	0.281627	0.504936	L_conig000001_1	-	998673..998692	TATAATTTAAGGGTAAATCAAGGC	AAACGCCTTGATTTACCCTTAAAT				1,1,1,0,1,0,1,1,1,1,1,0,0,0,0,0,0,0,0,0	AAGCAATACCAATAATAAGCAGG
sgRNA_3074	L_01008	recC	HI_0942	L_01008_gR62r	AGGCGGTAAAGATTTGAATA	GGG	0.35	3366	58	0.0173341	0.71804	L_conig000001_1	-	999553..999572	TATAAGGCGGTAAAGATTTGAATA	AAACTATTCAAATCTTTACCGCCT				0,0,1,1,0,0,0,1,1,1,0,0,0,0,0,0,0,0,0,0	CGACTATCGTAATAAACGTTCGG
sgRNA_3075	L_01010	ribD	HI_0944	L_01010_gR50r	ACCTTTGGCTGCCAAATCTA	AGG	0.45	1119	46	0.0418562	0.47464	L_conig000001_1	-	1003413..1003432	TATAACCTTTGGCTGCCAAATCTA	AAACTAGATTTGGCAGCCAAAGGT				1,1,1,1,1,0,1,1,1,1,1,0,0,0,0,0,0,0,0,0	TCAGCAGAACAAAAAGCAGCTGG
sgRNA_3076	L_01019	L_01019	HI_0952	L_01019_gR505f	CAGAAAGTAAAGCGTGCAAG	GGG	0.45	666	158	0.244582	0.538706	L_conig000001_1	+	1011795..1011814	TATACAGAAAGTAAAGCGTGCAAG	AAACCTTGCACGCTTTACTTTCTG				1,1,0,1,0,0,0,0,0,0,1,0,1,0,0,0,0,0,0,0	TTTCTTGCTGCCTTAGAAGCGGG
sgRNA_3077	L_01021	dut	HI_0954	L_01021_gR58r	TCAGTTGCATAAGTTGGCAA	AGG	0.4	456	54	0.123853	0.676018	L_conig000001_1	-	1013440..1013459	TATATCAGTTGCATAAGTTGGCAA	AAACTTGCCAACTTATGCAACTGA				1,0,1,1,1,0,1,0,0,0,0,0,0,0,0,0,0,0,0,0	GCAGGTCAATTAAAAGAAGAAGG
sgRNA_3078	L_01025	L_01025	HI_0958	L_01025_gR1129f	TACAAGGTATTTCAAGCCAT	TGG	0.35	1179	47	0.0405522	0.655264	L_conig000001_1	+	1016911..1016930	TATATACAAGGTATTTCAAGCCAT	AAACATGGCTTGAAATACCTTGTA				1,0,0,1,0,1,0,1,1,0,0,1,0,0,0,0,0,0,0,0	ATGGAACAGTTAAAAGAGGCAGG
sgRNA_3079	L_01029	ileS_1	HI_0962	L_01029_gR2481f	GCCGCAGAAATTTTCTCGTT	TGG	0.45	2526	42	0.0167598	0.521402	L_conig000001_1	+	1021310..1021329	TATAGCCGCAGAAATTTTCTCGTT	AAACAACGAGAAAATTTCTGCGGC				1,1,1,1,1,1,0,1,0,1,1,0,0,0,0,0,0,0,0,0	TTAGAAGTGCAAGAAGAAGAGGG
sgRNA_3080	L_01040	L_01040	HI_0973	L_01040_gR50r	TCCACAAGCCGTTAATGTTA	AGG	0.4	870	46	0.0541176	0.695091	L_conig000001_1	-	1030321..1030340	TATATCCACAAGCCGTTAATGTTA	AAACTAACATTAACGGCTTGTGGA				1,1,0,0,0,0,0,1,1,1,1,0,0,0,0,0,0,0,0,0	GCAACTTGGAAAAAAGAAGACGG
sgRNA_3081	L_01041	L_01041	HI_0974	L_01041_gR59r	TTCTGTAGCAACCGAATATG	GGG	0.4	1107	55	0.050598	0.485066	L_conig000001_1	-	1031263..1031282	TATATTCTGTAGCAACCGAATATG	AAACCATATTCGGTTGCTACAGAA				1,0,1,0,1,0,1,1,1,1,0,1,0,0,0,0,0,0,0,0	CTTGCACCGAAAAAAGCAGCAGG
sgRNA_3082	L_01045	L_01045	HI_0976.1	L_01045_gR122r	TCGCTGTGTCCAACGTAATA	CGG	0.45	513	118	0.239351	0.627047	L_conig000001_1	-	1035070..1035089	TATATCGCTGTGTCCAACGTAATA	AAACTATTACGTTGGACACAGCGA				0,0,1,0,0,1,0,0,1,0,1,1,0,0,0,0,0,0,0,0	TTTATAGAGAAAAGAGAAGCAGG
sgRNA_3083	L_01046	L_01046	HI_0977	L_01046_gR10r	ATGATAATCCAAAATTTTGG	GGG	0.25	576	6	0.0107914	0.576883	L_conig000001_1	-	1035472..1035491	TATAATGATAATCCAAAATTTTGG	AAACCCAAAATTTTGGATTATCAT				0,0,1,1,0,0,1,1,0,0,1,1,0,0,0,0,0,0,0,0	TCTATCGTGGAAAAAGAAACGGG
sgRNA_3084	L_01048	fis	HI_0979	L_01048_gR24r	GTAAAACACGATTTCTTAAT	TGG	0.25	993	20	0.020555	0.667905	L_conig000001_1	-	1037141..1037160	TATAGTAAAACACGATTTCTTAAT	AAACATTAAGAAATCGTGTTTTAC				1,1,1,1,0,0,1,1,0,1,0,0,0,0,0,0,0,0,0,0	AAAGAAGCAGTAGAAAAAGCAGG
sgRNA_3085	L_01055	L_01055	HI_0986	L_01055_gR35r	CTGCTCCCCATCACGCAAGG	TGG	0.65	1548	31	0.020288	0.423748	L_conig000001_1	-	1043386..1043405	TATACTGCTCCCCATCACGCAAGG	AAACCCTTGCGTGATGGGGAGCAG				1,0,1,1,1,1,0,1,1,1,1,1,0,0,0,0,0,0,0,0	GGTACTGATCCAAAAGAATCAGG
sgRNA_3086	L_01056	leuB	HI_0987	L_01056_gR52r	ATGGCTTCCGCCATGACTTC	GGG	0.55	1077	48	0.0454115	0.636632	L_conig000001_1	-	1045036..1045055	TATAATGGCTTCCGCCATGACTTC	AAACGAAGTCATGGCGGAAGCCAT				1,1,0,1,1,1,0,1,1,0,0,0,0,0,0,0,0,0,0,0	ATTGCTGAGTGAGAAGAACCTGG
sgRNA_3087	L_01057	L_01057	HI_0988	L_01057_gR73r	TGACGATTAATATACAAAAT	TGG	0.2	1410	69	0.0496403	0.500383	L_conig000001_1	-	1046309..1046328	TATATGACGATTAATATACAAAAT	AAACATTTTGTATATTAATCGTCA				0,0,1,1,1,1,0,1,0,0,1,1,0,0,0,0,0,0,0,0	CCAGGAACGCCATCAGAAGCTGG
sgRNA_3088	L_01060	L_01060	HI_0991	L_01060_gR879f	TGTCCAAATAGGGTAAAGTG	CGG	0.4	1080	198	0.186792	0.602805	L_conig000001_1	+	1054577..1054596	TATATGTCCAAATAGGGTAAAGTG	AAACCACTTTACCCTATTTGGACA				0,1,1,1,1,0,0,0,1,0,1,0,0,0,0,0,0,0,0,0	ACTTCATTGCTTGATGCGTTAGG
sgRNA_3089	L_01064	L_01064	HI_0995	L_01064_gR1860f	GAAAGTCCACCAGAGATAAG	AGG	0.45	1878	15	0.0080732	0.398142	L_conig000001_1	+	1062074..1062093	TATAGAAAGTCCACCAGAGATAAG	AAACCTTATCTCTGGTGGACTTTC				1,1,0,1,1,1,1,1,1,1,1,1,0,0,0,0,0,0,0,0	GAACGTTTTTCAAAAGAAACGGG
sgRNA_3090	L_01066	L_01066	HI_0997	L_01066_gR233r	AAACAACGAGACTTCAACTG	AGG	0.4	825	229	0.284472	0.372464	L_conig000001_1	-	1063056..1063075	TATAAAACAACGAGACTTCAACTG	AAACCAGTTGAAGTCTCGTTGTTT				0,0,1,1,0,0,1,1,0,1,0,0,0,0,0,0,1,0,0,0	GCCACCTTATTAAAAGAAGCAGG
sgRNA_3091	L_01069	L_01069	HI_1000	L_01069_gR54r	TAATCATTATTTGATAAAGA	CGG	0.15	261	50	0.207469	0.609827	L_conig000001_1	-	1064359..1064378	TATATAATCATTATTTGATAAAGA	AAACTCTTTATCAAATAATGATTA				1,1,0,1,1,1,0,0,1,1,0,0,0,0,0,0,0,0,0,0	CGTAGTATTGTATCAGAAGCGGG
sgRNA_3092	L_01071	L_01071	HI_1002	L_01071_gR40r	ATTCCAATACCACCACGACC	TGG	0.5	1359	36	0.0268857	0.601115	L_conig000001_1	-	1066388..1066407	TATAATTCCAATACCACCACGACC	AAACGGTCGTGGTGGTATTGGAAT				1,1,1,1,0,0,1,1,0,1,1,0,0,0,0,0,0,0,0,0	ATCAAATTAATTGAAGAAGCTGG
sgRNA_3093	L_01072	ppiD_1	HI_1004	L_01072_gR128r	CCGTTCACTTTTGCCGGCAT	AGG	0.55	183	124	0.760736	0.374021	L_conig000001_1	-	1068022..1068041	TATACCGTTCACTTTTGCCGGCAT	AAACATGCCGGCAAAAGTGAACGG				1,0,1,1,1,0,0,1,1,0,0,0,0,0,0,1,0,0,0,0	GAGGAATGAATAAAAGAAGTCGG
sgRNA_3094	L_01073	ppiD_2	HI_1004	L_01073_gR10r	ACTTCGCCGTTCACTTTTGC	CGG	0.5	1746	6	0.00347625	0.620716	L_conig000001_1	-	1068028..1068047	TATAACTTCGCCGTTCACTTTTGC	AAACGCAAAAGTGAACGGCGAAGT				1,1,0,1,0,1,0,1,1,1,1,0,0,0,0,0,0,0,0,0	ATTAAACTCTTAGAAGAAGCTGG
sgRNA_3095	L_01077	thiP_1	HI_1008	L_01077_gR92r	AGTTGTCACAACAGATTGAG	CGG	0.4	339	88	0.275862	0.550172	L_conig000001_1	-	1073206..1073225	TATAAGTTGTCACAACAGATTGAG	AAACCTCAATCTGTTGTGACAACT				1,1,0,0,1,1,1,1,0,0,0,1,0,0,0,0,0,0,0,0	GACTTCGTAGCAAAAGATGCAGG
sgRNA_3096	L_01085	L_01085	HI_1016	L_01085_gR21r	TTAAACCATCTTTTACAAAG	TGG	0.25	348	17	0.0518293	0.660948	L_conig000001_1	-	1080586..1080605	TATATTAAACCATCTTTTACAAAG	AAACCTTTGTAAAAGATGGTTTAA				1,0,1,1,0,1,1,1,0,1,0,0,0,0,0,0,0,0,0,0	AAAAGTGGATTCTAAGAAGAAGG
sgRNA_3097	L_01086	L_01086	HI_1017	L_01086_gR34r	TTTACATGAGCGCCGGTGAG	TGG	0.55	564	30	0.0551471	0.602522	L_conig000001_1	-	1081262..1081281	TATATTTACATGAGCGCCGGTGAG	AAACCTCACCGGCGCTCATGTAAA				0,0,1,1,0,0,1,1,1,0,0,1,0,0,0,0,0,0,0,0	TGCTAGAAATGTTAAAAAGCTGG
sgRNA_3098	L_01087	L_01087	HI_1018	L_01087_gR276f	TCGGTATAAACCCAGCTGTC	AGG	0.5	309	30	0.103806	0.471049	L_conig000001_1	+	1082123..1082142	TATATCGGTATAAACCCAGCTGTC	AAACGACAGCTGGGTTTATACCGA				1,1,1,1,0,0,1,0,0,1,0,0,1,0,0,0,0,0,0,0	AAAGAATTTGCAAAAGAAGCGGG
sgRNA_3099	L_01088	tbpA	HI_1019	L_01088_gR50r	TGCTTGAGCTAATGCTGCGG	TGG	0.55	999	46	0.0469867	0.520856	L_conig000001_1	-	1082819..1082838	TATATGCTTGAGCTAATGCTGCGG	AAACCCGCAGCATTAGCTCAAGCA				1,1,1,0,0,1,1,1,1,0,1,1,0,0,0,0,0,0,0,0	TTTCCAGGTTTAAAAGAAGAAGG
sgRNA_3100	L_01093	L_01093	HI_1024	L_01093_gR663f	TCAAGAGCGATTTGTAATAA	AGG	0.3	678	12	0.0182371	0.554875	L_conig000001_1	+	1090034..1090053	TATATCAAGAGCGATTTGTAATAA	AAACTTATTACAAATCGCTCTTGA				1,1,0,1,1,1,1,0,1,0,1,0,0,0,0,0,0,0,0,0	TTGCCTTATCGTTTAGAAGCTGG
sgRNA_3101	L_01094	L_01094	HI_1025	L_01094_gR656f	ATGTTTGGGTAATGCTAAAT	TGG	0.3	696	37	0.0547337	0.660597	L_conig000001_1	+	1090754..1090773	TATAATGTTTGGGTAATGCTAAAT	AAACATTTAGCATTACCCAAACAT				0,0,1,1,0,1,1,0,1,1,0,0,0,0,0,0,0,0,0,0	ATTTTTACTCCAACAGAAGCGGG
sgRNA_3102	L_01095	L_01095	HI_1026	L_01095_gR649f	GAGCCGACAAGCACATAGAG	GGG	0.55	861	209	0.248514	0.48891	L_conig000001_1	+	1091436..1091455	TATAGAGCCGACAAGCACATAGAG	AAACCTCTATGTGCTTGTCGGCTC				1,1,0,0,0,1,0,1,0,0,0,0,0,0,0,1,0,0,0,0	AAAGAATTTGCAAAAGAAGCGGG
sgRNA_3103	L_01096	L_01096	HI_1027	L_01096_gR1335f	ATATCCCGTTCAGCATAACC	GGG	0.45	1458	120	0.0834492	0.47969	L_conig000001_1	+	1092996..1093015	TATAATATCCCGTTCAGCATAACC	AAACGGTTATGCTGAACGGGATAT				1,1,1,0,1,1,1,1,1,1,1,0,0,0,0,0,0,0,0,0	AAATAACGTTTATAAGAATCTGG
sgRNA_3104	L_01097	L_01097	HI_1028	L_01097_gR918f	AGTGATATTTCAGCTAATGC	TGG	0.35	987	66	0.0682523	0.589433	L_conig000001_1	+	1094095..1094114	TATAAGTGATATTTCAGCTAATGC	AAACGCATTAGCTGAAATATCACT				0,1,1,1,0,0,1,0,0,1,0,1,0,0,0,0,0,0,0,0	TGCTAGAAATGTTAAAAAGCTGG
sgRNA_3105	L_01098	L_01098	HI_1029	L_01098_gR1250f	AATAATGGTACCAAGCAAGA	CGG	0.35	1278	25	0.0198728	0.718422	L_conig000001_1	+	1095444..1095463	TATAAATAATGGTACCAAGCAAGA	AAACTCTTGCTTGGTACCATTATT				1,0,0,1,0,1,0,1,1,1,0,0,0,0,0,0,0,0,0,0	ATTAAATTAGATTAAGAGGCTGG
sgRNA_3106	L_01099	L_01099	HI_1030	L_01099_gR464f	TAGTGCTTTGTTAATAAAGT	GGG	0.25	483	16	0.0345572	0.634281	L_conig000001_1	+	1095932..1095951	TATATAGTGCTTTGTTAATAAAGT	AAACACTTTATTAACAAAGCACTA				1,1,1,0,0,0,0,0,1,1,0,1,0,0,0,0,0,0,0,0	CATTAATTCTTTGATACGATCGG
sgRNA_3107	L_01100	L_01100	HI_1031	L_01100_gR846f	TCAAGTTGTTGAATAAAACG	AGG	0.3	999	150	0.153218	0.628256	L_conig000001_1	+	1096871..1096890	TATATCAAGTTGTTGAATAAAACG	AAACCGTTTTATTCAACAACTTGA				1,0,1,0,1,0,0,1,1,0,1,0,0,0,0,0,0,0,0,0	TTTCTTTAGTCATAGGAAGCTGG
sgRNA_3108	L_01101	L_01101	HI_1032	L_01101_gR82r	TTAGCAAGTGGGCAACCGTT	AGG	0.5	789	78	0.10143	0.445661	L_conig000001_1	-	1097312..1097331	TATATTAGCAAGTGGGCAACCGTT	AAACAACGGTTGCCCACTTGCTAA				0,0,0,1,1,1,1,1,0,1,1,1,0,0,0,0,0,0,0,0	ACGGCTAAACCAGAAGAAGATGG
sgRNA_3109	L_01104	corA	HI_1035	L_01104_gR35r	TTCGTCAATGCGAACCAAGC	GGG	0.5	948	31	0.0334052	0.524964	L_conig000001_1	-	1099951..1099970	TATATTCGTCAATGCGAACCAAGC	AAACGCTTGGTTCGCATTGACGAA				0,0,1,0,0,0,1,1,1,1,1,1,0,0,0,0,0,0,0,0	ACTTGTTTCGCAGAAGAAGAAGG
sgRNA_3110	L_01107	L_01107	HI_1038	L_01107_gR120r	CCTGTTGCTGCAGATAATCA	CGG	0.45	1191	116	0.0990606	0.579536	L_conig000001_1	-	1102984..1103003	TATACCTGTTGCTGCAGATAATCA	AAACTGATTATCTGCAGCAACAGG				1,1,1,1,1,1,1,0,1,0,0,0,0,0,0,0,0,0,0,0	ATTGATTTCAAAGAAGAAGGTGG
sgRNA_3111	L_01108	L_01108	HI_1040	L_01108_gR19r	CGATTAAGCCCAAATAAATG	AGG	0.35	969	15	0.0158061	0.653685	L_conig000001_1	-	1104462..1104481	TATACGATTAAGCCCAAATAAATG	AAACCATTTATTTGGGCTTAATCG				1,0,0,1,0,1,1,1,1,0,1,0,0,0,0,0,0,0,0,0	TTATTATCGCCAGTAGAAGCGGG
sgRNA_3112	L_01109	L_01109	HI_1041	L_01109_gR138r	TCAAATCAATATTATATATA	GGG	0.1	915	134	0.149721	0.42708	L_conig000001_1	-	1105546..1105565	TATATCAAATCAATATTATATATA	AAACTATATATAATATTGATTTGA				0,1,0,1,0,1,1,1,0,0,0,0,0,0,0,1,0,0,0,0	TTTGGTGCATTAAAAGAAGCAGG
sgRNA_3113	L_01122	L_01122	HI_1054	L_01122_gR1119f	ACTTTATCTTTATCGTTTTC	GGG	0.25	1233	111	0.0915087	0.47969	L_conig000001_1	+	1120126..1120145	TATAACTTTATCTTTATCGTTTTC	AAACGAAAACGATAAAGATAAAGT				1,1,0,1,1,1,1,1,1,1,1,0,0,0,0,0,0,0,0,0	GCGGCAAAAGAAGAACAAGCCGG
sgRNA_3114	L_01123	L_01123	HI_1055	L_01123_gR1462f	CCGTCTGCTCCATTTCTTCT	AGG	0.5	1518	53	0.0353805	0.567064	L_conig000001_1	+	1121739..1121758	TATACCGTCTGCTCCATTTCTTCT	AAACAGAAGAAATGGAGCAGACGG				1,0,1,0,1,0,1,1,0,0,0,1,0,0,0,0,0,0,0,0	AATACTGCAGCACAAGCAGCAGG
sgRNA_3115	L_01124	L_01124	HI_1056	L_01124_gR1214f	TCCTGATACACCACCAATTT	TGG	0.4	1371	154	0.11399	0.600373	L_conig000001_1	+	1122998..1123017	TATATCCTGATACACCACCAATTT	AAACAAATTGGTGGTGTATCAGGA				0,1,0,0,0,0,1,0,0,1,1,1,0,0,0,0,0,0,0,0	GAGTCGATTAAAAATGCGTTAGG
sgRNA_3116	L_01128	lpxA	HI_1061	L_01128_gR749f	TACCGCACCTTCTTCAATGA	GGG	0.45	789	37	0.0481144	0.521583	L_conig000001_1	+	1126821..1126840	TATATACCGCACCTTCTTCAATGA	AAACTCATTGAAGAAGGTGCGGTA				1,1,1,1,1,1,1,0,1,0,1,0,0,0,0,0,0,0,0,0	ATCTCTTTAGCACAAGAAGGCGG
sgRNA_3117	L_01129	L_01129	HI_1062	L_01129_gR280f	AAATGGGTTCGCCTGGGAAG	TGG	0.55	447	164	0.384075	0.424697	L_conig000001_1	+	1127154..1127173	TATAAAATGGGTTCGCCTGGGAAG	AAACCTTCCCAGGCGAACCCATTT				0,1,1,0,0,1,1,1,1,0,1,0,1,0,0,0,0,0,0,0	CCTAAAGCCTCACAGGAAGCTGG
sgRNA_3118	L_01130	L_01130	HI_1063	L_01130_gR126f	TCTTCTGTTTGCGTTAATTG	AGG	0.35	213	84	0.435233	0.589498	L_conig000001_1	+	1127532..1127551	TATATCTTCTGTTTGCGTTAATTG	AAACCAATTAACGCAAACAGAAGA				0,0,0,0,0,1,1,1,1,1,0,1,0,0,0,0,0,0,0,0	ATGGGACAAACGGATATGTTCGG
sgRNA_3119	L_01135	nrfB	HI_1068	L_01135_gR543f	TCATAAGTAACATGAACCGC	AGG	0.4	648	102	0.16242	0.451997	L_conig000001_1	+	1132224..1132243	TATATCATAAGTAACATGAACCGC	AAACGCGGTTCATGTTACTTATGA				1,1,1,1,1,1,0,1,1,1,0,1,0,0,0,0,0,0,0,0	ATTATTCATTAAAAATAAGCAGG
sgRNA_3120	L_01138	L_01138	HI_1073	L_01138_gR355f	CGCTTAAAGCAACAAGAGTA	AGG	0.4	375	17	0.0478873	0.46158	L_conig000001_1	+	1138449..1138468	TATACGCTTAAAGCAACAAGAGTA	AAACTACTCTTGTTGCTTTAAGCG				0,1,1,1,1,1,1,1,1,0,0,1,0,0,0,0,0,0,0,0	TGCTAGAAATGTTAAAAAGCTGG
sgRNA_3121	L_01140	cyoB	HI_1075	L_01140_gR1034f	ACCTATTACAGGTAAAAGTG	CGG	0.35	1137	100	0.0895255	0.747934	L_conig000001_1	+	1140220..1140239	TATAACCTATTACAGGTAAAAGTG	AAACCACTTTTACCTGTAATAGGT				1,1,1,0,0,0,1,0,0,1,0,0,0,0,0,0,0,0,0,0	CGAACTGTTTTGATTGGTGTAGG
sgRNA_3122	L_01142	pyrG	HI_1077	L_01142_gR133r	CCGGGATCCACATTAATATA	TGG	0.4	1638	129	0.0797281	0.47464	L_conig000001_1	-	1142700..1142719	TATACCGGGATCCACATTAATATA	AAACTATATTAATGTGGATCCCGG				1,1,1,1,1,0,1,1,1,1,1,0,0,0,0,0,0,0,0,0	GGATTGGATTTTGAAACGTTGGG
sgRNA_3123	L_01143	L_01143	HI_1077.1	L_01143_gR260f	GGGCAAATATACGTAAAGTA	CGG	0.35	405	142	0.368831	0.532547	L_conig000001_1	+	1144744..1144763	TATAGGGCAAATATACGTAAAGTA	AAACTACTTTACGTATATTTGCCC				1,1,0,1,1,1,0,0,0,0,1,1,0,0,0,0,0,0,0,0	TTGATTGCATCATAAGAAGCTGG
sgRNA_3124	L_01144	L_01144	NA	L_01144_gR63f	CAAGCCAAACCCACCTCAAA	AGG	0.5	117	51	0.525773	0.64658	L_conig000001_1	+	1144965..1144984	TATACAAGCCAAACCCACCTCAAA	AAACTTTGAGGTGGGTTTGGCTTG				1,0,1,1,0,1,0,1,0,1,1,0,0,0,0,0,0,0,0,0	AATACTGCAGCACAAGCAGCAGG
sgRNA_3125	L_01149	L_01149	HI_1082	L_01149_gR101f	ACTAAAATAAGGCATTAAAG	GGG	0.25	258	154	0.647059	0.710538	L_conig000001_1	+	1149131..1149150	TATAACTAAAATAAGGCATTAAAG	AAACCTTTAATGCCTTATTTTAGT				1,1,1,0,0,0,1,1,0,1,0,0,0,0,0,0,0,0,0,0	GAAGCACCAAGCGATATGTTCGG
sgRNA_3126	L_01150	L_01150	HI_1083	L_01150_gR231f	ACGCCACGTTGCTGCCACAT	TGG	0.6	318	84	0.281879	0.473727	L_conig000001_1	+	1149539..1149558	TATAACGCCACGTTGCTGCCACAT	AAACATGTGGCAGCAACGTGGCGT				0,1,1,1,0,0,1,1,1,1,1,1,0,0,0,0,0,0,0,0	CGCTTACAATTAGAAGCAGCGGG
sgRNA_3127	L_01151	L_01151	HI_1084	L_01151_gR608f	GGTTAATACGAAAGTTAAAA	TGG	0.25	645	34	0.0544	0.756496	L_conig000001_1	+	1150244..1150263	TATAGGTTAATACGAAAGTTAAAA	AAACTTTTAACTTTCGTATTAACC				1,0,1,1,0,0,1,0,1,0,0,0,0,0,0,0,0,0,0,0	ACTTATTTACGAGATAAGTTTGG
[truncated: 224 more rows]
