# Supplementary material for: CRISPRi-seq in Haemophilus influenzae reveals genome-wide and medium-specific growth determinants
Source: PLoS Pathog. 2025 Oct 31;21(10):e1013650. doi: 10.1371/journal.ppat.1013650 (PMC12591398; doi:10.1371/journal.ppat.1013650)
Supplement: S2 Dataset — (XLSX) [file ppat.1013650.s002.xlsx]

## Sheet: Feuil1
#sgRNA	Ecoli	Hinf	sgRNA_seq
sgRNA_0001	1755	674	GTGCTGCACGGAATACGATA
sgRNA_0002	2672	1256	GTTGAATACGATGAACAAAA
sgRNA_0004	324	168	CAAACCCTCTATATTTTCTG
sgRNA_0006	160	72	GGCGCAGCTAATACGTTTGC
sgRNA_0007	2011	1249	GCCTTGAACGATGATTAAGT
sgRNA_0008	272	97	TGGTGTTAAACCAGATGTTG
sgRNA_0009	4315	2715	TACGTGCTGGGGTTCTATGG
sgRNA_0010	2098	1101	ATTGGCAAATAAAACCGCTG
sgRNA_0011	2509	1041	ATACAATCGCTCGAAATCAC
sgRNA_0012	86	45	GGGGCGATATAATTCCCACT
sgRNA_0014	2156	1225	ATAGGTTTTGTCGAATTGTT
sgRNA_0016	111	79	AACAAAATACTAAAAGTATT
sgRNA_0017	1079	658	CGATTTACCGTGGTCAATAT
sgRNA_0021	2118	907	AATCACCAGTTTTGTATTTT
sgRNA_0022	3222	1459	AGTTAAAGTGATGCAAAGTA
sgRNA_0023	2156	1048	CGAGAAAGGGATTCAGATTT
sgRNA_0024	411	132	AACATGGCGGCATTTGAGCC
sgRNA_0025	854	567	GGATTCCAGTGTCCCTGCAA
sgRNA_0026	906	411	CAATTCAGTAATTAATTGCA
sgRNA_0027	2011	1003	ACACCGCGTTCCATTTTGAA
sgRNA_0028	3740	1712	TCCTAACTGACGAACGATAA
sgRNA_0029	1394	699	TTACTACTGCGCTTTTCTTT
sgRNA_0030	3078	1915	GTTTGAGCCGTAATTTGTGG
sgRNA_0031	2272	1078	TATCATAAATAGCAAAAGTG
sgRNA_0032	4657	2442	TGCCAAACACGCAACCAAAA
sgRNA_0034	1018	502	AAACCCGTTGTAACCCAAGA
sgRNA_0035	2241	985	TGTTCCCTTTAACCCATCTA
sgRNA_0038	2670	1453	TGACGAATCGCAACAACAGA
sgRNA_0039	554	278	GGAGGGGCTTTGCCGAAAAT
sgRNA_0040	1704	908	AGGTGCAAGTTCTAATACAA
sgRNA_0041	392	282	ATATTTGCGGTAAACACGGC
sgRNA_0042	1347	707	TAATGGCTTCAAGTTGATGT
sgRNA_0043	2057	1113	CGATGAACCAACCATACTTT
sgRNA_0044	1213	706	ATATTATGGAATTCTTGCTT
sgRNA_0045	2217	1336	AACACAATAATATTTGGATA
sgRNA_0046	545	197	CCCTCGCCGGTTTTCAAGAC
sgRNA_0048	1091	571	CTTTGACATTTTGGGCAATT
sgRNA_0049	601	124	GCATTATCCAACGCAATTAC
sgRNA_0051	1483	818	TTAGTTTATTTTCTAAGTTA
sgRNA_0053	106	134	CTTTGCCACATTTCCGCAAA
sgRNA_0056	3436	1536	TCCTGTAATGCAATATGTGA
sgRNA_0057	68	9	TCTTTAACAACTACATTGTT
sgRNA_0059	1283	635	GATAAAGAAACAGGATCTTT
sgRNA_0062	1434	785	GACTTGATGCAAAACGAGCG
sgRNA_0065	1446	925	CAAGGCAATAGCAACGGTTG
sgRNA_0066	1117	805	TTCATCCTGCATATGTGCAA
sgRNA_0068	482	249	GCAGCATGTAATTGTTCTAC
sgRNA_0070	2156	1376	GGGTCAATCGCAATCGTAAT
sgRNA_0075	3044	1896	TACAAGAGCAATGGTTTTAA
sgRNA_0078	2501	1477	TCTGTCTGAAATTTGTACTA
sgRNA_0079	1649	727	TTGGTGGCAATAAAATTCAT
sgRNA_0081	99	62	CCCACTTTATTTTCGTGGAT
sgRNA_0083	1252	524	CTAGAATTTCTCCAACTTTA
sgRNA_0084	1717	944	ACGGTTCCCCAGTAAATTGT
sgRNA_0088	1593	907	CACAATTTTCACACCAAGTG
sgRNA_0089	2263	805	TACTGTGCGAGTTGGATTTT
sgRNA_0090	2874	1935	TCGCGACCCCGACCTTGGCA
sgRNA_0091	1357	684	CGGAGTCGAACCGAGCTACA
sgRNA_0092	774	448	GTCTACCGATTCCACCACTC
sgRNA_0160	978	452	GGATTCGAACCTTCGACCAA
sgRNA_0164	1387	515	GAATTAGGTTGAGATTATGC
sgRNA_0165	51	26	AAACTTTCTTTAAAAGAATC
sgRNA_0167	708	316	TGAATCGGTAAATTAATCCC
sgRNA_0169	1012	526	TGCAGTCGTCCCCATATTAC
sgRNA_0172	1863	982	AGCCAGAATGGCGGTCTGCG
sgRNA_0177	1832	1034	GTAGTTGTTTGACTTCAGAT
sgRNA_0178	320	283	CCTTCGACTTGTAAGCCGTT
sgRNA_0183	3768	2048	TATTACGTAAGGTTTTGGAA
sgRNA_0184	2409	1520	ATAATAAATAAAGTACTAAG
sgRNA_0187	2435	1195	TTGAGAAAACTTAAAATGTG
sgRNA_0188	296	127	AAATTATTACGGAGTAAATT
sgRNA_0189	922	371	ACCCACTCTAATGCCACATG
sgRNA_0190	2009	1183	ATTTAGTTGAATACCTACAA
sgRNA_0191	583	259	AGTTCGGTATGGTCTCAGGT
sgRNA_0192	2069	993	TTCTTCGCCTCTGATTGCCA
sgRNA_0193	1231	622	TCCTAGGCCTCTAGACGATG
sgRNA_0194	1105	656	TTTCATCTTCCGATAATACG
sgRNA_0195	1044	571	GATTTGAACCTACGACCCAC
sgRNA_0196	47	62	ACAACTGGAATCACAATCCA
sgRNA_0197	2045	787	CTTGCGACCTTTGGCTCCGG
sgRNA_0199	1095	653	GATTTGAACCGACGGCCTTC
sgRNA_0202	3423	1608	ACTTAAAAGTGCGGCAGAAA
sgRNA_0203	1870	1168	TCCATCGGTGATTTAATATG
sgRNA_0204	1458	612	TGGAGGGTAAACATTAGTAT
sgRNA_0205	1502	741	AAGAAGCTCGCTGTAAAACA
sgRNA_0207	3771	2334	ATGAAAGGAGATGATTCAAT
sgRNA_0208	790	417	ATGCCAGCATCTACATCGCC
sgRNA_0210	4855	2970	ATGGCGATGATGATACAAGA
sgRNA_0211	994	579	ATTTTGTCATTATTTGGACG
sgRNA_0212	2063	1124	CATTAATAGCACTTTGCACG
sgRNA_0213	1647	917	TAATAAGCACGCGCCATGAT
sgRNA_0214	1292	656	CGACCAACAAGGGCGACGAC
sgRNA_0215	606	257	CGACCCCCTGCGTGACAGGC
sgRNA_0216	1826	911	TCTAATACAATTTGGCGATT
sgRNA_0220	2097	861	ACAAAAGGACGCTCGGCGGT
sgRNA_0221	1678	894	CGATATTATGGCGGATAATT
sgRNA_0222	705	483	TCTCTGATTTAGTTAAACTC
sgRNA_0223	1244	595	CCCTCCACGACATTTTCACG
sgRNA_0224	1819	964	TTGGGCCATCATCGACAGGT
sgRNA_0226	2120	1307	AGCGATAAGAATACCGAAAA
sgRNA_0229	972	339	GCCGCAATCACGAAAATAAC
sgRNA_0230	1574	818	CTTTGCCCTGGTTTACTCCA
sgRNA_0231	25	56	TATATTGCCGTAGGCGATGT
sgRNA_0232	1935	977	CTAATCCGATACCGCCGTAA
sgRNA_0233	1033	426	TCTTCAACAAAAGAAGCTTC
sgRNA_0235	1046	443	CAGTTTGGGAGCCTTGACCT
sgRNA_0236	1151	887	GCTCGGCAGATAGCTACCGG
sgRNA_0237	2090	849	AACCGTCTGCAGTTACGTGG
sgRNA_0239	2071	982	ATTTGAGTTAAATAAATTTG
sgRNA_0240	1015	296	TCAACATCAAAACCATAATC
sgRNA_0241	1066	576	CTAATATATTTGATTGTGCT
sgRNA_0242	2428	1321	CTCGATTAGAGTGATGTAAA
sgRNA_0244	621	52	AGCTTGCTGTATTTACCACC
sgRNA_0245	2221	1101	AACTCAGTAGTAGCACAACA
sgRNA_0246	968	450	CTAAGATTTGCAATGCAATA
sgRNA_0247	1818	573	TGAAGACTGCCTTAACAAAT
sgRNA_0248	1912	1012	TAATACAATAACCGTGAATG
sgRNA_0253	1857	918	TCAGCCGAAAGGGTAATTTG
sgRNA_0254	3052	1372	TCCAATAACCAATGCTGCCA
sgRNA_0256	132	57	TGGCCCATCTACAGTGCCAC
sgRNA_0257	1517	699	AGAGTCATCGCCTTCATAAG
sgRNA_0258	600	265	GCATAATCCGTTGCTTCAAC
sgRNA_0263	3520	1914	TACCGCCGCACGAGATTTGA
sgRNA_0264	3377	1880	ATAAAAGCGTAAGGTGTAGG
sgRNA_0265	1930	879	TAAAATAATCAGTTGAGCGG
sgRNA_0266	351	249	TTGCTATAGGCAAACGTTTC
sgRNA_0267	2544	1333	TCAACAAGGTGCGTAATTAA
sgRNA_0268	963	699	TTCTGAACGATATTTAGGAT
sgRNA_0269	744	302	AAAGCGAGAATAGTTAAGCG
sgRNA_0270	1083	545	AATATCTTCTTTGCTACTTT
sgRNA_0271	2101	1311	CTTTGGATAAATTTAAGTGG
sgRNA_0272	866	634	GGGTTTGGCTCGCAATATAT
sgRNA_0276	2578	1192	AACGTTCAGAGAGAAAAGTG
sgRNA_0278	1233	602	AGCCAAATCCCCCAATATTG
sgRNA_0280	634	351	GTATCACCTGGGCGGAAGCT
sgRNA_0282	2186	957	CAACCACCCACGAATACCGT
sgRNA_0283	1485	871	TCCGCCACGAGATAAACGAA
sgRNA_0284	4359	2460	GATATTGATTGATGAGAAGA
sgRNA_0286	1455	707	GTACTTTTACCTGCACCCAT
sgRNA_0287	2559	1399	AATCCGCTACCAATTAAAAT
sgRNA_0288	2036	1212	AATGGACGGTGTTTTAACTT
sgRNA_0290	1361	876	ACCGTATTCAGTGGGTAAAT
sgRNA_0295	2195	1184	ATATTGGCAACTTCATCTAA
sgRNA_0298	33	9	TTCAGCGATAGTTTTGTATT
sgRNA_0299	1075	582	TTAATAAATTGACGCTGCAT
sgRNA_0301	648	371	TCTGTAAAATCTTTATTTTG
sgRNA_0303	2069	1485	GGATTTAATAAAGGAAGCAT
sgRNA_0304	2661	1490	TAGAACATCGTCAAAAGTAA
sgRNA_0306	1343	669	CATCCGTTCCGCTAAGTGGT
sgRNA_0307	1261	426	CAGTTCTTTTAACGGAATCA
sgRNA_0308	2082	1038	TCATTATATTGGTTGCTTAA
sgRNA_0309	794	336	GAGGAAAATCCTTCCATAGG
sgRNA_0310	421	299	ACCAACTTTAAAATTTGGGT
sgRNA_0312	204	104	TATTTAAATTGTTTAACAAT
sgRNA_0313	988	549	TAAATAAATAGACTATAAAA
sgRNA_0314	522	252	ACAGCTTTTAAGATGAACTC
sgRNA_0315	468	189	TATTAATAAAATAAGAAATC
sgRNA_0316	5738	3691	TCGAAAATTGTTGTTGTTTG
sgRNA_0317	2901	1285	GTATTATTAAGTAGAATTTG
sgRNA_0318	3900	2008	GCCTCGAGTGTGCAAATAAA
sgRNA_0319	1935	985	CTAATAATGCTAGCGTTTCA
sgRNA_0320	3916	1783	TCGCTTGAGGATCACTTAAA
sgRNA_0321	2533	861	GCTTTATCCCATTGATTTCA
sgRNA_0322	1073	611	AATTCTTCCATAATGGATAA
sgRNA_0324	3429	1915	AGGAATGGGGCATCGAAGTG
sgRNA_0325	3715	2078	TTCCATGTGGCGAATTGTTG
sgRNA_0327	344	80	TAACGAGCAATTAATTCATC
sgRNA_0330	112	38	ATCACCACAAGTTTATTGCG
sgRNA_0331	511	206	TTTGGCATAGTACGAATTTC
sgRNA_0333	160	20	CCAACATAATATCAATGAAA
sgRNA_0334	2361	1043	TAGAAATCACTGTCATATTA
sgRNA_0335	1114	370	TGATTTAATAAGGTAAAAGC
sgRNA_0337	1990	970	TTGGTTGCTTTTAAGGTTTC
sgRNA_0338	1202	616	AGTGATGTCCATTTGTTTAC
sgRNA_0339	296	111	GGCGTGCTCCTTCAACCACT
sgRNA_0341	1978	1122	CTTCAAAGCCAAAATCAGAT
sgRNA_0342	2919	1279	ATTGGTTATCTTGTTGGAAT
sgRNA_0344	2723	1370	TAAGGTTGTTGTAATTGCAA
sgRNA_0345	2249	1129	CTTGCAATAACAGAATAACG
sgRNA_0346	2946	1507	ATATGTCGCACCAGTGTAAG
sgRNA_0348	2146	992	GGAAATTGAGCCTAAAAGAT
sgRNA_0350	6289	3636	TGAATGTGGAAAGTGTGAAA
sgRNA_0351	680	279	TAACCTTCGATACTGCCTTG
sgRNA_0354	2048	963	CGCCGAATTTCAATACATTT
sgRNA_0355	986	540	TGATTATTTTCTCGATTATT
sgRNA_0356	2638	1252	ACATTTGGATCTAAATTAAA
sgRNA_0357	57	40	TGACCCCCTCCTTGTAAGGG
sgRNA_0358	1453	347	GAAATAAGTCCAACGATAAT
sgRNA_0361	1699	1142	GCTTCCATCGGAAAAGGTTA
sgRNA_0362	2440	1162	GTGCTTTAGTGAGGTTTAGG
sgRNA_0363	140	91	GAGGCTAACGCCACTTTCAT
sgRNA_0364	2647	1425	AGCGCAATACAATTAAAGTG
sgRNA_0365	896	445	AGAAACGCCTTGGCGCACCA
sgRNA_0367	1728	694	GTTCTAATTTGTCGGATTTT
sgRNA_0369	0	0	CCGACCGTGTGGGAACTGGA
sgRNA_0370	12	0	CGCCAACCGCCGTACCGAAA
sgRNA_0372	0	0	AGATAAACCTACTAATTTTG
sgRNA_0373	217	92	TTTTGCCATGTTCTGCATAA
sgRNA_0374	0	0	AGTTTCACAAGATCAGAAAC
sgRNA_0376	0	0	ATTTGATGTGAGTAAGCCCG
sgRNA_0381	0	0	CCAATAATCAAATGGCGAAA
sgRNA_0382	0	0	GATATTGGATGATAAATTCT
sgRNA_0383	0	0	TTAAAATAATCGTCTAAATG
sgRNA_0384	0	0	GCCAAAATCAAAAGCCAGAG
sgRNA_0393	3557	1786	CATATTGCCGCCACCAATAA
sgRNA_0394	2582	1286	CTCAGTGCGAGCCAATAAAA
sgRNA_0397	1325	710	ATAGTTTAGGACGAATAGCA
sgRNA_0398	2061	1020	ACATTGAGTAAAATTTCTGG
sgRNA_0400	251	155	GTGCATCTTGTGCTGCTTTG
sgRNA_0401	2881	1517	AATCAGGATCATCTTGGCGT
sgRNA_0402	4122	1542	CGTCTTGTCCGATATTGTTA
sgRNA_0403	5171	2797	ATGGGCAATGGACAACAGTG
sgRNA_0404	208	142	ATCCCCCAATTTAGCAATGG
sgRNA_0405	721	339	CCATCGGGATCCGAACAGCT
sgRNA_0406	668	397	CATTAAATAAATAATGATAT
sgRNA_0408	3285	1815	ATAAGGGATTTCTTGAGAAT
sgRNA_0409	3019	1289	CGATGATTGAGATAACAACA
sgRNA_0411	686	299	TAGACCTGGTTTGAAATCAC
sgRNA_0412	1497	791	TCTCTAATGACGGGTTCTTG
sgRNA_0413	1344	433	ATTGTTTTCTTTGGTGTAAT
sgRNA_0415	1051	579	ATAAGCTCGTTTCACTATAA
sgRNA_0416	2236	1153	ATCAAGAATATCAGCCGTAA
sgRNA_0419	1323	566	CTAACCAAGCCTGTAATTCT
sgRNA_0420	1575	955	CGCACATCGTCTAATTTAAA
sgRNA_0422	183	95	GCGGCACAGCCAGTGCCACT
sgRNA_0423	2433	1303	GGTAAATTCTGCGGTTTCAA
sgRNA_0424	258	65	TCGCAGTGCCTTCTGCAAAT
sgRNA_0425	1463	560	TCTGCGAGGTAAATTTTCAA
sgRNA_0426	1332	599	ATGCTCAATCGCTAAAAGTG
sgRNA_0427	0	0	TGCGGCTGCCATAGCCGCAT
sgRNA_0430	715	419	GTTAAATCTTTTCCCACTGC
sgRNA_0431	2569	1276	CAGAAACGCTTTAAGATATT
sgRNA_0432	50	0	TGAGTGCCTTTACCTGCACC
sgRNA_0433	1610	872	ACCAGAATTAAAACCTGTGA
sgRNA_0436	4018	1765	AAATAACGTTTGCCCATTAA
sgRNA_0437	1818	860	CAATTAAAAGCGGTTTAAGT
sgRNA_0438	3695	2017	CCATTACAAAGCTGAAATAA
sgRNA_0440	1553	968	TGCATAAACTCAAATTGTAG
sgRNA_0441	3028	1426	AGCATATAATCATAGGAAAA
sgRNA_0442	162	65	CATTATGCTTTTAAATAATG
sgRNA_0443	402	178	AAATAAACCAAGTGCAAGTG
sgRNA_0448	629	374	GAAAGCACTTGCTCAGTAGT
sgRNA_0449	2548	1249	GATTCACGACGCTTAATAGT
sgRNA_0450	2130	1257	CCATAATGGAGATTCTGTTG
sgRNA_0451	2457	1079	AATCTCTTGTTCTTCTTCAA
sgRNA_0452	1426	701	AAGTTCTTCTGCAATTAATT
sgRNA_0453	652	314	GCATCAACGACCATACCTTC
sgRNA_0454	848	362	TGCGGTGCCGCAGCTTGTCC
sgRNA_0456	988	523	TCATCCAGCTGAAAATCAAC
sgRNA_0457	2275	1210	TTTACCACGATTATCCAAAA
sgRNA_0458	749	383	TCCAATGATCCCACATTACG
sgRNA_0459	492	382	GCTGCGTAGTCTAAATAAAT
sgRNA_0460	2707	1319	ATTTAAAGCAATATCTAAAA
sgRNA_0461	933	356	AGGTGAAACAAGACAAAGCT
sgRNA_0463	964	380	TTTATCAAAACCGAAATAAA
sgRNA_0465	2736	1785	CAAACAAGATAAAGTGCAAA
sgRNA_0466	2880	1348	GCTTTGACTAATAATAGGGG
sgRNA_0468	1079	605	TCTTCATAATACACACGAAC
sgRNA_0469	1668	701	GCCATTTAGTGAGAAAATAT
sgRNA_0470	1765	1019	GACAGAACAGGCTTCAGTAG
sgRNA_0472	11	0	CAAAATAGATTCATATTTTG
sgRNA_0477	787	468	GATTTCAAATAATAACGTTC
sgRNA_0478	1574	1048	ATTTCTGGCGTGATATGTTC
sgRNA_0480	665	348	CCAATATTTCTATATCTTGT
sgRNA_0481	937	605	ATTTGTAATAACTTTATAAC
sgRNA_0482	383	282	TTCTTCTGCTTTGCATTTTA
sgRNA_0488	662	372	ATTCAAAATCTAAATATTCT
sgRNA_0489	272	262	ACAATGCCTGTTAAAAGGGC
sgRNA_0491	427	141	GCTAATTTTACGTGTTGCAC
sgRNA_0492	2524	1256	TGTACAATAAAACACTCGAA
sgRNA_0493	1503	990	CGACGAAGCGCATTTAAATA
sgRNA_0494	1776	1070	ATGCGATAAATTAAACTTTT
sgRNA_0496	811	405	GCCTTCACATCTCCGCCTAT
sgRNA_0497	2020	1134	CGGATTCTGCTCACGGATTT
sgRNA_0498	2380	1173	GCCACTGTCTGACCCTGCGA
sgRNA_0499	1060	702	GTGCCTGCCACAAAGTAAAG
sgRNA_0501	969	634	AAGTAATTCTGGTTTGAATT
sgRNA_0502	1935	1049	AAGATCGAATTGTTCAAATT
sgRNA_0504	797	372	TTGCCTGCGGATTGAAAAGA
sgRNA_0505	1096	500	TAAATTTTGTTCAGCTCGTT
sgRNA_0506	2400	1487	TGCTAAAGCTGCTGGACTTT
sgRNA_0507	385	334	ATGGCAAGTTTGTACCATTC
sgRNA_0508	3362	1860	GTAAAGTGCGGTGGATTCTA
sgRNA_0509	3330	1635	ATTCCCGTTCCACCAATTAA
sgRNA_0510	1013	562	GTACAGGCTCACCTTCTTTT
sgRNA_0511	1360	730	TTTTCTAAGCGTTTATGAAT
sgRNA_0512	1470	652	ATATCTTTAGCGATACCAAA
sgRNA_0513	364	211	ATCAGAAATAGCGATTTGCT
sgRNA_0514	0	0	TATGAAGATTGCCACGACAG
sgRNA_0516	2872	1106	TTACGCTGTGTTTTATCGAA
sgRNA_0517	1882	730	CATTTTCCAAAAGGAGTAAA
sgRNA_0518	2434	1325	TGATGTTGATAAGTACGCCA
sgRNA_0519	1283	647	GAATGCCGATTTGTAAAGTG
sgRNA_0520	705	358	TAAAATACATAAAGTTAATA
sgRNA_0523	2138	939	TCAATAAGGTGTTCTAAAAG
sgRNA_0525	2430	1203	AACGAGAATAAACCCGATCA
sgRNA_0526	2043	1373	ACTTGAACTCGCACGACCTG
sgRNA_0527	432	168	ATCGCCTACATTAGCTGATT
sgRNA_0528	4833	2644	ATAGGCGGCATTTAAGGTAA
sgRNA_0529	2381	1330	ATTGCCTGCTTGAACCAATG
sgRNA_0532	910	387	AATTGCTTAATACAGCCTGT
sgRNA_0535	859	582	CAACGCATCTAAATGGCAGT
sgRNA_0536	1167	565	CATTAGCCAAGGGTAAAGTG
sgRNA_0543	796	497	GATACATTTGAACGTAAGTG
sgRNA_0544	604	246	CAATACGGGCATTGTACGTT
sgRNA_0548	809	448	TTGCATTCATTTTACCTTTT
sgRNA_0550	1942	1063	AAAGCAATACGAAGGCGGTT
sgRNA_0552	526	395	TAAGGCTTGTATATTTTGTC
sgRNA_0553	1055	393	CATCAATTAATGTGCCGTCT
sgRNA_0554	3911	1942	GAATTTTACAGAAGAAAGGT
sgRNA_0556	2606	1451	CCATCACGTACATCCAAACA
sgRNA_0557	385	199	CTTATATTTTGAATAATAAC
sgRNA_0558	2924	1662	CCAATGCCAGCGGAAGTGAG
sgRNA_0559	351	158	GTTAGCAATGGCGTATGTCC
sgRNA_0561	2166	1067	ACTTTGTACACTGGCAATTT
sgRNA_0562	675	341	GCATCACATCGCTTAAACCG
sgRNA_0563	550	297	CGAATGCAGCTTTTGCATAA
sgRNA_0564	1907	739	TCAATCGCATTAATAATTGG
sgRNA_0565	1553	933	AGCTAGATGCTAATTCTGGT
sgRNA_0566	1524	770	TTTTGAGAAAGGATAAATGG
sgRNA_0567	1279	490	AGCTAAAATCTACCGCACTT
sgRNA_0568	563	273	CGCAAGTAAACTGACTAATT
sgRNA_0569	3174	1663	AGCAGCATAAAATCCACTTG
sgRNA_0571	874	380	AATATAACTTCTGAATTACC
sgRNA_0572	1440	882	ACTTTAAAACTATCAAGTAA
sgRNA_0573	1199	599	TCTGTTTTGCCTGCCATCGC
sgRNA_0574	956	552	ACGAGCATTACCTTTCATTA
sgRNA_0575	701	352	AATTCAGAAACTATTTCGCG
sgRNA_0576	828	553	ATAGACGTAAAGTTTGTTAT
sgRNA_0577	415	267	AGAGCGAACGTGTTCTTGAT
sgRNA_0580	479	164	TTATTCAAGGCTTTCACACC
sgRNA_0581	1587	762	TAATCGCATTAACCGAAGTT
sgRNA_0582	3134	1921	TAATACAGCAGAAGTAAGTG
sgRNA_0583	1903	1020	GATACTACCGAGAACCGTGA
sgRNA_0585	963	514	TATTTCGCATAAGGATCAAC
sgRNA_0586	2322	1141	ATTCTGCATCAATCAAACCA
sgRNA_0588	2	0	GATAATGGCGATAGGCGATA
sgRNA_0589	1541	520	TATCCTGTTGGAAGAGGAAA
sgRNA_0590	874	471	AATCACATCAAAATCTTCAC
sgRNA_0592	1606	618	ACGTTTTGGTCAGATTTACG
sgRNA_0593	1095	612	CTTGCAACTTAACATAGGCT
sgRNA_0594	1513	586	CCTTCAGGCGCGTTAATATG
sgRNA_0595	2486	1362	ACGATTATTAGAAAGTAACA
sgRNA_0598	1522	593	GTGGCAGCCCAAGATGTGCG
sgRNA_0599	157	30	GCTTTCAACATTGCAAAAGC
sgRNA_0600	563	263	TCTTCGCCTGTTACAACACC
sgRNA_0602	5378	2528	GAGAACAATAAGAGAAAGAA
sgRNA_0603	1538	673	AGGCAAGCACATATCGCAGT
sgRNA_0604	483	340	AGCAAGCATACCTGCTCCAA
sgRNA_0605	1816	1076	TGATTTTCCAGCGTTCATTG
sgRNA_0606	857	411	CGCCACGCCCGTTTCATCAC
sgRNA_0607	58	41	TTTTCACGTACTTTAATTAC
sgRNA_0608	2726	1149	AAATCATCAATAAAGGGGCG
sgRNA_0609	1193	487	TCAGGATCAATAGCATCTTC
sgRNA_0611	2881	1461	GGAGGAAAGTTTGGTGGAAA
sgRNA_0613	1524	805	CACCTAAATCCGTTAAAGAG
sgRNA_0614	1379	582	TTTCTATAATAGGGAGAATT
sgRNA_0616	57	18	CGGCTAATTGGTATTCGCCT
sgRNA_0617	914	578	TTGCCGCAAGTTCGCCCGCG
sgRNA_0618	26	11	ATAATTACACGATCGTGTAA
sgRNA_0621	2432	1026	AACGGCAGAACTTACGACGA
sgRNA_0623	601	278	GGTACTTGCTCGCTTTGGTC
sgRNA_0624	1375	574	TCCACGCGGAACATAGTATT
sgRNA_0627	101	42	CAAAGCGTTTACGCGCCGTA
sgRNA_0628	815	579	TTCCTCTATATTATGTAATA
sgRNA_0631	645	256	AATGAGGTTTTGCCCCATTA
sgRNA_0632	1422	736	CGTACTTGTGGAAAGAACAT
sgRNA_0634	1668	1034	TTGTAGAGATTATAAAGGGC
sgRNA_0638	504	215	GCTCCGTGTTTTGTAAAATC
sgRNA_0639	52	36	ACCCGAACGTGAATCGTTCC
sgRNA_0640	1596	1044	AAGTTGCTCAATAAGATTTT
sgRNA_0644	4758	2676	ATTGATGGGGCGATAAGATA
sgRNA_0645	1390	627	CGATGCACCATAGTTATCAT
sgRNA_0646	1758	1211	TTAATTCTGCCGCAATAATT
sgRNA_0648	2158	1142	AAATGGCGATAGAAAGAGGT
sgRNA_0649	2812	1669	CAACAAGATATTCTAGATCA
sgRNA_0650	515	196	GAGTGCGGAATGTCACTTGA
sgRNA_0651	616	246	TATTTGCCATATAACGCAAT
sgRNA_0654	2255	1349	TCCGTAAATAGGGCTTTTGA
sgRNA_0655	2481	1551	TGGAGATGTGCGAAATAAAA
sgRNA_0658	1742	1052	GCCGACCTCACCCTTACCAA
sgRNA_0659	1131	466	ATCATTAGCTTGGAAGGCTA
sgRNA_0660	417	246	TCTGCCCCCTTTGGCCGCTC
sgRNA_0661	2184	1010	CTCTACCTACTGAGCTAAGT
sgRNA_0665	3821	1955	ACGCGAAACCAACAAATTGA
sgRNA_0666	1025	625	TATCTAACTCTAACATTCCT
sgRNA_0667	1248	530	CCAGTTAAAATCCCCAACAC
sgRNA_0668	475	312	AGGAGATTCATTATCCACTA
sgRNA_0669	1963	1234	AATAGCCCTGGTCGAAAGTG
sgRNA_0670	159	121	AAATGCTGTGCAGCAAAATC
sgRNA_0671	801	582	ATAAATTAATACATTAAGTG
sgRNA_0675	953	421	TGACCTCCTGCGTGCAAGGC
sgRNA_0676	1275	450	ACCGACCTCACCCTTATCAG
sgRNA_0677	1645	739	TCCTACTAACTGATCTAACA
sgRNA_0678	1537	898	TTGCCCTAGTGCAGCCGCTA
sgRNA_0679	535	441	GAATTCACTATATTCTCTGC
sgRNA_0680	6679	3138	AAAGCAAATGAGGAAAATAA
sgRNA_0681	2518	1268	TCAGACACCATTGCTCGAAA
sgRNA_0682	0	0	TTTGGCTCGTTTCAAATCTC
sgRNA_0683	1966	1042	CGTTGATTTTCGGCTGTCAT
sgRNA_0684	1261	793	ATTAAACGTTTTCTTCTTTT
sgRNA_0688	987	532	GAAATTTTGTAACCAAGGTA
sgRNA_0689	4993	2816	AATGCCAATCACTGCAACGA
sgRNA_0690	640	221	AATTCACTCCAGCCAATTTC
sgRNA_0695	89	32	CACGCGGTTTGCGTACTAGC
sgRNA_0696	2440	849	GCTTCAACACTACGACGACG
sgRNA_0697	731	379	ATTACGATATCTTTCAATAG
sgRNA_0701	1167	700	TAAAAGTGCGGTAGATTTTG
sgRNA_0702	1436	643	TTACAACCTACACATTCAAT
sgRNA_0703	2270	1066	CCGATAGTTAATTCACCAGA
sgRNA_0704	2187	903	CAAGGGCAAGAACAATATCG
sgRNA_0705	3596	1938	ACCATCAAGAGGGGAAAGTG
sgRNA_0706	877	371	TACTGCTGAAAGTGCACCTT
sgRNA_0709	1158	517	GCAAATGGACTAAATTTAGT
sgRNA_0710	768	292	ACTCTATCCAGCTGAGCTAC
sgRNA_0711	687	22	GGGAGCGCCTTCAGCCTGCT
sgRNA_0712	2453	1098	AGAGCAAATTGATGAAAATA
sgRNA_0713	2601	1536	CGACATACGATCCATTAATA
sgRNA_0714	5171	2851	GTGATCAGGATTGAAAAGTG
sgRNA_0716	391	73	TTTGACATTGTGTCCAAGTG
sgRNA_0717	677	335	TCAACGGCTTGTTGTTGTTG
sgRNA_0719	503	231	GTAATCGGATCAAAAGTACC
sgRNA_0720	770	342	CTGGCAAATTAAAAGCAAGC
sgRNA_0726	4255	2533	GTTGTTTGCTATGATGAAAA
sgRNA_0728	1914	1110	CATTCCAATTTGAACCTAAT
sgRNA_0729	1157	639	TCACTGGCTCAATGTCATTT
sgRNA_0733	1506	614	TAAAATATAAGAAAACACGA
sgRNA_0738	2024	967	TGTTACTCGTGAAAATTCAA
sgRNA_0739	50	26	CAACTTCTAATTGAAGTAAT
sgRNA_0740	84	0	TAAAACATCGTTTAAATGCT
sgRNA_0741	4115	2467	TTGAGACACACGCTGAATTA
sgRNA_0744	4149	2147	ACAATACTAATACAGAAAGA
sgRNA_0745	571	412	TAAACGTTCTGATAATCTGC
sgRNA_0746	3313	1421	AACCATTTCCATAACAGTGA
sgRNA_0747	1368	713	TGATTGTGTGAGGACTCATT
sgRNA_0748	695	491	TTGCCCATAGGCTTGGCGAT
sgRNA_0749	1198	701	TTCCAGTTACCCATAACTAA
sgRNA_0751	1253	767	GTGACGGACAACAGGACAAA
sgRNA_0752	1741	833	GTGGATGAATATTTGTAGGT
sgRNA_0753	3469	1518	TAAAACGACAACGACCTAAT
sgRNA_0755	3263	1831	CGCCAAACCACCGCCAATAA
sgRNA_0756	305	174	CCAACATCTTTATAGATACT
sgRNA_0757	1703	1233	ATATGCGGAGCGGGTTTGAA
sgRNA_0759	2304	1242	CACACCAAAGAAAATCAATA
sgRNA_0760	832	360	CGCGAGAGCTTGTTGTGCCT
sgRNA_0765	3308	1487	CGTACATTGCCACGATGTTT
sgRNA_0768	243	109	CGCCATCTTGTGTGCGAACT
sgRNA_0769	487	304	TAAATCTTCGATAATTTCAC
sgRNA_0771	715	224	GCTGCACTTCGATTACGATC
sgRNA_0772	1151	327	AGCATCACATCGGGCGGAAT
sgRNA_0778	1315	607	TTGAAATCCTGCCACCTCAC
sgRNA_0779	1749	932	TTGAGAATTTTATCAACGGA
sgRNA_0785	2203	890	TTGGAACGGTAATCGCTACG
sgRNA_0786	187	103	GAAGTCTGTTCAACGACCAT
sgRNA_0787	1638	899	GCGCGAATTTCGTGAGGTGT
sgRNA_0790	1885	971	TGCAATGGCACTCAAAAGTG
sgRNA_0791	885	324	ACATAAGGGCCAATGGCTGC
sgRNA_0792	1038	273	TACCAGCATTACAGCCATAT
sgRNA_0794	230	188	CAACCGCACTTTTAGGAACG
sgRNA_0795	1317	510	TCACAAGAATACCAATAATT
sgRNA_0797	1374	874	GAACTCCCAACACCCGGTTT
sgRNA_0798	440	228	AATACATCAGTAATGATTCG
sgRNA_0799	2545	1189	CCTTGCTGACCAGAAATATA
sgRNA_0801	2081	846	CTCAAAACGGCGTTGATCCA
sgRNA_0802	1032	428	CCCGCACCTAGCACAGTGAT
sgRNA_0803	410	182	CAGCAAGTTCTTTGGCTTCT
sgRNA_0804	1738	1075	TGATAAAGACATGCAGAGTT
sgRNA_0805	1294	644	GAATTAGCTTTTGGTTCAAA
sgRNA_0806	545	267	TTTTCCTTGTTCAATATAAT
sgRNA_0807	249	165	GCTCTATCCAGCTGAGCTAA
sgRNA_0808	538	265	GAATTTCTTTTCTAAAACTT
sgRNA_0810	1713	871	GTAATTCAGGAGAAAGAGCT
sgRNA_0811	4844	2207	ATTATTAGCAAGGTGATGAG
sgRNA_0812	2345	1419	ATTCGACGACCATCAATAGT
sgRNA_0814	3222	2276	CAACGCTGACCAATAGCAAA
sgRNA_0817	2160	1156	CGTTTGAGGGCTAACATCTA
sgRNA_0818	1210	596	AGCGGTGCTGCTGCAGCTTC
sgRNA_0819	1226	905	ACATTTGAGGTGTTAATTGC
sgRNA_0820	1109	769	ACAATAACGGAACCGCTTGT
sgRNA_0821	1639	784	ACGTGCAATGCCCGACTGGT
sgRNA_0822	2974	1723	TTAACAAATTCAACAACCAA
sgRNA_0823	2302	1171	CTTTTAACTGCTTTAATAAA
sgRNA_0824	2010	1364	TGCCACGACGCATTAACGGA
sgRNA_0825	1387	548	AAAGTTTGTTATGTTTATAT
sgRNA_0826	1058	664	TGTTGAGCTTGATCTTTTTC
sgRNA_0827	1094	578	GCCAAACTTGTTCAATATTT
sgRNA_0829	1290	483	ATTTGGCGTTTCTTTTAGGG
sgRNA_0830	1897	790	GCAAATCTGCCAAACTTTGT
sgRNA_0831	2240	1183	AATTGACGGCGGGAAAGGCG
sgRNA_0832	2690	1268	GAATACAGCAGATTAATACG
sgRNA_0834	3107	1969	TCCTCCCCACAATAAAGTAA
sgRNA_0837	2602	1233	CTGGTCGCTGAACGTAGTTT
sgRNA_0838	2599	1348	TGATTGAGAGGGTTGAGGAT
sgRNA_0841	684	458	ATACGTTGAATTTGGAGAAC
sgRNA_0843	4756	2787	AAAGATACACAATAATACGA
sgRNA_0844	853	388	TAAGGGTTTCCATAAATGGG
sgRNA_0845	391	232	ACAGCGGCAAGCTCAATAAT
sgRNA_0846	1986	1053	TCTTGTTGGCGTGCGGTTAA
sgRNA_0847	146	41	GCTAAACGTCGGATCGTTTC
sgRNA_0848	2705	1138	AATGTCCGCCAACTTCAATA
sgRNA_0849	4773	2394	AAGAGCAGGCGAGCCACGAA
sgRNA_0851	854	511	ATTGCTACGGAAATTTCACG
sgRNA_0852	1215	631	AGATCGGAAGATTGGCTGAC
sgRNA_0853	2784	1360	GATTGCTCGAGTTAAAACAG
sgRNA_0855	1812	1162	TTTGGCAAATGGCGCATTGA
sgRNA_0857	203	132	CCCTTGCGTGTCTTTAGCAA
sgRNA_0858	357	171	CTCTACCGACTGAGCTATCG
sgRNA_0859	1340	915	TTCTACCGACTGAACTAAGG
sgRNA_0860	2121	1108	ATGTGATCATAGCTTCCGTG
sgRNA_0861	1212	809	CACGTTCTGATTTAGTGCCT
sgRNA_0862	352	150	TCTTCAGCGGTGTTGCCGAA
sgRNA_0868	663	406	AAACAGATGCATCCGTTGAT
sgRNA_0869	270	113	GCACCATTAAAGCTGCCGAT
sgRNA_0871	950	536	CATGTAATTCCATCGCAATT
sgRNA_0872	52	63	TGATGCTCATACCATCATGT
sgRNA_0873	612	240	GTAATCATCATACTTAATGC
sgRNA_0874	1985	869	TTAAGCGGATACGGATTCTT
sgRNA_0875	88	36	GCCGTCTTCATTGAAGATAC
sgRNA_0876	1075	318	TTCGTTAAACTCACGTCCGA
sgRNA_0877	2232	1054	GACGACCCATTTTGTTACCA
sgRNA_0878	1024	316	TGACGACGACCAGCGGAGGT
sgRNA_0879	113	7	GGACCCTTCTTGAGAGAACG
sgRNA_0880	2046	770	CGGCAACTAAGCGAGCTTTT
sgRNA_0881	0	0	ATACCTAGGCGAATACCATG
sgRNA_0882	736	284	TTACGGAATTTTGTACGTTT
sgRNA_0883	2202	868	ACTTGAATTGTTCACCTAAA
sgRNA_0884	1004	721	GGATAAATTTACCATATAAA
sgRNA_0885	444	216	TAATTTTGACGTTTCTTTAC
sgRNA_0886	194	87	CATCCAGCATAGTCTGTTCT
sgRNA_0888	556	289	GGGTAATCTTTTCGATTCGT
sgRNA_0889	2198	813	ATCCCAACGATCTTCATCAG
sgRNA_0890	1333	662	CGGGTCAGCATATCTGCGAT
sgRNA_0891	742	351	ACGCCGGCAGGAATATTAAC
sgRNA_0892	120	135	GACGTGCACGAGCTGCACGA
sgRNA_0893	850	636	TACCATAACCAAAACCTACT
sgRNA_0894	645	284	CGCAAGGTAGCTTTATGCTT
sgRNA_0895	532	371	CTATGCTTTGCACCTTCAGC
sgRNA_0896	1080	384	GTACTTCTTGCTTGATAACC
sgRNA_0897	1694	756	GTTACGACACATTTTCTTTA
sgRNA_0898	1057	504	AATGTTAATGCCTGCAATAC
sgRNA_0899	102	44	ACACGTTTACGTGCACGAAC
sgRNA_0900	1122	479	CGACGGCTGAGCTTGAGTTT
sgRNA_0901	1993	565	TGTTCAATATCTACTAAACG
sgRNA_0902	1497	554	GTTGACGACCACTCTTACGA
sgRNA_0904	31	1	ATAAACTTGGTTGTAAACCA
sgRNA_0907	486	349	GTTATTTTCGATAACAGAAA
sgRNA_0908	1842	936	TATGACCTTTTAATGCTTCA
sgRNA_0909	684	377	TCGAACAATTGCTCGTAGCT
sgRNA_0910	1375	980	TTGAGTATAGTCTTGTTGAT
sgRNA_0911	1290	778	ATCTTTAAAACGCTTATCTG
sgRNA_0912	589	308	CGTGTGCCAAGACCGGCGAC
sgRNA_0913	1187	685	CTTCAACACCGAGTTTAACT
sgRNA_0914	1389	757	CTACTTGGTGACCTTTGCTA
sgRNA_0915	1728	1032	TGATAGAAAGTTTTGCGTCG
sgRNA_0916	1344	753	CGTTCCTCAAATTCTTCTTT
sgRNA_0917	4333	3095	CAGATTTAAGTTGTTGGTTA
sgRNA_0918	3088	1882	ACCATCAGGCGCATTAAAAG
sgRNA_0919	2827	1072	TTGTTGAGCATTTTGGATTG
sgRNA_0921	1071	659	TACGGTAGCGACAGATACAT
sgRNA_0922	2055	924	GAAAGCGACGGTACTTAACA
sgRNA_0923	772	333	TGGTCATTGTGAGCAGCACT
sgRNA_0924	2239	1247	ATTTTGTTTTAAGAGATCAA
sgRNA_0925	1965	1080	TAGGCTAATTTTATGGATTG
sgRNA_0926	2831	1613	AAATTAAAGGGATAAAGTCA
sgRNA_0927	469	170	GTAAAAGAACTCCTTTTGAT
sgRNA_0928	2273	1152	TAACGTATTGGGAATATCTT
sgRNA_0929	3078	1369	ATCGGCAAAAGCAGAAAGTG
sgRNA_0930	1399	624	CATTCCATTGCTCTAAATTA
sgRNA_0932	1127	722	GGCGGTTCGCCGGAGCGTTT
sgRNA_0933	739	297	TGCCACCAAGTCGCTGTCAT
sgRNA_0934	663	447	AATACTTCAACATTCATTAC
sgRNA_0935	1831	945	GTTAGGATTTGCTTCTGCTG
sgRNA_0936	2777	1958	AGGTTGCCAATGATTAAGTG
sgRNA_0937	1364	526	GTTTCGATACCATTTAACTT
sgRNA_0938	970	292	AGCGAGGCTTAATGCTAAAA
sgRNA_0941	118	33	GCGGTATTGTTTGCCGCTGA
sgRNA_0942	1256	767	AGGTTTTAAAACTACGAACA
sgRNA_0943	2664	1499	ATTGAAATCTGATGAATTTG
sgRNA_0944	1206	614	TTAATTCATTTAATGGTTTT
sgRNA_0945	891	562	TTTGCCTTCTTGTAAATCTG
sgRNA_0946	949	394	AATTGTGTAATCACCGTGAC
sgRNA_0947	1644	947	AGTTCGTTGTATTGAGAAAT
sgRNA_0948	3800	2164	CGGTTTGAACAAGTGCAAGT
sgRNA_0949	2786	1454	ATTTTCATAGCTAATAACAA
sgRNA_0950	2494	1652	TAACCGGTAATTCCAAGTAA
sgRNA_0951	1684	918	AGCTAAACCGCGATAGGCAT
sgRNA_0952	1109	512	TGCCAAAACAAGAGTTGCAG
sgRNA_0953	544	262	GAACCTGCGTCAGCTTGTTG
sgRNA_0954	3864	1689	TGTTTAACGATGTGGAGTAA
sgRNA_0955	2278	1227	AAGCGGATTTGTTGCAATTT
sgRNA_0956	1716	956	AGTAATTCTTCTTGTTCAAT
sgRNA_0961	672	399	TTGATCATTAAAGATCGGAG
sgRNA_0963	426	213	GCGCAATAATGGCGATGTTA
sgRNA_0969	2394	1191	CCCAGCCTCAATTCGAATAA
sgRNA_0970	2078	1219	GCAAAGGTAAAGCCTAATAA
sgRNA_0971	2610	1166	CACCGAAACGTTTAACACCA
sgRNA_0972	387	156	GGTGTTGTTTACCGCCACTT
sgRNA_0974	975	375	AAGGTGCGTTAGGATCCTTA
sgRNA_0975	2632	1277	CCAGATAATAATATAAGTAG
sgRNA_0976	1326	583	TCTTCAACAACGAGAATTTT
sgRNA_0977	2446	1175	ACCTGAATTAGCCGCAAAAG
sgRNA_0980	1636	909	GACCGCCGTTTCCGATGATG
sgRNA_0983	1317	522	CACTAGAGGTACGCCAAGAT
sgRNA_0984	520	405	GGTACTTCAATCATTTCGTC
sgRNA_0985	2361	1325	GAAGAGCGGAGAATCGTTGT
sgRNA_0987	4656	2702	AAGAAAATATGTGAGCGTTT
sgRNA_0989	1992	1122	CGATTAGGTAACACACTTTT
sgRNA_0994	1369	935	TCACAATACCCACATTTGGA
sgRNA_0996	895	648	CGCTATTTGGGCGATTAGCA
sgRNA_0998	1048	452	CGCTTTATCGGCAAGCTCAA
sgRNA_0999	1933	1019	AATTTGCCGTGAAATTCCTG
sgRNA_1000	1255	663	TTTTCAAAACTTTGTGCGTT
sgRNA_1001	885	310	TCACTTAATGCCTCAAAAGC
sgRNA_1002	1803	802	ACCGGGAAATTCTAAAGATT
sgRNA_1003	1457	847	GACTTTCATCAGTTCTGGAT
sgRNA_1004	1070	574	TGAGGCTAATTGGATTTGCA
sgRNA_1005	1955	912	GTGGGTTCCAGTAACGAGTT
sgRNA_1006	1783	710	CCATCATACCTGCGCCAGTA
sgRNA_1007	357	289	TGCCAATTCTTGTAAAGAAT
sgRNA_1008	1537	670	TGCAATACCTAAAGCAAGTG
sgRNA_1009	105	88	ATCTTTTGCCACAAAAGGTG
sgRNA_1010	5994	3337	AAAGTGACCATATTCGTGAA
sgRNA_1011	4366	1831	AAAGCGAGGGCAAAATAAAA
sgRNA_1012	3351	1433	ATAATAATGGCAACGTGTTT
sgRNA_1013	308	209	CCTTTGGTTCGATCATATCG
sgRNA_1015	2805	1356	AGATGATGATTTAGTTGCTC
sgRNA_1016	1628	803	CTAACCGACTGAGCTAAGGG
sgRNA_1017	1754	1037	GATTTCTACAAGGAAGTTTT
sgRNA_1019	704	407	TCAACGATATAACTTAAAAG
sgRNA_1020	2691	1063	CGACAAATGGCGCGGTATCT
sgRNA_1021	535	215	GCAGGGCTAAAATCATACCT
sgRNA_1024	2497	1764	TTCTGAACAGCCTCCTAATA
sgRNA_1025	802	493	GAATGTGTTCCCACTTGCTT
sgRNA_1026	1558	759	TGAACTTCAGCTTCAACAGT
sgRNA_1027	305	198	TAATAATATTTTCAGAATAT
sgRNA_1028	2656	1411	CATTTCCGCTTGAGTAAACA
sgRNA_1029	1904	976	ACGCCTAAAAGCACAAAGAG
sgRNA_1030	2426	1189	TAGCTGTTGCGAGTAAAAGA
sgRNA_1033	3398	1888	TGAAATCATCAGTGCTAATA
sgRNA_1035	699	444	TTTATCAAAATTTCACTCGT
sgRNA_1037	1838	881	GTTTCTTCTGTATCACAAAA
sgRNA_1039	906	329	CCAAGCCCCAAAGTGCGGAA
sgRNA_1040	224	100	GTTTCGACTTCAGGAAGTTC
sgRNA_1041	4081	1104	AAGCTTGTTTGTGTTGTTTG
sgRNA_1042	1597	1070	AAGCGAGAAAGAATTTCCAA
sgRNA_1043	889	606	TCAGAAAAGCGAACTTCAGC
sgRNA_1044	507	186	AGCAAGAATTGCTTGTACAG
sgRNA_1045	2555	1105	TCTCTGCAGTAGAAACTAAA
sgRNA_1046	345	61	GAGCGGTTATTACCCACAGC
sgRNA_1048	601	451	AATCAACTCTATTGTTTTAT
sgRNA_1052	743	395	GGTTACAACTTCATCAATTT
sgRNA_1055	1776	803	GACGACGTAATATTCAAAAT
sgRNA_1056	1568	814	TATTTGCCGGAATTTCTTTA
sgRNA_1057	231	121	TTGGAAAGCTGGTTTCCGGT
sgRNA_1060	1278	715	AGCGTTGGCTTGCGTTGTGT
sgRNA_1061	2803	1246	CAGCAATGCTGCCATACCTA
sgRNA_1064	1193	459	CCCCTAACATATTTAAGTTC
sgRNA_1068	2099	1121	AAAGTGAGATAAATAATTAA
sgRNA_1069	190	131	CGCACTTGCACAACAAGCAC
sgRNA_1073	919	351	AGTGCGATAGTATTTGAATT
sgRNA_1074	508	362	CGAATTGCGGCATTCATACC
sgRNA_1075	2443	1127	ACAGCCTGAAAGTATAAGTG
sgRNA_1077	159	68	CATTAAACGGAGTAATGTGT
sgRNA_1082	4426	1867	TGTATAAGGGGTTAATGCGT
sgRNA_1084	1152	556	ACGCCACATACTTGTTGCAA
sgRNA_1085	1033	479	CTTGATCTTGAAGTTGTAAC
sgRNA_1086	1750	977	ATAATACTTAGGCGAAAATA
sgRNA_1088	1903	1187	TATTTCTTTCTTAGGCATAG
sgRNA_1089	885	151	CGACTACGTTTTAATACAGA
sgRNA_1090	1179	551	TCGGGAGTACTAGCTCTGAA
sgRNA_1092	25	43	AAATCAGTGCAAGCACTAAT
sgRNA_1095	1191	605	TAATCCCATATTGGTAAATA
sgRNA_1100	2872	1199	TAATGACGAGGGCGAAGTTG
sgRNA_1102	1921	1148	CAATATTCTACACTTGGATG
sgRNA_1103	1296	725	TGCTAAGACACGAATTGCAT
sgRNA_1105	4071	2499	TCAGAAACAATATCAAAAGA
sgRNA_1107	400	122	TCCGATAAATAATGCGGTTT
sgRNA_1112	885	547	GCTTAAATAAGCCTGATAAT
sgRNA_1113	1967	828	TCAGTAAGTCGTGCATCATT
sgRNA_1114	3733	2036	AGGTAAGCCAAGATGCATAA
sgRNA_1115	285	153	AAGATCTTTGTAATCCTTAC
sgRNA_1116	1515	923	ATGACGCCTTGACAAAATCT
sgRNA_1119	3281	1706	AAACAGCGAAAGCAAAAGTG
sgRNA_1120	2025	805	GTTGGATTGCTTTCTGGATA
sgRNA_1121	108	159	TCCACGCACTTGTGCTAAAT
sgRNA_1122	2319	492	GGTAAGCTTGTAACATTTTA
sgRNA_1127	1218	539	TAGTAGGGCTTGGGTTAATT
sgRNA_1129	1050	580	CCTGCAACAAGAGCAATGGT
sgRNA_1132	1735	583	AATAAAATAACCCGCGAATG
sgRNA_1133	1726	1071	AAATACGTTTATAAATTGGT
sgRNA_1134	1000	562	TTAGGCGTATGAAATGGAAC
sgRNA_1135	2337	1019	CCATGCCAGAAACAAAGTTT
sgRNA_1137	2526	1189	CGAAAGACGCTGCCACAATA
sgRNA_1138	1408	566	TCCAATACCATGAATGCGGG
sgRNA_1140	2441	1302	TATCACTAGTAATAGAGCAA
sgRNA_1143	2380	1458	AAGGATAAACCCAATGTTAG
sgRNA_1146	1583	842	CAAGTTTAAACAACGTAAAA
sgRNA_1147	4795	2880	AAGAAGGAAATGACTGCCAA
sgRNA_1148	2193	1165	AATAGCTCCAGTTAAAAGTG
sgRNA_1149	226	187	GGAACATTTGTCAATTTAAC
sgRNA_1155	22	13	CACGCGATCACCGCGTTTAA
sgRNA_1156	40	0	TGTAGGCATAGCCTAATTCA
sgRNA_1157	868	210	TACGCGCTCACCACGTTGGC
sgRNA_1160	836	340	TGCCACTAAACTTACTGCAT
sgRNA_1161	928	593	TTAAATCTGGATTTACGTCT
sgRNA_1162	543	309	CCTTTTCCGCCCCCCACAAA
sgRNA_1165	4435	1950	AATTAACGCCACAACTAAAG
sgRNA_1167	1923	1036	ACACCGCCACCAATTTGTTC
sgRNA_1168	1972	1045	TTCGTATTCATATTGGCGCA
sgRNA_1169	304	305	CCATAATCCGTGTACGATTA
sgRNA_1171	831	439	AAGTGTTTTAAACGCACAAG
sgRNA_1174	1300	724	TCATATCGCCAACCCAAGAT
sgRNA_1175	2005	722	TTTGTTTGCATTAAATAAGA
sgRNA_1176	1805	731	TGGCATTCTTGTGCGATGAG
sgRNA_1178	2399	1148	TTTGAAAGCAAAAGGATTTG
sgRNA_1179	1517	879	TTGTTGTTCACGTCTTCCAT
sgRNA_1183	1987	913	ACGGCTGTAAACAATAGCAA
sgRNA_1184	1920	1272	TCAGGAATGGAACGAATATT
sgRNA_1185	1375	549	TATCCTTAGATTGAGGCCAT
sgRNA_1186	2827	1445	CGCCTAAGTGATTGACTTCA
sgRNA_1187	895	443	ACTGCTGTAACGACGCCATC
sgRNA_1188	1079	480	CCAGTTGCATTTCTTCAATA
sgRNA_1189	4011	1954	CAAAATAAACAGCGTCGGTA
sgRNA_1191	1407	918	GCCAGTATCAGCTACGACGA
sgRNA_1192	3076	1685	AAAGTAACCGATAATCAACA
sgRNA_1194	3059	2011	AATATGTTCAGATGAAGAAA
sgRNA_1195	1338	810	ATCTGCTGTAACGGATAACG
sgRNA_1196	747	342	TGACTTACCTGATTTACGCG
sgRNA_1197	656	357	TCTATATCATTCTTTAATTC
sgRNA_1200	1263	554	CACACGAATATTAGCCTGTT
sgRNA_1201	2171	827	CGATCATACAACAAACCTTG
sgRNA_1202	846	270	GTTTGAGCAACTGCAATGGC
sgRNA_1203	851	422	GCTGTACACGGCGCATTTCA
sgRNA_1204	681	467	TTATATTCTTTAGGATCAAT
sgRNA_1205	1661	742	TCTCCAAAACGAATATTCTG
sgRNA_1206	1073	633	AGCACATTCACTACACCATC
sgRNA_1207	49	23	TATCGTACTCAGGGTACTCT
sgRNA_1209	1756	890	GATCTATTTGCGTAATTTGT
sgRNA_1214	1836	1012	ATCTGCGGTTTCCTGATTTA
sgRNA_1215	1600	841	GATTTTGGCAAGATTAGCTT
sgRNA_1219	4798	2319	CATCGGTCGGGTAGTATTGG
sgRNA_1220	1484	889	AATTTAAATAAACGTATAAA
sgRNA_1221	1354	739	TAAGGAATAAGTTCATCACG
sgRNA_1222	10	0	TGGCTGCTGTATAACCAGCA
sgRNA_1223	0	0	TCGTTGATCTCAACGATAAA
sgRNA_1224	118	42	GCTATCTGGCGTGCCTAGAT
sgRNA_1228	1037	370	CCTTTCATATAAATAAGAAT
sgRNA_1229	971	443	TAAGGATTTTACGCCACGAT
sgRNA_1232	4068	2232	ATACAAAGGGTTTCAAATAG
sgRNA_1233	3520	1995	TTTTCGAGAGGACAAATCAA
sgRNA_1235	862	586	ATTTGATCGGCAATTTTATC
sgRNA_1236	464	259	CGTAACTCATAATTTACCTC
sgRNA_1240	1886	873	CCCTAAAGTCATTAGAGCAG
sgRNA_1245	208	188	AAGCCAATGGCATTTAATAA
sgRNA_1246	2645	1149	ATGCGATCCACTGCTTTAAA
sgRNA_1247	1739	993	AATTCTTGTAAGGGTGTTTT
sgRNA_1248	2716	915	GAGTAATGGCAATAAAAGTA
sgRNA_1250	2342	1224	ATTTCGACTATGTTAAAGTT
sgRNA_1251	1165	467	CATGTCAAAGCTAAATTCTT
sgRNA_1252	1533	709	ATCGCTTTACGATCGTGGTT
sgRNA_1253	513	341	TTTTAATATAACTAAAACCA
sgRNA_1254	3095	1697	GATTTTAGTGAATTCAATGG
sgRNA_1255	703	313	CGACTTCTTTCTCAAAACCT
sgRNA_1257	751	283	CTTGTCCACCAGTAAAACCT
sgRNA_1258	2599	315	GCGCTTGTGGATTTTCAGGG
sgRNA_1259	1514	1004	ACGTTTCTTTGCTGAATCTT
sgRNA_1260	1798	995	CTTCTGTGACATTCAAATTT
sgRNA_1261	416	136	AGATAGTTGCAACTAATTCT
sgRNA_1263	1879	1070	AACCCACGCCTGTACTTACA
sgRNA_1267	1797	946	TAGATTCATTAACCGGACTT
sgRNA_1270	1627	678	TGCTTGACCAATACCACCTG
sgRNA_1273	2999	1863	CGCAGCCACGCACAAAAGTG
sgRNA_1278	1030	616	AGATAAATCAGTAAAACGAT
sgRNA_1279	587	296	GTCCCTTTCCCAGCACCACT
sgRNA_1282	3963	2071	AATATAAGTCCGAAATAAAA
sgRNA_1283	1849	1033	AAATCTTCCACTTGTAATAA
sgRNA_1284	1916	1436	AGGTTTGAATTTCAATATTG
sgRNA_1285	336	97	GTGCTTTCGCGGAATTCATC
sgRNA_1286	4328	2084	ATAATGCCACCCACAGAATA
sgRNA_1287	923	500	CAGCCTGTAATTCTACACTT
sgRNA_1289	1744	907	CTCGCCCTGTGCATCATTGA
sgRNA_1290	2590	1228	TACGTGAGATACGGTTGTGG
sgRNA_1291	1917	1124	GTTTCTGCATCAACGGTTTT
sgRNA_1292	2781	1400	TAAGTGTGTGACCTGCGTTA
sgRNA_1294	1373	177	TCGGCGCCAGAACCTAAATC
sgRNA_1295	848	390	AAACCCAGTGCCTTACCGCT
sgRNA_1302	1602	804	GGTTTCTACGGTACAGCCTA
sgRNA_1303	2276	1206	AACAGACATACCTAAAAGTG
sgRNA_1305	2466	1327	ACTGCACCAGCTAATAAAAT
sgRNA_1308	380	132	AAGCCTAAGATTGGATCGGC
sgRNA_1309	2835	1268	ATAAACCGTTGGGTATAAGG
sgRNA_1313	842	454	ATCTTTTCTATATTTTGCTT
sgRNA_1314	3970	1957	TTTAATGGAGTGGATGGGGG
sgRNA_1315	2461	1148	TTGTGCTAATAAAATAGGCA
sgRNA_1317	422	227	ACGCTTTAGTTCCGCGAGAA
sgRNA_1318	852	390	CCCGCGAAGAGTTTAATGTC
sgRNA_1320	578	358	GCAAGCGGTTAGAATCGCAG
sgRNA_1321	1218	560	ATCCAATCACGATCTTTTAC
sgRNA_1322	2538	1240	TAAAAGTAAAGATGAGATTA
sgRNA_1325	2331	1375	GGAATAAGATTAAATGGAAA
sgRNA_1327	3673	2042	AATTGAATAGCGTTATTTGA
sgRNA_1328	1744	908	GTTTCTTTCAATGATGACTT
sgRNA_1333	1254	649	GGCAATTCAATACCTATTTG
sgRNA_1337	3779	1866	GGTAAGTGCGGCAAATTTTA
sgRNA_1341	1253	512	GTTCCTTCAACCGCACTTAT
sgRNA_1342	1545	548	CGATTAAGCCTTTATCATCA
sgRNA_1343	1248	776	AACGCATATTTTGCAGGGCG
sgRNA_1344	2160	753	AAATTATCGCCAACAAAGCA
sgRNA_1345	1055	748	ATATCTAATACCGCGCCTCC
sgRNA_1348	2925	1271	TGCTAAATCTGCTGAAAGTG
sgRNA_1354	5007	2745	TTGTCTGAAGATTTGATTTG
sgRNA_1355	1034	491	TGTTATCACGGTCAGTTGAT
sgRNA_1356	88	75	TGACCCCCACCATGTCAAGG
sgRNA_1427	1962	1018	GTTCATCCAATGTAATATCA
sgRNA_1429	1572	941	TCTTCATACTCAATACAAAT
sgRNA_1430	1886	774	CGTCAGGCTTATCAATCCCA
sgRNA_1431	2067	847	TCATTTGCGGGTAAATAAAT
sgRNA_1438	1747	927	ACTTTCTAATTTTGCAATAA
sgRNA_1440	665	303	TCAATTTTACTATTTTCAGT
sgRNA_1441	817	403	TGCTCTTCTTTCGGCCAATC
sgRNA_1442	1014	573	ACACTTGCATTGCCATATCA
sgRNA_1443	2012	1003	CGAGGAATTGAAATATGTTT
sgRNA_1444	1892	1211	AGTGCAATATAAAGAGAAAT
sgRNA_1445	1337	773	TCAGAAGAAACTGAAGAATA
sgRNA_1446	908	451	CGTCCTTGATGAACTAAATC
sgRNA_1449	937	557	GCAGCTAAATGTGGCGAACA
sgRNA_1451	1638	847	TTTGCAATTAACGCGACTAA
sgRNA_1452	2159	1249	TTTTCTAATAAGGCAATGGG
sgRNA_1453	1776	905	CATATTGTGTAGCCAAAGTT
sgRNA_1454	4337	2045	AATACCAAGAACCAAGCCAG
sgRNA_1456	1517	748	TCAGCGAGTACTTTATCTGT
sgRNA_1458	871	503	GCCAACGAAGTGTTTCATCT
sgRNA_1461	2555	1169	AGATAATGCCCAAAATACAG
sgRNA_1464	656	340	ATATTCATTTCTACAAACTC
sgRNA_1468	3852	1970	TTTTCAGTGAAGGTGCGTAG
sgRNA_1469	2109	1190	AATTTCTTGAGCTGAATAAT
sgRNA_1470	4822	2055	ATATGGCGCAAAATAGGATA
sgRNA_1471	1708	834	TGCTTCTGGTGAAATACGGT
sgRNA_1476	2862	1608	AACCCAACCACGCACAGTGA
sgRNA_1478	3216	2311	CGCGCACGACGACGAGCAGA
sgRNA_1479	2465	1201	GTCGCCAATAGATAATTGAA
sgRNA_1481	1923	988	ACATAAAAGAAATCAGGCCC
sgRNA_1483	3265	1920	TGGTGTTATGGCGGATAAGG
sgRNA_1485	1680	924	CGTTAAACTTTTATCCTGAA
sgRNA_1486	739	119	ATTGCTCGGTGGACACCGCA
sgRNA_1487	979	596	GACCAGATTCTAGCGATAAG
sgRNA_1488	320	185	ATAATCATCGTTTTGAAAAC
sgRNA_1501	1641	607	AAACCGGCGGCTCTGCATTT
sgRNA_1502	172	180	GGCGAACTTATAAAGTTACT
sgRNA_1503	1753	911	CAGCCTTAAGAACTTTCTTA
sgRNA_1507	1276	847	AAATCTTGAATTACCAAATC
sgRNA_1509	652	326	TAATAAGAGACTTTTGGCAC
sgRNA_1512	3763	2076	TTGCACATTAGGAACAACGA
sgRNA_1514	284	114	TCTGCGCCACGCACAGTCAT
sgRNA_1515	2952	1813	GCATAACGACTGGGTTAAGA
sgRNA_1517	1969	823	CCGAAGATGAATTGAAACTT
sgRNA_1522	1284	544	TTGATAAGAATCGCCAATAT
sgRNA_1524	1477	609	CGGAAATCATTCGAGTGGCT
sgRNA_1527	2826	1247	GGAATAATCGGGAAAATACA
sgRNA_1528	1611	584	TAGTTTGTGCAAAAGCGTTT
sgRNA_1529	595	341	GCAATATCAATGGCTGTATC
sgRNA_1531	3364	1929	TATTCAGTTTGAGTCGGGAA
sgRNA_1532	798	300	GCCTGTGTTGGATCAATCAT
sgRNA_1536	489	259	CAGTCGCGTTTAACCGTTTC
sgRNA_1537	295	89	GAGCTGAAGAGCTTTTGCGG
sgRNA_1539	2718	1265	CGTAATAAATAAGGGCGTTT
sgRNA_1542	316	168	TCAAAATCTTGTGAAGATGC
sgRNA_1544	2163	1159	CCATAAATTAAGCTGCTGCA
sgRNA_1546	1644	776	ATCGGCATCTACACCTTCTG
sgRNA_1547	3239	1785	TCATAAGTGTGCAAGATAAA
sgRNA_1548	165	136	TGCTGCTATCGCAATATTTA
sgRNA_1549	599	278	TCGCAAATTGCGTTTCAAAA
sgRNA_1550	3401	1632	CGCCAAATTCGCCAAAATAA
sgRNA_1552	1927	1119	ATCCGCCCATAACTTCAGAG
sgRNA_1553	718	183	TCCTTGACCAGAAATAAGGA
sgRNA_1555	930	541	TAAACGCACTGCACGAGCTA
sgRNA_1556	1830	1089	TCTTGTTCATTTAAGGTAAA
sgRNA_1557	303	139	GTCTACCAATTTCGCCACCC
sgRNA_1559	1595	850	CGCATTCACAATTTCTTCTT
sgRNA_1560	397	200	CGAGCGTTGCAAAGTTGAAC
sgRNA_1582	1218	667	AAATATACCCATCGCAATCT
sgRNA_1583	1428	862	CACACATCAGGCTCTTTAAT
sgRNA_1584	680	341	AATTTTATTAAATGTCACTT
sgRNA_1585	207	74	ACTCATCTATAACGCTAGAT
sgRNA_1587	906	581	TCCCCAGCTCAATATAAAGC
sgRNA_1589	229	138	GCCCACGAGCATAATATGTC
sgRNA_1592	1737	843	CCATTTGGAAAATGCCGTGA
sgRNA_1593	1485	712	ACTCAACACTCCATCTGATG
sgRNA_1594	3004	1787	ACGTTATCATTGCCACAAAA
sgRNA_1598	1166	709	TATTGAAGCAGCAAGATTAC
sgRNA_1599	621	415	TCACAATTTGCACAGCATCT
sgRNA_1600	1405	502	GAATATCGGCTTCAAAACGT
sgRNA_1602	474	188	CTACCGCAGACGGATTAAAA
sgRNA_1605	2447	1307	CGTAGCGGAATCAATGGGTT
sgRNA_1608	1322	499	ATCCACAAGATTGTAAGTGA
sgRNA_1609	1277	667	TTGAGCTGTCACCGCAATAA
sgRNA_1611	1170	501	AATGATTTATATTCATGTGC
sgRNA_1612	613	353	AGTAGAACTCTAAGTTAATT
sgRNA_1614	469	190	GCCCCATATTGTTCTTGTAC
sgRNA_1615	1933	974	GCCGATAATGACTGAAATAT
sgRNA_1616	913	567	TAGATTTTGCACAGCTATTT
sgRNA_1617	624	423	CAATCCAATAATATTAGTTT
sgRNA_1618	2483	1424	AATAAAATCAGAAGTAAATA
sgRNA_1619	1260	445	TGCGCAGGGCGATCTGTTGC
sgRNA_1620	1060	403	AACTGCTACGCTGCAAAGAA
sgRNA_1621	1860	1208	AGTTTCAGGATCAAAAGCTA
sgRNA_1626	1662	925	GACGAGTTCAGGAATAGTTT
sgRNA_1633	1399	757	CCGTCAGGTAAAGTAATAAT
sgRNA_1634	2639	1418	CAAAATATGGAAGAGGTTGT
sgRNA_1635	665	164	TGGCGACTCCACAATCACCA
sgRNA_1637	268	119	CAAAATGTTCCTTCAGAATG
sgRNA_1638	1174	626	TCATTCTCAAGCAGCTCTCT
sgRNA_1639	2815	1994	TCAGGACGATTATATTGGAA
sgRNA_1640	594	279	GGGTAATGCCCCTAAAACAT
sgRNA_1641	285	178	TAACTAAATCATATTTGTTA
sgRNA_1642	1846	854	TGTGAGTATCCCATTGGAAT
sgRNA_1644	2014	1138	TGTCCTTTCGCTTTTGGCGG
sgRNA_1646	1679	858	CACCCAAAGATGTCTCTGTA
sgRNA_1647	1121	667	AGCGCAATGCGTGTTTCGTT
sgRNA_1648	846	442	TAGTAAAAGTAATAAGACTT
sgRNA_1649	1366	623	GTAGCAATTTGTTGATAAAA
sgRNA_1650	1904	1136	AAGTGCATCATCTTGTGGCA
sgRNA_1651	1497	750	AAGTAATTCGTTAAGTTTAT
sgRNA_1652	85	99	CTTCGCATTAGGTTTTGATT
sgRNA_1654	1102	645	TAATCGCAACAGTAATTTTC
sgRNA_1655	1772	931	TAGTGACTAAAATAATAATT
sgRNA_1656	861	521	TAAAGTTGCAGCTACGAAGC
sgRNA_1657	1843	1354	ACTAAAGGAAAGGTATCCAT
sgRNA_1658	2855	1364	CAAGAAGAATCAATGATAAG
sgRNA_1659	2708	1347	CCTGCCATATAATCATCATA
sgRNA_1660	3675	2225	ATACTTCCTGGAACACCTGA
sgRNA_1661	4000	1597	GCGAGAACAAGCAGAAAGTA
sgRNA_1663	454	100	TTTTGCCTGCTTGAATAATC
sgRNA_1667	1702	799	ACATCACGCCAGCGTTTACG
sgRNA_1668	1931	741	ACCGTCACCATCCCAATACG
sgRNA_1672	2444	1239	GAGGGATTGCAGGCGTTGAA
sgRNA_1673	1444	672	TTTGCTTTTACCGCCAGTTG
sgRNA_1676	1184	487	GATTTGAACCAACGACCTTC
sgRNA_1677	1161	665	CGCACCTCGACGTGCACCTT
sgRNA_1714	745	336	CCTTTAGAACCCGCTCTCGC
sgRNA_1715	1954	1061	AACGTGTTGAGCTGCGTTGA
sgRNA_1716	2023	1137	AGTCAAATTATCAGAAAAGT
sgRNA_1717	1282	659	CAAGTGACTAAAATTTTACG
sgRNA_1719	2182	1159	ATGTAGTTATCATTCAGCGC
sgRNA_1723	3725	1906	TGACAGGGGTGATAGATGAT
sgRNA_1724	3062	1786	CCGCCAAGCATCAGAGTTAA
sgRNA_1725	1214	690	CAAGGGCGCAGGGGCGAAAG
sgRNA_1726	206	142	CCACTCAGCGAGTGGCGAAG
sgRNA_1727	4395	2316	GCTTTTCGAGTGGAAGAAGA
sgRNA_1729	2198	730	GTTGGGTTGGAATATCAGGT
sgRNA_1730	52	40	AAACCAGCCTTTTGGTTTTG
sgRNA_1732	34	1	TAACAATGCCAAACTTAAAA
sgRNA_1733	2109	1089	TTCAAAATATGACGCTTCGG
sgRNA_1734	1225	938	AGAATTTCACCAACAGAGGT
sgRNA_1735	1412	808	AATACTTTATACAAATTAGA
sgRNA_1736	1954	1479	ATCAATAAATGCGTGAGGAT
sgRNA_1743	4024	2349	TAGCATAGAGAGAATACCGA
sgRNA_1744	3714	2020	AACACGCCTACACCTAAATG
sgRNA_1745	1271	525	TGCGCCTGTCATTCCTTCAG
sgRNA_1747	1147	591	CTTCTGCTTCTTTACTGCCT
sgRNA_1748	3605	2098	TCTGTATATGCAATGATTGA
sgRNA_1750	3423	1798	AATACGTTTGTGTTGAGTGA
sgRNA_1751	606	456	AACCAATCTTGTGTTTCGAT
sgRNA_1753	406	169	TGCACCAAGTACAACGACTT
sgRNA_1755	2055	1140	ACGACATCAGCAAATGTTTT
sgRNA_1760	3736	2227	ACTTTTAATCGACACAAACT
sgRNA_1761	669	317	CAGCCATAGGCAGCAGCAAT
sgRNA_1762	2474	1402	CTGATCGTTATTCGCACCAA
sgRNA_1764	740	258	TTGAACCTTGACGAGTTTCA
sgRNA_1766	2092	1068	CTGCAATGCGAGCTTGTTCA
sgRNA_1767	2058	1034	CATTCGTGCATGTTCCGCAA
sgRNA_1769	2399	1249	TCGTGGTGCATTAGAACAAG
sgRNA_1771	1398	729	GGCAACAATGTATAAAATTC
sgRNA_1773	1061	494	CATAGGCGGAATGACTTCGT
sgRNA_1775	895	455	TGTCCCTGTCGTTCGGGGAT
sgRNA_1776	3586	1744	CAGCCCACGTAATCACACGA
sgRNA_1777	1521	963	ACGTTTTGACCAAAGAACAT
sgRNA_1778	928	367	GCAACTGATTCAGGTAGGTC
sgRNA_1779	96	5	TGCACCGCCTAATGCTGTGC
sgRNA_1781	4051	1881	AGAGTTGGTCTAAATGAAGA
sgRNA_1782	1891	1105	ACCATTGCTAATACAGAATT
sgRNA_1783	1302	667	GGCGAATAATGATAACTTTA
sgRNA_1784	1150	591	GTAGGTTGTACAGCAAATGC
sgRNA_1785	1144	614	AGTAATGATAGCTTTTGCGT
sgRNA_1786	1541	871	ACGTTAAAACAACGATAGAA
sgRNA_1788	194	56	ATAAAAGGCAATAGCCAAAA
sgRNA_1789	3993	1957	TAAACGGCATTTTGATCAAA
sgRNA_1790	1217	502	TTCACGCACCGCTTCCGCAG
sgRNA_1793	2499	1053	ATTCAGGGAGTTGTTCACGG
sgRNA_1799	1936	1187	TCCCACTGCCGCAATATTTA
sgRNA_1800	652	281	TGCCGTACTTGTGCATAATG
sgRNA_1801	2795	1220	CCACTTTAGACTTGTTATGT
sgRNA_1802	1324	1015	TACAAAATTGTTAATTAATG
sgRNA_1804	703	249	TTTGAAATCCCATAATTTAC
sgRNA_1806	3607	2185	AGAAATTATTGTGCAAAGTA
sgRNA_1809	1129	575	CCGTCATTACATAAGTGAGG
sgRNA_1810	1525	797	CACTTGTATATTCGCTTGCA
sgRNA_1815	3834	2092	TCTGCTTTTCGATTATAAGA
sgRNA_1819	2280	1307	TTGACGATAATTCCCCAACA
sgRNA_1822	1433	787	TCACGTTTTGCCCCTACACG
sgRNA_1823	2039	1093	TTTTCCAATATAACGATCAA
sgRNA_1824	2561	1225	AAATTAGTAAAATTGCGATT
sgRNA_1825	3038	1664	ATCAGTGGCTTGAGAAAGTG
sgRNA_1826	1874	825	AATAATGCTTGAGTTTGCTC
sgRNA_1827	3344	1782	CAGAAATAAGACGCAACGTA
sgRNA_1838	851	282	AATCCAATCCAATTGGCAAG
sgRNA_1840	1773	807	TTCAATCATTACCAGCACAT
sgRNA_1841	717	568	GCTGCATCAGTAAATGTCAG
sgRNA_1842	1064	302	TGAACCACAGCCACAAGTGC
sgRNA_1844	4211	2125	TAACATCAAAGGCAGATAAG
sgRNA_1846	2886	1334	TAAAGTATTTGTAAAGGTTG
sgRNA_1849	2269	1229	ACCACCGCCGATTCACTGAT
sgRNA_1850	2307	1309	TGTTTAAGTTGTGCGAGTAG
sgRNA_1855	3216	1764	CCTTAGCCGCTTCAGTAATT
sgRNA_1856	2207	1027	TGTCTAAATTCTAGAAAGGT
sgRNA_1858	1904	811	CAATAGAGATAATGCCAATT
sgRNA_1859	2567	1425	GCACGGCATCGAGAAGTTCA
sgRNA_1860	1044	458	ATGAGTTCAATTTTATCTGC
sgRNA_1861	2682	1201	CCGTTAAAATTAAATCAAAA
sgRNA_1862	634	279	GAAGATTTTCCTGCGCCACT
sgRNA_1866	340	211	CAAAATCAAGGGTTTTGGCA
sgRNA_1867	1092	528	TACTGATACCGTTAAGGCAT
sgRNA_1869	4113	1997	ATCCATAAAAGTTACAGAGA
sgRNA_1874	3033	1573	ATAAACGGCGAAGAAAATTT
sgRNA_1875	1180	688	TTGACGCAAATGGCGAAGGA
sgRNA_1876	2537	1474	AAATTAATCCTGCAACAAGA
sgRNA_1878	1308	587	AACTTCTTTTGCTAGACGAG
sgRNA_1884	895	519	GGCAGTAAATACACTAACGT
sgRNA_1886	560	132	CAGGCAAGTGCCAAGGCATT
sgRNA_1887	1567	1096	TTGATACAGATTTAGTTGAT
sgRNA_1890	868	386	CTCAGTAAAGCCTGACGAAT
sgRNA_1891	748	371	TTTCCTCCAGTCATAGAAAT
sgRNA_1893	1426	864	TATCTGGATCTGCAAGTTTC
sgRNA_1905	1045	419	CGAACCTCGCCCTTTGCATT
sgRNA_1907	476	202	GCAGTAATTTCTTTATATTC
sgRNA_1909	1301	715	CGATTTCAAAACAGAAAGTG
sgRNA_1912	1945	850	ATAAATAAGCACACAAAGTG
sgRNA_1913	2758	1515	TCCAAATAAGGTTCAAGGGG
sgRNA_1917	1850	1413	TTTGAATAGCTCACTTTTAA
sgRNA_1922	1229	647	ATAGCTTTCAGGCGAATTAA
sgRNA_1923	2955	1083	TGTCAGCCACCGTGTTAATT
sgRNA_1924	2196	1050	TTTAAAGCCTTGAGAAGATA
sgRNA_1925	2605	1478	TTCCGTTTGCCCTCGTTTTA
sgRNA_1926	2748	1535	ACCAGATAAAACGATAAGTG
sgRNA_1944	245	120	GCCTGATCTTCATCAGTGAA
sgRNA_1945	1833	1014	ATATTTAATGACTTCTTTGT
sgRNA_1946	2552	1166	ATCAGGCAGGCTATTTACCA
sgRNA_1948	76	26	CGACTGCATGTTGAGCAGTT
sgRNA_1949	5696	2808	ATTTGGGCGAATTGGTAGAA
sgRNA_1950	3486	1948	TTGCAAATCACCGACGAAAT
sgRNA_1953	9	0	CCATAACAGCTTTACCTTGT
sgRNA_1959	3348	1796	TTTCAATGTCCAAGTCAAAA
sgRNA_1961	2020	1214	TTGGTTTTGCTCGTTGCGAA
sgRNA_1969	1911	887	TATCTGTATATTTATCGCCA
sgRNA_1970	2074	876	AGAGTAGATTTGCCGACATT
sgRNA_1973	1692	820	CGTTAATCCGAAACAAAGTG
sgRNA_2034	3337	1772	ACTAACTGATCTGCTCGAAA
sgRNA_2040	1365	691	GCGATTGGCACAAGATTGGC
sgRNA_2041	2431	1187	ATTGCACCGCCTAAGAGAGA
sgRNA_2043	1891	1054	TTTCGCAATACGAGTGGAAA
sgRNA_2046	2450	1487	ACAAAGGGATTTTGGAGCTT
sgRNA_2049	2374	1310	TATCCCTAATGAAACACAAG
sgRNA_2052	1326	1034	AAATAAATAGCGTGGACATT
sgRNA_2055	1882	1063	CCAAATACGGCGTTGAAGTT
sgRNA_2064	1246	579	TTGATCCCCACTGGCAAATC
sgRNA_2068	1565	857	CTGTTTCTAATTCAGCTTGG
sgRNA_2074	1174	669	GAGTTCGGTATGGTCTCAGG
sgRNA_2076	0	0	CAAACGCTTAAACGTTTGTA
sgRNA_2077	1837	541	TTGGAGTTGGAATACCAGAA
sgRNA_2079	592	373	ACAAGTGATATCCACGCTTC
sgRNA_2081	938	440	TGGAATCGCCTAGGAATTCT
sgRNA_2090	1879	928	GTAATTCTGTGGTCGGGTGG
sgRNA_2096	2113	603	TAGTAATATTGACGTTGGAA
sgRNA_2098	3571	1771	TAAGGGGTAGTTCAAGGAAA
sgRNA_2099	659	232	TTTGTTGGAATGCGGTAACG
sgRNA_2101	1199	637	TCGAGCCGCGAGCAATTTAT
sgRNA_2102	1150	747	TGAGTAATGTATTTGAAACT
sgRNA_2105	1706	643	GGCTGCTTGACGTAATTGTT
sgRNA_2106	1647	564	TGTGAAGATGGGGAATAAAG
sgRNA_2107	7512	2460	AAGTCGGAATGCAGAATGAA
sgRNA_2125	1910	772	GAGCAGAATAACAACATTAA
sgRNA_2140	2027	1006	ACAGTCTTGATTAAGATTTA
sgRNA_2143	1612	884	TTGCACTCCCTGCCCTTGCA
sgRNA_2150	883	353	TACTAAATCTTCAGCAAGAT
sgRNA_2152	1876	1080	TAGAACCATAAACAGTTAAA
sgRNA_2156	1873	615	TAATATTGGCGAAGGTTGGA
sgRNA_2157	1079	554	GATTTGAACTTCAGAAGAAC
sgRNA_2158	1041	605	TTGTTGGCGCGGGTAATTGC
sgRNA_2161	1103	195	AACTAAGCTTGCTAATGCAA
sgRNA_2162	1039	569	AACTATAAAGACGAGGTTCT
sgRNA_2171	356	203	GAACTAATTTTCGCTGTCGC
sgRNA_2173	1799	1051	TATCAGCTTGAATTTTAACA
sgRNA_2175	2277	1094	CATCGCTTGTTTAATTTTAT
sgRNA_2181	728	580	TTACCGCCAAGCGCAAAGTG
sgRNA_2182	793	579	CTAATTCTTCTTGTACACTG
sgRNA_2185	1641	831	CAATAACGCCGTCGTGCCAA
sgRNA_2189	775	353	TCGCAATAGCAGGATAACCT
sgRNA_2190	1300	764	TATCGCCTTCTTCTGCTTCA
sgRNA_2192	1245	582	GCGTAGAAAGTGTTTTCTTG
sgRNA_2194	1078	381	TCTAAAGTTTTGTCTAACAA
sgRNA_2195	1769	1159	TTATCCGAAACAATATTTAT
sgRNA_2197	1442	577	CGCCCTGACGAATATTTTCA
sgRNA_2198	50	0	GGCATCTTCTAATGCTCGTA
sgRNA_2200	633	138	ATTTCAGCGCGATAGCGAGT
sgRNA_2201	1172	604	GCCGACGGCAGAGCCAATTA
sgRNA_2209	1610	1004	TAGAGCTTGTTTAAGTTGAG
sgRNA_2214	3285	1859	CTGTTAAACCTGCACGACGA
sgRNA_2215	1944	959	ACATAGGTAAGATTGAAAAC
sgRNA_2219	471	169	CATACGAGCTGGTGCAAGTG
sgRNA_2222	552	397	AAGCGCAAGCCAGCCTTGAC
sgRNA_2223	1198	359	CGACTATCTGTAAAATCAGA
sgRNA_2234	1971	979	TTGATGATAAGTTAGATTAT
sgRNA_2235	520	233	ATTAATGACATGTGAAACTG
sgRNA_2236	773	391	CGTTCCACACTTAATGGAAT
sgRNA_2240	2427	908	ACTTTTGGCACTGCATCTTG
sgRNA_2246	2146	1263	ATATTGTAATGCAGCTTGTG
sgRNA_2252	2022	1054	TAAGCCTGTTGAACGCCCTT
sgRNA_2255	910	431	AACAATATGTTTCAAGACAT
sgRNA_2256	1511	830	AAACGTTCGTTATCTGTTTT
sgRNA_2261	4297	2354	AGTAATTGTTCAAGGGTTTG
sgRNA_2270	645	456	TCAATATATTGTTGCCAATA
sgRNA_2273	1832	212	AGCGCCACCCGTCACTAAAA
sgRNA_2274	1009	642	TGTTCAATCACAAAATCCTG
sgRNA_2277	840	347	GAACAAAGTGCGGTCAAATT
sgRNA_2278	951	544	TTTGTATTCTGGGTTTTCAC
sgRNA_2282	3510	2081	ATCCAAACGATAAGATTGAA
sgRNA_2283	4124	2126	CACAGGAAAACGAGAATGAG
sgRNA_2300	840	429	ACGACTGCAGCAGCAAATGC
sgRNA_2311	3507	1691	AGGCCTTGAATGTTAAGTAA
sgRNA_2312	1711	916	GCTATTACCATGCCACTGAT
sgRNA_2313	23	0	AAATGCACTGAGTGCAAAGG
sgRNA_2314	1447	779	TCATTGCCAACGATCAGATT
sgRNA_2317	974	521	GCTAAGGGTAAACATTGCCG
sgRNA_2318	463	189	TGAATAGCAAAATCTTGCCA
sgRNA_2320	1772	698	CATCCCATAAAGGTCCATCA
sgRNA_2321	2891	1440	TCATAGTCGGTTTTAGGTGT
sgRNA_2322	448	256	TCTTTGGAACATTCCAATTG
sgRNA_2324	1131	244	GCAAGCTTTGGCAATACCAA
sgRNA_2325	3200	1527	CTGTTATTGAACCATCATCA
sgRNA_2326	458	175	GTGCTGGTTTTCCCGCAATT
sgRNA_2329	4338	1709	CTAAAGAAATGGCGGTGGCA
sgRNA_2337	1120	650	GGTGGTTTCGCACAAAATAT
sgRNA_2342	1137	653	GGCGTGACCAAAGCAAAGTG
sgRNA_2352	324	62	GGGTTGTTCAAAACCTGCAA
sgRNA_2354	945	620	GACGGATACAAATTGTGGGC
sgRNA_2355	1124	403	CCCACTAACATACCATAAGC
sgRNA_2356	741	280	TTAAGTTGAGGAATAACTTC
sgRNA_2415	6136	3618	TTCGATGAGGGCAGAAAGTG
sgRNA_2416	2087	1111	CTGTTTTACCTGAGGCTGTT
sgRNA_2417	1645	811	TGTGGGGAAAGAATTTTAAT
sgRNA_2418	1111	694	GGAGCATAGAAAATTCATCA
sgRNA_2421	54	0	TAAGCCGATTACGGCGACGA
sgRNA_2422	1904	994	TCGCGGAACGGTTCGTGCGT
sgRNA_2423	4237	2266	TGTAGTGTGTGTTGAAAGTA
sgRNA_2428	573	372	CCGTTATATACCAAAGAAAC
sgRNA_2433	1770	879	CGCCACTATACAAATTCCGA
sgRNA_2434	723	353	TGTTTTACCCGCATCAGGGT
sgRNA_2438	1544	698	AATCGACTATAAACTTCCGC
sgRNA_2442	1882	1062	ACTGATGAACCGCTAATACT
sgRNA_2444	1168	694	CTTTCACAAATTGTGCAGCA
sgRNA_2445	17	0	GCCTTACCAAAGGCAATACC
sgRNA_2446	1006	433	ACCTTGTTTCAAAGAAAGTG
sgRNA_2448	2811	1114	ATCCACCGCAAAACCAAGTT
sgRNA_2454	1560	816	TAATCCTGCGATTAAAAGTG
sgRNA_2458	2721	1464	CGTAATTACGATGAATAAAA
sgRNA_2461	1317	714	AGCAGAAACATCCACCATAT
sgRNA_2467	3265	1521	ATTTCTTTTGCAGGTAAAGT
sgRNA_2469	2580	1586	CAATTTGATGAATAGGTAAG
sgRNA_2470	1750	649	CCGCTAGGGAAGGAGGGATT
sgRNA_2472	898	437	CAAGATAAATGCTGCATCTT
sgRNA_2474	609	453	GATAAAAGCCCCCACGCAAT
sgRNA_2476	403	191	GGCATCTTTGCCGAGAATAA
sgRNA_2477	1747	1103	AATTGCTGATTATATGCAGA
sgRNA_2478	788	418	AAGTTGTCTTTTGTCCACAC
sgRNA_2484	2479	1467	TTCAGAACGTAAATCTTTAA
sgRNA_2485	727	250	GAGCGCAGTCAGGCGAAAAT
sgRNA_2499	3209	1468	ACAAAGTGCGGCTAATAATA
sgRNA_2500	1304	524	CTTCTTGATTTTCGAGTTTT
sgRNA_2501	1819	1051	CTGCGAAGTGAGTTTGTAAG
sgRNA_2502	2127	935	TTAAGAATCCCCATAATTTG
sgRNA_2503	1775	910	ATGCGAAATCTGGTGTAATT
sgRNA_2504	1102	647	TCAATCTTGGCATAACCACT
sgRNA_2505	2723	2004	CTAATTCGTTGGGTAAAAGA
sgRNA_2506	3990	2322	TTCAACAGAAGCCATAGGAA
sgRNA_2509	6327	3782	ATGAATTGAATCCCATAGAA
sgRNA_2510	1185	514	TGAACGTTTACTTGATGCGC
sgRNA_2511	1805	1154	GAATTAATTAAAGATAAAAG
sgRNA_2523	740	490	CAGGGCTCTTTCTACATCAT
sgRNA_2531	2047	1293	TATAAAGTTGTTCTAATAAT
sgRNA_2532	652	283	TTCACGACGTGGTGCGAGTT
sgRNA_2536	101	56	AATCGCCACAGCGAGTTTTG
sgRNA_2537	413	191	TTGTAATTTATTGAAATTAT
sgRNA_2538	412	269	CTTCGTTCCATTGTTGGCTA
sgRNA_2542	2084	1059	GATTTGGTTTGCCAGAAATT
sgRNA_2550	2215	487	CTCAGCATGTTGGACGCTAA
sgRNA_2554	29	20	TTCTGCATTAGGTGCAGGTG
sgRNA_2555	1183	512	CCAAAACTACGCACTGAATT
sgRNA_2557	962	461	ACAATCGCAACCAATTCTGC
sgRNA_2559	2519	1558	CCGAATGCGCGATTTATCTA
sgRNA_2578	1965	1177	AATTCCGCTAAATACTGTCT
sgRNA_2580	2524	1222	ACACATTTATCGCCCACACA
sgRNA_2581	2771	1771	TAACGGTTTGAGAGGCGAAT
sgRNA_2592	1819	1182	CAATTTCCCCTTGTACGAAA
sgRNA_2595	1485	751	GTGCGTGGGCATAAGCATTC
sgRNA_2596	1195	683	ACGGTTTTCATTGCCCAAAT
sgRNA_2598	557	262	ACTTCACTTAAACGTGCACT
sgRNA_2600	1972	1342	AATGTTATATCTTCTGGAAT
sgRNA_2601	2490	1171	GACCATTGTGACGCAGGCGG
sgRNA_2605	1180	759	TTGCGTTTGGATATTCAGCT
sgRNA_2606	2058	1040	GTGTCCCGTGATGGCAAGTG
sgRNA_2607	194	78	AATTTCCAATTGGAATTTCA
sgRNA_2609	999	354	ATTACCTTTTGCACGTAATG
sgRNA_2610	25	23	TTTGAGAACCAAAGCGTTCT
sgRNA_2611	2861	1326	TTGTGCTTTGAGAGAGTGTG
sgRNA_2612	822	518	GCGTAATAAACTAACAAGAA
sgRNA_2613	1258	686	ATGCCTAACTTCGCCTCCAG
sgRNA_2614	1984	1277	GTGAAGAACTACCACAGTTA
sgRNA_2615	741	374	TAATGCCTTTGGTTTCCGTG
sgRNA_2621	1730	1158	TACGGATGCACCTAATAAAA
sgRNA_2622	4025	2163	ACAGTAAGCAACAAACTCGT
sgRNA_2623	1473	767	TCTACGTTTAAAACATCATA
sgRNA_2624	622	275	CTTCTGGGAAAATCATCGCA
sgRNA_2626	1066	997	TGAGGAATGCGATTTAGATT
sgRNA_2633	2108	1011	GTTTGGCATAGCTGGGCGCA
sgRNA_2639	822	139	CCCCAAAGGGAATCCAACTA
sgRNA_2640	1395	845	TTATTTCCTCTGGCACTACA
sgRNA_2642	2670	1593	TACAGTTAATGCACCAACAA
sgRNA_2644	1094	623	AATGTAAACTTGTAAATTTA
sgRNA_2645	914	701	ATTTAGCACTAAATGTATTT
sgRNA_2650	4221	2371	TGAGTTTCGGGTTTTGCATA
sgRNA_2658	1434	559	GCGATCAATTTATAGCCTTG
sgRNA_2663	1623	698	TGGGCGTCTGTATTGTAGTT
sgRNA_2665	1058	556	GTCGTGCACGTCGCCTTTTA
sgRNA_2667	4024	2368	AAAGTGCGGTAGGAAATTGT
sgRNA_2668	2960	1551	CAAATTAAAGCACATCGGTA
sgRNA_2671	512	213	AATAATCCAATAATTGGAAT
sgRNA_2672	817	467	ATTCTGGGCTAATAGCGTTT
sgRNA_2673	2033	1057	GTTAAGTTTGCTGCAAATTT
sgRNA_2674	2139	923	TAAATTACCTGCACCGCCCA
sgRNA_2675	2706	1256	TTGCTGTTTAACGATTGTGT
sgRNA_2676	803	416	TGGGTTTAAATCAATACCAT
sgRNA_2677	673	458	AATGTCTTTTGCCGTTCAGC
sgRNA_2679	1214	581	GGCACAAAATCCTCGTGGAT
sgRNA_2683	2628	1370	TCTACATTTGCCGCATCCAA
sgRNA_2687	144	21	AGATAGGCTCAATGCCCAAC
sgRNA_2688	1143	693	TGCGTAGTGCAATTTCACCG
sgRNA_2689	1908	946	GAGCAATTACTGGTGCAGCA
sgRNA_2690	6639	4374	TATCAACGGGGATAGAATAA
sgRNA_2691	1400	764	GCATATAAAACATCATCTTT
sgRNA_2694	2056	966	TCTGCTTCTAGTTCTTGCCA
sgRNA_2700	1579	514	ATTCAGCGCAATACTGATAA
sgRNA_2701	1882	1094	CGAATTGCGATATTTAACAT
sgRNA_2705	546	206	TGCACCATATCTGGTCGAGT
sgRNA_2712	1757	791	ATTCCCCTTCACTAACAATG
sgRNA_2713	2671	1283	ATATGTGGCGAATTCAGTTT
sgRNA_2714	460	201	GCGCACCACCTTGAATAGGC
sgRNA_2715	2413	1207	AGGACGACGAATAAATATAT
sgRNA_2716	1312	440	ATAAAGGTAAATCGTTCCTG
sgRNA_2723	462	231	GGCATTATTATACTAATGAG
sgRNA_2725	3984	2080	AAATAGGGTAGTAATAGAAA
sgRNA_2726	1512	622	TTTTGGAGTTTCTGCTGAAA
sgRNA_2740	1689	961	CTCGTTTGTAATGCGGATCT
sgRNA_2741	806	611	AATTAAACGTTCTGGTGAAT
sgRNA_2742	904	361	GGATTTCAGTGCGGATTTGC
sgRNA_2747	612	200	CTAGGCTAACCCAGTTATAT
sgRNA_2751	951	529	ATAACTTGAATCGGCAATTC
sgRNA_2753	2109	1189	AAGTTTTGTGGTAGATAATA
sgRNA_2756	1432	618	ATACGCTTGCCCAACTCTCC
sgRNA_2758	1125	570	ATCTACCACAATGGCTTCAT
sgRNA_2759	1354	793	GAGTTTCTGCGTCAGGATCT
sgRNA_2762	1683	728	AGCCGAAAAGAGTCGTGACA
sgRNA_2763	351	198	CTCACGCTTTTGTGCTTTTG
sgRNA_2811	5288	2763	ATAATACAACAAGACTCAAA
sgRNA_2817	3078	1809	GATTTTGGTGAAGTTTCTGA
sgRNA_2819	2255	1374	AGCAGAAAGAGCCGCAAGTG
sgRNA_2829	1049	600	AGAGAAATACTTTTCCCGAG
sgRNA_2836	1957	834	ATCATTGCAACGCTAATTGT
sgRNA_2843	472	361	GACACCGACTAAACAAAGTG
sgRNA_2844	3000	1368	GCCCACCATACCACCAGAAA
sgRNA_2847	1704	1001	AAAGTGCGGTAAATTTTAAT
sgRNA_2848	1167	800	GACTTGTTCTCCATCCATAT
sgRNA_2852	452	202	GAGAAATATTGTTCAACTTT
sgRNA_2853	1867	1048	CATATTAACCATGGTAAGAA
sgRNA_2856	364	105	GCTAAGCGAGTCAGCTCGTT
sgRNA_2857	546	297	TGCACTTAATGCAAGAATAC
sgRNA_2864	2455	1447	TGTATGTTGAGAGGTTAATA
sgRNA_2865	1661	749	AAATATGGCGTTCTAAAACT
sgRNA_2866	2327	1609	ATTCGCTAACTGCAACAACT
sgRNA_2867	11	0	ATGAATCATATTCATTCATC
sgRNA_2868	71	68	TAAGAGAAGTAATAGCTTCT
sgRNA_2869	5022	2399	AAATATCACGCCACAAACTA
sgRNA_2870	3873	2129	AAGAAAGGAATAGCCATCAA
sgRNA_2871	2407	1144	GGCAACAAGTATAATCCCAA
sgRNA_2872	981	512	TTTTAGCAATTGACCTATTC
sgRNA_2873	1872	1079	GTTCGTGAGAGACATCAGTG
sgRNA_2874	776	517	GCATTACGGCTAAAATCACG
sgRNA_2875	2317	1083	CCAATTCAATATCAAGCTGA
sgRNA_2876	682	397	CTTCTTGCTTTTCTACTTCT
sgRNA_2877	2473	1451	AAAGCCCACACGGTATAATC
sgRNA_2878	1587	678	CAAGTTTAAGAAGATGAATA
sgRNA_2879	2210	1264	AATTTAATCAACTGAATTTG
sgRNA_2880	1078	267	AAGAAGTTTTCTGCTGTAAC
sgRNA_2881	1442	1039	GACTTCAGCGTGTTCTTTTA
sgRNA_2882	2032	1339	CAAGGTTTCGGTGAATGCAT
sgRNA_2883	910	423	CCCAAAAGTCTAATAAAATG
sgRNA_2884	1525	649	AATATTCGCGCTAGATGCAG
sgRNA_2885	1088	506	CTCGATCAATTTCGCCGCTT
sgRNA_2886	2286	1274	TTGTTTATACAGTTTTTTGT
sgRNA_2887	795	188	TTGAATAATTTCATTACCTT
sgRNA_2888	3416	1630	AATGCCTGTTTCCTGTTCAA
sgRNA_2889	809	342	TGACCTCGTGGCAAAAGATC
sgRNA_2890	678	382	CGTCATTTGGGCTAATAGAC
sgRNA_2891	3265	1793	TTAAATCTAACCCATCAACA
sgRNA_2892	2041	1048	CTGTGCCATTTGTACCACCA
sgRNA_2893	2123	1098	CCACACATTGGATCTACTAA
sgRNA_2894	148	35	TGGTTTTCTATATAGGAAAC
sgRNA_2895	494	227	CGTAAGCGTGCTAAGCTATC
sgRNA_2896	511	121	ATAAACCATTGCTAAGAAAG
sgRNA_2897	2380	994	TGCCACTAAACGTAATACGG
sgRNA_2898	795	421	CAGAAGTGCAAACGCTAACA
sgRNA_2899	893	466	GCACCAATTCCGCCCGCCCC
sgRNA_2900	513	298	GTTATCTGAACCGTTTTCAG
sgRNA_2901	879	360	CTTCTCGGGCTATTTGAAAC
sgRNA_2902	2230	917	ACCGCCAGCTGCTTCAAGTA
sgRNA_2903	934	280	AATCGCACGACCGATACCAC
sgRNA_2904	2137	1037	TTTATGGGATCAACAGTGAG
sgRNA_2905	677	386	TTTATTTTGCACATAAAGTG
sgRNA_2906	2815	1185	TTGGATTTGAGCAGAACAAG
sgRNA_2907	1109	613	GGTCGATTTTCTGGATTATT
sgRNA_2908	2906	1269	ACTCTCCAAAGGTTGTCACA
sgRNA_2909	4040	1878	TGTCATGAGTAACGCTGGAA
sgRNA_2910	1854	859	TAATTGCTTTAAACATTTCG
sgRNA_2911	2846	1503	ATTTGTGGCGAAATAGGCTT
sgRNA_2912	2617	1115	CCTTTAATATCTTGTTCAGA
sgRNA_2913	1294	822	GGCGATTTCTTCAAAGGATA
sgRNA_2914	3377	2007	CAAATTGCTACTGTTTCGAA
sgRNA_2915	2765	1725	GTAACGGTGAATTTGGTTAA
sgRNA_2916	1390	839	ATTTCAAAACCACTCATATC
sgRNA_2917	436	224	TTTCTGAGCAGCAATTCGCT
sgRNA_2918	4546	2192	AAAGTTCGGGAGCAAATTCA
sgRNA_2919	1495	709	AAATTCACGGATTTGTTGTT
sgRNA_2920	1666	796	TCAGTGTAATTTCTACATTA
sgRNA_2921	1562	544	ACCGCAAAAGCCAATAAGAG
sgRNA_2922	2132	1498	TCTACACTGAACGTGCCCTG
sgRNA_2923	2330	1503	TTTGATATTGCCTGTTTGGG
sgRNA_2924	330	116	GCACTATTTGCGCTATCACT
sgRNA_2925	4358	2190	ATGATTCATTGGCGTAACAA
sgRNA_2926	3927	2099	CTAAATAAGGGGCATAATAG
sgRNA_2927	1738	730	ACTCGCTCAATCAGCAAGAA
sgRNA_2928	1141	692	GGATCTAAAACCCCTTGCAT
sgRNA_2929	2375	1245	ATGCCCTAACACCGCAAAGG
sgRNA_2930	1111	421	CCCGTTACTTCATTGAATAC
sgRNA_2931	921	469	ACAATTTTCTAAAGAAAGCG
sgRNA_2932	3470	2017	TGGTTGAGATACTTCTAAAA
sgRNA_2933	1759	1186	TGTCCAGTTTTACCTGAAAA
sgRNA_2934	1852	1057	AACGCGTAATAAAACCAGAT
sgRNA_2935	1212	396	TGATTGCGTTCCCATAAATC
sgRNA_2936	3483	1970	ATAAGAAGGAATTGCGATGG
sgRNA_2937	2062	1228	TGACTGAATTTGCCGACAAT
sgRNA_2938	2344	1307	TGTGCAAGATCCCAATCTAG
sgRNA_2939	1924	1181	TTTAGGTATTGAATTAGATT
sgRNA_2940	896	546	AACCAGTTACGCGAGAGCCT
sgRNA_2941	796	410	CTAAAAGATCGATTGCATCT
sgRNA_2942	3344	1537	ACAGCCAGTCATTAAAAGTG
sgRNA_2943	2050	1159	TTTAGTGGAGTTGATTAAAT
sgRNA_2944	1083	504	CAGCAATGCCAAGCAAAGTG
sgRNA_2945	2174	864	CTTTGCATAGCCTTCCCAAA
sgRNA_2946	433	257	TTAAGAAATTTTCTACGTTC
sgRNA_2947	1611	736	GATTCTTTCCCTGCAAATTT
sgRNA_2948	1729	762	TGTAAATAGGCATCAAAGGC
sgRNA_2949	1569	837	GACTGTGCCAACGCAAAAGA
sgRNA_2950	1757	930	AGATGCAGATTGTGAAACGC
sgRNA_2951	828	524	TTATCCAAGCAGAATGTTCT
sgRNA_2952	1556	778	AGACTAGAACTCTCGACTGA
sgRNA_2953	1189	513	ACAAATGGCACGACAGCAAT
sgRNA_2954	1876	1147	AAACGTACGCGCTTCTTTTA
sgRNA_2955	547	259	GTAACGACCCTAAAGTGCGG
sgRNA_2956	249	133	TTTAATTTTGATTTTCTTAT
sgRNA_2957	794	468	GCCATTACTGTAATAAAAGC
sgRNA_2958	2848	1692	GGCAGAATTCAGTTGAGAGA
sgRNA_2959	1725	805	AAGTAGAAACTTCCGCCAAT
sgRNA_2960	1430	532	AAAGCCGTCCGACTGGCGAG
sgRNA_2961	1491	564	ATGCTTGAGCGGTGGCTTTT
sgRNA_2962	1400	697	AACCATAGACTACGTGGGAT
sgRNA_2963	1942	1030	CTGAAAGTGGATCTACGGCA
sgRNA_2964	1390	655	TAAAACTTGATGTTCTGAAA
sgRNA_2965	1424	815	TCAATCTTTAAATCTTCTAA
sgRNA_2966	1328	701	TGTGCTTGTTTTGCTGCAAT
sgRNA_2967	2275	1234	ACGGATCAATGTCAATGCGA
sgRNA_2968	92	82	GCAATAGCGCGAGCTAAGCT
sgRNA_2969	822	392	TTATCCTGAATTTGTTTCAC
sgRNA_2970	1068	575	GATTGCAATTTTAACTTACG
sgRNA_2971	1049	484	CTACGGAAAACATAAAACCG
sgRNA_2972	725	420	TTTTCTTCCGCACTTTTATT
sgRNA_2973	584	314	TCATCTGCCTGCACATTTAC
sgRNA_2974	565	184	CGCACTTGACTTTCTAAAAC
sgRNA_2975	3158	1730	AACAATCACAAGATCATCTA
sgRNA_2976	1210	463	GAGTTGAATAAAATCTTGAA
sgRNA_2977	3556	2293	AGGGAAAGTGGAGGAAGTTT
sgRNA_2978	1309	529	TATTGGTATAGCCTGCCGCA
sgRNA_2979	521	225	TTTCACTTCAAGGCGTGCAA
sgRNA_2980	3984	2136	TAACGAGATGAACACAGAAA
sgRNA_2981	2634	1268	GTATGCCACATTTTCACGAA
sgRNA_2982	295	102	CCATTGATAAGATCAAGAGC
sgRNA_2983	616	30	GTCCAAGCTTGTGCATGCAC
sgRNA_2984	3088	1727	GTTGTCCGTGGTAAAAGCAA
sgRNA_2985	2068	768	CGTTAATTCTTGAGAAAGTG
sgRNA_2986	2174	1281	AACGCTAATGGCAAAGTTTT
sgRNA_2987	1602	749	GAATTAATATCCTGATAAAT
sgRNA_2988	984	515	ATATATTTAACAATATGTGT
sgRNA_2989	2688	1358	AACTGAATGGTTAATAAATA
sgRNA_2990	435	201	AACGGAATAATCCGATGTAA
sgRNA_2991	1078	522	TTTACCGGCTAAATCTAAAT
sgRNA_2992	821	563	ATCCCCCAATATGCTTCTGC
sgRNA_2993	2046	921	CCGTTTTACCCGCCCCAACA
sgRNA_2994	674	381	CGGACTTTATCGCCAACTGT
sgRNA_2995	1766	979	ATGACGACCTTTCGGGCCAA
sgRNA_2996	472	191	CTAGGGCTCTTTAATCGCTT
sgRNA_2997	2717	1174	GACAAGTGCAGTTAAAATAT
sgRNA_2998	2305	1332	TTACTTTCAGGATCAGATGG
sgRNA_2999	2924	1813	CTGAAAGAACAGGGACATTA
sgRNA_3000	700	393	GCCATAGAAATGACGGCCGC
sgRNA_3001	1851	1015	TAATCATCTAGTTCAGTTTT
sgRNA_3002	1074	583	ACCGTAGTGTTTTGCTAATA
sgRNA_3003	2899	1279	TTGCTGAGTGAGAAGAACCT
sgRNA_3004	914	251	TCTAGCCGAACAAGCCCCAC
sgRNA_3005	101	3	ATTAAAGAACGACCTTTAAT
sgRNA_3006	1761	903	AATTACGCCTGCAAATAAGA
sgRNA_3007	5389	2060	TTGCCAGTCAGTAATGTTGT
sgRNA_3008	3024	1470	AGTTGTTCGGTGAGGTCGTT
sgRNA_3009	1297	727	AACCTAATTTTGTCATTTCA
sgRNA_3010	302	119	CTGTGCAAGTTCTATTACAC
sgRNA_3011	1678	878	TTCTGTCAATTTTAATGGAA
sgRNA_3012	1762	856	ACCGTAATGTTTTGCCAATA
sgRNA_3013	1561	917	ACAATAACACTGGCTGTAAC
sgRNA_3014	2465	1457	GTTGGTTGGTTGGGCAGCAT
sgRNA_3015	878	263	GCCGCTGCACCGCCTGCTGC
sgRNA_3016	1777	1158	GCGATTGTATGTAGAACTTT
sgRNA_3017	1704	854	TAGATTGTTCGCCAACCCAA
sgRNA_3018	333	104	GGCGATTTACTTTGCGCAAT
sgRNA_3019	1142	537	TTGATTTTGTCGAAGGGCAT
sgRNA_3020	434	250	AACGCCATAATGTGCGCAAG
sgRNA_3021	1467	693	TAAAATGTTTATTGTCTGTA
sgRNA_3022	1394	981	TTGTCTTTGCGCTTGCTCAT
sgRNA_3023	2042	990	GCAATAAAGCCCGTATGATA
sgRNA_3024	1105	528	CGTGAACCAACACCAGCAGC
sgRNA_3025	125	78	ATACCTTTCCATTGGGAAGC
sgRNA_3026	2213	1098	TGTGGAGTTATTTCTTTAAA
sgRNA_3027	985	429	ATACTCATAAATCTCATAAT
sgRNA_3028	599	190	GATGTTTCAGCACTTGAAAT
sgRNA_3029	1514	823	GCCAGCTGCTAATAAAGAAA
sgRNA_3030	1183	600	CTTATGATTTCTATTTTGAA
sgRNA_3031	1367	831	ACGGTTTGTTCAGCAAATGC
sgRNA_3032	155	56	TTCAGCCTTTAAAAGTGCGG
sgRNA_3033	643	321	ATGCCATTTGGTAATGCGTC
sgRNA_3034	3048	1833	GCATCATTGGCGTATGTTGT
sgRNA_3035	774	287	TTTGTTTTCTAAAGGCAGAT
sgRNA_3036	1815	1133	AACTGTTCTAAAACTGATAG
sgRNA_3037	1416	754	AACGAGATCACGAGAATCAG
sgRNA_3038	1342	719	TCGGTAAAGAATAGATTTGT
sgRNA_3039	763	433	TTTTCCACTACTTCTTCAGT
sgRNA_3040	7917	4125	AGTATCTAGGGTTTGTGTGA
sgRNA_3041	3807	2074	ATTTAAAATCCAGCGTTCAA
sgRNA_3042	2096	1079	TTGAGCACGTAATTCAAGGA
sgRNA_3043	993	464	GTAAAGCCGTTCAGCCTGAG
sgRNA_3044	3450	1976	AAGATGGATGAAGCGAGGTT
sgRNA_3045	1046	632	GCATTGTTTGCTAATGTAGT
sgRNA_3046	2937	1648	TAGACCAAATAAAGTACATA
sgRNA_3047	595	275	ATCATACCAAGATAATATTG
sgRNA_3048	1366	832	TCTTTGTTCCGTAATTAATG
sgRNA_3049	2728	1500	ATTCTTCGGTAATATGTTTT
sgRNA_3050	860	498	CCAGTATTTTGTGGGATTTC
sgRNA_3051	1956	719	TCAATTATCGGCTCAATTTT
sgRNA_3052	295	161	GGGCTGTGTTGCGCCATGAT
sgRNA_3053	630	408	AGCACAAATGAATGTGACAA
sgRNA_3054	881	515	TCATTTTGACGGATTTTAGC
sgRNA_3055	1298	557	ATAGCCCGTTGGTTTAAGTG
sgRNA_3056	1272	661	AACGGATTGTAGCGACGATG
sgRNA_3057	3278	1668	ATGCAAAACAGTTTGATTAA
sgRNA_3058	1102	581	GATTAACGAAAGATCTACAG
sgRNA_3059	187	43	GTCGTTCGCTTAACGCTTCT
sgRNA_3060	1867	1039	ATTGCGAAATTGGATTTTCA
sgRNA_3061	314	221	TTGGCAATTGCATTTGCGTT
sgRNA_3062	1387	809	CTCTTTCTGGATTATTATCA
sgRNA_3063	1872	871	ACTCTCTCTATCAGACTTGG
sgRNA_3064	1300	664	ATAATAAGAAATAACAAATA
sgRNA_3065	2821	1525	AATGATATATCGAATAAGAG
sgRNA_3066	3342	1671	ACCCTTTGGAATGATTAAAA
sgRNA_3067	933	356	TCCCCAAGCATCATTCGCTA
sgRNA_3068	548	447	CATTTTCTGCTTGTGCGGAT
sgRNA_3069	384	239	AGATTACGCTTTACTACATC
sgRNA_3070	1322	830	TGAATCGCTTGCCACAATAC
sgRNA_3071	609	284	GCTAATGTTCGCCATTCACT
sgRNA_3072	35	0	GTCGCAGCTAAGTGCGAGAA
sgRNA_3073	1296	625	ATTTAAGGGTAAATCAAGGC
sgRNA_3074	3953	1841	AGGCGGTAAAGATTTGAATA
sgRNA_3075	1741	540	ACCTTTGGCTGCCAAATCTA
sgRNA_3076	1585	738	CAGAAAGTAAAGCGTGCAAG
sgRNA_3077	3630	1917	TCAGTTGCATAAGTTGGCAA
sgRNA_3078	963	674	TACAAGGTATTTCAAGCCAT
sgRNA_3079	514	166	GCCGCAGAAATTTTCTCGTT
sgRNA_3080	3068	1509	TCCACAAGCCGTTAATGTTA
sgRNA_3081	530	314	TTCTGTAGCAACCGAATATG
sgRNA_3082	694	278	TCGCTGTGTCCAACGTAATA
sgRNA_3083	952	646	ATGATAATCCAAAATTTTGG
sgRNA_3084	1715	778	GTAAAACACGATTTCTTAAT
sgRNA_3085	1378	593	CTGCTCCCCATCACGCAAGG
sgRNA_3086	4	0	ATGGCTTCCGCCATGACTTC
sgRNA_3087	2036	1008	TGACGATTAATATACAAAAT
sgRNA_3088	3203	1392	TGTCCAAATAGGGTAAAGTG
sgRNA_3089	5911	3030	GAAAGTCCACCAGAGATAAG
sgRNA_3090	2302	1561	AAACAACGAGACTTCAACTG
sgRNA_3091	1455	640	TAATCATTATTTGATAAAGA
sgRNA_3092	1565	494	ATTCCAATACCACCACGACC
sgRNA_3093	701	251	CCGTTCACTTTTGCCGGCAT
sgRNA_3094	441	157	ACTTCGCCGTTCACTTTTGC
sgRNA_3095	2372	1450	AGTTGTCACAACAGATTGAG
sgRNA_3096	368	328	TTAAACCATCTTTTACAAAG
sgRNA_3097	2461	416	TTTACATGAGCGCCGGTGAG
sgRNA_3098	537	249	TCGGTATAAACCCAGCTGTC
sgRNA_3099	1552	976	TGCTTGAGCTAATGCTGCGG
sgRNA_3100	3894	2222	TCAAGAGCGATTTGTAATAA
sgRNA_3101	3146	1541	ATGTTTGGGTAATGCTAAAT
sgRNA_3102	1395	787	GAGCCGACAAGCACATAGAG
sgRNA_3103	855	495	ATATCCCGTTCAGCATAACC
sgRNA_3104	849	365	AGTGATATTTCAGCTAATGC
sgRNA_3105	4365	2448	AATAATGGTACCAAGCAAGA
sgRNA_3106	1490	739	TAGTGCTTTGTTAATAAAGT
sgRNA_3107	1396	1013	TCAAGTTGTTGAATAAAACG
sgRNA_3108	1894	981	TTAGCAAGTGGGCAACCGTT
sgRNA_3109	904	312	TTCGTCAATGCGAACCAAGC
sgRNA_3110	1603	1144	CCTGTTGCTGCAGATAATCA
sgRNA_3111	1845	705	CGATTAAGCCCAAATAAATG
sgRNA_3112	382	237	TCAAATCAATATTATATATA
sgRNA_3113	961	521	ACTTTATCTTTATCGTTTTC
sgRNA_3114	651	268	CCGTCTGCTCCATTTCTTCT
sgRNA_3115	2142	1145	TCCTGATACACCACCAATTT
sgRNA_3116	4682	2162	TACCGCACCTTCTTCAATGA
sgRNA_3117	2561	1230	AAATGGGTTCGCCTGGGAAG
sgRNA_3118	2143	1237	TCTTCTGTTTGCGTTAATTG
sgRNA_3119	1515	668	TCATAAGTAACATGAACCGC
sgRNA_3120	2014	997	CGCTTAAAGCAACAAGAGTA
sgRNA_3121	1584	859	ACCTATTACAGGTAAAAGTG
sgRNA_3122	1732	814	CCGGGATCCACATTAATATA
sgRNA_3123	2125	1303	GGGCAAATATACGTAAAGTA
sgRNA_3124	2098	1113	CAAGCCAAACCCACCTCAAA
sgRNA_3125	2868	1582	ACTAAAATAAGGCATTAAAG
sgRNA_3126	2365	1048	ACGCCACGTTGCTGCCACAT
sgRNA_3127	2503	1186	GGTTAATACGAAAGTTAAAA
sgRNA_3128	1550	987	CTCAGCAAAACCTTGTACGT
sgRNA_3129	2613	1493	AGCCTGCTCGCCCTAATGCA
sgRNA_3130	2888	1686	GGATCTGGCCCAATAACAAG
sgRNA_3131	1922	899	GCGTTTTAATTGCACTAAAA
sgRNA_3132	1639	827	CACCGAGCTAAACAAAAGTG
sgRNA_3133	1713	1019	GCCAACCCATCACAAAATAA
sgRNA_3134	1852	1026	GCTGGTATAGAGAAATAATT
sgRNA_3135	2201	1155	AATGGATATATTATGAAGTG
sgRNA_3136	943	678	TCGCAGAACAAGCCCCCTCG
sgRNA_3137	3416	1832	TGCTTGCGCAGAATAGGAAA
sgRNA_3138	2056	1403	TATCATACACAACTTTAGCA
sgRNA_3139	1805	927	CACCAATTGTGGAACAGAAA
sgRNA_3140	2759	1044	ATAAGAAATAGCATTAAACG
sgRNA_3141	1422	1026	AACAATTTCATTAGAATTTA
sgRNA_3142	752	571	AGTGCGGTTGAATTTTCAGC
sgRNA_3143	1776	746	CTGAAATTAAAACATCTACG
sgRNA_3144	3044	1493	TGCTTGGATGCGGAATTGTG
sgRNA_3145	2806	1396	AAGTTGATTTAAGTTTTCAA
sgRNA_3146	905	606	TCTTAATTCTGTAGCATATT
sgRNA_3147	1553	874	CCAACAACAATATGCGTTTT
sgRNA_3148	3416	2013	CGCATTTGTAACAGAAGCAA
sgRNA_3149	808	444	GGTTTTCAACTGTTCCATAT
sgRNA_3150	1261	840	CGATAAACGTTGCCCTTGTC
sgRNA_3151	810	341	AGCACTAAGTGATTACCAAG
sgRNA_3152	1129	416	CACGCCCACCAGCATGAACT
sgRNA_3153	1854	865	TGCCGCCAGAACCTGCTTGT
sgRNA_3154	821	530	TCATACCGATCGTATTAATT
sgRNA_3155	1983	1109	TTCCTTTCCCAGCACCACTA
sgRNA_3156	237	175	GTACAACACCGTCTCCTTTT
sgRNA_3157	692	234	CCTAGTTTGTGTTTTACAAG
sgRNA_3158	1238	504	ATGCCTTCTTTTGGATAGTT
sgRNA_3159	858	391	GTTTACCATGACTTCTGTTA
sgRNA_3160	1399	590	ATTAAATCAAATTTAGGATT
sgRNA_3161	288	108	CCATGCACTTGTGCACCAAA
sgRNA_3162	647	178	GTTTATTCAACATAAAATAC
sgRNA_3163	3789	2046	AAAGCTGGCGAAAATAAGTG
sgRNA_3164	664	498	TTCTGATTAAAATTTGAAGC
sgRNA_3165	745	344	GTGGCACAAGATTCCCTTTC
sgRNA_3166	1474	769	CCAAAATTTTGCGAGTTCGT
sgRNA_3167	2226	1072	TGAAACAAAACTTGGCAAAG
sgRNA_3168	2767	1831	CGATCTAAATTGCAGTAAGA
sgRNA_3169	405	212	ATCCGCATTACGCGCTAAAT
sgRNA_3170	889	570	TTTATAAAACTCATCATATT
sgRNA_3171	2716	1370	CGCCGCCCCGACAAAACAAG
sgRNA_3172	920	308	ATAGCCAATGGCAAGATTTT
sgRNA_3173	748	434	TCATAAAACGACCCACGCGC
sgRNA_3174	1386	619	AGTATCAAATTCTCCTGTTT
sgRNA_3175	1506	807	GTGTTAATAAATACAACATT
sgRNA_3176	3191	2022	TAGCGGCATCAAGTTGTTTG
sgRNA_3177	410	185	CCATCACGATTTAACGCGCG
sgRNA_3178	823	311	GAAATAGGGAAATGCTTGAC
sgRNA_3179	0	0	TCACGGAAAATGCCTTTTCC
sgRNA_3180	2655	1055	TTGCGCCCAACTGTAATTGT
sgRNA_3181	198	86	ACTACTGCAACTTTTGCATT
sgRNA_3182	2787	1398	CCAACGGCAAGTAAATGAAT
sgRNA_3183	1671	873	TTCAAGGGTGCCTTCTGGTC
sgRNA_3184	956	379	TAAATATCCACCGTCTTCAC
sgRNA_3185	409	174	CAACCACAGTGGTTACAATG
sgRNA_3186	1762	781	AATCCCGTAATCTTCAGGTA
sgRNA_3187	1960	954	TGTTGAACAAGATGAAGCTC
sgRNA_3188	3791	2104	AGGATTCAGTGGGATTGTTT
sgRNA_3189	3118	1667	TGCGGCACCGAGATCGACCA
sgRNA_3190	1375	510	GCACAGGCTGTAATAAAGTG
sgRNA_3191	632	286	GTGTAAAGCACTTGCCAAGC
sgRNA_3192	784	256	ATGGTTGGAAAATTTCTTAC
sgRNA_3193	848	474	GCGTAGATTTTCTTCTTTCG
sgRNA_3194	323	82	AGCTGATTTTCCACTAGCTT
sgRNA_3195	3655	1981	AATAATTGCTTGTGTTACTG
sgRNA_3196	1975	1062	TGCTGCCAAAGTAAAACTTT
sgRNA_3197	2041	947	TCAAAAGGTAAATTATTATT
sgRNA_3198	1385	751	AAACAACTTTACCCTTTAAT
sgRNA_3199	2253	1272	GTCGTCATGCTAAAAGGTAT
sgRNA_3200	1766	836	ATACATAAATGCCGTATAGT
sgRNA_3201	2557	1237	TTGGTGTTGTTGTAATAATT
sgRNA_3202	827	279	TTTGTATTCCAATATAGATT
sgRNA_3203	136	16	ATCAATTTTGACAATTTGAT
sgRNA_3204	1341	503	TCATCATAATCAATTCCATA
sgRNA_3205	491	231	GAACTTGGTTTTATTGCCTC
sgRNA_3206	1187	617	ACAATTTTTTCCGAACCATC
sgRNA_3207	1074	719	CATGTGGCATTGATGCGGCT
sgRNA_3208	1288	670	AAACGGCACACCACGATTTC
sgRNA_3209	3344	1545	CCCATCCACGCAATAAGTCA
sgRNA_3210	607	391	CCAACTTTAGAAATGGTTGC
sgRNA_3211	1536	700	TCGAAACCAGTAAATCCATC
sgRNA_3212	1193	632	AAATCGATTTCTGAATTTCA
sgRNA_3213	1097	690	CAAAGTTTTCAATTGTTTGT
sgRNA_3214	882	418	GGATCTAAAATCACGCGAAC
sgRNA_3215	3834	2279	ATGTCAGAGTGGTTTTGATT
sgRNA_3216	843	391	CTTCTTGTAGAATTTCATTA
sgRNA_3217	1330	583	ATGCCTAATTCATCGCTTAT
sgRNA_3218	661	176	CACCCCATTTCATGTTGCAT
sgRNA_3219	1387	916	GAACCTGATGCTAATTTCGT
sgRNA_3220	1477	908	GATTGCCAAGCCAAAGCCTG
sgRNA_3221	1408	1003	GTTATTTGCTCTTTCGTTAT
sgRNA_3222	897	567	CGATGAACCAGCATACCTGC
sgRNA_3223	2077	915	GTTTTAATACAACGCCCATT
sgRNA_3224	1898	972	TCGCTCTTAATCATGATTTC
sgRNA_3225	1510	626	TATTTCATCGCCTCAAGCAA
sgRNA_3226	3381	1342	CCTCTCTATTGGCAACATAA
sgRNA_3227	4096	1890	CGCTCTTAAGAATAATTTGA
sgRNA_3228	2766	1393	ACGTAAAGATTGGAACCATT
sgRNA_3229	1336	758	GAATTTTGTATTGCTAAAGT
sgRNA_3230	1303	732	TAACGTGCCTAATTTGAGAT
sgRNA_3231	1833	869	CACCTAAGCCCGCACCACGT
sgRNA_3232	671	239	GTGTTTGGCGTGTCGAATAC
sgRNA_3233	1447	780	ATGTCTCTAGTATTATAAAT
sgRNA_3234	1430	940	GCCGAAAGTAGTTTGTTTTA
sgRNA_3235	640	163	TGTTGACGCAAGATTCCGGC
sgRNA_3236	147	50	GAAACAGGAAGTTTTCCGCT
sgRNA_3237	1068	542	AGAATTTTAGGGTAACTATC
sgRNA_3238	1424	605	AGAAAGGGAACTGAGCAAGC
sgRNA_3239	3940	1972	TTCAATACTAAGGGCATGAG
sgRNA_3240	6577	3163	CTGATTCACCAACAACAGAA
sgRNA_3241	3859	1810	AAATCGATAACCTGATTCAA
sgRNA_3242	1668	704	CTGGGAAATTGTCTTGATTT
sgRNA_3243	662	357	GCGGTGCCAATCCTGTTCTG
sgRNA_3244	704	273	GGCTTGTTCCCAAATGTTTT
sgRNA_3245	2600	1416	CTTTAAAAGTGGGCATTTCA
sgRNA_3246	808	439	CGGAGTAGAGCTTAACAGGT
sgRNA_3247	965	539	CAAGCTGGGCTTGGGTGATT
sgRNA_3248	3181	1833	TATGGATAACGGCATTGCGA
sgRNA_3249	78	33	TTACAAAGCGTAATTTCGCT
sgRNA_3250	2023	857	AGAAGCAATAAACATACGTT
sgRNA_3251	1701	676	GCTTTTGGCGTGTGGTCGTT
sgRNA_3252	861	441	TCACAATCATTTGGTTTAGC
sgRNA_3253	1326	640	CGCCTTTAAAATATCTAAAT
sgRNA_3254	3330	1673	ATGGATCAGCTGGATTAGTT
sgRNA_3255	1841	1095	GAATATCACTGTGGCAAATA
sgRNA_3256	4726	2642	ATCTACGGCAAATGAGTGAG
sgRNA_3257	827	686	TGCACAACAATTTTGGTGAT
sgRNA_3258	2438	1198	AAATTGAATGCTGGCAGTAG
sgRNA_3259	4104	2130	TAAAGCAATCACACCAGAAA
sgRNA_3260	486	259	CTTCTTCTCGCTCATTTAAT
sgRNA_3261	478	269	GGTCGAAATGACACCAAAAT
sgRNA_3262	306	137	CGCGTAATACCACAAGGCGT
sgRNA_3263	2794	1770	CTTGCTGGCACGCCCTCGGG
sgRNA_3264	4855	2513	AAAGGGGATTAAATCGGGTA
sgRNA_3265	353	260	TATCAGCTTCAAAGCGGAAG
sgRNA_3266	435	105	TTTTGCTACGGTAAATGCAC
sgRNA_3267	999	477	AAATTTCTGCTGAATAGTGC
sgRNA_3268	22	13	GGCGGTGAGTACCGCTAAAG
sgRNA_3269	1019	336	CAGGGCTTTGACTAAATCAG
sgRNA_3270	240	96	GGCGATAGCCTTCTTTAATC
sgRNA_3271	1618	861	CTTAATCAGGCTTTCACGGT
sgRNA_3272	1344	589	TTTAGCAAGTAGTGCCTCGT
sgRNA_3273	1441	803	TTAGGCTTAATTTTAAATGT
sgRNA_3274	2068	1348	AAAGGCACACGCAAAGCGGA
sgRNA_3275	1819	988	ACGGCCATTCTTTCCCATTG
sgRNA_3276	1303	637	TTCTTCACCAAACATTAAGC
sgRNA_3277	805	455	TAGCACGACTGACCTTGTTC
sgRNA_3278	1434	652	TGCTCTTCTTCAATAAGAAA
sgRNA_3279	1297	929	GTTTCTGTGTTATTTGTATC
sgRNA_3280	2410	1299	CATCGGGCGATAACGATTGA
sgRNA_3281	288	164	GGTAGCCACAGTGTGCCGTC
sgRNA_3282	1692	911	TTGTAGCCCTCGTTTAAGTG
sgRNA_3283	1851	903	TTCGCCGTTATGCCATGTTA
sgRNA_3284	3431	1570	AATCAGGGTAGAGAGTGTCG
sgRNA_3285	1207	545	GTTTCCACGCTAACCCTACT
sgRNA_3286	2161	1359	TGTGCTTTTAACGGGGGCCA
sgRNA_3287	532	424	TTGCCCGATAAACGGTAGCG
sgRNA_3288	281	144	TAGCAATGCAAAATGCAATT
sgRNA_3289	1635	941	TTCCTGTTTCTTGTTCATAT
sgRNA_3290	1221	459	CGTACACAGTAAGGGCAGCC
sgRNA_3291	1770	1024	AGATCATCATTCCACATTTC
sgRNA_3292	1747	789	AGGCACGTTTCCCACCATTG
sgRNA_3293	1727	1185	ATTAAGTAGAACATTTTGAT
sgRNA_3294	1486	650	TTTGTGTGATGTCTTTAAAT
sgRNA_3295	759	358	TATATCGTTCACACAGTGCG
sgRNA_3296	750	324	ACAGGATTAAATGTTCGCCT
sgRNA_3297	28	0	CTCGCTTGAGCGAGTTGAGA
sgRNA_3298	2801	2002	TCTTGAAGATCAGGCTGTTT
sgRNA_3299	2179	1132	AGTCTCGGCAATTTTAGGTG
sgRNA_3300	2149	791	AGTATAATTTTCATAAGTAA
sgRNA_3301	1016	765	GATGAGCGGTGGCTTGTGCA
sgRNA_3302	944	474	GTTTCTCAAGATATTTTAGG
sgRNA_3303	912	565	TCCACGCATGGGTGTGAGTT
sgRNA_3304	2741	1397	CAAACAATAACCGATACTAA
sgRNA_3305	1860	1137	TTTAGGCTCGCTCACTTTAA
sgRNA_3306	2067	660	GAAAGCGTTGGATCATCCGT
sgRNA_3307	1329	788	CAGTGGGCCAAAATCATTTT
sgRNA_3308	1188	590	CCGCTATAACCTTTATAATT
sgRNA_3309	648	249	GAACCAAATTTACCTAATAC
sgRNA_3310	2256	904	ACTCGCTCTAAACAAGGTGT
sgRNA_3311	1913	1087	TGTATTCCACGCTTTACAAG
sgRNA_3312	1025	494	AATCGCTTGTTTGGCGGTTA
sgRNA_3313	3250	1637	CATTTGATTCTGTTGTATTT
sgRNA_3314	1336	1046	AATGTCGCCGATTGTAAAGC
sgRNA_3315	2926	1492	GCTTTTGGAACCCATTACAA
sgRNA_3316	561	235	AAGGCAATTTGCCAATGGCT
sgRNA_3317	3376	1556	AGTAACATGCCGTAAATAAA
sgRNA_3318	1437	858	AATTGCTACCCAAATTTCAT
sgRNA_3319	946	535	ATATTCACTCTTATTCATTA
sgRNA_3320	2385	1291	AATGCTGAGATCAAAACCCA
sgRNA_3321	2694	1295	AATTTGGCGACTGAGAGATA
sgRNA_3322	2716	1118	ATAACGAGAGCCAACAATAT
sgRNA_3323	2506	1249	TTGAGTAAGATAATTAGACA
sgRNA_3324	1655	712	ACTTTGTCCAGCAAGCATAT
sgRNA_3325	513	126	CATCACCATTTGGGTGGCGT
sgRNA_3326	1283	848	GTGCGTTACTTTCCACTGAA
sgRNA_3327	1066	368	GCTTTTGATGGCTTCACCAT
sgRNA_3328	2666	1628	TTTTCCTGAATGAGTATGTG
sgRNA_3329	610	129	CCGAGAAGTTGGACAACCGC
sgRNA_3330	1679	866	TGGAACTGACTGCAACACTC
sgRNA_3331	2420	1118	TTTAATGGTGAGTAAAATTT
sgRNA_3332	295	95	CCTTAATATATAAGGACATA
sgRNA_3333	1702	1212	TATTAATGGCCGAAAACACT
sgRNA_3334	617	260	AGAAACGCGCTCCGTTCCCC
sgRNA_3335	1707	850	CGCTAATTTACTCGCATACA
sgRNA_3336	3229	1967	AAGAGGTGGTGCGATAAGAG
sgRNA_3337	1923	1193	TTTTACACTAATTGCAGCAG
sgRNA_3338	312	145	TTTTCAGAGAAAACCACATC
sgRNA_3339	1718	773	TTGATTGAATTCTTCGAGTT
sgRNA_3340	1174	537	AGCTGTTAAATCAGTATCAT
sgRNA_3341	4825	2299	GTTAAAAGAGAAGATAGTGT
sgRNA_3342	1243	701	CTTGAAAAGAAAATTGTATT
sgRNA_3343	2387	1635	GTGATTATCGTGATAAATAG
sgRNA_3344	1952	1189	AAATTAGCGGTGTAAGCATA
sgRNA_3345	566	302	ACCCCCAGCGTGTAAGCCAC
sgRNA_3346	795	500	TAAATCTTGAATGGTCGCAC
sgRNA_3347	950	573	GTCATTTTGACCATTAGCAG
sgRNA_3348	2000	1062	TGCGGAGGTGCGTTTGGTGT
sgRNA_3349	536	299	TTTTGCGATCCCGTAAGCAA
sgRNA_3350	689	270	CAGGGTATGCTGTGATAATT
sgRNA_3351	2052	768	GGAACATAAAGGGAGGAACA
