# Supplementary material for: CRISPRi-seq in Haemophilus influenzae reveals genome-wide and medium-specific growth determinants
Source: PLoS Pathog. 2025 Oct 31;21(10):e1013650. doi: 10.1371/journal.ppat.1013650 (PMC12591398; doi:10.1371/journal.ppat.1013650)
Supplement: S3 Dataset — (XLSX) [file ppat.1013650.s003.xlsx]

## Sheet: BHI7
sgRNA	Target name	Target locus	baseMean	log2FC	lfcSE	stat	pvalue	padj
sgRNA_0001	gapA	HI_0001	139.158	-0.8146	0.122181	0	1	1
sgRNA_0002	L_00002	HI_0002	464.259	0.00733505	0.0813795	0	1	1
sgRNA_0004	L_00004	HI_0004	76.8074	0.0524826	0.185379	0	1	1
sgRNA_0006	L_00006	HI_0006	22.3946	0.397963	0.373258	0	1	1
sgRNA_0007	L_00007	HI_0006	478.741	0.0123568	0.0820093	0	1	1
sgRNA_0008	fdxH	HI_0007	38.2765	0.248716	0.278483	0	1	1
sgRNA_0009	L_00009	HI_0008	1130.5	-0.0374466	0.0524598	0	1	1
sgRNA_0010	L_00010	HI_0009	487.46	0.0210366	0.0794741	0	1	1
sgRNA_0011	rimI	HI_0010	426.409	-0.0919725	0.0864192	0	1	1
sgRNA_0012	holD	HI_0011	24.9611	-0.188553	0.303342	0	1	1
sgRNA_0014	era	HI_0013	286.428	-1.35253	0.0890507	-3.95878	7.53333e-05	0.000551705
sgRNA_0016	lepB	HI_0015	10.8072	-1.49701	0.463519	-1.07226	0.283604	1
sgRNA_0017	lepA	HI_0016	183.01	-0.560897	0.114489	0	1	1
sgRNA_0021	L_00021	HI_0020	351.417	-0.230115	0.0915785	0	1	1
sgRNA_0022	L_00022	NA	567.423	-0.0983339	0.0684287	0	1	1
sgRNA_0023	citF	HI_0022	410.435	0.066112	0.0834985	0	1	1
sgRNA_0024	L_00024	HI_0023	66.6174	-0.0243837	0.191808	0	1	1
sgRNA_0025	citD	HI_0024	218.737	0.0928763	0.114054	0	1	1
sgRNA_0026	citC	HI_0025	159.114	0.0307459	0.130429	0	1	1
sgRNA_0027	lipA	HI_0026	225.515	-1.63393	0.110624	-5.73048	1.00144e-08	8.90567e-08
sgRNA_0028	lipB	HI_0027	543.922	-0.579054	0.0713201	0	1	1
sgRNA_0029	L_00029	HI_0028	169.642	-0.709768	0.123664	0	1	1
sgRNA_0030	dacA	HI_0029	760.556	-0.0856071	0.0612292	0	1	1
sgRNA_0031	rlpA	HI_0030	333.227	-0.413133	0.0900554	0	1	1
sgRNA_0032	mrdB	HI_0031	962.524	-0.0106398	0.0658734	0	1	1
sgRNA_0034	L_00034	HI_0033	171.185	0.00262366	0.125877	0	1	1
sgRNA_0035	L_00035	HI_0034	307.925	0.052565	0.101021	0	1	1
sgRNA_0038	mreB	HI_0037	582.496	-0.0560636	0.0752679	0	1	1
sgRNA_0039	mreC	HI_0038	94.7383	-0.132019	0.169854	0	1	1
sgRNA_0040	mreD	HI_0039	367.985	0.0219913	0.0922951	0	1	1
sgRNA_0041	L_00041	HI_0040	104.115	-0.0391465	0.147101	0	1	1
sgRNA_0042	xthA	HI_0041	274.674	0.064121	0.107389	0	1	1
sgRNA_0043	L_00043	HI_0042	491.208	0.0625681	0.0743941	0	1	1
sgRNA_0044	L_00044	HI_0043	221.235	-0.0643711	0.144822	0	1	1
sgRNA_0045	L_00045	HI_0044	541.545	0.0802515	0.0749721	0	1	1
sgRNA_0046	L_00046	NA,NA	39.4923	-3.62966	0.340171	-7.7304	1.0721e-14	1.22136e-13
sgRNA_0048	L_00048	HI_0046	258.647	-0.0228861	0.100146	0	1	1
sgRNA_0049	eda	HI_0047	52.6785	0.0499293	0.232398	0	1	1
sgRNA_0051	L_00051	HI_0048	329.084	0.278345	0.145691	0	1	1
sgRNA_0053	L_00053	HI_0049	48.6402	0.262041	0.243912	0	1	1
sgRNA_0056	L_00056	HI_0052	673.35	0.0815052	0.070478	0	1	1
sgRNA_0057	L_00057	HI_0053	5.76163	-0.468488	0.628069	0	1	1
sgRNA_0059	L_00059	HI_0055	239.491	0.0904142	0.109547	0	1	1
sgRNA_0062	kdsB	HI_0058	201.405	-0.471698	0.10521	0	1	1
sgRNA_0065	rec2	HI_0061	363.687	-0.0290952	0.0883293	0	1	1
sgRNA_0066	dksA	HI_0062	335.442	0.100164	0.0922627	0	1	1
sgRNA_0068	folK	HI_0064	55.9898	0.0121909	0.18031	0	1	1
sgRNA_0070	amiB	HI_0066	475.371	-0.101581	0.074223	0	1	1
sgRNA_0075	ppnK	NA	556.903	0.0675211	0.0705341	0	1	1
sgRNA_0078	L_00078	HI_0074	549.143	-0.0396966	0.0717386	0	1	1
sgRNA_0079	L_00079	HI_0075	243.621	0.193504	0.0953871	0	1	1
sgRNA_0081	L_00081	HI_0078	15.1304	-2.05296	0.450075	-2.33953	0.019308	0.126996
sgRNA_0083	L_00083	HI_0080	243.185	0.0634048	0.108519	0	1	1
sgRNA_0084	L_00084	HI_0081	403.212	-0.0230827	0.0874254	0	1	1
sgRNA_0088	L_00088	HI_0085	359.388	-0.05834	0.0907921	0	1	1
sgRNA_0089	metB	HI_0086	330.315	-0.130209	0.0913494	0	1	1
sgRNA_0090	L_00090	NA,NA,NA	406.758	-3.79952	0.121272	-23.0847	6.59268e-118	3.83035e-115
sgRNA_0091	L_00091	HI_t01	156.638	-2.11267	0.137144	-8.11316	4.93187e-16	6.14018e-15
sgRNA_0092	L_00092	NA,NA	95.3605	-4.37936	0.296257	-11.4068	3.86474e-30	8.52689e-29
sgRNA_0160	L_00161	NA,NA,NA	87.2387	-4.17584	0.315806	-10.0563	8.61795e-24	1.48724e-22
sgRNA_0164	L_00165	HI_0090	190.62	-0.0448488	0.11639	0	1	1
sgRNA_0165	grk	HI_0091	9.91991	0.500905	0.583825	0	1	1
sgRNA_0167	L_00168	HI_0093	137.394	0.349637	0.146966	0	1	1
sgRNA_0169	L_00170	HI_0095	245.912	0.116914	0.102317	0	1	1
sgRNA_0172	hitB	NA	434.643	-0.0412563	0.0878821	0	1	1
sgRNA_0177	htpG	HI_0104	379.579	0.0674786	0.0944315	0	1	1
sgRNA_0178	L_00179	HI_0105	116.665	0.0378412	0.155704	0	1	1
sgRNA_0183	L_00184	HI_0106	427.612	-1.39862	0.0799991	-4.98287	6.26487e-07	5.1266e-06
sgRNA_0184	corB	NA	667.97	0.0104767	0.249539	0	1	1
sgRNA_0187	L_00188	HI_0109	419.859	-0.0849459	0.0754096	0	1	1
sgRNA_0188	serS	HI_0110	25.1833	-2.71844	0.366042	-4.69466	2.6705e-06	2.10619e-05
sgRNA_0189	gst	HI_0111	172.218	0.0983642	0.132367	0	1	1
sgRNA_0190	hemR	HI_0113	482.916	-0.0757384	0.0774505	0	1	1
sgRNA_0191	L_00192	HI_r01,HI_r04,HI_r16,HI_r15,HI_r12,HI_r09	42.3748	-5.20099	0.57061	-7.36229	1.8078e-13	1.90969e-12
sgRNA_0192	L_00193	HI_r02,HI_r05,HI_r17,HI_r14,HI_r11,HI_r08	180.54	-4.46499	0.222999	-15.5382	1.91414e-54	1.45059e-52
sgRNA_0193	L_00194	HI_t02,NA,NA	125.424	-4.9666	0.299574	-13.2408	5.09866e-40	1.97488e-38
sgRNA_0194	L_00195	HI_r03,HI_r06,HI_r18,HI_r13,HI_r10,HI_r07	117.573	-3.06779	0.191636	-10.7902	3.82847e-27	7.333e-26
sgRNA_0195	L_00196	HI_t03,NA	112.563	-3.9327	0.245118	-11.9645	5.454e-33	1.41885e-31
sgRNA_0196	L_00197	HI_t04	14.2644	-4.60806	0.768853	-4.69279	2.69504e-06	2.11597e-05
sgRNA_0197	L_00198	HI_t05	128.555	-4.23764	0.246353	-13.1423	1.88522e-39	6.99134e-38
sgRNA_0199	L_00200	HI_t06	124.764	-4.63957	0.281237	-12.9413	2.63163e-38	9.17388e-37
sgRNA_0202	L_00203	HI_0119	684.64	0.00911823	0.0637756	0	1	1
sgRNA_0203	L_00204	HI_0120	473.956	0.0696342	0.0799615	0	1	1
sgRNA_0204	L_00205	HI_0121	281.05	0.0543535	0.102866	0	1	1
sgRNA_0205	L_00206	HI_0122	333.174	0.281991	0.0932826	0	1	1
sgRNA_0207	pgsA	HI_0123	773.785	-0.00378193	0.0579235	0	1	1
sgRNA_0208	L_00212	HI_0124	90.7685	-2.54399	0.19274	-8.01075	1.14008e-15	1.38962e-14
sgRNA_0210	L_00214	HI_0132	894.271	-0.299959	0.054594	0	1	1
sgRNA_0211	dcd	HI_0133	181.548	0.319047	0.11368	0	1	1
sgRNA_0212	L_00216	HI_0134	521.553	0.140351	0.0778669	0	1	1
sgRNA_0213	L_00217	HI_0135	201.792	-1.72438	0.113217	-6.39813	1.57289e-10	1.50634e-09
sgRNA_0214	L_00218	HI_0136	120.149	-2.64227	0.175888	-9.33704	9.90643e-21	1.4758e-19
sgRNA_0215	L_00219	HI_t07,NA,NA	51.1572	-3.46693	0.312551	-7.89289	2.9526e-15	3.4082e-14
sgRNA_0216	L_00221	HI_0137	194.767	-2.06498	0.121236	-8.78432	1.57315e-18	2.14218e-17
sgRNA_0220	nagB	HI_0141	306.484	-0.0231771	0.0952426	0	1	1
sgRNA_0221	nanA	HI_0142	381.888	-0.0856276	0.0836509	0	1	1
sgRNA_0222	L_00227	HI_0143	218.495	0.184772	0.118291	0	1	1
sgRNA_0223	nanK	HI_0144	240.44	0.125569	0.119724	0	1	1
sgRNA_0224	nanE	HI_0145	369.021	0.059966	0.0857219	0	1	1
sgRNA_0226	L_00231	HI_0147	306.636	-1.43575	0.08911	-4.89001	1.0083e-06	8.17426e-06
sgRNA_0229	hflC	HI_0150	139.375	0.0475316	0.14064	0	1	1
sgRNA_0230	hflK	HI_0151	366.935	0.224401	0.0890044	0	1	1
sgRNA_0231	L_00236	HI_0152	15.0431	-0.423999	0.352786	0	1	1
sgRNA_0232	dcuB2	HI_0153	400.111	0.0974463	0.0837781	0	1	1
sgRNA_0233	acpP	HI_0154	81.0552	-1.99959	0.189638	-5.27106	1.35639e-07	1.14766e-06
sgRNA_0235	fabD	HI_0156	106.137	-0.365792	0.135514	0	1	1
sgRNA_0236	fabH	HI_0157	204.946	-1.22014	0.107117	-2.05511	0.0398682	0.258328
sgRNA_0237	L_00242	HI_0158	159.293	-2.43427	0.143882	-9.96839	2.09598e-23	3.41429e-22
sgRNA_0239	psd	HI_0160	271.41	-0.847339	0.101439	0	1	1
sgRNA_0240	gor	HI_0161	103.954	-0.173269	0.151993	0	1	1
sgRNA_0241	L_00246	HI_0162	275.986	0.227409	0.104405	0	1	1
sgRNA_0242	bolA	HI_0163	426.07	0.0319283	0.0779525	0	1	1
sgRNA_0244	L_00249	HI_0166	11.4005	-0.829239	0.447849	0	1	1
sgRNA_0245	nqrC	HI_0167	340.85	-0.247833	0.0841321	0	1	1
sgRNA_0246	nqrD	HI_0168	121.406	-0.260728	0.140219	0	1	1
sgRNA_0247	nqrE	HI_0170	141.309	-0.405813	0.123853	0	1	1
sgRNA_0248	L_00253	HI_0171	234.232	-0.770623	0.0992793	0	1	1
sgRNA_0253	rluD	HI_0176	295.078	-0.276394	0.092217	0	1	1
sgRNA_0254	L_00259	HI_0177	322.826	-0.61197	0.098724	0	1	1
sgRNA_0256	pflA_1	HI_0179	21.8202	0.502519	0.384361	0	1	1
sgRNA_0257	pflB	HI_0180	191.74	-0.270272	0.113264	0	1	1
sgRNA_0258	focA	HI_0181	88.4779	0.0579185	0.173048	0	1	1
sgRNA_0263	L_00268	HI_0185	814.149	0.147147	0.0631734	0	1	1
sgRNA_0264	L_00269	HI_0186	727.958	-0.0195587	0.0640904	0	1	1
sgRNA_0265	L_00270	HI_0187	370.459	0.050873	0.0993528	0	1	1
sgRNA_0266	tatB	HI_0187	98.5606	0.186547	0.161916	0	1	1
sgRNA_0267	L_00272	HI_0188	452.676	0.00640376	0.0791904	0	1	1
sgRNA_0268	gdhA	HI_0189	280.333	-0.0153474	0.100095	0	1	1
sgRNA_0269	fur	HI_0190	57.18	-3.31531	0.290741	-7.96346	1.67294e-15	1.98363e-14
sgRNA_0270	fldA	HI_0191	113.342	-2.67853	0.195194	-8.59929	8.02094e-18	1.08376e-16
sgRNA_0271	L_00276	HI_0193	538.697	0.0657688	0.0768059	0	1	1
sgRNA_0272	L_00277	HI_0192	210.091	-0.210346	0.113041	0	1	1
sgRNA_0276	mepA	HI_0197	243.492	-4.52923	0.194358	-18.1584	1.10139e-73	2.13302e-71
sgRNA_0278	msbB	HI_0199	144.243	-1.0448	0.123889	-0.361648	0.717615	1
sgRNA_0280	rplS	HI_0201	53.1625	-3.80353	0.328119	-8.54426	1.29365e-17	1.72124e-16
sgRNA_0282	L_00287	HI_0203	148.307	-4.76965	0.25129	-15.0012	7.21116e-51	5.02762e-49
sgRNA_0283	L_00288	HI_0204	146.532	-3.89277	0.200369	-14.4372	3.01909e-47	1.64446e-45
sgRNA_0284	L_00289	HI_0205	1034.02	0.07855	0.0593734	0	1	1
sgRNA_0286	aroK	HI_0207	130.224	-2.90769	0.171052	-11.1528	6.94266e-29	1.42365e-27
sgRNA_0287	aroB	HI_0208	346.223	-0.915678	0.0831037	0	1	1
sgRNA_0288	dam	HI_0209	380.904	-0.442381	0.0801752	0	1	1
sgRNA_0290	ribA	HI_0212	210.665	-0.63673	0.0964997	0	1	1
sgRNA_0295	hsdS2	HI_0216	480.152	0.175888	0.0810338	0	1	1
sgRNA_0298	hsdR2	HI_0218	2.45723	-1.14	1.10129	-0.127127	0.89884	1
sgRNA_0299	L_00304	HI_0219	216.343	-0.0193282	0.125444	0	1	1
sgRNA_0301	L_00306	HI_0220.2	166.175	0.244203	0.141759	0	1	1
sgRNA_0303	birA	HI_0220.1	573.827	-0.0794056	0.0679392	0	1	1
sgRNA_0304	L_00312	HI_0221	400.763	0.0397665	0.071369	0	1	1
sgRNA_0306	L_00314	HI_0223	242.708	-0.156202	0.1046	0	1	1
sgRNA_0307	L_00315	HI_0224	177.667	0.276777	0.129676	0	1	1
sgRNA_0308	nhaA	HI_0225	427.647	0.265257	0.0886198	0	1	1
sgRNA_0309	L_00317	HI_0226	102.287	0.226665	0.166239	0	1	1
sgRNA_0310	L_00318	HI_0227	117.066	0.152137	0.151428	0	1	1
sgRNA_0312	pnp	HI_0229	35.2634	0.159528	0.314099	0	1	1
sgRNA_0313	nlpL	HI_0230	194.18	-0.0472405	0.318882	0	1	1
sgRNA_0314	deaD	HI_0231	69.1695	-0.334055	0.173191	0	1	1
sgRNA_0315	L_00323	HI_0232	111.739	0.425687	0.427005	0	1	1
sgRNA_0316	L_00324	HI_0233	1570.18	0.000631545	0.0473499	0	1	1
sgRNA_0317	L_00325	NA	562.838	0.293308	0.113728	0	1	1
sgRNA_0318	L_00326	HI_0235	762.871	0.0391	0.0672337	0	1	1
sgRNA_0319	arsC	HI_0236	426.612	0.174103	0.0825093	0	1	1
sgRNA_0320	L_00328	HI_0237	719.312	0.0496896	0.0684127	0	1	1
sgRNA_0321	secF	HI_0239	176.662	-2.58129	0.145368	-10.8778	1.46992e-27	2.87873e-26
sgRNA_0322	secD	HI_0240	117.371	-2.57524	0.169924	-9.27025	1.85702e-20	2.71999e-19
sgRNA_0324	L_00332	HI_0242	734.238	-0.184413	0.0653283	0	1	1
sgRNA_0325	L_00333	HI_0243	803.684	0.0242704	0.0613197	0	1	1
sgRNA_0327	queA	HI_0245	28.2503	-0.269748	0.307699	0	1	1
sgRNA_0330	L_00338	HI_0249	16.7656	-0.0103662	0.378215	0	1	1
sgRNA_0331	ssb_2	HI_0250	43.7037	-4.54836	0.448998	-7.90285	2.72607e-15	3.16769e-14
sgRNA_0333	exbD	HI_0252	10.5925	-0.450366	0.496164	0	1	1
sgRNA_0334	exbB	HI_0253	477.718	-0.113116	0.0805455	0	1	1
sgRNA_0335	bcp	HI_0254	163.56	-0.0674722	0.140704	0	1	1
sgRNA_0337	L_00345	HI_0256	399.338	0.197772	0.0906534	0	1	1
sgRNA_0338	L_00346	HI_0257	261.287	0.210791	0.103877	0	1	1
sgRNA_0339	L_00347	HI_t08	43.574	0.224832	0.251578	0	1	1
sgRNA_0341	orfM	HI_0260	368.168	-0.169363	0.0881292	0	1	1
sgRNA_0342	L_00350	HI_0260.1	320.639	-0.863803	0.0883753	0	1	1
sgRNA_0344	hxuC_1	HI_0262	595.624	0.0349427	0.0750373	0	1	1
sgRNA_0345	hxuB	HI_0263	462.722	-0.00141794	0.0831782	0	1	1
sgRNA_0346	hxuA	HI_0264	540.794	-0.142835	0.0749433	0	1	1
sgRNA_0348	L_00356	HI_0266	198.34	-1.46991	0.114421	-4.10689	4.01017e-05	0.000299988
sgRNA_0350	murB	HI_0268	1335.33	0.588551	0.0638895	0	1	1
sgRNA_0351	rpoH	HI_0269	51.5441	-4.2986	0.392122	-8.41218	4.02473e-17	5.27452e-16
sgRNA_0354	pyrE	HI_0272	408.023	0.0962404	0.0863841	0	1	1
sgRNA_0355	rph	HI_0273	145.949	0.160354	0.121375	0	1	1
sgRNA_0356	gltX	HI_0274	248.308	-2.65089	0.119117	-13.8595	1.11513e-43	5.3991e-42
sgRNA_0357	L_00366	HI_t10,NA,NA,NA	8.59408	-0.620346	0.442334	0	1	1
sgRNA_0358	lpt6	HI_0275	117.109	0.0785814	0.156989	0	1	1
sgRNA_0361	L_00373	HI_0279	452.224	0.112352	0.0850284	0	1	1
sgRNA_0362	udp	HI_0280	400.287	-0.0208718	0.0847236	0	1	1
sgRNA_0363	L_00375	HI_0281	36.3744	-0.00377683	0.259752	0	1	1
sgRNA_0364	L_00376	HI_0282	528.07	-0.155277	0.0738237	0	1	1
sgRNA_0365	menD	HI_0283	135.256	-0.253847	0.128777	0	1	1
sgRNA_0367	L_00379	HI_0286	156.836	-0.511843	0.108885	0	1	1
sgRNA_0369	sdaA	HI_0288	0
sgRNA_0370	sdaC	HI_0289	0
sgRNA_0372	L_00387	HI_0293	0
sgRNA_0373	metJ	HI_0294	32.4386	-0.55401	0.269682	0	1	1
sgRNA_0374	rho	HI_0295	0
sgRNA_0376	pilC	HI_0297	0
sgRNA_0381	cutE	HI_0302	0
sgRNA_0382	L_00397	HI_0303	0
sgRNA_0383	L_00398	HI_0304	0
sgRNA_0384	yqgF	HI_0305	0
sgRNA_0393	proC	HI_0307	663.582	0.0506122	0.0738981	0	1	1
sgRNA_0394	hcaT	HI_0308	499.964	0.0474707	0.0744218	0	1	1
sgRNA_0397	ruvB	HI_0312	224.144	-0.343325	0.10326	0	1	1
sgRNA_0398	ruvA	HI_0313	329.034	-0.374118	0.0910666	0	1	1
sgRNA_0400	L_00417	HI_0315	43.7094	-0.081437	0.241872	0	1	1
sgRNA_0401	ntpA	HI_0316	636.865	-0.0135689	0.0707932	0	1	1
sgRNA_0402	L_00419	HI_0317	255.391	-3.22056	0.135006	-16.4479	8.68479e-61	1.08126e-58
sgRNA_0403	L_00420	HI_0318	786.58	-0.614421	0.0667681	0	1	1
sgRNA_0404	L_00421	HI_0319	48.913	0.217089	0.244806	0	1	1
sgRNA_0405	vapB1	HI_0321	107.752	-0.0998361	0.154479	0	1	1
sgRNA_0406	L_00423	HI_0322	157.829	0.564453	0.214879	0	1	1
sgRNA_0408	rnt	HI_0324	690.073	0.00338083	0.0669888	0	1	1
sgRNA_0409	L_00426	HI_0325	383.772	-0.361562	0.082487	0	1	1
sgRNA_0411	L_00429	HI_0328	91.429	-0.508372	0.161847	0	1	1
sgRNA_0412	L_00430	HI_0329	185.664	-0.559179	0.110327	0	1	1
sgRNA_0413	L_00431	HI_0330	204.544	0.25979	0.119674	0	1	1
sgRNA_0415	recO	HI_0332	198.325	-0.135008	0.106525	0	1	1
sgRNA_0416	rumA	HI_0333	514.524	0.0158848	0.0782837	0	1	1
sgRNA_0419	mog	HI_0336	191.754	-0.222496	0.113365	0	1	1
sgRNA_0420	glnB	HI_0337	313.697	0.0269614	0.0918592	0	1	1
sgRNA_0422	priA	HI_0339	39.4531	0.261422	0.263026	0	1	1
sgRNA_0423	trmB	HI_0340	576.386	0.107411	0.0722628	0	1	1
sgRNA_0424	L_00442	HI_0341	23.9602	0.176975	0.338015	0	1	1
sgRNA_0425	L_00443	HI_0342	226.877	0.0727153	0.109856	0	1	1
sgRNA_0426	napD	HI_0343	193.035	-0.534247	0.111244	0	1	1
sgRNA_0427	napA	HI_0344	0
sgRNA_0430	napB	HI_0347	178.836	0.251671	0.131681	0	1	1
sgRNA_0431	napC	HI_0348	568.585	0.0682619	0.0750807	0	1	1
sgRNA_0432	adk	HI_0349	0
sgRNA_0433	lic3C	HI_0350	382.089	0.118896	0.0887981	0	1	1
sgRNA_0436	L_00454	HI_0354	406.135	-1.41029	0.0856355	-4.7911	1.65867e-06	1.32012e-05
sgRNA_0437	L_00455	HI_0355	360.676	0.167701	0.0926489	0	1	1
sgRNA_0438	L_00456	HI_0357	770.459	0.125046	0.0643458	0	1	1
sgRNA_0440	hfeD	HI_0359	344.576	-0.050147	0.0876776	0	1	1
sgRNA_0441	hfeC	HI_0360	445.277	0.0285489	0.0760911	0	1	1
sgRNA_0442	hfeB	HI_0361	19.8116	-0.00708485	0.37998	0	1	1
sgRNA_0443	hfeA	HI_0362	51.7168	-0.511419	0.205822	0	1	1
sgRNA_0448	L_00466	HI_0367	70.1538	-3.24897	0.241935	-9.29574	1.46186e-20	2.15934e-19
sgRNA_0449	L_00467	HI_0368	193.384	-2.93786	0.146612	-13.2176	6.94256e-40	2.63063e-38
sgRNA_0450	hisS	HI_0369	251.629	-2.71742	0.117319	-14.6389	1.58549e-48	9.52933e-47
sgRNA_0451	L_00469	HI_0370	369.291	0.0955758	0.0955669	0	1	1
sgRNA_0452	L_00470	HI_0371	281.173	0.119264	0.101998	0	1	1
sgRNA_0453	fdx	HI_0372	74.5649	-0.880148	0.166053	0	1	1
sgRNA_0454	hscA	HI_0373	69.5794	-2.08904	0.203158	-5.36059	8.29495e-08	7.15748e-07
sgRNA_0456	hscB	HI_0375	89.0709	-2.56816	0.18764	-8.35727	6.41869e-17	8.28724e-16
sgRNA_0457	L_00475	HI_0376	205.888	-2.67281	0.138909	-12.0425	2.12451e-33	5.78597e-32
sgRNA_0458	nifU	HI_0377	62.7934	-2.72888	0.248473	-6.95803	3.45059e-12	3.41726e-11
sgRNA_0459	nifS2	HI_0378	61.9643	-2.76307	0.239316	-7.36713	1.74347e-13	1.85296e-12
sgRNA_0460	L_00478	HI_0379	242.57	-2.94448	0.140446	-13.8451	1.36216e-43	6.41688e-42
sgRNA_0461	L_00479	HI_0380	122.522	-0.134168	0.138121	0	1	1
sgRNA_0463	L_00482	HI_0381	104.572	0.37272	0.140372	0	1	1
sgRNA_0465	L_00484	HI_0383	642.596	0.680553	0.101939	0	1	1
sgRNA_0466	tolR	HI_0384	350.409	0.537167	0.0967789	0	1	1
sgRNA_0468	ybgC	HI_0386	233.408	0.442796	0.122369	0	1	1
sgRNA_0469	dinG	HI_0387	298.614	0.0761105	0.0938913	0	1	1
sgRNA_0470	L_00489	HI_0388	204.525	-1.32311	0.112924	-2.86127	0.00421948	0.028396
sgRNA_0472	lcfA	HI_0390.1	0
sgRNA_0477	L_00496	HI_0395	108.14	-0.823323	0.150891	0	1	1
sgRNA_0478	L_00497	HI_0396	418.947	-0.0616711	0.0823372	0	1	1
sgRNA_0480	adpP	HI_0398	149.05	-0.212483	0.142826	0	1	1
sgRNA_0481	icc	HI_0399	243.814	0.124509	0.142025	0	1	1
sgRNA_0482	L_00501	HI_0400	107.582	-0.125493	0.16247	0	1	1
sgRNA_0488	accA	HI_0406	101.689	-0.953436	0.150237	0	1	1
sgRNA_0489	znuB	HI_0407	101.991	-0.236716	0.154401	0	1	1
sgRNA_0491	L_00510	HI_0409	40.642	-1.09198	0.236767	-0.388463	0.697673	1
sgRNA_0492	tyrR	HI_0410	527.763	0.120192	0.0754005	0	1	1
sgRNA_0493	L_00512	HI_0411	344.106	0.000918411	0.100119	0	1	1
sgRNA_0494	rluC	HI_0412	437.184	-0.0372359	0.0853528	0	1	1
sgRNA_0496	L_00515	HI_0414	173.985	-0.0248478	0.135062	0	1	1
sgRNA_0497	thiM	HI_0415	323.966	-0.313845	0.0844845	0	1	1
sgRNA_0498	thiD	HI_0416	456.736	-0.0969067	0.0885885	0	1	1
sgRNA_0499	thiE	HI_0417	227.483	-0.174324	0.109262	0	1	1
sgRNA_0501	L_00520	HI_0419	237.023	0.250468	0.107914	0	1	1
sgRNA_0502	L_00521	HI_0422	242.164	-1.0543	0.097243	-0.558383	0.576583	1
sgRNA_0504	L_00523	HI_0424	173.912	-0.0331586	0.11805	0	1	1
sgRNA_0505	pssA	HI_0425	122.89	-0.802567	0.146741	0	1	1
sgRNA_0506	fadR	HI_0426	520.592	0.13269	0.0909226	0	1	1
sgRNA_0507	nhaB	HI_0427	132.263	-0.0241108	0.144788	0	1	1
sgRNA_0508	dsbB	HI_0428	770.716	0.150858	0.0638466	0	1	1
sgRNA_0509	glmS	HI_0429	465.414	-0.360733	0.073082	0	1	1
sgRNA_0510	nudC_1	HI_0430	138.088	-0.0799659	0.125948	0	1	1
sgRNA_0511	L_00530	HI_0431	240.128	0.165743	0.104469	0	1	1
sgRNA_0512	nudC_2	HI_0432	244.697	0.266358	0.107383	0	1	1
sgRNA_0513	L_00532	HI_0433	48.7289	-1.3054	0.211307	-1.4453	0.148373	0.926931
sgRNA_0514	L_00533	HI_0434	0
sgRNA_0516	comD	HI_0436	507.936	0.115365	0.0790396	0	1	1
sgRNA_0517	comC	HI_0437	150.697	-1.52906	0.13088	-4.04229	5.29319e-05	0.000392597
sgRNA_0518	comB	HI_0438	553.014	0.157001	0.0752727	0	1	1
sgRNA_0519	comA	HI_0439	270.724	-0.238771	0.100228	0	1	1
sgRNA_0520	L_00539	HI_0440	107.819	-0.186718	0.259186	0	1	1
sgRNA_0523	recR	HI_0443	329.091	-0.0290907	0.0919174	0	1	1
sgRNA_0525	secG	HI_0445	295.136	-0.325796	0.085063	0	1	1
sgRNA_0526	L_00545	HI_t12	541.307	-0.122772	0.07595	0	1	1
sgRNA_0527	fruA	HI_0446	62.374	-0.0779902	0.204745	0	1	1
sgRNA_0528	L_00547	HI_0447	991.946	-0.00571422	0.0550575	0	1	1
sgRNA_0529	fruB	HI_0448	501.549	-0.0613415	0.0726093	0	1	1
sgRNA_0532	vapX	HI_0451	146.219	0.0216811	0.135239	0	1	1
sgRNA_0535	L_00554	HI_0454	237.133	0.00265859	0.109291	0	1	1
sgRNA_0536	holB	HI_0455	129.54	-1.535	0.134954	-3.96428	7.36191e-05	0.000541427
sgRNA_0543	L_00562	HI_0461	149.459	-0.476904	0.127678	0	1	1
sgRNA_0544	lon	HI_0462	86.8143	0.091359	0.177984	0	1	1
sgRNA_0548	L_00567	HI_0466	191.555	0.15247	0.1265	0	1	1
sgRNA_0550	hisG	HI_0468	447.801	-0.0138418	0.0795321	0	1	1
sgRNA_0552	hisC	HI_0470	183.905	0.141143	0.126618	0	1	1
sgRNA_0553	hisB	HI_0471	160.171	0.129498	0.131376	0	1	1
sgRNA_0554	hisH	HI_0472	618.647	-0.307992	0.0668053	0	1	1
sgRNA_0556	hisF	HI_0474	594.833	0.155587	0.0774618	0	1	1
sgRNA_0557	hisI	HI_0475	70.0099	0.240778	0.206871	0	1	1
sgRNA_0558	tyrP	HI_0477	428.477	-0.745927	0.0777484	0	1	1
sgRNA_0559	atpC	HI_0478	58.5598	-0.498343	0.215504	0	1	1
sgRNA_0561	L_00580	HI_0480	370.442	-0.224977	0.089167	0	1	1
sgRNA_0562	L_00581	HI_0481	86.3759	-0.763111	0.168425	0	1	1
sgRNA_0563	atpH	HI_0482	98.7479	-0.536904	0.153633	0	1	1
sgRNA_0564	L_00583	HI_0483	288.72	-0.232098	0.0929621	0	1	1
sgRNA_0565	L_00584	HI_0484	316.649	-0.312623	0.0983466	0	1	1
sgRNA_0566	L_00585	HI_0485	218.021	-0.713566	0.104014	0	1	1
sgRNA_0567	L_00586	HI_0485.1	158.747	-0.392897	0.122694	0	1	1
sgRNA_0568	gidB	HI_0486	96.7922	-0.188893	0.168553	0	1	1
sgRNA_0569	L_00588	HI_0487	722.259	0.0174859	0.0631796	0	1	1
sgRNA_0571	L_00590	HI_0489	144.616	0.137073	0.141721	0	1	1
sgRNA_0572	luxS	HI_0491	349.275	0.162683	0.101663	0	1	1
sgRNA_0573	aphA	HI_0495	244.946	0.158023	0.106231	0	1	1
sgRNA_0574	L_00593	HI_0496	192.848	0.190775	0.119392	0	1	1
sgRNA_0575	hslU	HI_0497	148.95	0.156309	0.138077	0	1	1
sgRNA_0576	potD1_1	NA	209.099	-0.303967	0.116851	0	1	1
sgRNA_0577	ordL	HI_0499	94.0954	0.140826	0.173552	0	1	1
sgRNA_0580	rbsA	HI_0502	62.3077	0.0266795	0.204027	0	1	1
sgRNA_0581	rbsC	HI_0503	315.424	0.0360129	0.0963313	0	1	1
sgRNA_0582	rbsB	HI_0504	658.92	-0.323666	0.064765	0	1	1
sgRNA_0583	rbsK	HI_0505	420.346	0.133638	0.0865152	0	1	1
sgRNA_0585	L_00604	HI_0507	214.615	0.185463	0.115329	0	1	1
sgRNA_0586	menG	HI_0508	468.717	0.020362	0.0820889	0	1	1
sgRNA_0588	L_00607	HI_0510	0
sgRNA_0589	tehA	HI_0511	224.354	-0.148716	0.115809	0	1	1
sgRNA_0590	rpoC	HI_0514	77.8961	-3.15776	0.242191	-8.90936	5.1327e-19	7.15704e-18
sgRNA_0592	L_00611	HI_0516	86.2962	-4.411	0.286015	-11.9259	8.66935e-33	2.22216e-31
sgRNA_0593	L_00612	HI_0517	96.5865	-4.39053	0.276624	-12.2568	1.54458e-34	4.56305e-33
sgRNA_0594	deoD	HI_0518	141.434	-0.566143	0.122348	0	1	1
sgRNA_0595	L_00614	HI_0519	485.139	-0.272324	0.0750757	0	1	1
sgRNA_0598	L_00617	HI_0522	225.421	0.0881733	0.111379	0	1	1
sgRNA_0599	waaQ	HI_0523	12.6794	-0.0810643	0.438217	0	1	1
sgRNA_0600	L_00619	HI_0524	43.0015	-3.51196	0.345764	-7.26495	3.73181e-13	3.89494e-12
sgRNA_0602	L_00621	HI_0526	1033.08	-0.0309749	0.0602223	0	1	1
sgRNA_0603	L_00622	HI_0527	232.359	-0.041747	0.106976	0	1	1
sgRNA_0604	tyrQ	HI_0528	126.838	0.245237	0.144343	0	1	1
sgRNA_0605	tdk	HI_0529	385.425	-0.0329675	0.0903691	0	1	1
sgRNA_0606	gcp	HI_0530	100.091	-1.27384	0.148268	-1.84696	0.0647532	0.416475
sgRNA_0607	L_00626	HI_0531	6.64818	-5.3155	1.08495	-3.97758	6.962e-05	0.000514185
sgRNA_0608	dnaG	HI_0532	228.239	-2.3968	0.119044	-11.7334	8.58915e-32	2.07929e-30
sgRNA_0609	aspA_1	HI_0533	89.2385	-2.22181	0.18031	-6.77614	1.23429e-11	1.20188e-10
sgRNA_0611	ureH	HI_0535	648.297	0.0685155	0.0718927	0	1	1
sgRNA_0613	ureF	NA	325.704	0.173968	0.0930796	0	1	1
sgRNA_0614	ureE	HI_0538	254.08	0.534647	0.121908	0	1	1
sgRNA_0616	ureB	HI_0540	5.57224	1.14072	0.833249	0.168878	0.865892	1
sgRNA_0617	ureA	HI_0541	242.25	-0.0646279	0.110701	0	1	1
sgRNA_0618	groES	HI_0542	2.51703	-2.0366	0.902367	-1.14876	0.250656	1
sgRNA_0621	L_00640	HI_0545	155.082	-3.46661	0.168403	-14.6471	1.40537e-48	8.74844e-47
sgRNA_0623	L_00642	HI_0547	39.644	-3.45769	0.342494	-7.17586	7.18539e-13	7.36714e-12
sgRNA_0624	infA	HI_0548	96.0011	-2.97531	0.206374	-9.57149	1.0538e-21	1.63997e-20
sgRNA_0627	ksgA	HI_0549	6.98487	-0.539212	0.565173	0	1	1
sgRNA_0628	lic2A	HI_0550	212.264	0.0216532	0.136798	0	1	1
sgRNA_0631	gnd	HI_0553	62.5776	-2.55989	0.236598	-6.59297	4.31109e-11	4.17457e-10
sgRNA_0632	L_00651	HI_0554	242.58	-0.274285	0.103027	0	1	1
sgRNA_0634	zwf	HI_0558	344.761	-0.235079	0.0881692	0	1	1
sgRNA_0638	L_00657	HI_0562	90.7951	0.235875	0.178329	0	1	1
sgRNA_0639	asnC	HI_0563	17.7346	-0.240191	0.382369	0	1	1
sgRNA_0640	L_00659	HI_0564	357.519	-0.189462	0.0887007	0	1	1
sgRNA_0644	rpe	HI_0566	557.129	-0.783785	0.0623671	0	1	1
sgRNA_0645	L_00664	HI_0567	130.097	-1.54453	0.139537	-3.90242	9.52376e-05	0.000688793
sgRNA_0646	L_00665	HI_0568	471.048	0.0073576	0.0755877	0	1	1
sgRNA_0648	L_00667	HI_0570	342.859	-0.593146	0.0866875	0	1	1
sgRNA_0649	oxyR	HI_0571	691.019	0.186386	0.0662831	0	1	1
sgRNA_0650	L_00669	HI_0572	72.7308	0.1943	0.199302	0	1	1
sgRNA_0651	slyX	HI_0573	115.134	0.202419	0.156381	0	1	1
sgRNA_0654	L_00673	HI_0576	366.848	-0.354831	0.0796333	0	1	1
sgRNA_0655	L_00674	HI_0576.1	634.952	0.129622	0.0662775	0	1	1
sgRNA_0658	L_00677	HI_t16	265.036	-0.617276	0.101506	0	1	1
sgRNA_0659	L_00678	HI_t15	94.8501	-3.15501	0.229027	-9.40939	4.99036e-21	7.49845e-20
sgRNA_0660	L_00679	HI_t14	44.1926	-2.75892	0.298688	-5.88884	3.88917e-09	3.58668e-08
sgRNA_0661	L_00680	NA	184.409	-4.37804	0.20998	-16.0874	3.12445e-58	3.02551e-56
sgRNA_0665	L_00684	HI_0628	854.243	-0.0698556	0.0645621	0	1	1
sgRNA_0666	L_00685	HI_0627	238.321	-0.0190824	0.108833	0	1	1
sgRNA_0667	mscL	HI_0626	129.006	-0.846336	0.136045	0	1	1
sgRNA_0668	trkA_1	HI_0625	110.288	0.107654	0.162658	0	1	1
sgRNA_0669	trkA_2	HI_0624	333.505	-0.518665	0.0804739	0	1	1
sgRNA_0670	fmt	HI_0623	29.0916	-1.46446	0.258478	-1.7969	0.0723513	0.458575
sgRNA_0671	def	HI_0622	138.666	-0.44171	0.227462	0	1	1
sgRNA_0675	L_00695	NA,NA,NA	75.5302	-4.02903	0.307385	-9.85418	6.57505e-23	1.04185e-21
sgRNA_0676	L_00696	NA,HI_t18,NA	79.495	-4.10548	0.303168	-10.2434	1.26671e-24	2.23018e-23
sgRNA_0677	sxy	HI_0601	330.439	-0.0139029	0.090899	0	1	1
sgRNA_0678	recA	HI_0600	276.076	-0.41203	0.09388	0	1	1
sgRNA_0679	recX	NA	199.933	0.0601175	0.113727	0	1	1
sgRNA_0680	L_00701	HI_0597.1	809.85	-0.999889	0.0592954	0	1	1
sgRNA_0681	L_00702	HI_0597	507.839	-0.00221982	0.0736823	0	1	1
sgRNA_0682	L_00703	HI_0596	0
sgRNA_0683	L_00704	HI_0595	467.87	0.0969282	0.0853177	0	1	1
sgRNA_0684	arcD	HI_0594	349.387	0.0128432	0.128806	0	1	1
sgRNA_0688	pepE	HI_0587	212.97	1.5732	0.112496	5.09533	3.48142e-07	2.9034e-06
sgRNA_0689	L_00710	HI_0586	1213.37	0.0989548	0.0552705	0	1	1
sgRNA_0690	abgA	HI_0584	91.2875	0.495958	0.177358	0	1	1
sgRNA_0695	L_00716	HI_0581	4.81109	-3.36496	0.845012	-2.79872	0.00513052	0.0342625
sgRNA_0696	L_00717	HI_0580	116.754	-3.64692	0.213304	-12.4091	2.33142e-35	7.12924e-34
sgRNA_0697	fusA	HI_0579	65.1769	-3.24632	0.282507	-7.95137	1.84455e-15	2.15776e-14
sgRNA_0701	L_00722	HI_0634	245.033	-0.436065	0.0956161	0	1	1
sgRNA_0702	L_00723	HI_0636	263.848	0.0641024	0.102991	0	1	1
sgRNA_0703	trpS	HI_0637	217.057	-2.30672	0.116723	-11.1951	4.31103e-29	8.94538e-28
sgRNA_0704	L_00725	HI_0638	232.216	-0.230882	0.0974532	0	1	1
sgRNA_0705	purB	HI_0639	373.613	-2.31015	0.090124	-14.5372	7.04435e-48	4.09277e-46
sgRNA_0706	L_00727	HI_0640	54.6864	-2.93183	0.254516	-7.59022	3.19356e-14	3.56819e-13
sgRNA_0709	L_00730	NA	219.576	0.126083	0.113187	0	1	1
sgRNA_0710	L_00731	NA,NA	53.7688	-3.00156	0.284944	-7.02441	2.14976e-12	2.15346e-11
sgRNA_0711	L_00733	NA	6.58315	-5.21989	1.09236	-3.86309	0.000111962	0.000806407
sgRNA_0712	L_00734	HI_0645	447.663	-0.0273567	0.083334	0	1	1
sgRNA_0713	asd	HI_0646	348.969	-0.545062	0.0982476	0	1	1
sgRNA_0714	L_00736	HI_0647	688.314	-1.232	0.0696541	-3.33075	0.000866114	0.00603854
sgRNA_0716	L_00738	HI_0648	27.2641	0.311017	0.336318	0	1	1
sgRNA_0717	rep	HI_0649	128.521	-0.192085	0.139739	0	1	1
sgRNA_0719	kdtB	HI_0651	77.5977	-0.433855	0.180181	0	1	1
sgRNA_0720	kdtA	HI_0652	99.0134	-0.867869	0.14362	0	1	1
sgRNA_0726	L_00748	HI_0656.1	1075.68	0.0324231	0.0534304	0	1	1
sgRNA_0728	L_00750	HI_0659	504.223	0.0659902	0.0748152	0	1	1
sgRNA_0729	L_00751	HI_0660	267.436	0.0440767	0.106971	0	1	1
sgRNA_0733	cydD1	HI_0663	293.147	0.373509	0.198543	0	1	1
sgRNA_0738	glpX	HI_0667	389.343	0.103544	0.0828099	0	1	1
sgRNA_0739	L_00761	HI_0668	7.57197	0.506974	0.668342	0	1	1
sgRNA_0740	mioC	HI_0669	1.34017	0.329771	0.881224	0	1	1
sgRNA_0741	dtd	HI_0670	944.061	-0.0174163	0.0602191	0	1	1
sgRNA_0744	ftsB	HI_0673	592.752	-0.177913	0.0717824	0	1	1
sgRNA_0745	gpt_1	HI_0692	121.582	-1.70576	0.156624	-4.50607	6.60389e-06	5.07074e-05
sgRNA_0746	pepD	HI_0675	423.687	-0.535657	0.079706	0	1	1
sgRNA_0747	L_00769	HI_0676	271.93	0.318835	0.108491	0	1	1
sgRNA_0748	L_00770	HI_0677	198.493	0.243482	0.116023	0	1	1
sgRNA_0749	tpiA	HI_0678	184.234	-0.166837	0.108237	0	1	1
sgRNA_0751	L_00773	HI_0680	337.194	0.123375	0.0981647	0	1	1
sgRNA_0752	ilvY	HI_0681	245.904	-0.0705444	0.0919355	0	1	1
sgRNA_0753	ilvC	HI_0682	387.469	-0.453561	0.0733641	0	1	1
sgRNA_0755	glpB	HI_0684	670.532	-0.477213	0.0691704	0	1	1
sgRNA_0756	glpA	HI_0685	63.8672	-0.141607	0.19805	0	1	1
sgRNA_0757	L_00779	HI_0686	531.393	0.0479408	0.0750809	0	1	1
sgRNA_0759	glpF	HI_0690	523.509	0.0422029	0.0755118	0	1	1
sgRNA_0760	glpK	HI_0691	128.53	0.141919	0.149212	0	1	1
sgRNA_0765	ppx_1	HI_0695	630.798	-0.00280279	0.0692093	0	1	1
sgRNA_0768	slyD	HI_0699	41.0277	-0.105498	0.254127	0	1	1
sgRNA_0769	L_00791	HI_0700	111.606	-0.0911943	0.150475	0	1	1
sgRNA_0771	surE	HI_0702	67.1069	0.0582165	0.181894	0	1	1
sgRNA_0772	L_00794	HI_0703	103.071	-0.0306457	0.143375	0	1	1
sgRNA_0778	L_00800	HI_t17	259.907	-0.0940865	0.105857	0	1	1
sgRNA_0779	selA	HI_0708	394.896	0.280342	0.088017	0	1	1
sgRNA_0785	tig	HI_0713	344.73	-0.113944	0.0910144	0	1	1
sgRNA_0786	clpP	HI_0714	44.1228	-0.175156	0.238138	0	1	1
sgRNA_0787	clpX	HI_0715	356.442	0.0864106	0.0914179	0	1	1
sgRNA_0790	vacJ	HI_0718	302.596	-0.687774	0.0924448	0	1	1
sgRNA_0791	L_00813	HI_0719	148.873	-0.163769	0.130858	0	1	1
sgRNA_0792	htpX	HI_0720	101.446	0.103776	0.179063	0	1	1
sgRNA_0794	L_00816	HI_0722	37.9578	-0.850327	0.241147	0	1	1
sgRNA_0795	trkH	HI_0723	131.248	-0.632257	0.125898	0	1	1
sgRNA_0797	L_00824	HI_t13	171.86	-2.58251	0.143597	-11.0205	3.04464e-28	6.03046e-27
sgRNA_0798	psiE	HI_0601.1	86.303	-0.138198	0.165714	0	1	1
sgRNA_0799	hemY	HI_0602	291.991	-0.775838	0.0905802	0	1	1
sgRNA_0801	cya	HI_0604	280.901	-0.179111	0.0958643	0	1	1
sgRNA_0802	gpsA	HI_0605	101.607	-1.70919	0.156742	-4.5246	6.05103e-06	4.66679e-05
sgRNA_0803	cysE	HI_0606	40.8386	-1.33342	0.246957	-1.35011	0.17698	1
sgRNA_0804	L_00831	HI_0607	418.521	-0.155363	0.0786506	0	1	1
sgRNA_0805	L_00832	HI_0608	281.632	0.241354	0.105976	0	1	1
sgRNA_0806	folD	HI_0609	84.6168	-1.02885	0.16597	-0.173817	0.862009	1
sgRNA_0807	L_00835	NA	42.9119	-1.32026	0.215357	-1.48709	0.136991	0.858902
sgRNA_0808	L_00836	HI_0610	127.913	0.22764	0.154634	0	1	1
sgRNA_0810	fucU	HI_0612	363.283	0.00856948	0.0870623	0	1	1
sgRNA_0811	fucK	HI_0613	882.097	0.117806	0.0624792	0	1	1
sgRNA_0812	fucI	HI_0614	513.809	0.111931	0.0775455	0	1	1
sgRNA_0814	L_00842	HI_0616	908.099	-0.00552154	0.0650723	0	1	1
sgRNA_0817	glpR	HI_0619	471.941	-0.210662	0.0766943	0	1	1
sgRNA_0818	metQ	HI_0620	221.475	-0.138878	0.111853	0	1	1
sgRNA_0819	metI	HI_0620.1	308.404	-0.279168	0.0919949	0	1	1
sgRNA_0820	metN	HI_0621	316.517	-0.204814	0.0989125	0	1	1
sgRNA_0821	L_00849	HI_0621.1	249.881	-0.113554	0.10735	0	1	1
sgRNA_0822	L_00855	HI_0724	686.901	0.0549917	0.0676681	0	1	1
sgRNA_0823	L_00856	HI_0725	338.74	0.321621	0.101247	0	1	1
sgRNA_0824	narP	HI_0726	539.012	-0.0313123	0.0796198	0	1	1
sgRNA_0825	L_00858	HI_0727	237.404	0.191709	0.115441	0	1	1
sgRNA_0826	L_00859	NA	267.675	-0.0425151	0.107252	0	1	1
sgRNA_0827	cyaY	HI_0727.1	208.193	-0.283967	0.111384	0	1	1
sgRNA_0829	proS	HI_0729	90.1497	-2.94332	0.221143	-8.7876	1.5279e-18	2.09696e-17
sgRNA_0830	L_00863	HI_0730	192.154	-1.03137	0.113762	-0.275752	0.782739	1
sgRNA_0831	sufI	HI_0733	447.965	-0.0466449	0.0770306	0	1	1
sgRNA_0832	plsC	HI_0734	281.267	-1.85828	0.107722	-7.96752	1.61895e-15	1.93276e-14
sgRNA_0834	L_00867	NA	805.83	0.0763229	0.059444	0	1	1
sgRNA_0837	ilvD	HI_0738	343.398	-0.318817	0.078294	0	1	1
sgRNA_0838	L_00871	HI_0738.1	506.28	0.0755	0.0744019	0	1	1
sgRNA_0841	secB	HI_0743	154.689	-0.1821	0.120671	0	1	1
sgRNA_0843	dcuB	HI_0746	1093	0.0707069	0.0608821	0	1	1
sgRNA_0844	ndhA	HI_0747	168.148	-0.0227416	0.128154	0	1	1
sgRNA_0845	L_00878	HI_0748	58.2474	-1.51052	0.206198	-2.47587	0.0132911	0.0880849
sgRNA_0846	lexA	HI_0749	280.263	-0.550991	0.10182	0	1	1
sgRNA_0847	dapF	HI_0750	13.8851	-0.19614	0.420237	0	1	1
sgRNA_0848	tpx	HI_0751	452.36	0.0202671	0.0797619	0	1	1
sgRNA_0849	purL	HI_0752	537.254	-2.43571	0.0857059	-16.7515	5.5184e-63	7.3989e-61
sgRNA_0851	L_00884	HI_0755	206.769	-0.00121404	0.118875	0	1	1
sgRNA_0852	L_00885	HI_0756	273.497	0.244652	0.101562	0	1	1
sgRNA_0853	gpmA	HI_0757	352.893	-0.0930701	0.0824873	0	1	1
sgRNA_0855	mutY	HI_0759	508.685	0.049062	0.0803148	0	1	1
sgRNA_0857	L_00890	HI_0761	59.3598	-0.147675	0.207133	0	1	1
sgRNA_0858	L_00891	NA	29.891	-3.47474	0.403824	-6.12827	8.88373e-10	8.36991e-09
sgRNA_0859	L_00892	NA,NA	179.84	-3.88001	0.1823	-15.7982	3.19956e-56	2.65563e-54
sgRNA_0860	L_00893	HI_0762	312.865	0.0149087	0.0836593	0	1	1
sgRNA_0861	nadR	HI_0763	179.046	-2.66326	0.147653	-11.2647	1.96102e-29	4.16835e-28
sgRNA_0862	ribB	HI_0764	33.1223	-3.15841	0.371099	-5.81626	6.01791e-09	5.43483e-08
sgRNA_0868	ftsX	HI_0770	167.703	-0.136341	0.123234	0	1	1
sgRNA_0869	atoB	HI_0771	52.1185	0.0656104	0.230732	0	1	1
sgRNA_0871	L_00904	HI_0773	197.212	-0.0544435	0.121517	0	1	1
sgRNA_0872	atoD	HI_0774	23.0196	-0.212519	0.349288	0	1	1
sgRNA_0873	L_00906	HI_0775	87.7773	0.125441	0.184022	0	1	1
sgRNA_0874	rpsJ	HI_0776	123.588	-4.44911	0.26406	-13.0619	5.43859e-39	1.97489e-37
sgRNA_0875	L_00908	HI_0777	4.54438	-5.09484	1.13862	-3.59632	0.000322751	0.00227755
sgRNA_0876	L_00909	HI_0778	43.0763	-3.92073	0.38354	-7.61518	2.6333e-14	2.96119e-13
sgRNA_0877	rplW	HI_0779	168.726	-5.17316	0.281475	-14.826	9.9455e-50	6.66731e-48
sgRNA_0878	L_00911	HI_0780	44.1598	-5.12279	0.479911	-8.59075	8.64058e-18	1.1585e-16
sgRNA_0879	L_00912	HI_0781	0.400136	-1.80961	1.98098	-0.40869	0.682767	1
sgRNA_0880	L_00913	HI_0782	106.656	-4.9204	0.324745	-12.0722	1.48054e-33	4.16223e-32
sgRNA_0881	rpsC	HI_0783	0
sgRNA_0882	L_00915	HI_0784	45.5108	-4.69098	0.461024	-8.00605	1.18452e-15	1.43376e-14
sgRNA_0883	L_00916	HI_0785	127.795	-4.25406	0.252831	-12.8705	6.59865e-38	2.21182e-36
sgRNA_0884	L_00917	HI_0786	113.613	-3.6886	0.222856	-12.0643	1.63036e-33	4.51068e-32
sgRNA_0885	rpsQ	NA	113.157	0.112	0.158678	0	1	1
sgRNA_0886	L_00919	HI_0788	14.8586	-6.81822	1.06304	-5.47318	4.42026e-08	3.85226e-07
sgRNA_0888	L_00921	HI_0790	46.7865	-4.78957	0.48449	-7.82177	5.20841e-15	5.97254e-14
sgRNA_0889	L_00922	HI_0791	123.01	-5.23037	0.348635	-12.1341	6.9666e-34	2.0238e-32
sgRNA_0890	L_00923	HI_0792	89.9478	-4.82403	0.327677	-11.6701	1.81152e-31	4.26687e-30
sgRNA_0891	rplF	HI_0793	45.6571	-5.04098	0.506491	-7.97838	1.48265e-15	1.78225e-14
sgRNA_0892	L_00925	HI_0794	24.5083	-4.98532	0.680308	-5.85811	4.6816e-09	4.29475e-08
sgRNA_0893	L_00926	HI_0795	88.6402	-4.97874	0.358787	-11.0894	1.41208e-28	2.86192e-27
sgRNA_0894	rpmD	HI_0796	35.5422	-3.7504	0.393418	-6.99105	2.7284e-12	2.71749e-11
sgRNA_0895	L_00928	HI_0797	47.2513	-4.17398	0.41962	-7.56392	3.91096e-14	4.34191e-13
sgRNA_0896	secY	HI_0798	54.6426	-4.08068	0.363648	-8.47161	2.42023e-17	3.19581e-16
sgRNA_0897	L_00930	HI_0798.1	146.764	-2.16447	0.144613	-8.05232	8.12388e-16	9.97178e-15
sgRNA_0898	L_00931	HI_0799	66.8466	-3.60591	0.25993	-10.0254	1.17879e-23	1.99478e-22
sgRNA_0899	L_00932	HI_0800	5.29389	-5.41574	1.11822	-3.94889	7.8513e-05	0.0005702
sgRNA_0900	rpsD	HI_0801	58.8382	-3.52154	0.279596	-9.01852	1.90649e-19	2.70164e-18
sgRNA_0901	L_00934	HI_0802	81.3329	-3.04307	0.215002	-9.50257	2.0478e-21	3.10375e-20
sgRNA_0902	L_00935	HI_0803	67.709	-3.37152	0.247911	-9.56599	1.11131e-21	1.71417e-20
sgRNA_0904	L_00937	HI_0805	2.25016	1.59739	1.22217	0.488797	0.624985	1
sgRNA_0907	dxr	HI_0807	97.5039	-0.398789	0.146063	0	1	1
sgRNA_0908	frr	HI_0808	203.839	-0.929017	0.114879	0	1	1
sgRNA_0909	L_00942	HI_0809	167.751	-0.0156907	0.129582	0	1	1
sgRNA_0910	hslO	HI_0810	332.349	-0.315332	0.0877489	0	1	1
sgRNA_0911	argH	HI_0811	256.713	-0.255123	0.105249	0	1	1
sgRNA_0912	galU	HI_0812	129.827	0.10603	0.152065	0	1	1
sgRNA_0913	L_00946	HI_0813	226.546	-0.0680419	0.104466	0	1	1
sgRNA_0914	alaS	HI_0814	119.815	-3.12838	0.186761	-11.3963	4.36511e-30	9.51049e-29
sgRNA_0915	L_00948	HI_0815	448.337	0.224796	0.0844214	0	1	1
sgRNA_0916	pepP	HI_0816	283.478	0.0709235	0.114193	0	1	1
sgRNA_0917	L_00950	HI_0817	1250.33	-0.145337	0.0484015	0	1	1
sgRNA_0918	galM	HI_0818	740.124	0.0639053	0.0669365	0	1	1
sgRNA_0919	galK	HI_0819	446.391	0.218596	0.0801044	0	1	1
sgRNA_0921	L_00954	HI_0821	224.517	-0.0856262	0.107919	0	1	1
sgRNA_0922	mglB	HI_0822	357.294	0.0394481	0.0906857	0	1	1
sgRNA_0923	L_00956	HI_0823	147.979	-0.00147101	0.137184	0	1	1
sgRNA_0924	L_00957	HI_0824	588.552	0.104799	0.0807049	0	1	1
sgRNA_0925	L_00958	HI_0825	471.136	0.139203	0.0807884	0	1	1
sgRNA_0926	ispZ	HI_0826	655.187	0.122034	0.0789238	0	1	1
sgRNA_0927	L_00960	HI_0827	46.8312	-0.269962	0.259435	0	1	1
sgRNA_0928	L_00961	HI_0828	434.658	-0.0816216	0.0776407	0	1	1
sgRNA_0929	L_00962	HI_0829	421.354	-0.379444	0.07749	0	1	1
sgRNA_0930	trpR	HI_0830	210.532	0.00656428	0.115305	0	1	1
sgRNA_0932	frdD	HI_0832	298.024	0.153244	0.0999913	0	1	1
sgRNA_0933	frdC	HI_0833	133.241	0.163655	0.149421	0	1	1
sgRNA_0934	frdB	HI_0834	163.3	-0.35208	0.140687	0	1	1
sgRNA_0935	frdA	HI_0835	415.111	0.0138331	0.0856006	0	1	1
sgRNA_0936	genX	HI_0836	556.002	-0.278583	0.0706411	0	1	1
sgRNA_0937	cpxR	HI_0837	235.997	0.169542	0.112792	0	1	1
sgRNA_0938	smpA	HI_0838	76.6066	-0.428529	0.179754	0	1	1
sgRNA_0941	L_00974	HI_0841	16.3287	0.220526	0.408908	0	1	1
sgRNA_0942	L_00975	HI_0842	338.353	0.135005	0.0912752	0	1	1
sgRNA_0943	mobA	HI_0844	613.856	0.0307206	0.0689347	0	1	1
sgRNA_0944	L_00977	HI_0845	292.354	0.196844	0.139634	0	1	1
sgRNA_0945	dsbA	HI_0846	248.362	0.22794	0.107729	0	1	1
sgRNA_0946	L_00979	HI_0847	125.31	-0.165453	0.133311	0	1	1
sgRNA_0947	trmA	HI_0848	349.796	-0.00878651	0.0889243	0	1	1
sgRNA_0948	L_00981	NA	558.513	-0.609682	0.0737879	0	1	1
sgRNA_0949	L_00982	HI_0850	456.61	-0.556434	0.0854257	0	1	1
sgRNA_0950	mobB	HI_0851	692.13	0.199789	0.0680921	0	1	1
sgRNA_0951	L_00984	HI_0852	354.548	0.0342405	0.0912708	0	1	1
sgRNA_0952	hbpA	HI_0853	173.857	-0.264025	0.114347	0	1	1
sgRNA_0953	L_00986	HI_0854	60.6917	-1.12608	0.205897	-0.612323	0.540324	1
sgRNA_0954	L_00987	HI_0855	594.393	-0.261027	0.0695777	0	1	1
sgRNA_0955	polA	HI_0856	296.772	-0.915103	0.0895314	0	1	1
sgRNA_0956	L_00989	HI_0857	360.616	0.122	0.0965382	0	1	1
sgRNA_0961	L_00994	HI_0862	161.532	0.149673	0.135131	0	1	1
sgRNA_0963	typA	HI_0864	99.8497	-0.0943882	0.16834	0	1	1
sgRNA_0969	obgE	HI_0877	227.473	-2.37187	0.121382	-11.3021	1.28052e-29	2.75548e-28
sgRNA_0970	L_01003	HI_0878	427.78	-0.0281571	0.0808	0	1	1
sgRNA_0971	L_01004	HI_0879	219.597	-4.3795	0.197353	-17.1241	9.80554e-66	1.55373e-63
sgRNA_0972	rplU	HI_0880	16.1277	-4.35476	0.696344	-4.81767	1.45241e-06	1.16126e-05
sgRNA_0974	L_01007	HI_0882	160.312	-0.0418085	0.137887	0	1	1
sgRNA_0975	L_01008	HI_0883	270.218	-2.17695	0.117049	-10.0551	8.72097e-24	1.49026e-22
sgRNA_0976	arcA	HI_0884	211.056	-0.25408	0.111034	0	1	1
sgRNA_0977	dsbD	HI_0885	513.175	-0.0248436	0.0730648	0	1	1
sgRNA_0980	purD	HI_0888	358.599	-0.0304618	0.0915607	0	1	1
sgRNA_0983	coaE	HI_0890	148.945	-0.244847	0.130771	0	1	1
sgRNA_0984	L_01018	HI_0890	127.764	0.00569245	0.136672	0	1	1
sgRNA_0985	rhlB	HI_0892	479.734	-0.0408891	0.0760638	0	1	1
sgRNA_0987	L_01021	NA	1071.79	-0.147657	0.0547681	0	1	1
sgRNA_0989	L_01023	HI_0896	430.907	-0.00116979	0.0822893	0	1	1
sgRNA_0994	nudH	HI_0901	189.894	-1.61471	0.115485	-5.3229	1.02125e-07	8.76863e-07
sgRNA_0996	lgt	HI_0904	166.615	0.000829095	0.108224	0	1	1
sgRNA_0998	L_01032	HI_0906	154.867	0.0460634	0.125966	0	1	1
sgRNA_0999	L_01033	HI_0907	409.142	-0.0843114	0.0847201	0	1	1
sgRNA_1000	L_01034	HI_0908	269.73	0.155189	0.101058	0	1	1
sgRNA_1001	secA	HI_0909	52.5474	-2.41627	0.24844	-5.70063	1.19364e-08	1.0561e-07
sgRNA_1002	L_01036	HI_0910	341.204	0.162567	0.0933657	0	1	1
sgRNA_1003	kefBC	HI_0911	377.446	-0.0858134	0.0889229	0	1	1
sgRNA_1004	L_01038	HI_0912	252.627	0.0241229	0.108643	0	1	1
sgRNA_1005	rpsB	HI_0913	146.829	-4.50772	0.245004	-14.317	1.71304e-46	9.04795e-45
sgRNA_1006	tsf	HI_0914	136.827	-3.21008	0.176391	-12.5294	5.15365e-36	1.60407e-34
sgRNA_1007	lpxD	HI_0915	108.831	0.172671	0.15984	0	1	1
sgRNA_1008	omp26	HI_0916	166.643	-0.771892	0.112929	0	1	1
sgRNA_1009	yaeT	HI_0917	23.3475	-0.101729	0.312629	0	1	1
sgRNA_1010	L_01044	HI_0918	1099.1	-0.0045478	0.0531132	0	1	1
sgRNA_1011	cdsA	HI_0919	346.618	-2.76014	0.104761	-16.8015	2.37761e-63	3.45347e-61
sgRNA_1012	uppS	HI_0920	245.669	-3.11314	0.130694	-16.1685	8.40606e-59	8.61869e-57
sgRNA_1013	L_01047	HI_0921	38.3457	-3.78257	0.374383	-7.43242	1.06627e-13	1.16157e-12
sgRNA_1015	holA	HI_0923	430.06	0.124408	0.0760665	0	1	1
sgRNA_1016	L_01050	NA	183.45	-1.7498	0.123871	-6.05308	1.42103e-09	1.33164e-08
sgRNA_1017	glyS	HI_0924	176.353	-2.99515	0.157963	-12.6305	1.43371e-36	4.62768e-35
sgRNA_1019	L_01053	HI_0925	77.6622	-3.2347	0.245671	-9.09632	9.34423e-20	1.335e-18
sgRNA_1020	L_01054	HI_0926	191.639	-3.11677	0.144048	-14.6949	6.94982e-49	4.4865e-47
sgRNA_1021	L_01055	HI_0927	39.4556	-3.17878	0.336914	-6.46688	1.00049e-10	9.63455e-10
sgRNA_1024	L_01058	HI_0930	691.641	-0.246454	0.0731861	0	1	1
sgRNA_1025	L_01059	HI_0931	211.653	0.182797	0.115641	0	1	1
sgRNA_1026	eno	HI_0932	183.441	-0.700682	0.10674	0	1	1
sgRNA_1027	L_01061	HI_0933	114.575	0.395749	0.340393	0	1	1
sgRNA_1028	L_01062	HI_0934	540.777	0.0720173	0.0777277	0	1	1
sgRNA_1029	dsbE2	HI_0935	417.041	-0.052289	0.0810767	0	1	1
sgRNA_1030	nrfE	HI_0936	488.989	0.159147	0.0814131	0	1	1
sgRNA_1033	L_01067	HI_0939	755.862	0.04427	0.0714856	0	1	1
sgRNA_1035	L_01069	HI_0941	148.216	0.16764	0.132578	0	1	1
sgRNA_1037	L_01071	HI_0943	265.48	0.113638	0.0951097	0	1	1
sgRNA_1039	degS	HI_0945	115.672	0.00888452	0.154625	0	1	1
sgRNA_1040	mutM	HI_0946	41.3054	0.462055	0.266396	0	1	1
sgRNA_1041	ddc	HI_0946.1	441.389	0.201621	0.0815844	0	1	1
sgRNA_1042	L_01076	HI_0947	429.347	0.0065796	0.0826224	0	1	1
sgRNA_1043	L_01077	HI_0948	152.639	-0.440863	0.118471	0	1	1
sgRNA_1044	dat	HI_0949	83.6558	0.19979	0.178437	0	1	1
sgRNA_1045	L_01079	HI_0950	158.214	-4.23055	0.212034	-15.236	2.04034e-52	1.48179e-50
sgRNA_1046	rpmB	HI_0951	8.49864	-3.56071	0.820705	-3.12013	0.00180769	0.0123078
sgRNA_1048	dfp	HI_0953	179.632	0.0489057	0.119755	0	1	1
sgRNA_1052	crp	HI_0957	139.905	0.0432695	0.135299	0	1	1
sgRNA_1055	L_01089	HI_0960	325.301	-0.0352128	0.0911763	0	1	1
sgRNA_1056	L_01090	HI_0961	303.773	0.0171231	0.0996421	0	1	1
sgRNA_1057	ileS	HI_0962	26.4303	-3.05685	0.382231	-5.38119	7.3996e-08	6.41667e-07
sgRNA_1060	rpsT	HI_0965	104.452	-3.54929	0.220501	-11.5614	6.46514e-31	1.46347e-29
sgRNA_1061	L_01095	HI_0966	315.185	-1.24058	0.0896978	-2.68215	0.00731501	0.0486644
sgRNA_1064	aroQ	HI_0970	125.349	-0.242482	0.132806	0	1	1
sgRNA_1068	panF	HI_0975	265.941	-1.17884	0.109328	-1.63582	0.101878	0.643381
sgRNA_1069	L_01103	HI_0976	49.5146	-0.143035	0.232508	0	1	1
sgRNA_1073	smpB	HI_0981	115.863	-0.419196	0.13868	0	1	1
sgRNA_1074	L_01108	HI_0982	74.4684	-0.81365	0.156355	0	1	1
sgRNA_1075	L_01109	HI_0983	391.891	-0.229448	0.0790513	0	1	1
sgRNA_1077	smf	HI_0985	24.7248	0.436711	0.369085	0	1	1
sgRNA_1082	iga1	HI_0990	910.413	0.19645	0.0631578	0	1	1
sgRNA_1084	dnaN	HI_0992	112.378	-1.83608	0.152609	-5.47856	4.28798e-08	3.75575e-07
sgRNA_1085	dnaA	HI_0993	101.203	-3.55645	0.220869	-11.5745	5.55093e-31	1.29004e-29
sgRNA_1086	rpmH	HI_0994	341.919	-0.0387729	0.0916669	0	1	1
sgRNA_1088	L_01122	HI_0996	515.911	0.0367255	0.0981947	0	1	1
sgRNA_1089	L_01123	HI_0998	23.9552	-4.05195	0.529682	-5.76185	8.31962e-09	7.43646e-08
sgRNA_1090	rnpA	HI_0999	145.117	-0.581365	0.12638	0	1	1
sgRNA_1092	yidC	HI_1001	9.65543	-1.89949	0.498461	-1.80454	0.0711473	0.45259
sgRNA_1095	L_01129	HI_1005	260.803	0.0874837	0.103966	0	1	1
sgRNA_1100	thiP	HI_1020	465.539	0.0960033	0.0826662	0	1	1
sgRNA_1102	L_01136	HI_1022	498.048	0.143548	0.07623	0	1	1
sgRNA_1103	L_01137	HI_1023	138.476	-1.09602	0.118721	-0.808791	0.418635	1
sgRNA_1105	L_01139	HI_1034	956.5	0.11994	0.0535587	0	1	1
sgRNA_1107	L_01141	HI_1036	46.4219	-0.44992	0.235784	0	1	1
sgRNA_1112	L_01146	HI_1043	220.193	0.022025	0.108917	0	1	1
sgRNA_1113	L_01147	HI_1044	344.4	-0.0263756	0.0899631	0	1	1
sgRNA_1114	dmsC	HI_1045	864.092	0.0466107	0.0608054	0	1	1
sgRNA_1115	dmsB	HI_1046	65.497	0.164217	0.224975	0	1	1
sgRNA_1116	L_01150	HI_1047	412.049	-0.113958	0.0892401	0	1	1
sgRNA_1119	L_01153	HI_1050	502.306	-0.686627	0.0768214	0	1	1
sgRNA_1120	L_01154	HI_1051	324.264	-0.0308416	0.0910823	0	1	1
sgRNA_1121	L_01155	HI_1052	62.6476	-0.0441492	0.203912	0	1	1
sgRNA_1122	L_01156	HI_1053	180.701	-0.202483	0.115993	0	1	1
sgRNA_1127	mod	HI_1058	237.552	0.116122	0.10945	0	1	1
sgRNA_1129	lpxB	HI_1060	131.603	-2.48467	0.162087	-9.15972	5.20344e-20	7.49553e-19
sgRNA_1132	L_01166	HI_1064	239.596	0.00186993	0.112453	0	1	1
sgRNA_1133	pyrH	HI_1065	254.908	-0.93313	0.112196	0	1	1
sgRNA_1134	nrfD	HI_1066	233.667	0.0292621	0.105551	0	1	1
sgRNA_1135	L_01169	HI_1067	429.613	0.043768	0.0810029	0	1	1
sgRNA_1137	nrfA	HI_1069	390.904	-0.200736	0.121541	0	1	1
sgRNA_1138	L_01172	HI_1070	227.616	-0.0800773	0.11843	0	1	1
sgRNA_1140	L_01174	HI_1074	560.532	0.00630418	0.0772062	0	1	1
sgRNA_1143	cyoA	HI_1076	300.801	-1.71638	0.0965908	-7.41669	1.20085e-13	1.30005e-12
sgRNA_1146	L_01180	HI_1078	389.392	0.184478	0.0903488	0	1	1
sgRNA_1147	L_01181	HI_1079	1365.58	0.0626296	0.0551662	0	1	1
sgRNA_1148	L_01182	HI_1080	237.512	-1.90902	0.111906	-8.12308	4.54498e-16	5.69921e-15
sgRNA_1149	murA	HI_1081	49.2054	-0.333475	0.211354	0	1	1
sgRNA_1155	L_01189	HI_1087	9.67593	-0.0459616	0.583429	0	1	1
sgRNA_1156	sodA	HI_1088	0
sgRNA_1157	ccmA	HI_1089	94.7235	0.113968	0.181214	0	1	1
sgRNA_1160	ccmD	HI_1092	142.285	0.198428	0.143799	0	1	1
sgRNA_1161	ccmE	HI_1093	245.607	0.130619	0.111631	0	1	1
sgRNA_1162	ccmF	HI_1094	116.2	0.256908	0.163699	0	1	1
sgRNA_1165	L_01199	HI_1096	783.874	-0.0966819	0.0633574	0	1	1
sgRNA_1167	L_01201	HI_1099	447.754	0.0939164	0.0831646	0	1	1
sgRNA_1168	ligN	HI_1100	290.387	-0.254116	0.0927153	0	1	1
sgRNA_1169	zipA	HI_1101	77.8887	-0.0612673	0.169366	0	1	1
sgRNA_1171	cysK	HI_1103	133.018	-0.415444	0.150317	0	1	1
sgRNA_1174	L_01208	HI_1105	287.153	-0.104395	0.109552	0	1	1
sgRNA_1175	xylR	HI_1106	297.535	0.196338	0.102674	0	1	1
sgRNA_1176	L_01210	HI_1107	282.252	0.0273081	0.0984622	0	1	1
sgRNA_1178	xylA	HI_1112	482.943	-0.0220921	0.0785676	0	1	1
sgRNA_1179	xylB	HI_1113	275.466	-0.110486	0.101562	0	1	1
sgRNA_1183	comM	HI_1117	447.162	0.123006	0.0829576	0	1	1
sgRNA_1184	engB	HI_1118	277.507	-2.40304	0.110216	-12.7299	4.03247e-37	1.32615e-35
sgRNA_1185	L_01219	HI_1119	154.102	-0.691661	0.124227	0	1	1
sgRNA_1186	L_01220	HI_1120	629.373	0.0126699	0.0699274	0	1	1
sgRNA_1187	oppD	HI_1121	184.333	0.128439	0.128353	0	1	1
sgRNA_1188	oppC	HI_1122	196.239	-0.100038	0.117813	0	1	1
sgRNA_1189	oppB	HI_1123	752.169	0.0725716	0.0627414	0	1	1
sgRNA_1191	talB	HI_1125	192.704	-0.663897	0.0985415	0	1	1
sgRNA_1192	L_01226	HI_1126.1	602.568	-0.0262823	0.063932	0	1	1
sgRNA_1194	mraW	HI_1130	471.749	-1.18592	0.0806388	-2.3056	0.0211327	0.138475
sgRNA_1195	ftsL	HI_1131	175.837	-1.2685	0.125333	-2.14226	0.0321727	0.210026
sgRNA_1196	ftsI	HI_1132	95.2708	-0.330473	0.144613	0	1	1
sgRNA_1197	murE	HI_1133	113.294	0.675736	0.147039	0	1	1
sgRNA_1200	murD	HI_1136	155.028	0.314901	0.124969	0	1	1
sgRNA_1201	ftsW	HI_1137	193.573	-0.210354	0.108073	0	1	1
sgRNA_1202	murG	HI_1138	86.8545	0.262392	0.160755	0	1	1
sgRNA_1203	murC	HI_1139	118.052	-0.173562	0.138774	0	1	1
sgRNA_1204	ddlB	HI_1140	161.303	0.44705	0.231553	0	1	1
sgRNA_1205	ftsQ	HI_1141	228.536	0.0597191	0.106652	0	1	1
sgRNA_1206	ftsA	HI_1142	197.729	0.243682	0.110319	0	1	1
sgRNA_1207	L_01241	HI_1143	3.3293	-3.48667	1.30557	-1.90467	0.0568231	0.366825
sgRNA_1209	pheA	HI_1145	377.076	0.0377843	0.0880982	0	1	1
sgRNA_1214	L_01248	HI_1150	206.958	-3.79788	0.17434	-16.0484	5.86209e-58	5.3777e-56
sgRNA_1215	L_01249	HI_1151	181.065	-2.75823	0.147458	-11.9236	8.91904e-33	2.25303e-31
sgRNA_1219	nrdG	HI_1155	968.455	-0.00483271	0.0583936	0	1	1
sgRNA_1220	cydC	HI_1156	295.964	0.248112	0.192905	0	1	1
sgRNA_1221	cydD	HI_1157	279.642	-0.132374	0.102724	0	1	1
sgRNA_1222	trxB	HI_1158	0
sgRNA_1223	L_01257	NA	0
sgRNA_1224	hemH	HI_1160	20.9651	-0.493746	0.347521	0	1	1
sgRNA_1228	L_01262	HI_1165	141.517	0.227315	0.144069	0	1	1
sgRNA_1229	L_01263	HI_1166	171.797	0.106092	0.130094	0	1	1
sgRNA_1232	L_01266	HI_1169	794.824	-0.428844	0.0680805	0	1	1
sgRNA_1233	L_01267	HI_1170	858.873	0.0114978	0.0608588	0	1	1
sgRNA_1235	metX_1	HI_1172	103.114	-3.30413	0.221828	-10.387	2.84127e-25	5.15868e-24
sgRNA_1236	sprT	HI_1173	102.758	0.0366461	0.154367	0	1	1
sgRNA_1240	artQ	HI_1178	167.838	-2.50551	0.140576	-10.7096	9.1805e-27	1.73931e-25
sgRNA_1245	dppF	HI_1184	53.1585	-0.809562	0.232773	0	1	1
sgRNA_1246	dppD	HI_1185	335.084	-0.71582	0.0932927	0	1	1
sgRNA_1247	dppC	HI_1186	264.951	-0.840894	0.113579	0	1	1
sgRNA_1248	dppB	HI_1187	247.667	-0.939833	0.103188	0	1	1
sgRNA_1250	L_01284	HI_1189	501.72	-0.0265082	0.0773478	0	1	1
sgRNA_1251	L_01285	HI_1190	173.575	0.0200148	0.123276	0	1	1
sgRNA_1252	queC	HI_1191	276.884	-0.0647885	0.0984414	0	1	1
sgRNA_1253	ilvE	HI_1193	108.205	0.0893725	0.198063	0	1	1
sgRNA_1254	L_01289	HI_1194	574.367	-0.31765	0.0723085	0	1	1
sgRNA_1255	L_01290	HI_1195	130.938	0.0757406	0.151004	0	1	1
sgRNA_1257	sucD	HI_1197	116.169	-0.299627	0.152533	0	1	1
sgRNA_1258	L_01293	HI_1198	79.4084	-0.446134	0.174046	0	1	1
sgRNA_1259	rluB	HI_1199	244.776	-0.424844	0.1068	0	1	1
sgRNA_1260	cysB	HI_1200	302.955	-0.198743	0.0987104	0	1	1
sgRNA_1261	L_01296	HI_1201	56.8747	-0.0605963	0.225433	0	1	1
sgRNA_1263	pta	HI_1203	269.438	-0.858056	0.0879431	0	1	1
sgRNA_1267	purF	HI_1207	390.406	0.169322	0.0950321	0	1	1
sgRNA_1270	mdh	HI_1210	230.03	-0.0658672	0.105186	0	1	1
sgRNA_1273	dsbC	HI_1213	639.024	-0.277894	0.0726246	0	1	1
sgRNA_1278	L_01313	HI_1218	248.157	-0.183038	0.111405	0	1	1
sgRNA_1279	cmk_1	HI_1646	56.7609	-3.15535	0.29227	-7.37451	1.64951e-13	1.76387e-12
sgRNA_1282	sapZ	HI_1643	875.601	0.267877	0.0700522	0	1	1
sgRNA_1283	L_01318	HI_1642	401.491	-0.0163058	0.0830353	0	1	1
sgRNA_1284	sapD	HI_1641	534.059	0.112738	0.0742039	0	1	1
sgRNA_1285	sapC	HI_1640	23.9815	-0.426267	0.327981	0	1	1
sgRNA_1286	sapB	HI_1639	782.178	-0.133525	0.0606681	0	1	1
sgRNA_1287	L_01322	HI_1638	145.374	-0.0449158	0.129258	0	1	1
sgRNA_1289	ppc	HI_1636	368.262	0.130948	0.093101	0	1	1
sgRNA_1290	purR	HI_1635	400.988	-0.16224	0.0816286	0	1	1
sgRNA_1291	L_01326	HI_1634	413.701	-0.0272887	0.0826284	0	1	1
sgRNA_1292	L_01327	HI_1633	403.742	0.016184	0.0749429	0	1	1
sgRNA_1294	L_01330	NA	31.6575	-3.28892	0.392754	-5.82788	5.6135e-09	5.096e-08
sgRNA_1295	L_01331	NA	66.7479	-3.70045	0.292404	-9.23534	2.57478e-20	3.73987e-19
sgRNA_1302	L_01339	HI_1623	376.87	0.0404129	0.0991092	0	1	1
sgRNA_1303	L_01340	HI_1624	376.434	-0.660831	0.0812439	0	1	1
sgRNA_1305	cbiM	HI_1621	508.656	-0.277231	0.0711222	0	1	1
sgRNA_1308	aspC	HI_1617	52.3628	0.276685	0.222298	0	1	1
sgRNA_1309	purK	HI_1616	302.314	-1.09464	0.0862794	-1.09684	0.272709	1
sgRNA_1313	pepN	HI_1614	173.843	0.256303	0.143274	0	1	1
sgRNA_1314	ribE	HI_1613	392.008	-1.34332	0.080171	-4.28233	1.84949e-05	0.000139553
sgRNA_1315	norM	HI_1612	387.201	-0.306526	0.0793826	0	1	1
sgRNA_1317	L_01354	HI_1610	45.7626	-2.09575	0.249083	-4.39915	1.08674e-05	8.23563e-05
sgRNA_1318	L_01355	HI_1609	66.6831	-3.69269	0.299138	-9.0015	2.22644e-19	3.12959e-18
sgRNA_1320	lolB	HI_1607	92.7089	-0.0662004	0.143975	0	1	1
sgRNA_1321	cca	HI_1606	145.091	-0.870261	0.131337	0	1	1
sgRNA_1322	L_01359	HI_1605	311.266	-0.441641	0.0952638	0	1	1
sgRNA_1325	L_01362	HI_1602	603.824	-0.0905333	0.0726373	0	1	1
sgRNA_1327	L_01364	HI_1600	887.278	0.114395	0.0617035	0	1	1
sgRNA_1328	L_01365	HI_1599,HI_1600	390.293	0.084831	0.0918003	0	1	1
sgRNA_1333	L_01371	HI_1598	285.462	0.0724936	0.0959764	0	1	1
sgRNA_1337	lolA_2	HI_1591	438.09	-0.72918	0.0768681	0	1	1
sgRNA_1341	aroA	HI_1589	95.3573	-2.50277	0.203773	-7.37473	1.64679e-13	1.76387e-12
sgRNA_1342	purU	HI_1588	143.129	-0.11096	0.126314	0	1	1
sgRNA_1343	L_01381	HI_1587	313.535	0.0929429	0.0987043	0	1	1
sgRNA_1344	L_01382	HI_1586	161.312	-1.39853	0.122233	-3.26037	0.00111267	0.00769596
sgRNA_1345	L_01383	HI_1585	171.085	-0.023367	0.108332	0	1	1
sgRNA_1348	L_01386	HI_1582	484.059	-0.111051	0.0735265	0	1	1
sgRNA_1354	dnaB	HI_1574	546.26	-2.90438	0.0853311	-22.3176	2.4954e-110	8.69897e-108
sgRNA_1355	pykA	HI_1573	86.2678	-1.50663	0.154884	-3.27106	0.00107147	0.00744052
sgRNA_1356	L_01394	NA	24.5017	0.39587	0.337326	0	1	1
sgRNA_1427	L_01466	HI_1572	358.045	-0.304769	0.0875338	0	1	1
sgRNA_1429	gpA	NA	370.792	-0.0247381	0.0870578	0	1	1
sgRNA_1430	L_01469	NA	335.599	-0.049865	0.0908696	0	1	1
sgRNA_1431	L_01470	HI_1563	195.411	-1.63417	0.112946	-5.61478	1.96807e-08	1.7325e-07
sgRNA_1438	prfA	HI_1561	242.685	-0.355353	0.0934514	0	1	1
sgRNA_1440	hemK	HI_1559	104.716	0.365829	0.150439	0	1	1
sgRNA_1441	L_01481	HI_1558	92.7693	0.0244507	0.146965	0	1	1
sgRNA_1442	kdsA	HI_1557	190.699	0.182517	0.114687	0	1	1
sgRNA_1443	L_01483	HI_1556	355.005	0.218705	0.0927519	0	1	1
sgRNA_1444	lolC	HI_1555	478.25	0.145653	0.0858109	0	1	1
sgRNA_1445	bioA	HI_1554	306.907	-0.0416136	0.0951917	0	1	1
sgRNA_1446	L_01486	HI_1553	180.76	0.247468	0.124914	0	1	1
sgRNA_1449	bioD-B	HI_1550	213.442	0.0943447	0.117849	0	1	1
sgRNA_1451	lolE	HI_1548	369.936	0.0750518	0.098057	0	1	1
sgRNA_1452	aroG	HI_1547	472.569	-0.0846935	0.0795507	0	1	1
sgRNA_1453	impA	HI_1546	354.971	-0.0874233	0.0885002	0	1	1
sgRNA_1454	L_01494	HI_1545	795.546	0.0329659	0.0602337	0	1	1
sgRNA_1456	L_01496	HI_1543	268.712	0.0222912	0.102993	0	1	1
sgRNA_1458	L_01498	HI_1541	235.296	0.185806	0.113778	0	1	1
sgRNA_1461	licB	HI_1538	482.502	-0.0182756	0.0811528	0	1	1
sgRNA_1464	L_01504	HI_1533	75.1817	-0.228114	0.162764	0	1	1
sgRNA_1468	parC	HI_1529	443.193	-1.74997	0.0787171	-9.52735	1.61349e-21	2.46694e-20
sgRNA_1469	parE	HI_1528	255.778	-2.38354	0.120355	-11.4954	1.39098e-30	3.1083e-29
sgRNA_1470	L_01510	HI_1527	439.393	-1.35267	0.0749227	-4.70708	2.51294e-06	1.99093e-05
sgRNA_1471	rfaE	HI_1526	369.279	0.0239291	0.0873007	0	1	1
sgRNA_1476	asnS	HI_1302	336.218	-2.34629	0.0996004	-13.5169	1.24334e-41	5.28572e-40
sgRNA_1478	nusB	HI_1304	630.645	-0.570754	0.123874	0	1	1
sgRNA_1479	L_01519	HI_1305	375.707	-0.0773804	0.0802755	0	1	1
sgRNA_1481	L_01521	HI_1307	391.372	0.0600258	0.0846927	0	1	1
sgRNA_1483	L_01523	HI_1309	658.253	-0.140678	0.0685957	0	1	1
sgRNA_1485	L_01525	HI_1311	180.728	-3.18221	0.158835	-13.7388	5.94451e-43	2.65674e-41
sgRNA_1486	pheT	HI_1312	19.9703	-2.93235	0.458112	-4.21808	2.46389e-05	0.00018511
sgRNA_1487	himA	HI_1313	151.781	-0.819518	0.12621	0	1	1
sgRNA_1488	L_01528	HI_1314	64.9734	0.158399	0.214751	0	1	1
sgRNA_1501	infC	HI_1318	89.0546	-3.94373	0.266688	-11.0381	2.50262e-28	5.01388e-27
sgRNA_1502	rpmI	HI_1319	31.6667	-5.51758	0.747758	-6.0415	1.52684e-09	1.42314e-08
sgRNA_1503	L_01543	HI_1320	136.501	-4.46884	0.256262	-13.5363	9.54825e-42	4.16065e-40
sgRNA_1507	L_01547	HI_1324	360.903	0.237161	0.0876836	0	1	1
sgRNA_1509	L_01549	HI_1326	163.592	0.274981	0.139266	0	1	1
sgRNA_1512	L_01552	HI_1328.1,HI_1329	876.9	-0.00866504	0.0597657	0	1	1
sgRNA_1514	greA	HI_1331	36.1471	0.10222	0.280103	0	1	1
sgRNA_1515	rrmJ	HI_1333	710.391	-0.0503935	0.0685328	0	1	1
sgRNA_1517	L_01557	HI_1335	156.234	-1.58598	0.126365	-4.63718	3.53189e-06	2.76057e-05
sgRNA_1522	L_01562	HI_1462	212.055	-0.0961023	0.107534	0	1	1
sgRNA_1524	L_01564	NA	249.808	-0.149102	0.100395	0	1	1
sgRNA_1527	L_01567	HI_1454	517.129	0.0896866	0.0737707	0	1	1
sgRNA_1528	L_01568	HI_1453	273.776	0.160538	0.109689	0	1	1
sgRNA_1529	L_01569	HI_1450	121.947	-0.0423018	0.147878	0	1	1
sgRNA_1531	moeA	HI_1448	775.314	0.137153	0.0634724	0	1	1
sgRNA_1532	folE	HI_1447	72.1745	-0.505856	0.167321	0	1	1
sgRNA_1536	rplM	HI_1443	39.5688	-3.64053	0.37166	-7.1047	1.20586e-12	1.22198e-11
sgRNA_1537	rpsI	HI_1442	11.4491	-6.45754	1.06653	-5.11708	3.10297e-07	2.60023e-06
sgRNA_1539	sspB	HI_1440	405.417	-0.0634074	0.0809709	0	1	1
sgRNA_1542	xseB	HI_1437	48.5846	-0.230389	0.199695	0	1	1
sgRNA_1544	L_01584	HI_1436	494.373	0.0141356	0.0780353	0	1	1
sgRNA_1546	cspD	HI_1434.1	394.382	0.165072	0.0861902	0	1	1
sgRNA_1547	L_01588	HI_1434	758.143	0.159153	0.0658009	0	1	1
sgRNA_1548	usg	HI_1433	40.6619	-0.189833	0.272171	0	1	1
sgRNA_1549	L_01590	HI_1432	109.369	0.0393987	0.156739	0	1	1
sgRNA_1550	L_01591	HI_1431	637.801	-0.00699397	0.067671	0	1	1
sgRNA_1552	purM	HI_1429	487.939	0.0568374	0.0758286	0	1	1
sgRNA_1553	purN	HI_1428	96.6886	-0.0407824	0.171583	0	1	1
sgRNA_1555	uspE	HI_1426	224.075	0.0351864	0.113783	0	1	1
sgRNA_1556	fnr	HI_1425	462.765	0.0405231	0.0815396	0	1	1
sgRNA_1557	L_01599	NA	67.9047	-0.0794123	0.210634	0	1	1
sgRNA_1559	L_01601	HI_1423	367.534	0.0375739	0.0936233	0	1	1
sgRNA_1560	L_01602	HI_1422	74.3194	-0.177681	0.192902	0	1	1
sgRNA_1582	L_01624	NA	307.945	0.0461347	0.0987078	0	1	1
sgRNA_1583	L_01625	HI_1416	342.322	0.142261	0.0970969	0	1	1
sgRNA_1584	L_01626	HI_1415,HI_1416	143.116	0.150241	0.146923	0	1	1
sgRNA_1585	L_01627	HI_1414	27.2149	0.556206	0.367219	0	1	1
sgRNA_1587	L_01629	HI_1411	253.972	0.100889	0.106735	0	1	1
sgRNA_1589	L_01631	HI_1409	48.0909	0.40634	0.242525	0	1	1
sgRNA_1592	pyrD	HI_1401	326.844	0.1203	0.0929149	0	1	1
sgRNA_1593	trpH	HI_1400	306.547	0.0129065	0.094665	0	1	1
sgRNA_1594	L_01636	HI_1399	800.331	0.106762	0.0684567	0	1	1
sgRNA_1598	holC	HI_1397	141.913	-3.30704	0.178022	-12.9593	2.08248e-38	7.40769e-37
sgRNA_1599	L_01642	HI_1395	80.7542	-3.16856	0.246528	-8.79643	1.41241e-18	1.95383e-17
sgRNA_1600	L_01643	HI_1394	75.6014	-4.19382	0.304135	-10.5013	8.52022e-26	1.57987e-24
sgRNA_1602	L_01645	HI_1391	38.6382	-3.322	0.321246	-7.22811	4.89766e-13	5.08133e-12
sgRNA_1605	trpC	HI_1389.1	482.617	0.069825	0.0790722	0	1	1
sgRNA_1608	trpG	HI_1388	204.145	0.0628611	0.110113	0	1	1
sgRNA_1609	trpE	HI_1387	267.143	0.0140117	0.101763	0	1	1
sgRNA_1611	ftnB	HI_1385	228.202	0.109904	0.117106	0	1	1
sgRNA_1612	ftnA	HI_1384	166.965	0.10831	0.141247	0	1	1
sgRNA_1614	pstC	HI_1382	85.7592	0.155418	0.170866	0	1	1
sgRNA_1615	pstA	HI_1381	436.633	0.10209	0.0850394	0	1	1
sgRNA_1616	pstB	HI_1380	264.462	0.0568552	0.10778	0	1	1
sgRNA_1617	phoB	HI_1379	183.363	0.202742	0.132646	0	1	1
sgRNA_1618	phoR	HI_1378	573.374	0.029991	0.114797	0	1	1
sgRNA_1619	sbcB	HI_1377	195.405	0.0618572	0.120052	0	1	1
sgRNA_1620	L_01663	HI_1376	98.4491	-0.607966	0.145977	0	1	1
sgRNA_1621	L_01664	HI_1375	487.368	-0.0205481	0.0817568	0	1	1
sgRNA_1626	L_01669	HI_1372	236.49	-0.226651	0.0997072	0	1	1
sgRNA_1633	L_01676	HI_1367	139.939	-2.96801	0.164048	-11.9966	3.70226e-33	9.77733e-32
sgRNA_1634	acpD	HI_1366	554.872	0.0467155	0.0717472	0	1	1
sgRNA_1635	topA	HI_1365	37.4944	-4.66031	0.484909	-7.54845	4.40453e-14	4.85892e-13
sgRNA_1637	pntB	HI_1363	49.0168	-0.288924	0.227742	0	1	1
sgRNA_1638	L_01681	HI_1362	272.615	0.0831628	0.10471	0	1	1
sgRNA_1639	glgP	HI_1361	877.517	0.0615862	0.0577603	0	1	1
sgRNA_1640	glgA	HI_1360	111.108	0.190922	0.153642	0	1	1
sgRNA_1641	glgC	HI_1359	72.2034	0.0341295	0.198365	0	1	1
sgRNA_1642	L_01685	HI_1358	337.549	-0.0514889	0.094436	0	1	1
sgRNA_1644	malQ	HI_1356	488.097	0.0813935	0.0795539	0	1	1
sgRNA_1646	L_01689	HI_1354	154.239	-3.10006	0.167148	-12.564	3.32951e-36	1.05515e-34
sgRNA_1647	cafA	HI_1353	272.552	-0.0459327	0.105333	0	1	1
sgRNA_1648	putP	HI_1352	162.339	0.0263042	0.136736	0	1	1
sgRNA_1649	L_01692	HI_1351	289.866	0.0397699	0.0938055	0	1	1
sgRNA_1650	cdd	HI_1350	497.689	0.13239	0.0784446	0	1	1
sgRNA_1651	L_01694	HI_1349	316.522	0.231917	0.0970121	0	1	1
sgRNA_1652	pepT	HI_1348	28.6798	0.639715	0.336424	0	1	1
sgRNA_1654	L_01697	HI_1346	214.541	-0.357501	0.108272	0	1	1
sgRNA_1655	L_01698	HI_1345	302.159	-0.705221	0.10781	0	1	1
sgRNA_1656	potD1_2	HI_1344	199.461	0.0483321	0.109706	0	1	1
sgRNA_1657	uupA	HI_1300	455.86	-0.382593	0.084232	0	1	1
sgRNA_1658	L_01701	HI_1299	449.433	-0.315595	0.0751911	0	1	1
sgRNA_1659	L_01702	HI_1298	583.313	-0.0216074	0.0699398	0	1	1
sgRNA_1660	L_01703	HI_1297	939.299	0.139929	0.05782	0	1	1
sgRNA_1661	L_01704	HI_1296	486.708	0.00497285	0.0764143	0	1	1
sgRNA_1663	L_01706	HI_1293	45.2901	-0.159696	0.237183	0	1	1
sgRNA_1667	truB	HI_1289	306.415	-0.00453145	0.093338	0	1	1
sgRNA_1668	rbfA	HI_1288	195.797	-0.123679	0.10526	0	1	1
sgRNA_1672	L_01715	HI_1285	489.427	0.0632861	0.0769763	0	1	1
sgRNA_1673	infB	HI_1284	105.795	-2.82872	0.190761	-9.58643	9.1188e-22	1.4319e-20
sgRNA_1676	L_01719	NA	84.0354	-3.71215	0.271419	-9.99247	1.64436e-23	2.72963e-22
sgRNA_1677	ssrA	NA	201.732	-0.412121	0.109558	0	1	1
sgRNA_1714	L_01757	HI_1279	129.613	0.198279	0.147031	0	1	1
sgRNA_1715	L_01758	HI_1278	465.873	-0.161469	0.0802754	0	1	1
sgRNA_1716	mrp	HI_1277	419.823	-0.197186	0.0795951	0	1	1
sgRNA_1717	L_01760	HI_1276	108.31	-3.16827	0.20546	-10.5532	4.90713e-26	9.19691e-25
sgRNA_1719	L_01762	HI_1274	492.903	0.0964738	0.0816837	0	1	1
sgRNA_1723	L_01766	HI_1264	418.123	-1.44716	0.0843796	-5.29944	1.16161e-07	9.87654e-07
sgRNA_1724	metX_2	HI_1263	762.417	0.143862	0.0701247	0	1	1
sgRNA_1725	sanA	HI_1262	260.53	-0.00691363	0.107086	0	1	1
sgRNA_1726	folC	HI_1261	37.9243	-0.478711	0.247474	0	1	1
sgRNA_1727	accD	HI_1260	474.044	-1.30394	0.082236	-3.69599	0.000219031	0.00157107
sgRNA_1729	mfd	HI_1258	227.061	-0.37153	0.101767	0	1	1
sgRNA_1730	L_01773	HI_1257	13.0318	0.588919	0.469338	0	1	1
sgRNA_1732	L_01775	HI_1253	0.995717	0.190915	1.04673	0	1	1
sgRNA_1733	L_01776	HI_1252	398.505	-0.0243478	0.082816	0	1	1
sgRNA_1734	L_01777	HI_1251	399.006	-0.0189249	0.0829896	0	1	1
sgRNA_1735	L_01778	HI_1250	386.593	0.45332	0.166364	0	1	1
sgRNA_1736	L_01779	HI_1249	619.37	0.0924318	0.0767102	0	1	1
sgRNA_1743	bcr	HI_1242	1026.11	0.0503712	0.0591069	0	1	1
sgRNA_1744	proA_1	HI_1241	847.078	-0.00632042	0.0610162	0	1	1
sgRNA_1745	L_01789	HI_1240	219.707	-0.0607241	0.114728	0	1	1
sgRNA_1747	L_01791	HI_1238	125.118	-1.4478	0.144761	-3.09335	0.00197908	0.0133703
sgRNA_1748	dnaK	HI_1237	579.394	-0.160888	0.0710479	0	1	1
sgRNA_1750	mgsA	HI_1234	782.465	0.0401566	0.0653682	0	1	1
sgRNA_1751	aceE	HI_1233	101.891	-2.1152	0.174691	-6.38387	1.72668e-10	1.64459e-09
sgRNA_1753	L_01797	HI_1231	36.2964	-1.43284	0.235465	-1.83822	0.0660297	0.423124
sgRNA_1755	dnaX	HI_1229	184.78	-4.43787	0.212279	-16.195	5.46584e-59	5.95435e-57
sgRNA_1760	L_01804	HI_1224	911.679	0.118141	0.0619764	0	1	1
sgRNA_1761	L_01805	HI_1223	57.7354	-0.761354	0.18182	0	1	1
sgRNA_1762	L_01806	HI_1222	367.5	-0.126619	0.0758989	0	1	1
sgRNA_1764	rpsA	HI_1220	42.781	-4.37033	0.405583	-8.30984	9.58282e-17	1.21919e-15
sgRNA_1766	L_01810	HI_1647	468.738	0.190176	0.0791648	0	1	1
sgRNA_1767	pdxT	HI_1648	449.8	0.251165	0.0875073	0	1	1
sgRNA_1769	nlpC	HI_1652	503.855	-0.0139883	0.0776681	0	1	1
sgRNA_1771	L_01815	HI_1654	275.655	-0.13938	0.0980951	0	1	1
sgRNA_1773	L_01817	HI_1656	186.15	-0.0613647	0.126279	0	1	1
sgRNA_1775	L_01819	HI_1658	183.834	0.00751192	0.118853	0	1	1
sgRNA_1776	nrdA	HI_1659	320.687	-5.0314	0.188614	-21.3738	2.34159e-101	6.80232e-99
sgRNA_1777	nrdB	HI_1660	237.479	-1.16024	0.0998745	-1.60436	0.108634	0.683568
sgRNA_1778	sucB	HI_1661	132.682	-0.0131801	0.131908	0	1	1
sgRNA_1779	sucA	HI_1662	2.53628	0.324439	1.23561	0	1	1
sgRNA_1781	L_01825	HI_1664	1136.52	0.139622	0.0665876	0	1	1
sgRNA_1782	L_01826	HI_1666	446.26	-0.0686968	0.0811589	0	1	1
sgRNA_1783	L_01827	HI_1667	316.135	0.0942072	0.0953365	0	1	1
sgRNA_1784	prc	HI_1668	245.981	0.550759	0.107593	0	1	1
sgRNA_1785	proQ	HI_1670	221.513	0.103701	0.109929	0	1	1
sgRNA_1786	L_01830	NA	226.855	-0.932469	0.105007	0	1	1
sgRNA_1788	L_01832	HI_1672	35.8057	0.40575	0.269738	0	1	1
sgRNA_1789	moaE	HI_1673	859.721	0.141378	0.0616672	0	1	1
sgRNA_1790	moaD	HI_1674	174.682	-0.0590514	0.130123	0	1	1
sgRNA_1793	L_01837	HI_1677	448.037	0.106324	0.0785393	0	1	1
sgRNA_1799	L_01844	HI_1680	438.33	-0.253303	0.0843078	0	1	1
sgRNA_1800	L_01845	HI_1681	99.3204	0.0753325	0.17372	0	1	1
sgRNA_1801	sohB	HI_1682	506.455	0.0762793	0.0786045	0	1	1
sgRNA_1802	L_01847	HI_1683	216.415	-1.57848	0.131091	-4.4128	1.02044e-05	7.76693e-05
sgRNA_1804	L_01849	HI_1685	69.2863	-0.790989	0.19127	0	1	1
sgRNA_1806	rnfG	HI_1687	548.403	-0.935764	0.0779837	0	1	1
sgRNA_1809	L_01854	HI_1690	247.414	0.0305772	0.103819	0	1	1
sgRNA_1810	modC	HI_1691	372.853	0.0739262	0.0879675	0	1	1
sgRNA_1815	lsgE	HI_1696	796.435	0.141349	0.0637532	0	1	1
sgRNA_1819	L_01864	HI_1700	513.675	0.134491	0.0779974	0	1	1
sgRNA_1822	L_01867	HI_1702	302.763	-0.0162956	0.0959798	0	1	1
sgRNA_1823	L_01868	HI_1703,HI_1704	272.474	-0.839643	0.0961445	0	1	1
sgRNA_1824	L_01869	HI_1704	265.387	-2.57976	0.131343	-12.0278	2.53832e-33	6.8066e-32
sgRNA_1825	pepA	HI_1705	574.527	-0.253862	0.0689934	0	1	1
sgRNA_1826	L_01871	HI_1706	342.954	0.014954	0.0910993	0	1	1
sgRNA_1827	qseC	HI_1707	692.234	0.0437851	0.0651991	0	1	1
sgRNA_1838	wecA	HI_1716	123.564	-0.127876	0.148522	0	1	1
sgRNA_1840	map	HI_1722	292.434	-0.327274	0.0927223	0	1	1
sgRNA_1841	L_01887	HI_1723	148.204	-1.60095	0.131044	-4.58587	4.52099e-06	3.50226e-05
sgRNA_1842	L_01888	HI_1723,HI_1724	90.5517	-0.816528	0.165332	0	1	1
sgRNA_1844	purC	HI_1726	417.307	-2.83816	0.0968875	-18.9721	2.89953e-80	6.31735e-78
sgRNA_1846	L_01892	HI_1728	551.95	0.0737041	0.0816465	0	1	1
sgRNA_1849	L_01895	HI_1731	469.41	0.0316625	0.0838124	0	1	1
sgRNA_1850	rnb	HI_1733	523.462	0.116324	0.0742028	0	1	1
sgRNA_1855	L_01901	HI_1738	707.651	0.154013	0.0739475	0	1	1
sgRNA_1856	metR	HI_1739	409.421	0.167157	0.0872808	0	1	1
sgRNA_1858	murI	HI_1739.2	240.87	-0.266611	0.112264	0	1	1
sgRNA_1859	recG	HI_1740	469.338	0.171274	0.0732266	0	1	1
sgRNA_1860	spoT	NA	145.766	-0.433565	0.11789	0	1	1
sgRNA_1861	rpoZ	HI_1742	373.204	0.273797	0.0810667	0	1	1
sgRNA_1862	gmk	HI_1743	62.8223	-1.44784	0.182205	-2.45792	0.0139744	0.0922626
sgRNA_1866	L_00010	HI_0984	85.3314	0.128161	0.177135	0	1	1
sgRNA_1867	L_00014	HI_0980	181.879	-0.421774	0.115779	0	1	1
sgRNA_1869	L_00016	HI_0978	483.688	-0.512825	0.0657289	0	1	1
sgRNA_1874	L_00027	HI_0964	506.498	0.547857	0.116467	0	1	1
sgRNA_1875	ribF	HI_0963	164.987	-0.966367	0.11707	0	1	1
sgRNA_1876	nagZ	HI_0959	646.273	0.0297973	0.0672215	0	1	1
sgRNA_1878	slmA	HI_0955	240.158	0.125364	0.108608	0	1	1
sgRNA_1884	L_00091	HI_0902	197.046	-0.161578	0.106399	0	1	1
sgRNA_1886	folA	HI_0899	42.2759	0.128089	0.249044	0	1	1
sgRNA_1887	emrA	HI_0898	487.501	-0.0182579	0.0746967	0	1	1
sgRNA_1890	L_00107	HI_0887	142.683	0.180232	0.141172	0	1	1
sgRNA_1891	L_00108	HI_0886	136.047	-0.2473	0.138726	0	1	1
sgRNA_1893	ispB	HI_0881	226.165	-0.474613	0.10218	0	1	1
sgRNA_1905	L_00221	HI_0767	160.814	-0.161143	0.127043	0	1	1
sgRNA_1907	L_00232	HI_0758	37.7594	-1.89164	0.278049	-3.20677	0.00134233	0.00921136
sgRNA_1909	recQ	HI_0728	212.702	-0.180273	0.103739	0	1	1
sgRNA_1912	glpG	HI_0618	252.937	-0.416644	0.103768	0	1	1
sgRNA_1913	rluA	HI_0617	586.459	-0.0552894	0.0705399	0	1	1
sgRNA_1917	yafQ	HI_0711	541.901	-0.101917	0.0761477	0	1	1
sgRNA_1922	glpC	HI_0683	161.006	-0.715278	0.126641	0	1	1
sgRNA_1923	L_00364	NA,NA	417.073	-0.021954	0.0854472	0	1	1
sgRNA_1924	hgpB	HI_0661	407.031	0.222073	0.0879758	0	1	1
sgRNA_1925	L_00367	HI_0658	573.934	0.0214021	0.0724671	0	1	1
sgRNA_1926	L_00376	HI_0650	378.676	-1.47253	0.0817569	-5.77967	7.48459e-09	6.72456e-08
sgRNA_1944	L_00442	HI_0575	31.3534	-0.438532	0.255131	0	1	1
sgRNA_1945	fkbY	HI_0574	268.317	0.108	0.143684	0	1	1
sgRNA_1946	gph	HI_0565	431.421	0.00704247	0.0766642	0	1	1
sgRNA_1948	devB	HI_0557	6.63571	-0.323564	0.628376	0	1	1
sgRNA_1949	L_00463	HI_0552	1037.19	-0.188091	0.0582622	0	1	1
sgRNA_1950	apaH	HI_0551	656.804	-0.0461002	0.0696874	0	1	1
sgRNA_1953	rplI	HI_0544	0
sgRNA_1959	rne	HI_0413	568.815	-0.0442183	0.0689554	0	1	1
sgRNA_1961	znuC	HI_0408	357.241	-0.879152	0.0934743	0	1	1
sgRNA_1969	pth	HI_0394	256.979	-0.166003	0.0974186	0	1	1
sgRNA_1970	L_00616	HI_0393	323.513	-0.0902107	0.0889471	0	1	1
sgRNA_1973	L_00620	HI_0389	287.399	-0.245109	0.0933218	0	1	1
sgRNA_2034	L_00718	HI_0365	686.09	-0.0866515	0.0654783	0	1	1
sgRNA_2040	L_00791	HI_0290	292.241	0.155911	0.0970332	0	1	1
sgRNA_2041	mtr	HI_0287	395.907	0.129216	0.0793838	0	1	1
sgRNA_2043	narQ	HI_0267	380.817	0.48117	0.0822998	0	1	1
sgRNA_2046	opsX	HI_0261	581.078	0.0259774	0.0760164	0	1	1
sgRNA_2049	hap	HI_0247	598.053	-0.000306477	0.0672705	0	1	1
sgRNA_2052	L_00843	HI_0241	197.331	-2.93978	0.145172	-13.3619	1.00903e-40	4.18746e-39
sgRNA_2055	hsdM2	HI_0215	456.498	-0.0438058	0.080612	0	1	1
sgRNA_2064	L_00941	HI_0148	245.839	0.188976	0.108738	0	1	1
sgRNA_2068	L_00949	HI_0140	367.841	0.00989062	0.0862284	0	1	1
sgRNA_2074	L_00981	HI_r01,HI_r04,HI_r16,HI_r15,HI_r12,NA,HI_r09	115.507	-5.56115	0.386417	-11.8037	3.7356e-32	9.17064e-31
sgRNA_2076	msbA	HI_0060	0
sgRNA_2077	lpxK	HI_0059	115.938	-2.05232	0.149767	-7.02636	2.11994e-12	2.13587e-11
sgRNA_2079	L_01043	HI_0056	133.226	-0.0332703	0.142065	0	1	1
sgRNA_2081	rnc	HI_0014	82.8894	-1.91201	0.182798	-4.98919	6.06339e-07	4.98514e-06
sgRNA_2090	nth	HI_1689	373.741	-0.0380414	0.0854604	0	1	1
sgRNA_2096	moaA	HI_1676	236.541	0.052688	0.10779	0	1	1
sgRNA_2098	L_01182	HI_1671	756.512	0.120824	0.064004	0	1	1
sgRNA_2099	L_01189	HI_1663	86.5473	-0.167495	0.18771	0	1	1
sgRNA_2101	L_01197	HI_1655	270.427	-0.10696	0.100581	0	1	1
sgRNA_2102	tldD	HI_1653	329.799	0.00789305	0.0955435	0	1	1
sgRNA_2105	mao2	HI_1245	246.799	-0.0180318	0.10558	0	1	1
sgRNA_2106	L_01230	HI_1246	201.493	-0.00367879	0.116812	0	1	1
sgRNA_2107	L_01231	HI_1247	913.065	-0.0818194	0.0540939	0	1	1
sgRNA_2125	L_01342	HI_1369	170.567	-1.98875	0.124256	-7.95737	1.75741e-15	2.06971e-14
sgRNA_2140	L_01413	NA	365.766	-0.271173	0.0857465	0	1	1
sgRNA_2143	bioD-A	HI_1445	389.655	0.045267	0.0881776	0	1	1
sgRNA_2150	L_01453	HI_1459	148.8	-0.126905	0.135154	0	1	1
sgRNA_2152	L_01457	HI_1462.2,HI_1338	440.182	0.0710313	0.0814815	0	1	1
sgRNA_2156	dacB	HI_1330	308.932	0.166408	0.0981358	0	1	1
sgRNA_2157	rpS15-B	HI_1328	97.2756	-3.13296	0.213295	-10.0001	1.5232e-23	2.55282e-22
sgRNA_2158	fabA	HI_1325	181.283	0.494172	0.125822	0	1	1
sgRNA_2161	gltS	HI_1530	45.8544	-0.280156	0.215158	0	1	1
sgRNA_2162	rimK	HI_1531	257.805	0.153476	0.106369	0	1	1
sgRNA_2171	alr	HI_1575	75.1416	0.845874	0.184602	0	1	1
sgRNA_2173	L_01555	HI_1579	423.296	0.114052	0.0824087	0	1	1
sgRNA_2175	argS	HI_1583	234.453	-2.8088	0.127506	-14.186	1.11791e-45	5.73092e-44
sgRNA_2181	L_01616	HI_1637	189.585	-0.311019	0.117408	0	1	1
sgRNA_2182	truA	HI_1644	236.076	0.327404	0.121372	0	1	1
sgRNA_2185	pfs	HI_1216	351.611	0.088037	0.0960417	0	1	1
sgRNA_2189	L_01662	HI_1181	160.583	0.1366	0.137301	0	1	1
sgRNA_2190	artP	HI_1180	148.467	-2.87953	0.173029	-10.8625	1.7389e-27	3.36768e-26
sgRNA_2192	L_01678	HI_1164	290.17	0.44112	0.110924	0	1	1
sgRNA_2194	L_01687	HI_1154	143.501	-0.0610208	0.139034	0	1	1
sgRNA_2195	L_01692	HI_1149	255.258	-3.44392	0.141885	-17.2247	1.73455e-66	3.02332e-64
sgRNA_2197	ptsN	HI_1147	205.205	-0.175468	0.109121	0	1	1
sgRNA_2198	L_01695	HI_1146	0
sgRNA_2200	mraZ	HI_1129	29.1	-1.15821	0.278515	-0.568032	0.570013	1
sgRNA_2201	L_01732	HI_1104	248.176	0.0260574	0.115794	0	1	1
sgRNA_2209	L_01790	HI_1042	457.628	0.0857061	0.079126	0	1	1
sgRNA_2214	L_01795	HI_1037	634.846	-0.179978	0.083788	0	1	1
sgRNA_2215	lspA	HI_1006	173.525	-3.06584	0.155263	-13.3055	2.15067e-40	8.51959e-39
sgRNA_2219	L_00001	HI_0582	48.5322	-0.609173	0.209413	0	1	1
sgRNA_2222	greB	HI_0569	160.13	-0.158435	0.125321	0	1	1
sgRNA_2223	L_00024	HI_0559.1	159.117	-0.136752	0.123883	0	1	1
sgRNA_2234	L_00056	HI_0521	408.937	0.0832163	0.0845683	0	1	1
sgRNA_2235	rbsR	HI_0506	81.836	0.470521	0.189599	0	1	1
sgRNA_2236	rbsD	HI_0501	166.956	0.152555	0.132374	0	1	1
sgRNA_2240	L_00093	HI_0479	301.79	-0.339823	0.0932855	0	1	1
sgRNA_2246	rpiA	HI_0464	313.336	-0.213869	0.076967	0	1	1
sgRNA_2252	L_00122	HI_0450	424.739	0.134707	0.0810654	0	1	1
sgRNA_2255	L_00132	HI_0441	146.118	-0.126635	0.135367	0	1	1
sgRNA_2256	comE	HI_0435	372.991	0.0919329	0.0873058	0	1	1
sgRNA_2261	mutH	HI_0403	989.918	0.091683	0.0561177	0	1	1
sgRNA_2270	L_00216	HI_0358	187.797	0.0896468	0.128519	0	1	1
sgRNA_2273	galE	HI_0351	83.0244	0.42868	0.184508	0	1	1
sgRNA_2274	relA	HI_0334	149.32	-0.0416428	0.13117	0	1	1
sgRNA_2277	L_00246	HI_0326	119.135	-0.345367	0.157556	0	1	1
sgRNA_2278	gloA	HI_0323	227.508	-0.0554653	0.112688	0	1	1
sgRNA_2282	xerD	HI_0309	805.886	0.146622	0.0636245	0	1	1
sgRNA_2283	corC	HI_0301	749.568	-0.179813	0.0636971	0	1	1
sgRNA_2300	L_00337	HI_0246	180.971	0.12045	0.127554	0	1	1
sgRNA_2311	prlC	HI_0214	703.98	-0.0286485	0.0715964	0	1	1
sgRNA_2312	L_00378	HI_0211	382.209	0.330105	0.0864838	0	1	1
sgRNA_2313	nadN	HI_0206	0
sgRNA_2314	selD	HI_0200	307.737	-0.075402	0.0934846	0	1	1
sgRNA_2317	L_00393	HI_0195.1	147.904	-0.345349	0.120495	0	1	1
sgRNA_2318	menE	HI_0194	63.2893	-0.35106	0.19006	0	1	1
sgRNA_2320	L_00406	HI_0183	248.267	0.0425729	0.109035	0	1	1
sgRNA_2321	L_00407	HI_0182	512.49	0.00967347	0.0733376	0	1	1
sgRNA_2322	L_00414	HI_0175	122.472	-0.135189	0.156542	0	1	1
sgRNA_2324	L_00416	HI_0173	81.3634	0.0605296	0.186001	0	1	1
sgRNA_2325	apbE	HI_0172	556.035	-0.172848	0.0679842	0	1	1
sgRNA_2326	nqrA	HI_0164	53.0919	-0.63122	0.202369	0	1	1
sgRNA_2329	L_00441	HI_0146	685.591	-0.17379	0.0704176	0	1	1
sgRNA_2337	L_00459	HI_0131	266.058	0.120041	0.107153	0	1	1
sgRNA_2342	L_00476	HI_0116	255.378	-0.198097	0.1048	0	1	1
sgRNA_2352	L_00501	HI_0099	23.3354	0.645224	0.407728	0	1	1
sgRNA_2354	L_00506	HI_0094	255.076	0.0301128	0.104124	0	1	1
sgRNA_2355	L_00508	HI_0092	162.863	0.129957	0.127819	0	1	1
sgRNA_2356	thrC	HI_0087	70.6958	-1.17625	0.169892	-1.03743	0.299534	1
sgRNA_2415	glnE	HI_0069	854.673	-1.11865	0.0576827	-2.05701	0.0396856	0.258105
sgRNA_2416	miaA	HI_0068	328.867	-0.217122	0.0913074	0	1	1
sgRNA_2417	mutL	HI_0067	252.253	-0.00197085	0.101903	0	1	1
sgRNA_2418	L_00641	HI_0065	174.48	-0.850357	0.110773	0	1	1
sgRNA_2421	L_00672	HI_0035	0
sgRNA_2422	mrdA	HI_0032	301.99	-0.00983833	0.0934249	0	1	1
sgRNA_2423	ung	HI_0018	967.009	-0.00482073	0.0590302	0	1	1
sgRNA_2428	L_00703	HI_0005	179.228	0.0656404	0.122828	0	1	1
sgRNA_2433	L_00723	HI_1737	394.373	0.0406933	0.0837339	0	1	1
sgRNA_2434	prfC	HI_1735	90.664	-0.823978	0.1603	0	1	1
sgRNA_2438	mrcB	HI_1725	297.447	0.0189076	0.0986147	0	1	1
sgRNA_2442	orn	HI_1715	300.996	-0.628867	0.0843031	0	1	1
sgRNA_2444	ptsH	HI_1713	277.079	0.269915	0.0997529	0	1	1
sgRNA_2445	ptsI	HI_1712	0
sgRNA_2446	L_00748	HI_1710	167.203	-0.133162	0.137916	0	1	1
sgRNA_2448	qseB	HI_1708	424.317	-0.119619	0.0789604	0	1	1
sgRNA_2454	modA	HI_1693	284.121	-0.560156	0.0973668	0	1	1
sgRNA_2458	L_00774	HI_1684	319.912	-1.55318	0.0948096	-5.83464	5.39069e-09	4.91936e-08
sgRNA_2461	L_00783	HI_1675	234.555	0.00174646	0.103796	0	1	1
sgRNA_2467	ihfB	HI_1221	318.295	-0.868036	0.0896305	0	1	1
sgRNA_2469	L_00817	HI_1225.1	685.467	0.466096	0.0748418	0	1	1
sgRNA_2470	uraA	HI_1227	226.32	0.116836	0.113708	0	1	1
sgRNA_2472	proA_1	HI_1239	195.479	0.020694	0.118338	0	1	1
sgRNA_2474	L_00834	HI_1244	186.687	0.520376	0.136952	0	1	1
sgRNA_2476	L_00854	HI_1265	67.4822	-0.241446	0.201525	0	1	1
sgRNA_2477	L_00856	HI_1273	505.403	0.177164	0.0774313	0	1	1
sgRNA_2478	tehB	HI_1275	174.764	0.0665286	0.132942	0	1	1
sgRNA_2484	L_00874	HI_1290	592.879	0.0659561	0.0711685	0	1	1
sgRNA_2485	L_00876	HI_1292	85.4131	0.0520243	0.177587	0	1	1
sgRNA_2499	recD	HI_1322	590.202	-0.0878601	0.0730598	0	1	1
sgRNA_2500	L_00915	HI_1323	178.374	0.00808216	0.122753	0	1	1
sgRNA_2501	rpS15-B	HI_1468	188.198	-3.45276	0.156891	-15.6335	4.3052e-55	3.41089e-53
sgRNA_2502	folP	HI_1464,HI_1336	256.085	0.0572055	0.0900535	0	1	1
sgRNA_2503	mrsA	HI_1463,HI_1337	339.54	-0.00301943	0.0868445	0	1	1
sgRNA_2504	L_00933	NA	286.715	-0.09378	0.099991	0	1	1
sgRNA_2505	L_00934	HI_1457	879.971	0.120896	0.0636491	0	1	1
sgRNA_2506	L_00935	HI_1456	920.713	0.203068	0.0604	0	1	1
sgRNA_2509	L_00945	HI_1444	1086.54	-0.440835	0.0498652	0	1	1
sgRNA_2510	sspA	HI_1441	134.453	-0.337124	0.136154	0	1	1
sgRNA_2511	dxs	HI_1439	294.311	0.471632	0.18252	0	1	1
sgRNA_2523	L_01002	HI_1407	190.595	0.126049	0.121306	0	1	1
sgRNA_2531	trpD	HI_1389	483.98	-0.0167956	0.122658	0	1	1
sgRNA_2532	L_01016	HI_1388.1	134.459	0.0201162	0.136915	0	1	1
sgRNA_2536	L_01032	HI_1373	10.9097	0.0883502	0.454079	0	1	1
sgRNA_2537	L_01034	HI_1371.1	53.1359	-0.576851	0.217838	0	1	1
sgRNA_2538	tusE	HI_1371	86.0735	0.121274	0.166975	0	1	1
sgRNA_2542	L_01051	HI_1355	497.471	0.0813053	0.0777583	0	1	1
sgRNA_2550	mnmC	HI_1534	188.655	0.218415	0.119339	0	1	1
sgRNA_2554	L_01080	HI_1542	8.98802	0.269309	0.62678	0	1	1
sgRNA_2555	L_01082	HI_1544	232.072	-0.0460974	0.113959	0	1	1
sgRNA_2557	lolD	HI_1549	144.721	0.258855	0.135357	0	1	1
sgRNA_2559	L_01089	HI_1551	675.972	0.0402322	0.0661392	0	1	1
sgRNA_2578	lolA_2	HI_1595	314.609	-0.111877	0.0840076	0	1	1
sgRNA_2580	L_01137	HI_1601	550.657	0.0175819	0.0717653	0	1	1
sgRNA_2581	L_01139	HI_1603	379.322	-1.04121	0.0769121	-0.53581	0.59209	1
sgRNA_2592	L_01161	HI_1618	523.733	0.205211	0.0771057	0	1	1
sgRNA_2595	L_01164	HI_1622	322.867	0.0292504	0.0905465	0	1	1
sgRNA_2596	L_01167	HI_1625	283.885	0.0349889	0.100842	0	1	1
sgRNA_2598	L_01169	HI_1627	120.077	0.117779	0.155791	0	1	1
sgRNA_2600	L_01171	HI_1629	285.243	-1.28339	0.100696	-2.81433	0.00488792	0.0327679
sgRNA_2601	rplY	HI_1630	176.18	-4.27271	0.200611	-16.3137	7.88743e-60	9.16519e-58
sgRNA_2605	fbp	HI_1645	304.252	0.0624971	0.102559	0	1	1
sgRNA_2606	L_01195	HI_1215	362.866	-0.0351138	0.0832047	0	1	1
sgRNA_2607	recJ	HI_1214	29.3426	-0.160245	0.290945	0	1	1
sgRNA_2609	L_01199	HI_1211	71.7892	-2.68391	0.225035	-7.48291	7.26955e-14	7.96907e-13
sgRNA_2610	argR	HI_1209	5.60424	0.784371	0.85356	0	1	1
sgRNA_2611	sulA	HI_1208	555.385	0.218774	0.0734935	0	1	1
sgRNA_2612	cvpA	HI_1206	188.426	0.0164181	0.114376	0	1	1
sgRNA_2613	L_01205	HI_1205	267.146	0.0266142	0.101426	0	1	1
sgRNA_2614	ackA	HI_1204	264.895	-1.29571	0.0949008	-3.116	0.00183325	0.0124333
sgRNA_2615	L_01208	HI_1202	137.556	-0.132363	0.144723	0	1	1
sgRNA_2621	artI	HI_1179	309.535	-0.895861	0.0888806	0	1	1
sgRNA_2622	artM	HI_1177	430.857	-1.84674	0.0810351	-10.449	1.48061e-25	2.71653e-24
sgRNA_2623	trpG2	HI_1171	240.404	-0.20985	0.10252	0	1	1
sgRNA_2624	serC	HI_1167	63.4094	0.898516	0.16743	0	1	1
sgRNA_2626	L_01245	HI_1163	385.249	-0.0058376	0.0843345	0	1	1
sgRNA_2633	lpxC	HI_1144	339.253	-0.225681	0.100471	0	1	1
sgRNA_2639	deoC	HI_1116	61.8765	-0.0336104	0.201304	0	1	1
sgRNA_2640	L_01291	HI_1115	395.419	0.148936	0.0857976	0	1	1
sgRNA_2642	L_01295	HI_1111	694.353	0.0870067	0.0695851	0	1	1
sgRNA_2644	L_01297	HI_1109	253.995	-0.245401	0.108307	0	1	1
sgRNA_2645	aspC2	HI_1108	171.329	-2.47098	0.141964	-10.3616	3.70534e-25	6.59021e-24
sgRNA_2650	L_01315	HI_1091	717.456	-0.524982	0.0605134	0	1	1
sgRNA_2658	rnhB	HI_1059	241.572	0.369476	0.113963	0	1	1
sgRNA_2663	L_01357	HI_1048	288.786	-0.0208637	0.098794	0	1	1
sgRNA_2665	L_01363	HI_1042	259.893	-0.0325593	0.109108	0	1	1
sgRNA_2667	serB	HI_1033	472.186	-4.19761	0.124474	-25.6891	1.5469e-145	2.69624e-142
sgRNA_2668	thiQ	HI_1021	569.113	0.0262402	0.0745868	0	1	1
sgRNA_2671	L_01377	HI_1015	84.895	0.0440269	0.191838	0	1	1
sgRNA_2672	L_01378	HI_1014	222.626	0.11417	0.113243	0	1	1
sgRNA_2673	L_01379	HI_1013	472.916	0.0889754	0.0799636	0	1	1
sgRNA_2674	L_01380	HI_1012	364.224	0.0603304	0.0854096	0	1	1
sgRNA_2675	L_01381	HI_1011	554.243	0.117119	0.0755084	0	1	1
sgRNA_2676	L_01382	HI_1010	191.165	0.0951265	0.121839	0	1	1
sgRNA_2677	L_01383	HI_1009	194.086	0.0502907	0.121823	0	1	1
sgRNA_2679	ispH	HI_1007	142.521	-0.374556	0.121294	0	1	1
sgRNA_2683	leuD	HI_0989	572.509	-0.122339	0.0708956	0	1	1
sgRNA_2687	L_01416	HI_0974.1	7.43254	0.131967	0.493111	0	1	1
sgRNA_2688	L_01417	HI_0972	152.439	-1.85045	0.123768	-6.87133	6.36049e-12	6.22827e-11
sgRNA_2689	L_01418	HI_0971	186.216	-1.35967	0.112025	-3.21063	0.00132445	0.00912455
sgRNA_2690	L_01420	HI_0969	1287.09	-0.240118	0.0505481	0	1	1
sgRNA_2691	L_01421	HI_0968	179.741	-0.334901	0.112099	0	1	1
sgRNA_2694	L_01432	HI_0956	365.479	0.0312412	0.0864395	0	1	1
sgRNA_2700	pulG	HI_0938	223.64	-0.124887	0.116445	0	1	1
sgRNA_2701	suhB	HI_0937	268.85	-1.18179	0.0999206	-1.81939	0.0688522	0.439595
sgRNA_2705	L_01460	HI_0929	77.9406	-0.361467	0.178124	0	1	1
sgRNA_2712	thyA	HI_0905	196.424	-0.0967105	0.105297	0	1	1
sgRNA_2713	proB	HI_0900	484.388	-0.0331266	0.0769884	0	1	1
sgRNA_2714	emrB	HI_0897	92.7438	0.160791	0.173374	0	1	1
sgRNA_2715	L_01494	HI_0895	443.645	-0.202335	0.0834291	0	1	1
sgRNA_2716	L_01496	HI_0893	180.317	-0.0758731	0.129136	0	1	1
sgRNA_2723	L_01521	HI_0867,HI_0868	108.008	-0.0696658	0.156535	0	1	1
sgRNA_2725	L_01523	HI_0867	877.215	0.0533732	0.0622661	0	1	1
sgRNA_2726	L_01524	HI_0866	277.543	0.177046	0.108472	0	1	1
sgRNA_2740	vacB	HI_0861	391.397	0.0613619	0.0866262	0	1	1
sgRNA_2741	L_01541	HI_0860	173.657	-0.68197	0.116622	0	1	1
sgRNA_2742	L_01543	HI_0858	152.627	0.136948	0.134244	0	1	1
sgRNA_2747	mtgA	HI_0831	50.9199	-0.573985	0.201041	0	1	1
sgRNA_2751	L_01595	HI_0806	209.405	0.036189	0.115725	0	1	1
sgRNA_2753	L_01597	HI_0804	461.893	-0.0988011	0.0763907	0	1	1
sgRNA_2756	L_01644	HI_0760	229.578	-0.160456	0.115452	0	1	1
sgRNA_2758	L_01659	HI_0744	150.07	-0.196726	0.119997	0	1	1
sgRNA_2759	pgmB	NA	221.078	-0.551879	0.103298	0	1	1
sgRNA_2762	L_01665	HI_0737	235.832	-0.133579	0.111285	0	1	1
sgRNA_2763	L_01666	HI_0736	70.1239	0.156379	0.194467	0	1	1
sgRNA_2811	lppB	HI_0706	1057.66	0.216463	0.084824	0	1	1
sgRNA_2817	L_01795	HI_0696	759.271	0.135501	0.0643372	0	1	1
sgRNA_2819	hel	HI_0693	567.786	-0.016489	0.0709756	0	1	1
sgRNA_2829	L_01824	HI_0666	275.506	0.0729279	0.110191	0	1	1
sgRNA_2836	lgtF	HI_0653	198.417	-1.57407	0.11766	-4.87909	1.06578e-06	8.60025e-06
sgRNA_2843	L_01850	HI_0644	140.108	0.0817632	0.144357	0	1	1
sgRNA_2844	L_01851	HI_0643	487.625	0.569956	0.0856881	0	1	1
sgRNA_2847	rseB_1	HI_0630	419.283	0.033444	0.0822457	0	1	1
sgRNA_2848	rseB_2	HI_0629	270.41	0.214493	0.109453	0	1	1
sgRNA_2852	L_01894	HI_0591	81.2295	0.0392211	0.181595	0	1	1
sgRNA_2853	potE	HI_0590	453.645	0.0677021	0.0840448	0	1	1
sgRNA_2856	L_01898	HI_0588	34.009	-0.36428	0.268261	0	1	1
sgRNA_2857	cpdB	HI_0583	124.887	0.102058	0.148827	0	1	1
sgRNA_2864	L_00003	HI_0003	491.443	-0.0973953	0.074913	0	1	1
sgRNA_2865	rsmC	HI_0012	312.476	0.0963912	0.101615	0	1	1
sgRNA_2866	L_00018	HI_0017	671.907	-0.0214024	0.0774371	0	1	1
sgRNA_2867	L_00020	HI_0019	0
sgRNA_2868	L_00037	HI_0036	29.0729	-0.575574	0.307206	0	1	1
sgRNA_2869	L_00047	HI_0045	906.297	-0.0160713	0.0611372	0	1	1
sgRNA_2870	L_00052	HI_0050	946.891	0.033008	0.060787	0	1	1
sgRNA_2871	L_00053	HI_0051	473.775	0.0790344	0.0877163	0	1	1
sgRNA_2872	uxuR	HI_0054	200.523	-0.206754	0.118333	0	1	1
sgRNA_2873	L_00059	HI_0057	334.455	-0.315845	0.0859906	0	1	1
sgRNA_2874	L_00065	HI_0063	213.076	-0.0526002	0.111336	0	1	1
sgRNA_2875	recN	HI_0070	469.104	0.122539	0.0826438	0	1	1
sgRNA_2876	grpE	HI_0071	85.4578	-0.575294	0.166578	0	1	1
sgRNA_2877	L_00075	HI_0073	592.062	0.0903204	0.07052	0	1	1
sgRNA_2878	tesB	HI_0076	261.464	-0.130639	0.100665	0	1	1
sgRNA_2879	L_00079	HI_0077	544.59	0.0875642	0.0752315	0	1	1
sgRNA_2880	ppiB	HI_0079	129.047	0.254183	0.148151	0	1	1
sgRNA_2881	L_00084	HI_0082	413.742	0.0734303	0.0966787	0	1	1
sgRNA_2882	L_00085	HI_0083	389.148	-0.930851	0.0808411	0	1	1
sgRNA_2883	trxA	HI_0084	159.645	-0.117981	0.130636	0	1	1
sgRNA_2884	L_00094	HI_0088	140.801	-0.752875	0.128205	0	1	1
sgRNA_2885	thrA	HI_0089	75.5309	-1.87866	0.190367	-4.61561	3.91937e-06	3.04976e-05
sgRNA_2886	L_00102	NA	562.898	0.255734	0.0913136	0	1	1
sgRNA_2887	L_00103	HI_0096	82.6441	0.327034	0.19664	0	1	1
sgRNA_2888	hitA	HI_0097	705.401	0.100303	0.0676975	0	1	1
sgRNA_2889	L_00107	HI_0100,HI_0101	105.818	-0.224319	0.1477	0	1	1
sgRNA_2890	dapE	HI_0102	132.446	0.972464	0.141943	0	1	1
sgRNA_2891	L_00109	HI_0103	772.109	0.0720222	0.0618918	0	1	1
sgRNA_2892	L_00114	HI_0108	456.731	-0.0257348	0.0751837	0	1	1
sgRNA_2893	L_00126	HI_0116	511.058	0.0179867	0.0775992	0	1	1
sgRNA_2894	mltA	HI_0117	22.2517	-0.0774627	0.344212	0	1	1
sgRNA_2895	L_00130	HI_0118	93.5006	0.234118	0.173887	0	1	1
sgRNA_2896	L_00140	HI_0125	43.0797	-0.201695	0.242838	0	1	1
sgRNA_2897	fbpC	HI_0126	452.416	0.0711626	0.0790691	0	1	1
sgRNA_2898	L_00142	NA	169.12	0.225172	0.129813	0	1	1
sgRNA_2899	rnhA	HI_0138	124.394	-0.296002	0.13411	0	1	1
sgRNA_2900	L_00153	HI_0139	121.692	-0.00566678	0.153291	0	1	1
sgRNA_2901	L_00163	HI_0149	166.341	-0.164381	0.128533	0	1	1
sgRNA_2902	dcuB2	HI_0153	358.136	0.017106	0.0904232	0	1	1
sgRNA_2903	fabG	HI_0155	66.5778	-0.765972	0.181442	0	1	1
sgRNA_2904	L_00174	HI_0159	193.468	-2.09077	0.130074	-8.38576	5.04008e-17	6.55587e-16
sgRNA_2905	L_00187	HI_0174	128.066	0.0401198	0.146149	0	1	1
sgRNA_2906	L_00191	HI_0178	504.89	-0.00168678	0.0760753	0	1	1
sgRNA_2907	L_00197	HI_0184	260.754	-0.160548	0.103675	0	1	1
sgRNA_2908	L_00210	HI_0196	440.325	-0.0135982	0.0754971	0	1	1
sgRNA_2909	L_00212	HI_0198	734.713	-0.0401788	0.0628117	0	1	1
sgRNA_2910	trmD	HI_0202	131.802	-4.93529	0.304328	-12.9311	3.00537e-38	1.02713e-36
sgRNA_2911	L_00226	HI_0213	675.491	-0.00505783	0.0656462	0	1	1
sgRNA_2912	hsdM2_2	HI_0215	463.946	0.267496	0.0890153	0	1	1
sgRNA_2913	hsdM2_3	HI_0215	343.826	0.0152722	0.0916952	0	1	1
sgRNA_2914	L_00232	HI_0217	966.034	0.213208	0.056296	0	1	1
sgRNA_2915	hsdR2_2	HI_0218	745.857	0.0421321	0.0649762	0	1	1
sgRNA_2916	arcB_1	HI_0220	387.021	0.01402	0.0847503	0	1	1
sgRNA_2917	arcB_2	HI_0220	94.7033	-0.163777	0.17012	0	1	1
sgRNA_2918	L_00245	HI_0221.1	613.262	-0.276492	0.0620891	0	1	1
sgRNA_2919	L_00246	HI_0222	130.923	-1.44805	0.125949	-3.55744	0.000374488	0.00263198
sgRNA_2920	L_00252	HI_0228	327.823	-0.0017035	0.0970415	0	1	1
sgRNA_2921	L_00262	HI_0237	237.96	-0.0315413	0.107038	0	1	1
sgRNA_2922	L_00268	HI_0244	573.29	-0.0476461	0.0785136	0	1	1
sgRNA_2923	hap	HI_0247	621.75	0.0481586	0.069388	0	1	1
sgRNA_2924	L_00275	HI_0251	35.0422	-0.137538	0.268078	0	1	1
sgRNA_2925	dapA	HI_0255	668.655	0.0624902	0.338924	0	1	1
sgRNA_2926	lgtC	HI_0258	799.692	-0.371256	0.060983	0	1	1
sgRNA_2927	folB	HI_0265	303.795	0.197479	0.0997093	0	1	1
sgRNA_2928	djlA_1	HI_0270	306.764	0.151186	0.099464	0	1	1
sgRNA_2929	djlA_2	HI_0271	506.848	-0.0232936	0.072474	0	1	1
sgRNA_2930	L_00306	HI_0276	155.862	-0.0885655	0.130012	0	1	1
sgRNA_2931	L_00307	HI_0277	227.553	0.0764663	0.113342	0	1	1
sgRNA_2932	L_00308	HI_0278	882.065	0.120646	0.0587971	0	1	1
sgRNA_2933	L_00314	HI_0285	313.866	-0.496438	0.0916857	0	1	1
sgRNA_2934	pilD	HI_0296	357.383	-0.283659	0.0852862	0	1	1
sgRNA_2935	L_00327	HI_0298	179.219	0.163642	0.125094	0	1	1
sgRNA_2936	pilA	HI_0299	733.585	-0.102803	0.0630442	0	1	1
sgRNA_2937	L_00329	HI_0300	531.089	0.0693534	0.081984	0	1	1
sgRNA_2938	rdgC	HI_0306	511.184	-0.0662077	0.0782943	0	1	1
sgRNA_2939	L_00339	HI_0310	350.209	-0.533446	0.0929906	0	1	1
sgRNA_2940	L_00342	HI_0314	177.687	-0.122658	0.115954	0	1	1
sgRNA_2941	L_00354	NA	175.383	0.12878	0.125945	0	1	1
sgRNA_2942	oapB	HI_0331	432.401	-0.56389	0.0763798	0	1	1
sgRNA_2943	dgkA	HI_0335	240.9	-1.06491	0.0974466	-0.666155	0.505312	1
sgRNA_2944	L_00366	HI_0338	193.745	-0.166638	0.120998	0	1	1
sgRNA_2945	napA_2	HI_0344	380.125	0.201694	0.0923848	0	1	1
sgRNA_2946	napG	HI_0345	110.04	0.308164	0.168613	0	1	1
sgRNA_2947	napH	HI_0346	285.747	0.181497	0.105561	0	1	1
sgRNA_2948	L_00381	HI_0352	316.094	0.194541	0.0947072	0	1	1
sgRNA_2949	L_00390	HI_0364	346.058	0.0842327	0.0922309	0	1	1
sgRNA_2950	pilF	HI_0366	362.988	0.0893379	0.0917947	0	1	1
sgRNA_2951	L_00400	HI_0374	99.4391	-2.04198	0.174311	-5.97771	2.26298e-09	2.09807e-08
sgRNA_2952	L_00407	HI_t11	317.297	-0.0505111	0.101793	0	1	1
sgRNA_2953	tolB	HI_0382	242.602	0.169185	0.11254	0	1	1
sgRNA_2954	tolQ	HI_0385	405.89	0.759754	0.0896151	0	1	1
sgRNA_2955	L_00419	HI_0390	105.003	0.182449	0.16404	0	1	1
sgRNA_2956	L_00420	NA	65.2153	0.624965	0.257317	0	1	1
sgRNA_2957	oatA	HI_0392	177.66	0.103499	0.127775	0	1	1
sgRNA_2958	L_00426	HI_0397	741.501	0.128136	0.0619939	0	1	1
sgRNA_2959	L_00430	HI_0401	330.669	0.0533069	0.0939883	0	1	1
sgRNA_2960	L_00431	HI_0402	238.214	-0.100579	0.105963	0	1	1
sgRNA_2961	L_00433	HI_0404	141.968	-0.347728	0.125132	0	1	1
sgRNA_2962	L_00434	HI_0405	177.403	-0.588191	0.106501	0	1	1
sgRNA_2963	L_00447	HI_0418	421.91	0.174602	0.0838852	0	1	1
sgRNA_2964	L_00449	HI_0420	265.43	0.283931	0.105615	0	1	1
sgRNA_2965	L_00450	NA	359.086	0.25937	0.110507	0	1	1
sgRNA_2966	L_00452	HI_0423	288.62	0.143306	0.0996855	0	1	1
sgRNA_2967	L_00471	HI_0442	478.51	-0.012461	0.080322	0	1	1
sgRNA_2968	topB	HI_0444	35.3952	0.325118	0.274589	0	1	1
sgRNA_2969	L_00479	HI_0449	180.434	0.0932112	0.120545	0	1	1
sgRNA_2970	L_00482	HI_0452	203.996	-0.167676	0.110701	0	1	1
sgRNA_2971	L_00483	HI_0453	206.729	-0.0489741	0.121579	0	1	1
sgRNA_2972	tmk	HI_0457	69.995	-2.1816	0.227409	-5.19594	2.03692e-07	1.71515e-06
sgRNA_2973	L_00487	HI_0457	56.2112	-3.40601	0.297024	-8.10038	5.47891e-16	6.77286e-15
sgRNA_2974	L_00488	HI_0458	73.6433	0.114802	0.195907	0	1	1
sgRNA_2975	pyrR	HI_0459	665.893	-0.121699	0.0706368	0	1	1
sgRNA_2976	mazG	HI_0460	185.864	-0.00697236	0.118775	0	1	1
sgRNA_2977	L_00493	HI_0463	921.751	0.0470728	0.0615618	0	1	1
sgRNA_2978	serA	HI_0465	185	0.244094	0.109486	0	1	1
sgRNA_2979	L_00497	HI_0467	72.0886	-0.378398	0.179089	0	1	1
sgRNA_2980	L_00498	NA	589.891	-0.417614	0.0670867	0	1	1
sgRNA_2981	hisD	HI_0469	590.695	0.0956886	0.0707947	0	1	1
sgRNA_2982	hisA	HI_0473	45.9423	0.664361	0.257887	0	1	1
sgRNA_2983	L_00519	HI_0488	12.4048	0.108442	0.462841	0	1	1
sgRNA_2984	L_00522	HI_0494	757.678	0.0650324	0.0684543	0	1	1
sgRNA_2985	rmuC	NA	254.883	-0.108899	0.10901	0	1	1
sgRNA_2986	menA	HI_0509	338.755	-0.338731	0.0866316	0	1	1
sgRNA_2987	L_00540	HI_0512	185.114	-1.64716	0.121833	-5.31183	1.08528e-07	9.2728e-07
sgRNA_2988	L_00541	HI_0513	135.911	-1.79007	0.214652	-3.68069	0.000232601	0.00166157
sgRNA_2989	rpoB	HI_0515	347.642	-1.2761	0.0881645	-3.1317	0.00173798	0.0118796
sgRNA_2990	L_00548	HI_0520	76.3931	0.204037	0.193294	0	1	1
sgRNA_2991	L_00553	HI_0525	105.792	-3.81255	0.231844	-12.1312	7.21537e-34	2.0617e-32
sgRNA_2992	aspA_2	HI_0534	215.471	0.0797048	0.116918	0	1	1
sgRNA_2993	ureG	HI_0536	348.907	0.00686596	0.090476	0	1	1
sgRNA_2994	ureC	HI_0539	155.78	-0.0295382	0.145743	0	1	1
sgRNA_2995	L_00571	HI_0543	356.376	-0.0134373	0.0865852	0	1	1
sgRNA_2996	priB	HI_0546	20.9282	-3.09607	0.469914	-4.46054	8.1752e-06	6.24972e-05
sgRNA_2997	L_00583	HI_0555	455.973	0.0337128	0.0789204	0	1	1
sgRNA_2998	L_00584	HI_0556	455.589	-0.117666	0.0754198	0	1	1
sgRNA_2999	cysQ	HI_0559	745.243	0.0220053	0.0630703	0	1	1
sgRNA_3000	L_00589	HI_0561	174.23	-0.050174	0.126238	0	1	1
sgRNA_3001	L_00606	HI_0577	432.266	0.0936834	0.0851716	0	1	1
sgRNA_3002	L_00607	HI_0578	133.103	-2.23538	0.148431	-8.32291	8.58299e-17	1.10001e-15
sgRNA_3003	L_00614	HI_0585	537.188	-0.0579054	0.072166	0	1	1
sgRNA_3004	L_00618	HI_0589	110.053	-0.215348	0.154599	0	1	1
sgRNA_3005	L_00621	HI_0592	1.12779	-0.583722	1.41921	0	1	1
sgRNA_3006	psiE_2	HI_0601.1	348.411	0.197726	0.0904509	0	1	1
sgRNA_3007	L_00641	HI_0602.1	518.936	-0.412023	0.0644392	0	1	1
sgRNA_3008	L_00642	HI_0603	563.266	0.0430313	0.0732279	0	1	1
sgRNA_3009	fucA	HI_0611	309.884	0.0267631	0.0928369	0	1	1
sgRNA_3010	fucR	HI_0615	50.6407	0.375238	0.237331	0	1	1
sgRNA_3011	L_00678	HI_0631	387.452	0.201584	0.0903366	0	1	1
sgRNA_3012	L_00683	HI_0632	179.072	-3.0142	0.150903	-13.3476	1.22345e-40	4.95923e-39
sgRNA_3013	L_00684	HI_0633	365.567	-0.0192387	0.0915386	0	1	1
sgRNA_3014	L_00686	NA	606.103	-0.0408919	0.0731009	0	1	1
sgRNA_3015	rplL	HI_0641	35.6909	-5.1017	0.575108	-7.13205	9.88823e-13	1.00791e-11
sgRNA_3016	glmU	HI_0642	444.351	0.123267	0.0788097	0	1	1
sgRNA_3017	L_00709	HI_0654	363.559	0.254677	0.0960486	0	1	1
sgRNA_3018	L_00710	HI_0655	33.0938	-0.391918	0.266087	0	1	1
sgRNA_3019	L_00711	HI_0656	146.435	-0.229058	0.12268	0	1	1
sgRNA_3020	L_00719	HI_0664	111.764	0.0722539	0.154036	0	1	1
sgRNA_3021	L_00720	HI_0665	271.809	0.270977	0.118252	0	1	1
sgRNA_3022	L_00722	HI_0666.1	369.761	0.00546887	0.0903939	0	1	1
sgRNA_3023	ispF	HI_0671	233.295	-0.652252	0.0976646	0	1	1
sgRNA_3024	ispD	HI_0672	128.848	-0.118978	0.138042	0	1	1
sgRNA_3025	gpt_1	HI_0674,HI_0692	17.9356	-1.33792	0.415201	-0.813863	0.415723	1
sgRNA_3026	glpE	HI_0679,HI_0680	441.006	0.146037	0.0955638	0	1	1
sgRNA_3027	L_00743	HI_0687	143.387	-0.0625576	0.126481	0	1	1
sgRNA_3028	L_00744	HI_0688	74.174	0.105084	0.192522	0	1	1
sgRNA_3029	glpQ	HI_0689	377.206	0.103611	0.0862855	0	1	1
sgRNA_3030	L_00750	HI_0694	276.584	0.179745	0.104608	0	1	1
sgRNA_3031	L_00753	HI_0698	235.709	-0.265338	0.0981207	0	1	1
sgRNA_3032	truD	HI_0701	15.5871	-0.168547	0.382442	0	1	1
sgRNA_3033	L_00759	HI_0704	76.489	-4.69976	0.370989	-9.9727	2.00694e-23	3.30009e-22
sgRNA_3034	mutS	HI_0707	722.968	0.0470573	0.0647922	0	1	1
sgRNA_3035	selB	HI_0709	68.2316	-0.765567	0.187999	0	1	1
sgRNA_3036	relB	HI_0710	520.382	-0.152833	0.0761212	0	1	1
sgRNA_3037	L_00767	HI_0712	339.785	-0.0739059	0.0914943	0	1	1
sgRNA_3038	L_00771	HI_0716	139.42	-2.83733	0.163228	-11.2562	2.15968e-29	4.53533e-28
sgRNA_3039	nusG	HI_0717	84.5049	-1.91957	0.181425	-5.06863	4.00682e-07	3.32566e-06
sgRNA_3040	sirA	HI_0721	915.761	-1.87276	0.0600691	-14.5292	7.91182e-48	4.44848e-46
sgRNA_3041	L_00793	HI_0731	862.528	0.18678	0.0668989	0	1	1
sgRNA_3042	L_00794	HI_0732	393.48	0.12964	0.0858503	0	1	1
sgRNA_3043	lpxH	HI_0735	213.293	-0.122529	0.110327	0	1	1
sgRNA_3044	dnaE_1	HI_0739	359.586	-4.32693	0.145993	-22.7884	5.97925e-115	2.60546e-112
sgRNA_3045	dnaE_2	HI_0742	246.401	0.18546	0.103763	0	1	1
sgRNA_3046	L_00808	HI_0745	584.518	-0.166812	0.0721472	0	1	1
sgRNA_3047	L_00816	HI_0753	105.063	0.0795918	0.165896	0	1	1
sgRNA_3048	L_00817	HI_0754	329.734	0.0141051	0.0925796	0	1	1
sgRNA_3049	lpsA	HI_0765	607.321	0.00506009	0.0788873	0	1	1
sgRNA_3050	L_00831	HI_0766	206.799	0.137966	0.111546	0	1	1
sgRNA_3051	ftsY	HI_0768	163.929	-0.593761	0.122102	0	1	1
sgRNA_3052	ftsE	HI_0769	35.9003	-2.47779	0.299647	-4.93178	8.14849e-07	6.63683e-06
sgRNA_3053	atoE	HI_0772	165.078	0.160028	0.136055	0	1	1
sgRNA_3054	rplX	HI_0789	136.952	-0.456127	0.138552	0	1	1
sgRNA_3055	ydeM	HI_0805	216.404	-0.132147	0.11154	0	1	1
sgRNA_3056	galT	HI_0820	274.762	0.014938	0.100642	0	1	1
sgRNA_3057	ndpA	HI_0839	463.443	-0.586768	0.0733591	0	1	1
sgRNA_3058	L_00907	HI_0840	141.436	-0.27363	0.120024	0	1	1
sgRNA_3059	clpB	HI_0859	15.3146	-0.19044	0.427733	0	1	1
sgRNA_3060	pdxH	HI_0863	398.47	-0.00213777	0.0835065	0	1	1
sgRNA_3061	L_00931	HI_0865	51.297	-2.64901	0.263616	-6.25534	3.96657e-10	3.75746e-09
sgRNA_3062	L_00935	HI_0869	322.295	0.166255	0.0983089	0	1	1
sgRNA_3063	L_00936	HI_0871	353.68	0.072302	0.0887798	0	1	1
sgRNA_3064	L_00937	HI_0872	259.382	-0.0630794	0.23889	0	1	1
sgRNA_3065	L_00938	HI_0873	655.053	-0.0565819	0.0805811	0	1	1
sgRNA_3066	rfaL	HI_0874	697.663	0.194758	0.0678401	0	1	1
sgRNA_3067	pepB_1	HI_0875	129.663	-0.122147	0.143756	0	1	1
sgRNA_3068	pepB_2	HI_0875	188.339	-0.0402752	0.120505	0	1	1
sgRNA_3069	ndk	HI_0876	124.027	0.0361721	0.152889	0	1	1
sgRNA_3070	glyA	HI_0889	155.43	-2.74661	0.150954	-11.5704	5.81778e-31	1.33426e-29
sgRNA_3071	L_00987	HI_0922	74.9754	-0.534711	0.164948	0	1	1
sgRNA_3072	hktE	HI_0928	0
sgRNA_3073	L_01006	HI_0940	261.342	0.0827881	0.104785	0	1	1
sgRNA_3074	recC	HI_0942	667.238	-0.159539	0.0681002	0	1	1
sgRNA_3075	ribD	HI_0944	141.868	-0.540612	0.119934	0	1	1
sgRNA_3076	L_01019	HI_0952	298.811	-0.00390705	0.102195	0	1	1
sgRNA_3077	dut	HI_0954	592.524	0.0740379	0.0698807	0	1	1
sgRNA_3078	L_01025	HI_0958	177.475	-1.12864	0.117496	-1.09482	0.273597	1
sgRNA_3079	ileS_1	HI_0962	37.5588	-2.15054	0.291126	-3.95203	7.74923e-05	0.000565142
sgRNA_3080	L_01040	HI_0973	642.302	-0.00450462	0.0703157	0	1	1
sgRNA_3081	L_01041	HI_0974	121.245	0.18222	0.15958	0	1	1
sgRNA_3082	L_01045	HI_0976.1	137.553	-0.039188	0.147635	0	1	1
sgRNA_3083	L_01046	HI_0977	261.846	-0.206243	0.104622	0	1	1
sgRNA_3084	fis	HI_0979	259.116	-0.362425	0.0965179	0	1	1
sgRNA_3085	L_01055	HI_0986	226.357	0.165522	0.11325	0	1	1
sgRNA_3086	leuB	HI_0987	0
sgRNA_3087	L_01057	HI_0988	400.318	-0.0670662	0.0789977	0	1	1
sgRNA_3088	L_01060	HI_0991	330.261	-1.28912	0.0845031	-3.42138	0.000623041	0.00436129
sgRNA_3089	L_01064	HI_0995	1148.37	0.0620636	0.054533	0	1	1
sgRNA_3090	L_01066	HI_0997	677.551	-0.00775416	0.064851	0	1	1
sgRNA_3091	L_01069	HI_1000	266.694	0.279815	0.136856	0	1	1
sgRNA_3092	L_01071	HI_1002	163.356	-0.601551	0.115431	0	1	1
sgRNA_3093	ppiD_1	HI_1004	96.7973	0.0323303	0.168907	0	1	1
sgRNA_3094	ppiD_2	HI_1004	58.9264	-0.125326	0.213037	0	1	1
sgRNA_3095	thiP_1	HI_1008	603.247	0.0764209	0.07428	0	1	1
sgRNA_3096	L_01085	HI_1016	112.567	-0.116055	0.165405	0	1	1
sgRNA_3097	L_01086	HI_1017	124.276	-0.468175	0.134333	0	1	1
sgRNA_3098	L_01087	HI_1018	90.2193	0.204223	0.174164	0	1	1
sgRNA_3099	tbpA	HI_1019	436.192	-0.0498632	0.0799122	0	1	1
sgRNA_3100	L_01093	HI_1024	910.565	0.0706015	0.0551469	0	1	1
sgRNA_3101	L_01094	HI_1025	486.764	-0.265501	0.0708642	0	1	1
sgRNA_3102	L_01095	HI_1026	365.226	-0.0277212	0.089667	0	1	1
sgRNA_3103	L_01096	HI_1027	208.073	0.157312	0.116293	0	1	1
sgRNA_3104	L_01097	HI_1028	169.935	0.143682	0.129136	0	1	1
sgRNA_3105	L_01098	HI_1029	1115.69	0.125269	0.0564187	0	1	1
sgRNA_3106	L_01099	HI_1030	192.913	-0.206536	0.106184	0	1	1
sgRNA_3107	L_01100	HI_1031	456.541	0.0679626	0.0847787	0	1	1
sgRNA_3108	L_01101	HI_1032	383.179	-0.0211794	0.0831131	0	1	1
sgRNA_3109	corA	HI_1035	56.5098	-2.79398	0.26108	-6.87138	6.35849e-12	6.22827e-11
sgRNA_3110	L_01107	HI_1038	369.496	-0.128793	0.0888161	0	1	1
sgRNA_3111	L_01108	HI_1040	279.747	0.188878	0.0995925	0	1	1
sgRNA_3112	L_01109	HI_1041	64.0115	-0.388647	0.250088	0	1	1
sgRNA_3113	L_01122	HI_1054	185.036	0.434124	0.143131	0	1	1
sgRNA_3114	L_01123	HI_1055	106.865	0.123347	0.167328	0	1	1
sgRNA_3115	L_01124	HI_1056	485.28	0.251564	0.0830491	0	1	1
sgRNA_3116	lpxA	HI_1061	448.826	-2.53183	0.0963249	-15.9027	6.06673e-57	5.28716e-55
sgRNA_3117	L_01129	HI_1062	285.767	-2.19927	0.101195	-11.8511	2.12439e-32	5.28973e-31
sgRNA_3118	L_01130	HI_1063	515.921	0.0498562	0.0764863	0	1	1
sgRNA_3119	nrfB	HI_1068	270.122	0.0592657	0.0992469	0	1	1
sgRNA_3120	L_01138	HI_1073	364.12	-0.0613227	0.0882858	0	1	1
sgRNA_3121	cyoB	HI_1075	229.255	-1.37069	0.102323	-3.62277	0.000291467	0.00206515
sgRNA_3122	pyrG	HI_1077	231.381	-0.179946	0.101233	0	1	1
sgRNA_3123	L_01143	HI_1077.1	671.544	0.0725401	0.0732914	0	1	1
sgRNA_3124	L_01144	NA	523.763	0.231096	0.0791982	0	1	1
sgRNA_3125	L_01149	HI_1082	567.498	1.05954	0.0783641	0.759836	0.447352	1
sgRNA_3126	L_01150	HI_1083	353.703	-0.243231	0.213292	0	1	1
sgRNA_3127	L_01151	HI_1084	312.384	0.324165	0.0850007	0	1	1
sgRNA_3128	mlaD	HI_1085	423.976	-0.085425	0.0821926	0	1	1
sgRNA_3129	L_01153	HI_1086	570.114	0.0408468	0.0723619	0	1	1
sgRNA_3130	ccmB	HI_1090	654.731	-0.0425083	0.069088	0	1	1
sgRNA_3131	dsbE	HI_1095	363.623	0.093128	0.0860325	0	1	1
sgRNA_3132	L_01163	HI_1096	253.315	-0.414602	0.10949	0	1	1
sgRNA_3133	cysZ	HI_1102	419.009	-0.07591	0.0847311	0	1	1
sgRNA_3134	aspC2_1	HI_1108	401.064	-0.0679079	0.0856024	0	1	1
sgRNA_3135	L_01177	HI_1110	413.555	-0.261392	0.0843735	0	1	1
sgRNA_3136	wcaG	HI_1114	307.298	-0.23455	0.108692	0	1	1
sgRNA_3137	L_01191	HI_1124	776.451	0.0236571	0.0681903	0	1	1
sgRNA_3138	L_01194	HI_1126.1,HI_1127	573.865	0.0288863	0.072943	0	1	1
sgRNA_3139	murF	HI_1134	325.775	1.00856	0.10207	0.0838216	0.933198	1
sgRNA_3140	mraY	HI_1135	307.545	0.351565	0.168381	0	1	1
sgRNA_3141	L_01214	HI_1148	212.405	-1.87733	0.121853	-7.19988	6.02653e-13	6.21552e-12
sgRNA_3142	pmbA	HI_1152	239.623	0.0574689	0.109103	0	1	1
sgRNA_3143	hpt	HI_1153	283.771	0.12202	0.0944809	0	1	1
sgRNA_3144	L_01225	HI_1159	627.367	0.0269088	0.066451	0	1	1
sgRNA_3145	L_01228	HI_1161	487.37	-0.211774	0.0806146	0	1	1
sgRNA_3146	L_01229	HI_1162	247.314	0.0929147	0.112385	0	1	1
sgRNA_3147	L_01235	HI_1168	355.427	0.16065	0.0920337	0	1	1
sgRNA_3148	opa	NA	911.874	0.142546	0.0643184	0	1	1
sgRNA_3149	L_01242	HI_1176	185.307	-0.00705914	0.12556	0	1	1
sgRNA_3150	L_01248	HI_1182	349.431	-0.0223625	0.0928225	0	1	1
sgRNA_3151	uvrD	HI_1188	123.009	-0.0272375	0.154411	0	1	1
sgRNA_3152	L_01261	HI_1196	166.034	-0.034263	0.133201	0	1	1
sgRNA_3153	prfB	HI_1212	160.629	-2.4259	0.144285	-9.88253	4.9566e-23	7.92601e-22
sgRNA_3154	L_01282	HI_1217	239.284	0.0604436	0.109123	0	1	1
sgRNA_3155	cmk_1	HI_1219	203.714	-3.18802	0.156634	-13.969	2.40949e-44	1.19993e-42
sgRNA_3156	L_01290	HI_1225	62.4179	0.316181	0.221377	0	1	1
sgRNA_3157	upp	HI_1228	84.244	-0.0547698	0.157728	0	1	1
sgRNA_3158	apt	HI_1230	95.4055	-4.14531	0.268839	-11.6996	1.28056e-31	3.05755e-30
sgRNA_3159	L_01297	HI_1232	74.8526	-1.97619	0.201722	-4.83926	1.30325e-06	1.0468e-05
sgRNA_3160	L_01300	HI_1235	263.794	0.224411	0.12389	0	1	1
sgRNA_3161	L_01301	HI_1236	40.1202	0.570634	0.279844	0	1	1
sgRNA_3162	rsuA	HI_1243	75.3935	0.0670683	0.196638	0	1	1
sgRNA_3163	L_01314	HI_1248	687.542	-0.469434	0.0617175	0	1	1
sgRNA_3164	L_01320	HI_1254	211.497	0.236057	0.118379	0	1	1
sgRNA_3165	L_01321	HI_1255	144.107	-0.203498	0.131369	0	1	1
sgRNA_3166	L_01322	HI_1256	333.682	0.0360912	0.0918783	0	1	1
sgRNA_3167	L_01325	HI_1259	435.201	0.116279	0.0891325	0	1	1
sgRNA_3168	L_01332	HI_1266	766.609	0.0367216	0.0641371	0	1	1
sgRNA_3169	L_01333	NA	63.5478	-0.0152179	0.195074	0	1	1
sgRNA_3170	L_01334	HI_1268	215.66	0.239112	0.136269	0	1	1
sgRNA_3171	L_01335	HI_1271	623.204	-0.0713061	0.110587	0	1	1
sgRNA_3172	L_01336	HI_1272	76.0995	-0.693433	0.183543	0	1	1
sgRNA_3173	L_01346	HI_1282	101.782	-2.22519	0.168475	-7.27221	3.53655e-13	3.71338e-12
sgRNA_3174	nusA	HI_1283	106.557	-3.14317	0.211727	-10.1223	4.39961e-24	7.66851e-23
sgRNA_3175	L_01350	HI_1286	372.639	0.0458232	0.0916118	0	1	1
sgRNA_3176	hsdM3	NA	881.524	0.0804906	0.06224	0	1	1
sgRNA_3177	L_01355	HI_1291	79.3114	0.241023	0.183669	0	1	1
sgRNA_3178	L_01358	HI_1295,HI_1296	120.638	-0.0811028	0.146112	0	1	1
sgRNA_3179	L_01363	HI_1299	0
sgRNA_3180	can	HI_1301	365.67	-0.011505	0.0880954	0	1	1
sgRNA_3181	L_01367	HI_1303	21.1696	-1.08282	0.309173	-0.26787	0.788799	1
sgRNA_3182	pgpA	HI_1306	521.268	-0.238649	0.0713932	0	1	1
sgRNA_3183	dapB	HI_1308	267.259	0.0363058	0.131071	0	1	1
sgRNA_3184	L_01374	HI_1310	168.511	0.249749	0.137523	0	1	1
sgRNA_3185	L_01379	HI_1315	72.5732	0.0514274	0.189006	0	1	1
sgRNA_3186	L_01380	NA	294.709	0.154156	0.103096	0	1	1
sgRNA_3187	L_01381	HI_1317	444.521	0.0218029	0.080892	0	1	1
sgRNA_3188	recB	HI_1321	644.427	0.00387114	0.0636669	0	1	1
sgRNA_3189	L_01397	HI_1334	321.071	-2.39225	0.113246	-12.2941	9.74132e-35	2.92743e-33
sgRNA_3190	L_01403	HI_1340	168.814	-0.239656	0.119313	0	1	1
sgRNA_3191	L_01404	HI_1292,HI_1341	142.711	-0.1442	0.141577	0	1	1
sgRNA_3192	L_01405	HI_1343	116.204	0.254659	0.157087	0	1	1
sgRNA_3193	uupA_2	HI_1342	183.681	0.0717542	0.129136	0	1	1
sgRNA_3194	L_01410	HI_1347	31.7549	0.0481133	0.296848	0	1	1
sgRNA_3195	glgB	HI_1357	845.237	0.0832629	0.0620531	0	1	1
sgRNA_3196	L_01427	HI_1364	410.742	-0.016946	0.0855885	0	1	1
sgRNA_3197	L_01431	HI_1368	387.613	0.186642	0.0881922	0	1	1
sgRNA_3198	mop	HI_1370	289.113	0.183341	0.110804	0	1	1
sgRNA_3199	L_01438	HI_1374	335.286	-0.300036	0.0872306	0	1	1
sgRNA_3200	pstB_1	HI_1380	367.524	0.0421026	0.0941955	0	1	1
sgRNA_3201	L_01448	HI_1383	525.04	0.0648112	0.0732224	0	1	1
sgRNA_3202	L_01451	HI_1386	105.97	0.192478	0.158691	0	1	1
sgRNA_3203	L_01457	HI_1390	11.1922	0.0415577	0.462686	0	1	1
sgRNA_3204	L_01459	HI_1392	83.2656	-3.55998	0.246814	-10.3721	3.32179e-25	5.96895e-24
sgRNA_3205	L_01460	HI_1393	41.2228	-5.39386	0.569431	-7.71623	1.19817e-14	1.35611e-13
sgRNA_3206	L_01463	HI_1395,HI_1396	218.202	0.0607187	0.108343	0	1	1
sgRNA_3207	fumC	HI_1398	272.179	-0.0227382	0.0994014	0	1	1
sgRNA_3208	L_01469	HI_1402	267.593	0.121289	0.104154	0	1	1
sgRNA_3209	L_01470	HI_1403	684.681	0.0908633	0.0697203	0	1	1
sgRNA_3210	L_01472	HI_1405	180.542	0.133203	0.129325	0	1	1
sgRNA_3211	L_01473	HI_1406	273.93	0.0354319	0.102641	0	1	1
sgRNA_3212	L_01476	HI_1410	292.72	0.115156	0.0985923	0	1	1
sgRNA_3213	L_01478	HI_1412	314.261	0.172858	0.0965807	0	1	1
sgRNA_3214	L_01483	HI_1418	189.683	-0.0562532	0.125575	0	1	1
sgRNA_3215	L_01484	HI_1419	409.246	-4.13373	0.131728	-23.7894	4.29806e-125	3.74576e-122
sgRNA_3216	L_01485	HI_1420	48.4422	-4.39066	0.415495	-8.16054	3.33517e-16	4.21246e-15
sgRNA_3217	L_01486	HI_1421	225.253	0.153142	0.111016	0	1	1
sgRNA_3218	L_01490	HI_1424	83.3185	0.250302	0.184829	0	1	1
sgRNA_3219	L_01495	HI_1427	386.08	0.0507037	0.0835681	0	1	1
sgRNA_3220	L_01498	HI_1430	378.81	0.0390909	0.089502	0	1	1
sgRNA_3221	truC	NA	398.627	0.0342795	0.0848081	0	1	1
sgRNA_3222	L_01506	HI_1435	208.327	0.140649	0.123982	0	1	1
sgRNA_3223	thiI_1	HI_1436.1	407.798	0.0628604	0.0860194	0	1	1
sgRNA_3224	thiI_2	HI_1436.1	396.094	0.278139	0.0877659	0	1	1
sgRNA_3225	ispA	HI_1438	198.946	-0.0977292	0.109964	0	1	1
sgRNA_3226	L_01519	HI_1446	546.481	0.127615	0.0737266	0	1	1
sgRNA_3227	moeB	HI_1449	789.486	0.0867456	0.0646443	0	1	1
sgRNA_3228	L_01524	HI_1452	582.595	0.0256817	0.07467	0	1	1
sgRNA_3229	msaB	HI_1455	320.754	0.127237	0.0962913	0	1	1
sgRNA_3230	L_01534	NA	284.487	-0.0222065	0.0999555	0	1	1
sgRNA_3231	L_01540	HI_1465,HI_1335	178.456	-1.41431	0.112875	-3.67055	0.000242033	0.00172189
sgRNA_3232	L_01541	HI_1466	108.625	-0.1214	0.15936	0	1	1
sgRNA_3233	L_01542	HI_1466.1	155.37	-3.67627	0.194224	-13.7793	3.39645e-43	1.5579e-41
sgRNA_3234	L_01543	HI_1467	386.774	-0.0475454	0.0869627	0	1	1
sgRNA_3235	L_01545	HI_1469	62.7941	-0.132477	0.19549	0	1	1
sgRNA_3236	L_01546	HI_1470	20.1298	0.273441	0.408886	0	1	1
sgRNA_3237	L_01547	HI_1471,HI_1472	238.825	0.0372319	0.109026	0	1	1
sgRNA_3238	L_01548	HI_1472	250.759	0.097283	0.107004	0	1	1
sgRNA_3239	L_01549	HI_1473	762.055	-0.00376358	0.0635229	0	1	1
sgRNA_3240	L_01550	HI_1474	1401.97	0.0710612	0.0599273	0	1	1
sgRNA_3241	L_01551	HI_1475	790.305	0.0386099	0.0624747	0	1	1
sgRNA_3242	L_01552	HI_1476	116.282	-6.94378	0.599456	-9.91529	3.57231e-23	5.76531e-22
sgRNA_3243	L_01553	HI_1477	87.7282	-0.685459	0.158211	0	1	1
sgRNA_3244	L_01554	HI_1478	119.892	0.116737	0.148668	0	1	1
sgRNA_3245	L_01555	HI_1479	577.613	0.162765	0.0745845	0	1	1
sgRNA_3246	L_01556	HI_1480	172.563	0.15625	0.13097	0	1	1
sgRNA_3247	L_01557	HI_1481	248.987	0.0900873	0.106623	0	1	1
sgRNA_3248	L_01558	HI_1482	791.972	0.079737	0.0657052	0	1	1
sgRNA_3249	L_01559	HI_1483	13.5192	0.989143	0.491351	0	1	1
sgRNA_3250	L_01561	NA	400.396	-0.0400768	0.0857125	0	1	1
sgRNA_3251	L_01562	HI_1485	308.488	-0.10777	0.0949679	0	1	1
sgRNA_3252	L_01563	HI_1486	205.167	-0.0205302	0.117344	0	1	1
sgRNA_3253	L_01564	HI_1487	246.959	0.0465381	0.111628	0	1	1
sgRNA_3254	L_01565	HI_1488	750.434	0.0198048	0.0670377	0	1	1
sgRNA_3255	L_01566	HI_1489	432.528	-0.0931007	0.0792731	0	1	1
sgRNA_3256	L_01567	HI_1492	681.203	-1.32028	0.0637578	-5.02345	5.07512e-07	4.19239e-06
sgRNA_3257	L_01568	HI_1493	271.185	0.0497882	0.101921	0	1	1
sgRNA_3258	L_01569	HI_1495	488.986	-0.000256587	0.0781053	0	1	1
sgRNA_3259	L_01570	HI_1496	890.527	0.0991105	0.0622823	0	1	1
sgRNA_3260	L_01571	HI_1497	106.338	0.0918936	0.166574	0	1	1
sgRNA_3261	L_01572	HI_1498	94.9989	-0.172653	0.173886	0	1	1
sgRNA_3262	L_01573	HI_1498.1	59.4335	-0.054035	0.203535	0	1	1
sgRNA_3263	L_01574	HI_1499	711.328	0.0290309	0.0667707	0	1	1
sgRNA_3264	L_01575	HI_1500	886.012	-0.176767	0.0552888	0	1	1
sgRNA_3265	L_01576	HI_1501	110.406	0.0612294	0.157762	0	1	1
sgRNA_3266	L_01577	HI_1502	43.2215	0.441222	0.244971	0	1	1
sgRNA_3267	L_01578	HI_1503	212.524	0.200615	0.116856	0	1	1
sgRNA_3268	L_01579	HI_1504	4.54468	-0.637903	0.754097	0	1	1
sgRNA_3269	L_01580	HI_1505	151.985	0.282081	0.136863	0	1	1
sgRNA_3270	L_01581	HI_1506	46.9458	1.01767	0.305051	0.0579159	0.953816	1
sgRNA_3271	L_01582	HI_1508	358.162	0.167071	0.0929844	0	1	1
sgRNA_3272	L_01583	HI_1509	249.077	-0.0375471	0.104153	0	1	1
sgRNA_3273	L_01584	HI_1510	343.327	0.0745779	0.0978634	0	1	1
sgRNA_3274	L_01585	HI_1511	586.988	-0.0324137	0.0753679	0	1	1
sgRNA_3275	L_01586	HI_1512	362.712	0.169031	0.0940364	0	1	1
sgRNA_3276	L_01587	HI_1513	250.89	0.375206	0.118502	0	1	1
sgRNA_3277	L_01588	HI_1514	193.709	-0.0470286	0.124143	0	1	1
sgRNA_3278	L_01589	HI_1515	171.358	-0.437774	0.12412	0	1	1
sgRNA_3279	L_01590	HI_1516	401.668	0.0669156	0.0843789	0	1	1
sgRNA_3280	L_01591	HI_1516	541.099	0.133002	0.0748394	0	1	1
sgRNA_3281	L_01592	HI_1516	68.6325	0.261159	0.203101	0	1	1
sgRNA_3282	L_01593	HI_1518	319.988	-0.159239	0.0964682	0	1	1
sgRNA_3283	L_01594	HI_1519	375.914	-0.057315	0.0867805	0	1	1
sgRNA_3284	L_01595	HI_1520	707.401	0.108749	0.0629961	0	1	1
sgRNA_3285	L_01596	NA	239.236	0.0497804	0.108775	0	1	1
sgRNA_3286	L_01597	HI_1522	549.765	0.194707	0.0739454	0	1	1
sgRNA_3287	L_01598	HI_1523	201.334	-0.0397965	0.11463	0	1	1
sgRNA_3288	L_01599	NA	51.8944	-0.154371	0.212786	0	1	1
sgRNA_3289	L_01600	HI_1525	400.98	0.166125	0.0928784	0	1	1
sgRNA_3290	grxA	HI_1532	205.046	-0.127106	0.113103	0	1	1
sgRNA_3291	L_01610	HI_1535	425.54	0.130964	0.0836294	0	1	1
sgRNA_3292	L_01611	HI_1536	351.993	0.0183377	0.0876326	0	1	1
sgRNA_3293	L_01612	HI_1537	495.208	-0.0136516	0.0821407	0	1	1
sgRNA_3294	licC	HI_1539	210.582	0.157041	0.117408	0	1	1
sgRNA_3295	licD	HI_1540	149.585	0.127324	0.133606	0	1	1
sgRNA_3296	L_01627	HI_1552	142.883	0.122279	0.140401	0	1	1
sgRNA_3297	L_01635	HI_1560	0
sgRNA_3298	L_01637	NA	839.49	0.17422	0.0595282	0	1	1
sgRNA_3299	L_01639	HI_1565	469.806	-0.00916579	0.0729616	0	1	1
sgRNA_3300	L_01640	HI_1567	355.665	0.265961	0.129631	0	1	1
sgRNA_3301	L_01641	HI_1568	336.352	0.0280249	0.0919581	0	1	1
sgRNA_3302	L_01644	HI_1572	176.062	-0.0848119	0.124042	0	1	1
sgRNA_3303	pgi	HI_1576	233.219	-0.238283	0.102922	0	1	1
sgRNA_3304	L_01652	HI_1578	616.57	0.0844075	0.0755881	0	1	1
sgRNA_3305	L_01654	HI_1581	428.624	-0.0448483	0.0855711	0	1	1
sgRNA_3306	ilvH	HI_1584	177.558	-0.303219	0.104476	0	1	1
sgRNA_3307	L_01663	HI_1590	296.168	-0.102976	0.0980846	0	1	1
sgRNA_3308	L_01665	HI_1592	156.833	-0.312765	0.126934	0	1	1
sgRNA_3309	L_01666	HI_1594	74.6838	-0.122946	0.185694	0	1	1
sgRNA_3310	lrp	HI_1596	319.609	0.0341957	0.0955367	0	1	1
sgRNA_3311	L_01669	HI_1597	446.177	0.0413755	0.0868228	0	1	1
sgRNA_3312	L_01676	HI_1604	214.301	0.0770411	0.11205	0	1	1
sgRNA_3313	ispE	HI_1608	333.869	-3.31237	0.121493	-19.0329	9.10724e-81	2.2677e-78
sgRNA_3314	sfsA	HI_1611	435.335	-0.14332	0.0809967	0	1	1
sgRNA_3315	purE	HI_1615	599.801	0.140597	0.0715924	0	1	1
sgRNA_3316	L_01691	HI_1620	88.052	-0.0963195	0.175811	0	1	1
sgRNA_3317	L_01697	HI_1626	621.883	0.202089	0.0776074	0	1	1
sgRNA_3318	L_01699	HI_1628	235.015	-0.521187	0.103112	0	1	1
sgRNA_3319	L_01702	HI_1631	218.429	0.278249	0.141099	0	1	1
sgRNA_3320	L_01703	NA	558.727	0.143398	0.075275	0	1	1
sgRNA_3321	L_01707	HI_1632	496.848	0.0092785	0.0802376	0	1	1
sgRNA_3322	dld	HI_1649	418.538	-0.0385111	0.0810624	0	1	1
sgRNA_3323	L_01725	HI_1651	508.024	-0.0114962	0.0737913	0	1	1
sgRNA_3324	tldD_1	HI_1653	289.912	0.208107	0.101363	0	1	1
sgRNA_3325	L_01732	HI_1657	41.9475	0.137527	0.256637	0	1	1
sgRNA_3326	L_01752	HI_1678	240.901	-0.248185	0.0983052	0	1	1
sgRNA_3327	yrbI	HI_1679	101.371	-0.0504361	0.155247	0	1	1
sgRNA_3328	rnfD	HI_1686	485.781	-0.591371	0.0713443	0	1	1
sgRNA_3329	rnfE	HI_1688	47.1358	-0.105575	0.248055	0	1	1
sgRNA_3330	modB	HI_1692	365.901	-0.111159	0.0865221	0	1	1
sgRNA_3331	modE	HI_1694	409.434	0.128533	0.0815679	0	1	1
sgRNA_3332	lsgF	HI_1695	35.0827	0.0059097	0.281024	0	1	1
sgRNA_3333	lsgD	HI_1697	485.376	0.152081	0.0779778	0	1	1
sgRNA_3334	lsgC	HI_1698	110.077	0.273873	0.164422	0	1	1
sgRNA_3335	lsgB	HI_1699	422.048	0.208353	0.082884	0	1	1
sgRNA_3336	L_01775	HI_1701	754.955	0.0834446	0.0997908	0	1	1
sgRNA_3337	L_01783	HI_1709	533.292	0.0373089	0.0754549	0	1	1
sgRNA_3338	crr	HI_1711	51.8531	0.101516	0.220078	0	1	1
sgRNA_3339	engC	HI_1714	205.084	-0.219476	0.102122	0	1	1
sgRNA_3340	L_01792	HI_1718	184.002	0.0571862	0.126809	0	1	1
sgRNA_3341	glnD	HI_1719	531.767	-0.967329	0.0720528	0	1	1
sgRNA_3342	L_01794	HI_1720	346.566	-0.0399986	0.091047	0	1	1
sgRNA_3343	L_01795	NA	532.85	-0.47855	0.0715877	0	1	1
sgRNA_3344	argG	HI_1727	399.895	-0.45389	0.0859159	0	1	1
sgRNA_3345	L_01803	HI_1729	81.8006	-1.74365	0.181743	-4.09176	4.28106e-05	0.000318884
sgRNA_3346	L_01804	HI_1730	178.147	0.0561727	0.122726	0	1	1
sgRNA_3347	hsf_1	HI_1732	252.932	0.334245	0.108738	0	1	1
sgRNA_3348	hsf_2	HI_1732	438.049	-0.0753904	0.0834249	0	1	1
sgRNA_3349	fabI	HI_1734	88.8886	-0.637837	0.14707	0	1	1
sgRNA_3350	L_01811	HI_1736	83.076	0.211044	0.180955	0	1	1
sgRNA_3351	lldD	HI_1739.1	211.934	-0.401175	0.110829	0	1	1

## Sheet: BHI14
sgRNA	Target name	Target locus	baseMean	log2FC	lfcSE	stat	pvalue	padj
sgRNA_0001	gapA	HI_0001	139.158	-2.30448	0.125051	-10.4316	1.77946e-25	1.18382e-24
sgRNA_0002	L_00002	HI_0002	464.259	-0.0841258	0.0640951	0	1	1
sgRNA_0004	L_00004	HI_0004	76.8074	-0.206851	0.145849	0	1	1
sgRNA_0006	L_00006	HI_0006	22.3946	0.319207	0.275998	0	1	1
sgRNA_0007	L_00007	HI_0006	478.741	-0.0423681	0.0661273	0	1	1
sgRNA_0008	fdxH	HI_0007	38.2765	-0.197351	0.199176	0	1	1
sgRNA_0009	L_00009	HI_0008	1130.5	0.0467049	0.0424518	0	1	1
sgRNA_0010	L_00010	HI_0009	487.46	0.102964	0.0634491	0	1	1
sgRNA_0011	rimI	HI_0010	426.409	0.0719625	0.070372	0	1	1
sgRNA_0012	holD	HI_0011	24.9611	-1.26821	0.256012	-1.04764	0.294806	0.990073
sgRNA_0014	era	HI_0013	286.428	-4.4396	0.152856	-22.5021	3.9562e-112	2.55395e-110
sgRNA_0016	lepB	HI_0015	10.8072	-5.89391	1.05146	-4.65441	3.2491e-06	1.21008e-05
sgRNA_0017	lepA	HI_0016	183.01	-3.41792	0.154045	-15.6962	1.60544e-55	2.18616e-54
sgRNA_0021	L_00021	HI_0020	351.417	-0.50115	0.0747362	0	1	1
sgRNA_0022	L_00022	NA	567.423	0.139746	0.0540887	0	1	1
sgRNA_0023	citF	HI_0022	410.435	0.150929	0.0663442	0	1	1
sgRNA_0024	L_00024	HI_0023	66.6174	0.214247	0.150587	0	1	1
sgRNA_0025	citD	HI_0024	218.737	0.146382	0.0905431	0	1	1
sgRNA_0026	citC	HI_0025	159.114	0.166765	0.0987033	0	1	1
sgRNA_0027	lipA	HI_0026	225.515	-4.45784	0.176221	-19.6221	1.00067e-85	2.95622e-84
sgRNA_0028	lipB	HI_0027	543.922	-1.03291	0.062403	-0.527304	0.597983	1
sgRNA_0029	L_00029	HI_0028	169.642	-2.69333	0.135491	-12.4977	7.68682e-36	6.41059e-35
sgRNA_0030	dacA	HI_0029	760.556	0.0622607	0.0491897	0	1	1
sgRNA_0031	rlpA	HI_0030	333.227	-1.38069	0.0813794	-4.67791	2.89816e-06	1.08169e-05
sgRNA_0032	mrdB	HI_0031	962.524	0.141659	0.0558544	0	1	1
sgRNA_0034	L_00034	HI_0033	171.185	-0.645255	0.10372	0	1	1
sgRNA_0035	L_00035	HI_0034	307.925	-0.724769	0.0857002	0	1	1
sgRNA_0038	mreB	HI_0037	582.496	0.23814	0.0608398	0	1	1
sgRNA_0039	mreC	HI_0038	94.7383	-0.560759	0.144153	0	1	1
sgRNA_0040	mreD	HI_0039	367.985	0.0205682	0.071787	0	1	1
sgRNA_0041	L_00041	HI_0040	104.115	-0.3037	0.113903	0	1	1
sgRNA_0042	xthA	HI_0041	274.674	-0.276853	0.08838	0	1	1
sgRNA_0043	L_00043	HI_0042	491.208	0.233551	0.0553835	0	1	1
sgRNA_0044	L_00044	HI_0043	221.235	-0.56995	0.129511	0	1	1
sgRNA_0045	L_00045	HI_0044	541.545	0.156073	0.0573235	0	1	1
sgRNA_0046	L_00046	NA,NA	39.4923	-8.85509	1.02802	-7.64098	2.15573e-14	9.94032e-14
sgRNA_0048	L_00048	HI_0046	258.647	0.0596731	0.0778309	0	1	1
sgRNA_0049	eda	HI_0047	52.6785	0.232314	0.173304	0	1	1
sgRNA_0051	L_00051	HI_0048	329.084	0.131902	0.12779	0	1	1
sgRNA_0053	L_00053	HI_0049	48.6402	0.278338	0.166915	0	1	1
sgRNA_0056	L_00056	HI_0052	673.35	0.21288	0.0567972	0	1	1
sgRNA_0057	L_00057	HI_0053	5.76163	-0.747458	0.558747	0	1	1
sgRNA_0059	L_00059	HI_0055	239.491	0.128787	0.0816229	0	1	1
sgRNA_0062	kdsB	HI_0058	201.405	-2.3402	0.111834	-11.9838	4.32192e-33	3.36299e-32
sgRNA_0065	rec2	HI_0061	363.687	0.133757	0.0667079	0	1	1
sgRNA_0066	dksA	HI_0062	335.442	0.0281972	0.0702467	0	1	1
sgRNA_0068	folK	HI_0064	55.9898	-1.65449	0.18223	-3.59155	0.000328711	0.00118133
sgRNA_0070	amiB	HI_0066	475.371	-0.95466	0.0661812	0	1	1
sgRNA_0075	ppnK	NA	556.903	-3.91744	0.111184	-26.2397	9.36124e-152	1.48333e-149
sgRNA_0078	L_00078	HI_0074	549.143	-0.0383506	0.056127	0	1	1
sgRNA_0079	L_00079	HI_0075	243.621	-0.166562	0.0766986	0	1	1
sgRNA_0081	L_00081	HI_0078	15.1304	-7.47833	1.04095	-6.22346	4.86317e-10	1.95762e-09
sgRNA_0083	L_00083	HI_0080	243.185	0.0321945	0.0778095	0	1	1
sgRNA_0084	L_00084	HI_0081	403.212	0.125151	0.0680458	0	1	1
sgRNA_0088	L_00088	HI_0085	359.388	-0.443317	0.0730781	0	1	1
sgRNA_0089	metB	HI_0086	330.315	-0.152313	0.0706838	0	1	1
sgRNA_0090	L_00090	NA,NA,NA	406.758	-6.23243	0.215673	-24.261	5.0646e-130	4.01255e-128
sgRNA_0091	L_00091	HI_t01	156.638	-6.69588	0.406683	-14.0057	1.4388e-44	1.5199e-43
sgRNA_0092	L_00092	NA,NA	95.3605	-10.0647	1.02438	-8.849	8.83058e-19	4.79492e-18
sgRNA_0160	L_00161	NA,NA,NA	87.2387	-10.0114	1.02449	-8.79596	1.41827e-18	7.62978e-18
sgRNA_0164	L_00165	HI_0090	190.62	0.0725516	0.0885376	0	1	1
sgRNA_0165	grk	HI_0091	9.91991	-0.485021	0.382556	0	1	1
sgRNA_0167	L_00168	HI_0093	137.394	0.114509	0.107053	0	1	1
sgRNA_0169	L_00170	HI_0095	245.912	0.297803	0.079395	0	1	1
sgRNA_0172	hitB	NA	434.643	0.394032	0.0708564	0	1	1
sgRNA_0177	htpG	HI_0104	379.579	-0.108477	0.0739707	0	1	1
sgRNA_0178	L_00179	HI_0105	116.665	0.214931	0.120047	0	1	1
sgRNA_0183	L_00184	HI_0106	427.612	-5.89996	0.196587	-24.9252	3.97137e-137	4.61473e-135
sgRNA_0184	corB	NA	667.97	-0.493801	0.245999	0	1	1
sgRNA_0187	L_00188	HI_0109	419.859	-0.326381	0.0609728	0	1	1
sgRNA_0188	serS	HI_0110	25.1833	-8.21763	1.03423	-6.97872	2.97884e-12	1.26022e-11
sgRNA_0189	gst	HI_0111	172.218	0.279431	0.0985287	0	1	1
sgRNA_0190	hemR	HI_0113	482.916	-0.319027	0.0607889	0	1	1
sgRNA_0191	L_00192	HI_r01,HI_r04,HI_r16,HI_r15,HI_r12,HI_r09	42.3748	-7.63696	0.987421	-6.72151	1.7985e-11	7.4284e-11
sgRNA_0192	L_00193	HI_r02,HI_r05,HI_r17,HI_r14,HI_r11,HI_r08	180.54	-10.3178	1.02282	-9.1099	8.24579e-20	4.66637e-19
sgRNA_0193	L_00194	HI_t02,NA,NA	125.424	-10.4353	1.02319	-9.22152	2.92923e-20	1.68503e-19
sgRNA_0194	L_00195	HI_r03,HI_r06,HI_r18,HI_r13,HI_r10,HI_r07	117.573	-6.48948	0.464599	-11.8155	3.24525e-32	2.49184e-31
sgRNA_0195	L_00196	HI_t03,NA	112.563	-8.0003	0.725999	-9.64231	5.29846e-22	3.26333e-21
sgRNA_0196	L_00197	HI_t04	14.2644	-7.30851	1.04219	-6.05312	1.42063e-09	5.67927e-09
sgRNA_0197	L_00198	HI_t05	128.555	-7.73547	0.650166	-10.3596	3.78487e-25	2.49887e-24
sgRNA_0199	L_00200	HI_t06	124.764	-7.69687	0.649696	-10.3077	6.50406e-25	4.23006e-24
sgRNA_0202	L_00203	HI_0119	684.64	0.191909	0.0493404	0	1	1
sgRNA_0203	L_00204	HI_0120	473.956	0.263025	0.0597136	0	1	1
sgRNA_0204	L_00205	HI_0121	281.05	0.135233	0.0813203	0	1	1
sgRNA_0205	L_00206	HI_0122	333.174	0.415715	0.0698309	0	1	1
sgRNA_0207	pgsA	HI_0123	773.785	-0.0390167	0.0461673	0	1	1
sgRNA_0208	L_00212	HI_0124	90.7685	-10.1058	1.02436	-8.8892	6.15494e-19	3.35252e-18
sgRNA_0210	L_00214	HI_0132	894.271	0.0336655	0.0455083	0	1	1
sgRNA_0211	dcd	HI_0133	181.548	0.210976	0.0865139	0	1	1
sgRNA_0212	L_00216	HI_0134	521.553	0.229813	0.0582305	0	1	1
sgRNA_0213	L_00217	HI_0135	201.792	-5.48302	0.245307	-18.2751	1.30566e-74	3.16079e-73
sgRNA_0214	L_00218	HI_0136	120.149	-7.75552	0.64958	-10.3998	2.48389e-25	1.64616e-24
sgRNA_0215	L_00219	HI_t07,NA,NA	51.1572	-5.66446	0.495219	-9.41898	4.55491e-21	2.67314e-20
sgRNA_0216	L_00221	HI_0137	194.767	-4.65165	0.19203	-19.0161	1.25586e-80	3.31661e-79
sgRNA_0220	nagB	HI_0141	306.484	-0.0214416	0.0753866	0	1	1
sgRNA_0221	nanA	HI_0142	381.888	0.0954447	0.0616904	0	1	1
sgRNA_0222	L_00227	HI_0143	218.495	0.226222	0.0877569	0	1	1
sgRNA_0223	nanK	HI_0144	240.44	0.239498	0.0922859	0	1	1
sgRNA_0224	nanE	HI_0145	369.021	0.118119	0.0626189	0	1	1
sgRNA_0226	L_00231	HI_0147	306.636	-5.29682	0.192332	-22.3406	1.48877e-110	8.948e-109
sgRNA_0229	hflC	HI_0150	139.375	0.386654	0.106186	0	1	1
sgRNA_0230	hflK	HI_0151	366.935	0.171807	0.0653428	0	1	1
sgRNA_0231	L_00236	HI_0152	15.0431	-4.47403	0.632555	-5.49206	3.9727e-08	1.55256e-07
sgRNA_0232	dcuB2	HI_0153	400.111	0.118742	0.0623399	0	1	1
sgRNA_0233	acpP	HI_0154	81.0552	-6.33974	0.465016	-11.4829	1.60757e-30	1.17731e-29
sgRNA_0235	fabD	HI_0156	106.137	-4.97523	0.314011	-12.6595	9.90979e-37	8.42574e-36
sgRNA_0236	fabH	HI_0157	204.946	-5.72614	0.263508	-17.9354	6.23759e-72	1.41196e-70
sgRNA_0237	L_00242	HI_0158	159.293	-4.0403	0.178941	-16.9906	9.64783e-65	1.75168e-63
sgRNA_0239	psd	HI_0160	271.41	-2.42581	0.102203	-13.9508	3.10985e-44	3.24579e-43
sgRNA_0240	gor	HI_0161	103.954	-0.353701	0.123836	0	1	1
sgRNA_0241	L_00246	HI_0162	275.986	0.221827	0.0777158	0	1	1
sgRNA_0242	bolA	HI_0163	426.07	-0.0360681	0.0624536	0	1	1
sgRNA_0244	L_00249	HI_0166	11.4005	-1.29694	0.353366	-0.84032	0.400729	1
sgRNA_0245	nqrC	HI_0167	340.85	-0.620381	0.0688987	0	1	1
sgRNA_0246	nqrD	HI_0168	121.406	-0.935715	0.115113	0	1	1
sgRNA_0247	nqrE	HI_0170	141.309	-1.40574	0.110863	-3.65986	0.000252357	0.000910678
sgRNA_0248	L_00253	HI_0171	234.232	-2.29026	0.102846	-12.5455	4.20968e-36	3.54467e-35
sgRNA_0253	rluD	HI_0176	295.078	-0.918197	0.0785218	0	1	1
sgRNA_0254	L_00259	HI_0177	322.826	-7.1413	0.358062	-17.1515	6.12561e-66	1.19966e-64
sgRNA_0256	pflA_1	HI_0179	21.8202	0.118435	0.253767	0	1	1
sgRNA_0257	pflB	HI_0180	191.74	-1.03575	0.0973003	-0.367467	0.713271	1
sgRNA_0258	focA	HI_0181	88.4779	0.241737	0.124888	0	1	1
sgRNA_0263	L_00268	HI_0185	814.149	0.228176	0.049434	0	1	1
sgRNA_0264	L_00269	HI_0186	727.958	0.113417	0.0519516	0	1	1
sgRNA_0265	L_00270	HI_0187	370.459	-0.283392	0.0844181	0	1	1
sgRNA_0266	tatB	HI_0187	98.5606	-0.246276	0.123459	0	1	1
sgRNA_0267	L_00272	HI_0188	452.676	-0.532335	0.065664	0	1	1
sgRNA_0268	gdhA	HI_0189	280.333	0.0670995	0.0747342	0	1	1
sgRNA_0269	fur	HI_0190	57.18	-7.25557	0.840288	-7.44456	9.72706e-14	4.35842e-13
sgRNA_0270	fldA	HI_0191	113.342	-4.1967	0.239006	-13.375	8.46753e-41	7.97779e-40
sgRNA_0271	L_00276	HI_0193	538.697	0.0755321	0.0583217	0	1	1
sgRNA_0272	L_00277	HI_0192	210.091	-0.455535	0.0917311	0	1	1
sgRNA_0276	mepA	HI_0197	243.492	-6.84477	0.335231	-17.435	4.47182e-68	9.39082e-67
sgRNA_0278	msbB	HI_0199	144.243	-6.2118	0.37996	-13.7167	8.06663e-43	8.1745e-42
sgRNA_0280	rplS	HI_0201	53.1625	-5.40343	0.449054	-9.806	1.06087e-22	6.69959e-22
sgRNA_0282	L_00287	HI_0203	148.307	-6.60145	0.392834	-14.2591	3.93609e-46	4.34215e-45
sgRNA_0283	L_00288	HI_0204	146.532	-6.76341	0.422854	-13.6298	2.6636e-42	2.63787e-41
sgRNA_0284	L_00289	HI_0205	1034.02	0.250795	0.0483818	0	1	1
sgRNA_0286	aroK	HI_0207	130.224	-5.60181	0.316518	-14.5389	6.87351e-48	7.93412e-47
sgRNA_0287	aroB	HI_0208	346.223	-2.51339	0.0884003	-17.1198	1.05708e-65	2.04722e-64
sgRNA_0288	dam	HI_0209	380.904	-0.927869	0.0673603	0	1	1
sgRNA_0290	ribA	HI_0212	210.665	-5.08968	0.219231	-18.6547	1.15718e-77	2.96613e-76
sgRNA_0295	hsdS2	HI_0216	480.152	0.18709	0.0596141	0	1	1
sgRNA_0298	hsdR2	HI_0218	2.45723	-0.461931	0.868476	0	1	1
sgRNA_0299	L_00304	HI_0219	216.343	-0.0706805	0.099608	0	1	1
sgRNA_0301	L_00306	HI_0220.2	166.175	0.25818	0.110566	0	1	1
sgRNA_0303	birA	HI_0220.1	573.827	-0.1549	0.052156	0	1	1
sgRNA_0304	L_00312	HI_0221	400.763	-0.195124	0.0569113	0	1	1
sgRNA_0306	L_00314	HI_0223	242.708	0.106628	0.0838186	0	1	1
sgRNA_0307	L_00315	HI_0224	177.667	0.311094	0.0960968	0	1	1
sgRNA_0308	nhaA	HI_0225	427.647	0.188556	0.0688877	0	1	1
sgRNA_0309	L_00317	HI_0226	102.287	0.060717	0.122997	0	1	1
sgRNA_0310	L_00318	HI_0227	117.066	0.304182	0.111608	0	1	1
sgRNA_0312	pnp	HI_0229	35.2634	-0.838181	0.256738	0	1	1
sgRNA_0313	nlpL	HI_0230	194.18	-1.12302	0.313648	-0.392226	0.694892	1
sgRNA_0314	deaD	HI_0231	69.1695	-1.29661	0.158668	-1.86938	0.0615698	0.212929
sgRNA_0315	L_00323	HI_0232	111.739	0.46781	0.408789	0	1	1
sgRNA_0316	L_00324	HI_0233	1570.18	0.225223	0.0383215	0	1	1
sgRNA_0317	L_00325	NA	562.838	0.205139	0.101491	0	1	1
sgRNA_0318	L_00326	HI_0235	762.871	-0.0430632	0.0565351	0	1	1
sgRNA_0319	arsC	HI_0236	426.612	0.231565	0.0598935	0	1	1
sgRNA_0320	L_00328	HI_0237	719.312	0.216075	0.0556796	0	1	1
sgRNA_0321	secF	HI_0239	176.662	-6.88651	0.42264	-13.928	4.28361e-44	4.44424e-43
sgRNA_0322	secD	HI_0240	117.371	-5.75545	0.348603	-13.6414	2.27028e-42	2.2612e-41
sgRNA_0324	L_00332	HI_0242	734.238	-0.283536	0.0538816	0	1	1
sgRNA_0325	L_00333	HI_0243	803.684	0.07054	0.0478998	0	1	1
sgRNA_0327	queA	HI_0245	28.2503	-0.992969	0.242774	0	1	1
sgRNA_0330	L_00338	HI_0249	16.7656	0.583849	0.325712	0	1	1
sgRNA_0331	ssb_2	HI_0250	43.7037	-8.18312	1.02947	-6.9775	3.0048e-12	1.26813e-11
sgRNA_0333	exbD	HI_0252	10.5925	0.501731	0.379965	0	1	1
sgRNA_0334	exbB	HI_0253	477.718	0.0852128	0.0626836	0	1	1
sgRNA_0335	bcp	HI_0254	163.56	0.22918	0.108385	0	1	1
sgRNA_0337	L_00345	HI_0256	399.338	0.201806	0.0705825	0	1	1
sgRNA_0338	L_00346	HI_0257	261.287	0.152601	0.0783463	0	1	1
sgRNA_0339	L_00347	HI_t08	43.574	0.320948	0.188664	0	1	1
sgRNA_0341	orfM	HI_0260	368.168	-0.61426	0.0730599	0	1	1
sgRNA_0342	L_00350	HI_0260.1	320.639	-4.07887	0.138395	-22.2469	1.20785e-109	7.01758e-108
sgRNA_0344	hxuC_1	HI_0262	595.624	-0.331679	0.0616063	0	1	1
sgRNA_0345	hxuB	HI_0263	462.722	0.201854	0.0658135	0	1	1
sgRNA_0346	hxuA	HI_0264	540.794	-0.105889	0.0608771	0	1	1
sgRNA_0348	L_00356	HI_0266	198.34	-4.14844	0.172391	-18.2633	1.62049e-74	3.86919e-73
sgRNA_0350	murB	HI_0268	1335.33	-0.231054	0.0592817	0	1	1
sgRNA_0351	rpoH	HI_0269	51.5441	-9.23523	1.02708	-8.01809	1.07399e-15	5.21439e-15
sgRNA_0354	pyrE	HI_0272	408.023	0.219166	0.0634564	0	1	1
sgRNA_0355	rph	HI_0273	145.949	-2.48659	0.141448	-10.5098	7.78334e-26	5.23798e-25
sgRNA_0356	gltX	HI_0274	248.308	-7.3865	0.420702	-15.1806	4.75399e-52	6.18373e-51
sgRNA_0357	L_00366	HI_t10,NA,NA,NA	8.59408	-2.2294	0.459659	-2.67459	0.00748203	0.0263458
sgRNA_0358	lpt6	HI_0275	117.109	0.144598	0.116272	0	1	1
sgRNA_0361	L_00373	HI_0279	452.224	-0.0543418	0.0682493	0	1	1
sgRNA_0362	udp	HI_0280	400.287	0.0434501	0.0641641	0	1	1
sgRNA_0363	L_00375	HI_0281	36.3744	0.296567	0.206978	0	1	1
sgRNA_0364	L_00376	HI_0282	528.07	-0.534081	0.0613582	0	1	1
sgRNA_0365	menD	HI_0283	135.256	-1.76961	0.124133	-6.19986	5.6513e-10	2.26963e-09
sgRNA_0367	L_00379	HI_0286	156.836	-0.804709	0.0890757	0	1	1
sgRNA_0369	sdaA	HI_0288	0
sgRNA_0370	sdaC	HI_0289	0
sgRNA_0372	L_00387	HI_0293	0
sgRNA_0373	metJ	HI_0294	32.4386	-0.0760405	0.214354	0	1	1
sgRNA_0374	rho	HI_0295	0
sgRNA_0376	pilC	HI_0297	0
sgRNA_0381	cutE	HI_0302	0
sgRNA_0382	L_00397	HI_0303	0
sgRNA_0383	L_00398	HI_0304	0
sgRNA_0384	yqgF	HI_0305	0
sgRNA_0393	proC	HI_0307	663.582	-0.428089	0.0633617	0	1	1
sgRNA_0394	hcaT	HI_0308	499.964	0.164104	0.0591234	0	1	1
sgRNA_0397	ruvB	HI_0312	224.144	-1.45203	0.0943504	-4.79092	1.66017e-06	6.22297e-06
sgRNA_0398	ruvA	HI_0313	329.034	-0.678288	0.0784331	0	1	1
sgRNA_0400	L_00417	HI_0315	43.7094	-0.518825	0.194321	0	1	1
sgRNA_0401	ntpA	HI_0316	636.865	0.189748	0.0568723	0	1	1
sgRNA_0402	L_00419	HI_0317	255.391	-7.22819	0.390075	-15.9666	2.18209e-57	3.19612e-56
sgRNA_0403	L_00420	HI_0318	786.58	-1.3265	0.0603413	-5.41093	6.26971e-08	2.42847e-07
sgRNA_0404	L_00421	HI_0319	48.913	0.171902	0.181683	0	1	1
sgRNA_0405	vapB1	HI_0321	107.752	-0.00950331	0.118551	0	1	1
sgRNA_0406	L_00423	HI_0322	157.829	0.103817	0.184191	0	1	1
sgRNA_0408	rnt	HI_0324	690.073	-0.775286	0.0591245	0	1	1
sgRNA_0409	L_00426	HI_0325	383.772	-0.949311	0.0727469	0	1	1
sgRNA_0411	L_00429	HI_0328	91.429	-1.58934	0.142092	-4.14761	3.35966e-05	0.000123023
sgRNA_0412	L_00430	HI_0329	185.664	-1.79926	0.10359	-7.71554	1.20476e-14	5.62973e-14
sgRNA_0413	L_00431	HI_0330	204.544	-0.106904	0.0900957	0	1	1
sgRNA_0415	recO	HI_0332	198.325	-0.443126	0.0824716	0	1	1
sgRNA_0416	rumA	HI_0333	514.524	0.253589	0.0626539	0	1	1
sgRNA_0419	mog	HI_0336	191.754	-0.465365	0.0935923	0	1	1
sgRNA_0420	glnB	HI_0337	313.697	-0.673826	0.0763276	0	1	1
sgRNA_0422	priA	HI_0339	39.4531	0.436184	0.198556	0	1	1
sgRNA_0423	trmB	HI_0340	576.386	0.236103	0.0556833	0	1	1
sgRNA_0424	L_00442	HI_0341	23.9602	0.343543	0.251756	0	1	1
sgRNA_0425	L_00443	HI_0342	226.877	0.285948	0.0842298	0	1	1
sgRNA_0426	napD	HI_0343	193.035	-1.15894	0.0975067	-1.63001	0.1031	0.354444
sgRNA_0427	napA	HI_0344	0
sgRNA_0430	napB	HI_0347	178.836	0.149583	0.0937128	0	1	1
sgRNA_0431	napC	HI_0348	568.585	0.205471	0.0562684	0	1	1
sgRNA_0432	adk	HI_0349	0
sgRNA_0433	lic3C	HI_0350	382.089	0.292036	0.0683682	0	1	1
sgRNA_0436	L_00454	HI_0354	406.135	-4.19439	0.123763	-25.8105	6.75685e-147	9.81432e-145
sgRNA_0437	L_00455	HI_0355	360.676	0.137691	0.0693031	0	1	1
sgRNA_0438	L_00456	HI_0357	770.459	0.225608	0.0501399	0	1	1
sgRNA_0440	hfeD	HI_0359	344.576	-0.0304098	0.070224	0	1	1
sgRNA_0441	hfeC	HI_0360	445.277	-0.486498	0.0634561	0	1	1
sgRNA_0442	hfeB	HI_0361	19.8116	-0.156911	0.295591	0	1	1
sgRNA_0443	hfeA	HI_0362	51.7168	-1.73014	0.196873	-3.70869	0.000208338	0.000754956
sgRNA_0448	L_00466	HI_0367	70.1538	-6.30041	0.556125	-9.53095	1.55845e-21	9.3668e-21
sgRNA_0449	L_00467	HI_0368	193.384	-9.0612	0.835742	-9.64556	5.13303e-22	3.17265e-21
sgRNA_0450	hisS	HI_0369	251.629	-4.31555	0.152688	-21.7145	1.49605e-104	7.90188e-103
sgRNA_0451	L_00469	HI_0370	369.291	-0.246855	0.0774937	0	1	1
sgRNA_0452	L_00470	HI_0371	281.173	-0.193506	0.0788769	0	1	1
sgRNA_0453	fdx	HI_0372	74.5649	-3.41948	0.228995	-10.5657	4.29939e-26	2.92728e-25
sgRNA_0454	hscA	HI_0373	69.5794	-6.5714	0.598299	-9.31207	1.25364e-20	7.30799e-20
sgRNA_0456	hscB	HI_0375	89.0709	-8.47921	0.983351	-7.60584	2.83053e-14	1.29491e-13
sgRNA_0457	L_00475	HI_0376	205.888	-5.8548	0.276501	-17.558	5.16825e-69	1.12603e-67
sgRNA_0458	nifU	HI_0377	62.7934	-8.77888	1.02541	-7.58612	3.29615e-14	1.50005e-13
sgRNA_0459	nifS2	HI_0378	61.9643	-7.89313	0.985285	-6.99608	2.63223e-12	1.12727e-11
sgRNA_0460	L_00478	HI_0379	242.57	-7.83872	0.515867	-13.2568	4.12273e-40	3.80207e-39
sgRNA_0461	L_00479	HI_0380	122.522	-0.250182	0.11106	0	1	1
sgRNA_0463	L_00482	HI_0381	104.572	-1.3587	0.13309	-2.69519	0.00703482	0.0248212
sgRNA_0465	L_00484	HI_0383	642.596	-1.93494	0.104596	-8.9386	3.94125e-19	2.16025e-18
sgRNA_0466	tolR	HI_0384	350.409	-2.98025	0.119462	-16.5764	1.03285e-61	1.74782e-60
sgRNA_0468	ybgC	HI_0386	233.408	0.123205	0.0964402	0	1	1
sgRNA_0469	dinG	HI_0387	298.614	0.0891986	0.0716931	0	1	1
sgRNA_0470	L_00489	HI_0388	204.525	-6.9012	0.406257	-14.5258	8.31732e-48	9.47523e-47
sgRNA_0472	lcfA	HI_0390.1	0
sgRNA_0477	L_00496	HI_0395	108.14	-4.49644	0.261029	-13.3948	6.48407e-41	6.17581e-40
sgRNA_0478	L_00497	HI_0396	418.947	-0.136421	0.0633171	0	1	1
sgRNA_0480	adpP	HI_0398	149.05	-0.0959543	0.112002	0	1	1
sgRNA_0481	icc	HI_0399	243.814	-0.03755	0.122865	0	1	1
sgRNA_0482	L_00501	HI_0400	107.582	0.153801	0.124783	0	1	1
sgRNA_0488	accA	HI_0406	101.689	-4.83257	0.291825	-13.1331	2.12725e-39	1.92114e-38
sgRNA_0489	znuB	HI_0407	101.991	-0.577204	0.121517	0	1	1
sgRNA_0491	L_00510	HI_0409	40.642	-2.0826	0.225963	-4.79106	1.65902e-06	6.22297e-06
sgRNA_0492	tyrR	HI_0410	527.763	0.0806048	0.0572389	0	1	1
sgRNA_0493	L_00512	HI_0411	344.106	-0.194543	0.0852562	0	1	1
sgRNA_0494	rluC	HI_0412	437.184	-0.0112726	0.0687913	0	1	1
sgRNA_0496	L_00515	HI_0414	173.985	0.142699	0.10734	0	1	1
sgRNA_0497	thiM	HI_0415	323.966	-0.632881	0.0679075	0	1	1
sgRNA_0498	thiD	HI_0416	456.736	0.160762	0.071933	0	1	1
sgRNA_0499	thiE	HI_0417	227.483	-0.237792	0.0860968	0	1	1
sgRNA_0501	L_00520	HI_0419	237.023	-0.0787462	0.0807694	0	1	1
sgRNA_0502	L_00521	HI_0422	242.164	-4.72008	0.185128	-20.0946	8.22042e-90	2.60513e-88
sgRNA_0504	L_00523	HI_0424	173.912	0.168491	0.0916475	0	1	1
sgRNA_0505	pssA	HI_0425	122.89	-3.66715	0.205724	-12.9647	1.93923e-38	1.71578e-37
sgRNA_0506	fadR	HI_0426	520.592	0.065604	0.0798297	0	1	1
sgRNA_0507	nhaB	HI_0427	132.263	0.300918	0.107296	0	1	1
sgRNA_0508	dsbB	HI_0428	770.716	0.0682573	0.0502697	0	1	1
sgRNA_0509	glmS	HI_0429	465.414	-1.48219	0.0673482	-7.15966	8.08761e-13	3.51539e-12
sgRNA_0510	nudC_1	HI_0430	138.088	-7.20578	0.552536	-11.2314	2.85778e-29	2.05831e-28
sgRNA_0511	L_00530	HI_0431	240.128	-0.688126	0.0860833	0	1	1
sgRNA_0512	nudC_2	HI_0432	244.697	0.26963	0.0789565	0	1	1
sgRNA_0513	L_00532	HI_0433	48.7289	-5.023	0.452434	-8.89189	6.00766e-19	3.28255e-18
sgRNA_0514	L_00533	HI_0434	0
sgRNA_0516	comD	HI_0436	507.936	0.135952	0.0616208	0	1	1
sgRNA_0517	comC	HI_0437	150.697	-5.38988	0.2679	-16.3863	2.39747e-60	3.86925e-59
sgRNA_0518	comB	HI_0438	553.014	0.222516	0.0596573	0	1	1
sgRNA_0519	comA	HI_0439	270.724	0.0946064	0.0782494	0	1	1
sgRNA_0520	L_00539	HI_0440	107.819	-3.55155	0.313931	-8.12774	4.37372e-16	2.1535e-15
sgRNA_0523	recR	HI_0443	329.091	-0.273444	0.0732006	0	1	1
sgRNA_0525	secG	HI_0445	295.136	-3.06198	0.105874	-19.4758	1.76155e-84	5.0334e-83
sgRNA_0526	L_00545	HI_t12	541.307	0.101867	0.0616603	0	1	1
sgRNA_0527	fruA	HI_0446	62.374	-0.235227	0.157221	0	1	1
sgRNA_0528	L_00547	HI_0447	991.946	-0.0266647	0.0435662	0	1	1
sgRNA_0529	fruB	HI_0448	501.549	-0.0814854	0.0564065	0	1	1
sgRNA_0532	vapX	HI_0451	146.219	-0.00166092	0.102881	0	1	1
sgRNA_0535	L_00554	HI_0454	237.133	0.167541	0.0842511	0	1	1
sgRNA_0536	holB	HI_0455	129.54	-5.83556	0.340419	-14.2047	8.56283e-46	9.3868e-45
sgRNA_0543	L_00562	HI_0461	149.459	-2.21181	0.128531	-9.42816	4.17364e-21	2.45765e-20
sgRNA_0544	lon	HI_0462	86.8143	-0.40345	0.132535	0	1	1
sgRNA_0548	L_00567	HI_0466	191.555	0.126688	0.0926485	0	1	1
sgRNA_0550	hisG	HI_0468	447.801	0.100871	0.0606593	0	1	1
sgRNA_0552	hisC	HI_0470	183.905	0.439323	0.0972205	0	1	1
sgRNA_0553	hisB	HI_0471	160.171	0.261792	0.0959348	0	1	1
sgRNA_0554	hisH	HI_0472	618.647	-0.767454	0.056797	0	1	1
sgRNA_0556	hisF	HI_0474	594.833	0.169891	0.0613693	0	1	1
sgRNA_0557	hisI	HI_0475	70.0099	-0.154387	0.15892	0	1	1
sgRNA_0558	tyrP	HI_0477	428.477	-1.5034	0.0698501	-7.20688	5.72483e-13	2.49459e-12
sgRNA_0559	atpC	HI_0478	58.5598	-1.08619	0.171849	-0.501529	0.615999	1
sgRNA_0561	L_00580	HI_0480	370.442	-0.768493	0.0749143	0	1	1
sgRNA_0562	L_00581	HI_0481	86.3759	-1.79963	0.15607	-5.12355	2.99839e-07	1.14359e-06
sgRNA_0563	atpH	HI_0482	98.7479	-0.565065	0.12944	0	1	1
sgRNA_0564	L_00583	HI_0483	288.72	-0.0409186	0.0744917	0	1	1
sgRNA_0565	L_00584	HI_0484	316.649	-0.97656	0.0850484	0	1	1
sgRNA_0566	L_00585	HI_0485	218.021	-2.1041	0.106788	-10.3392	4.68366e-25	3.05754e-24
sgRNA_0567	L_00586	HI_0485.1	158.747	-1.06469	0.103398	-0.625686	0.531521	1
sgRNA_0568	gidB	HI_0486	96.7922	0.202272	0.125046	0	1	1
sgRNA_0569	L_00588	HI_0487	722.259	0.197291	0.0491031	0	1	1
sgRNA_0571	L_00590	HI_0489	144.616	0.184393	0.104163	0	1	1
sgRNA_0572	luxS	HI_0491	349.275	0.33007	0.0808913	0	1	1
sgRNA_0573	aphA	HI_0495	244.946	0.212551	0.083008	0	1	1
sgRNA_0574	L_00593	HI_0496	192.848	0.0485172	0.0912934	0	1	1
sgRNA_0575	hslU	HI_0497	148.95	0.170186	0.105697	0	1	1
sgRNA_0576	potD1_1	NA	209.099	-0.149753	0.0910901	0	1	1
sgRNA_0577	ordL	HI_0499	94.0954	-0.0191477	0.129305	0	1	1
sgRNA_0580	rbsA	HI_0502	62.3077	0.279677	0.159395	0	1	1
sgRNA_0581	rbsC	HI_0503	315.424	0.0342991	0.0720889	0	1	1
sgRNA_0582	rbsB	HI_0504	658.92	-1.17231	0.0580922	-2.9661	0.00301599	0.0107283
sgRNA_0583	rbsK	HI_0505	420.346	0.209979	0.0673336	0	1	1
sgRNA_0585	L_00604	HI_0507	214.615	0.27794	0.0895699	0	1	1
sgRNA_0586	menG	HI_0508	468.717	0.204119	0.0668447	0	1	1
sgRNA_0588	L_00607	HI_0510	0
sgRNA_0589	tehA	HI_0511	224.354	0.299062	0.087782	0	1	1
sgRNA_0590	rpoC	HI_0514	77.8961	-8.30014	0.984497	-7.4151	1.2153e-13	5.43146e-13
sgRNA_0592	L_00611	HI_0516	86.2962	-8.47164	0.98377	-7.59491	3.08008e-14	1.40539e-13
sgRNA_0593	L_00612	HI_0517	96.5865	-5.73357	0.359981	-13.1495	1.71341e-39	1.5636e-38
sgRNA_0594	deoD	HI_0518	141.434	-0.880953	0.104459	0	1	1
sgRNA_0595	L_00614	HI_0519	485.139	-0.440178	0.0618097	0	1	1
sgRNA_0598	L_00617	HI_0522	225.421	0.380572	0.0865477	0	1	1
sgRNA_0599	waaQ	HI_0523	12.6794	0.292323	0.37427	0	1	1
sgRNA_0600	L_00619	HI_0524	43.0015	-9.16425	1.02832	-7.9394	2.03166e-15	9.78228e-15
sgRNA_0602	L_00621	HI_0526	1033.08	0.0646605	0.0504045	0	1	1
sgRNA_0603	L_00622	HI_0527	232.359	-0.0581805	0.088013	0	1	1
sgRNA_0604	tyrQ	HI_0528	126.838	0.0712113	0.104405	0	1	1
sgRNA_0605	tdk	HI_0529	385.425	0.105951	0.0718099	0	1	1
sgRNA_0606	gcp	HI_0530	100.091	-6.32768	0.488921	-10.8968	1.19368e-27	8.42344e-27
sgRNA_0607	L_00626	HI_0531	6.64818	-5.5246	1.07509	-4.20858	2.56985e-05	9.42999e-05
sgRNA_0608	dnaG	HI_0532	228.239	-8.32755	0.592532	-12.3665	3.96677e-35	3.23088e-34
sgRNA_0609	aspA_1	HI_0533	89.2385	-5.57086	0.374471	-12.2062	2.88107e-34	2.30354e-33
sgRNA_0611	ureH	HI_0535	648.297	0.328347	0.0575715	0	1	1
sgRNA_0613	ureF	NA	325.704	0.191575	0.0686991	0	1	1
sgRNA_0614	ureE	HI_0538	254.08	0.188085	0.0914749	0	1	1
sgRNA_0616	ureB	HI_0540	5.57224	-0.113793	0.484893	0	1	1
sgRNA_0617	ureA	HI_0541	242.25	0.254126	0.0855376	0	1	1
sgRNA_0618	groES	HI_0542	2.51703	-4.98769	1.15631	-3.44865	0.000563406	0.00201646
sgRNA_0621	L_00640	HI_0545	155.082	-5.9214	0.308944	-15.9298	3.93895e-57	5.67405e-56
sgRNA_0623	L_00642	HI_0547	39.644	-6.93759	0.84482	-7.02823	2.09164e-12	8.97964e-12
sgRNA_0624	infA	HI_0548	96.0011	-7.67843	0.726914	-9.18737	4.02554e-20	2.30806e-19
sgRNA_0627	ksgA	HI_0549	6.98487	-1.9699	0.53558	-1.81094	0.0701501	0.242122
sgRNA_0628	lic2A	HI_0550	212.264	0.111612	0.110795	0	1	1
sgRNA_0631	gnd	HI_0553	62.5776	-7.41695	0.839233	-7.64621	2.06994e-14	9.57003e-14
sgRNA_0632	L_00651	HI_0554	242.58	-0.581833	0.0852577	0	1	1
sgRNA_0634	zwf	HI_0558	344.761	-0.613881	0.0727176	0	1	1
sgRNA_0638	L_00657	HI_0562	90.7951	0.120519	0.131364	0	1	1
sgRNA_0639	asnC	HI_0563	17.7346	-0.175465	0.28279	0	1	1
sgRNA_0640	L_00659	HI_0564	357.519	-0.485765	0.0713992	0	1	1
sgRNA_0644	rpe	HI_0566	557.129	-2.78176	0.0715649	-24.8971	7.99242e-137	8.70674e-135
sgRNA_0645	L_00664	HI_0567	130.097	-4.77773	0.251884	-14.9979	7.57745e-51	9.57065e-50
sgRNA_0646	L_00665	HI_0568	471.048	-0.60753	0.0610864	0	1	1
sgRNA_0648	L_00667	HI_0570	342.859	-1.39958	0.077415	-5.16157	2.44892e-07	9.38124e-07
sgRNA_0649	oxyR	HI_0571	691.019	0.0645012	0.0520293	0	1	1
sgRNA_0650	L_00669	HI_0572	72.7308	0.465537	0.149587	0	1	1
sgRNA_0651	slyX	HI_0573	115.134	0.0365514	0.111927	0	1	1
sgRNA_0654	L_00673	HI_0576	366.848	-3.54182	0.113151	-22.464	9.34821e-112	5.81926e-110
sgRNA_0655	L_00674	HI_0576.1	634.952	0.264778	0.0499384	0	1	1
sgRNA_0658	L_00677	HI_t16	265.036	-2.80316	0.116023	-15.5414	1.82063e-54	2.45996e-53
sgRNA_0659	L_00678	HI_t15	94.8501	-8.67527	0.985325	-7.78959	6.72272e-15	3.16695e-14
sgRNA_0660	L_00679	HI_t14	44.1926	-5.92017	0.561172	-8.76767	1.82409e-18	9.72292e-18
sgRNA_0661	L_00680	NA	184.409	-6.41561	0.328284	-16.4967	3.87321e-61	6.36887e-60
sgRNA_0665	L_00684	HI_0628	854.243	0.186681	0.0533976	0	1	1
sgRNA_0666	L_00685	HI_0627	238.321	-0.122819	0.0847711	0	1	1
sgRNA_0667	mscL	HI_0626	129.006	-3.73728	0.189182	-14.469	1.90266e-47	2.15346e-46
sgRNA_0668	trkA_1	HI_0625	110.288	0.203174	0.114143	0	1	1
sgRNA_0669	trkA_2	HI_0624	333.505	-2.10373	0.0824978	-13.3789	8.03002e-41	7.6067e-40
sgRNA_0670	fmt	HI_0623	29.0916	-6.72814	0.993752	-5.76416	8.20674e-09	3.25839e-08
sgRNA_0671	def	HI_0622	138.666	-2.86076	0.240688	-7.73102	1.06687e-14	4.99878e-14
sgRNA_0675	L_00695	NA,NA,NA	75.5302	-9.90139	1.02497	-8.68454	3.80274e-18	1.99044e-17
sgRNA_0676	L_00696	NA,HI_t18,NA	79.495	-9.87794	1.02429	-8.66742	4.42028e-18	2.30675e-17
sgRNA_0677	sxy	HI_0601	330.439	0.136382	0.0691056	0	1	1
sgRNA_0678	recA	HI_0600	276.076	-0.965452	0.0803677	0	1	1
sgRNA_0679	recX	NA	199.933	0.0939375	0.0862907	0	1	1
sgRNA_0680	L_00701	HI_0597.1	809.85	-2.71371	0.0646009	-26.5276	4.66102e-155	8.12416e-153
sgRNA_0681	L_00702	HI_0597	507.839	0.131816	0.0554485	0	1	1
sgRNA_0682	L_00703	HI_0596	0
sgRNA_0683	L_00704	HI_0595	467.87	0.251903	0.0656244	0	1	1
sgRNA_0684	arcD	HI_0594	349.387	0.0780051	0.112698	0	1	1
sgRNA_0688	pepE	HI_0587	212.97	-1.72867	0.115651	-6.30053	2.96626e-10	1.20517e-09
sgRNA_0689	L_00710	HI_0586	1213.37	0.195884	0.0448234	0	1	1
sgRNA_0690	abgA	HI_0584	91.2875	0.25898	0.130688	0	1	1
sgRNA_0695	L_00716	HI_0581	4.81109	-5.52453	1.09405	-4.13559	3.5405e-05	0.000129373
sgRNA_0696	L_00717	HI_0580	116.754	-6.15362	0.394536	-13.0625	5.3949e-39	4.82221e-38
sgRNA_0697	fusA	HI_0579	65.1769	-6.50511	0.599888	-9.1769	4.43693e-20	2.5356e-19
sgRNA_0701	L_00722	HI_0634	245.033	-0.289114	0.0773472	0	1	1
sgRNA_0702	L_00723	HI_0636	263.848	0.104835	0.0778749	0	1	1
sgRNA_0703	trpS	HI_0637	217.057	-6.60773	0.336236	-16.6779	1.89674e-62	3.27328e-61
sgRNA_0704	L_00725	HI_0638	232.216	-0.0260597	0.0803492	0	1	1
sgRNA_0705	purB	HI_0639	373.613	-5.95592	0.199962	-24.7843	1.32279e-135	1.2809e-133
sgRNA_0706	L_00727	HI_0640	54.6864	-4.09494	0.291529	-10.6162	2.50467e-26	1.72555e-25
sgRNA_0709	L_00730	NA	219.576	0.24387	0.0831992	0	1	1
sgRNA_0710	L_00731	NA,NA	53.7688	-3.61948	0.272794	-9.60242	7.80891e-22	4.75907e-21
sgRNA_0711	L_00733	NA	6.58315	-6.1423	1.08167	-4.75405	1.99384e-06	7.45764e-06
sgRNA_0712	L_00734	HI_0645	447.663	0.116931	0.0667101	0	1	1
sgRNA_0713	asd	HI_0646	348.969	-5.42968	0.206198	-21.4827	2.25903e-102	1.09375e-100
sgRNA_0714	L_00736	HI_0647	688.314	-4.12179	0.0983264	-31.7492	3.25266e-221	2.8347e-218
sgRNA_0716	L_00738	HI_0648	27.2641	-0.10033	0.246026	0	1	1
sgRNA_0717	rep	HI_0649	128.521	-0.0277823	0.110477	0	1	1
sgRNA_0719	kdtB	HI_0651	77.5977	-0.906569	0.148282	0	1	1
sgRNA_0720	kdtA	HI_0652	99.0134	-2.50752	0.158327	-9.52159	1.70544e-21	1.01457e-20
sgRNA_0726	L_00748	HI_0656.1	1075.68	-0.0998205	0.0432785	0	1	1
sgRNA_0728	L_00750	HI_0659	504.223	0.0749259	0.0570853	0	1	1
sgRNA_0729	L_00751	HI_0660	267.436	0.1468	0.0816863	0	1	1
sgRNA_0733	cydD1	HI_0663	293.147	0.284278	0.184517	0	1	1
sgRNA_0738	glpX	HI_0667	389.343	0.0939742	0.0621949	0	1	1
sgRNA_0739	L_00761	HI_0668	7.57197	-1.13365	0.509098	-0.262522	0.792919	1
sgRNA_0740	mioC	HI_0669	1.34017	0.919473	0.888984	0	1	1
sgRNA_0741	dtd	HI_0670	944.061	0.0553442	0.0488939	0	1	1
sgRNA_0744	ftsB	HI_0673	592.752	-4.82386	0.136955	-27.9205	1.50253e-171	5.23784e-169
sgRNA_0745	gpt_1	HI_0692	121.582	-6.35693	0.465348	-11.5117	1.15232e-30	8.54681e-30
sgRNA_0746	pepD	HI_0675	423.687	-0.916341	0.0670414	0	1	1
sgRNA_0747	L_00769	HI_0676	271.93	0.130683	0.0824289	0	1	1
sgRNA_0748	L_00770	HI_0677	198.493	0.0598473	0.0863822	0	1	1
sgRNA_0749	tpiA	HI_0678	184.234	-0.534265	0.0892947	0	1	1
sgRNA_0751	L_00773	HI_0680	337.194	0.190134	0.0733644	0	1	1
sgRNA_0752	ilvY	HI_0681	245.904	-0.228218	0.0722389	0	1	1
sgRNA_0753	ilvC	HI_0682	387.469	-1.10023	0.0635091	-1.57815	0.11453	0.392193
sgRNA_0755	glpB	HI_0684	670.532	-0.502993	0.0585565	0	1	1
sgRNA_0756	glpA	HI_0685	63.8672	-0.79767	0.160589	0	1	1
sgRNA_0757	L_00779	HI_0686	531.393	-0.00386027	0.0603815	0	1	1
sgRNA_0759	glpF	HI_0690	523.509	0.133612	0.058951	0	1	1
sgRNA_0760	glpK	HI_0691	128.53	0.228593	0.112408	0	1	1
sgRNA_0765	ppx_1	HI_0695	630.798	0.196912	0.053625	0	1	1
sgRNA_0768	slyD	HI_0699	41.0277	0.281513	0.193028	0	1	1
sgRNA_0769	L_00791	HI_0700	111.606	-0.0433423	0.118005	0	1	1
sgRNA_0771	surE	HI_0702	67.1069	-0.882814	0.142779	0	1	1
sgRNA_0772	L_00794	HI_0703	103.071	-0.438525	0.11837	0	1	1
sgRNA_0778	L_00800	HI_t17	259.907	0.13631	0.0829526	0	1	1
sgRNA_0779	selA	HI_0708	394.896	0.150947	0.0660603	0	1	1
sgRNA_0785	tig	HI_0713	344.73	-0.314786	0.0729849	0	1	1
sgRNA_0786	clpP	HI_0714	44.1228	-0.337643	0.182492	0	1	1
sgRNA_0787	clpX	HI_0715	356.442	-0.0116873	0.0721185	0	1	1
sgRNA_0790	vacJ	HI_0718	302.596	-1.47848	0.0854384	-5.60024	2.14056e-08	8.42213e-08
sgRNA_0791	L_00813	HI_0719	148.873	-0.530019	0.109952	0	1	1
sgRNA_0792	htpX	HI_0720	101.446	0.348789	0.134501	0	1	1
sgRNA_0794	L_00816	HI_0722	37.9578	-2.32345	0.257246	-5.14469	2.67967e-07	1.02427e-06
sgRNA_0795	trkH	HI_0723	131.248	-1.99616	0.12308	-8.09358	5.7934e-16	2.83649e-15
sgRNA_0797	L_00824	HI_t13	171.86	-6.02459	0.309098	-16.2557	2.03635e-59	3.16907e-58
sgRNA_0798	psiE	HI_0601.1	86.303	0.014649	0.128226	0	1	1
sgRNA_0799	hemY	HI_0602	291.991	-2.29166	0.0923245	-13.9905	1.78254e-44	1.87167e-43
sgRNA_0801	cya	HI_0604	280.901	-0.24784	0.0734706	0	1	1
sgRNA_0802	gpsA	HI_0605	101.607	-5.33393	0.352015	-12.3118	7.82885e-35	6.34683e-34
sgRNA_0803	cysE	HI_0606	40.8386	-4.27173	0.398323	-8.21375	2.14383e-16	1.07068e-15
sgRNA_0804	L_00831	HI_0607	418.521	-0.159744	0.0614319	0	1	1
sgRNA_0805	L_00832	HI_0608	281.632	0.367358	0.0782393	0	1	1
sgRNA_0806	folD	HI_0609	84.6168	-2.88848	0.186691	-10.1156	4.71179e-24	3.03049e-23
sgRNA_0807	L_00835	NA	42.9119	-3.00883	0.26806	-7.49396	6.68261e-14	3.00201e-13
sgRNA_0808	L_00836	HI_0610	127.913	0.117448	0.111249	0	1	1
sgRNA_0810	fucU	HI_0612	363.283	0.0560656	0.0667085	0	1	1
sgRNA_0811	fucK	HI_0613	882.097	0.0498536	0.0490414	0	1	1
sgRNA_0812	fucI	HI_0614	513.809	0.247977	0.060965	0	1	1
sgRNA_0814	L_00842	HI_0616	908.099	0.0740485	0.0535939	0	1	1
sgRNA_0817	glpR	HI_0619	471.941	-0.214741	0.0604444	0	1	1
sgRNA_0818	metQ	HI_0620	221.475	0.201314	0.0856664	0	1	1
sgRNA_0819	metI	HI_0620.1	308.404	-0.943925	0.0792581	0	1	1
sgRNA_0820	metN	HI_0621	316.517	-0.907161	0.0840753	0	1	1
sgRNA_0821	L_00849	HI_0621.1	249.881	-0.311014	0.0842417	0	1	1
sgRNA_0822	L_00855	HI_0724	686.901	-0.0280934	0.0533342	0	1	1
sgRNA_0823	L_00856	HI_0725	338.74	-1.64706	0.0988901	-6.54326	6.01908e-11	2.46853e-10
sgRNA_0824	narP	HI_0726	539.012	0.167586	0.0635352	0	1	1
sgRNA_0825	L_00858	HI_0727	237.404	0.254541	0.0875478	0	1	1
sgRNA_0826	L_00859	NA	267.675	0.178458	0.084563	0	1	1
sgRNA_0827	cyaY	HI_0727.1	208.193	-0.81701	0.0912636	0	1	1
sgRNA_0829	proS	HI_0729	90.1497	-10.061	1.02547	-8.836	9.92051e-19	5.35339e-18
sgRNA_0830	L_00863	HI_0730	192.154	-6.08958	0.316203	-16.0959	2.72547e-58	4.06025e-57
sgRNA_0831	sufI	HI_0733	447.965	-0.123996	0.0604982	0	1	1
sgRNA_0832	plsC	HI_0734	281.267	-8.56278	0.593328	-12.7464	3.26579e-37	2.80408e-36
sgRNA_0834	L_00867	NA	805.83	0.304412	0.045978	0	1	1
sgRNA_0837	ilvD	HI_0738	343.398	-0.816697	0.0646309	0	1	1
sgRNA_0838	L_00871	HI_0738.1	506.28	-0.0025976	0.0558586	0	1	1
sgRNA_0841	secB	HI_0743	154.689	-0.658489	0.100969	0	1	1
sgRNA_0843	dcuB	HI_0746	1093	0.226398	0.0512953	0	1	1
sgRNA_0844	ndhA	HI_0747	168.148	-0.140728	0.101881	0	1	1
sgRNA_0845	L_00878	HI_0748	58.2474	-5.71923	0.495635	-9.52159	1.7055e-21	1.01457e-20
sgRNA_0846	lexA	HI_0749	280.263	-7.42629	0.441751	-14.5473	6.0729e-48	7.0567e-47
sgRNA_0847	dapF	HI_0750	13.8851	-0.465949	0.344314	0	1	1
sgRNA_0848	tpx	HI_0751	452.36	-0.0394253	0.0591971	0	1	1
sgRNA_0849	purL	HI_0752	537.254	-6.98298	0.255945	-23.376	7.49453e-121	5.4429e-119
sgRNA_0851	L_00884	HI_0755	206.769	0.107044	0.092644	0	1	1
sgRNA_0852	L_00885	HI_0756	273.497	0.134733	0.0763819	0	1	1
sgRNA_0853	gpmA	HI_0757	352.893	-0.747119	0.0704633	0	1	1
sgRNA_0855	mutY	HI_0759	508.685	0.172866	0.0638923	0	1	1
sgRNA_0857	L_00890	HI_0761	59.3598	0.139452	0.157337	0	1	1
sgRNA_0858	L_00891	NA	29.891	-8.60293	1.03194	-7.36763	1.73685e-13	7.70315e-13
sgRNA_0859	L_00892	NA,NA	179.84	-8.60979	0.724447	-10.5043	8.25645e-26	5.535e-25
sgRNA_0860	L_00893	HI_0762	312.865	-2.66807	0.0977759	-17.0602	2.93645e-65	5.5633e-64
sgRNA_0861	nadR	HI_0763	179.046	-7.58394	0.550574	-11.9583	5.87375e-33	4.5502e-32
sgRNA_0862	ribB	HI_0764	33.1223	-7.68178	1.03207	-6.47414	9.53519e-11	3.89223e-10
sgRNA_0868	ftsX	HI_0770	167.703	-0.329298	0.0973774	0	1	1
sgRNA_0869	atoB	HI_0771	52.1185	0.0859369	0.173034	0	1	1
sgRNA_0871	L_00904	HI_0773	197.212	-0.0807318	0.0929399	0	1	1
sgRNA_0872	atoD	HI_0774	23.0196	0.0598063	0.238192	0	1	1
sgRNA_0873	L_00906	HI_0775	87.7773	-0.131609	0.139733	0	1	1
sgRNA_0874	rpsJ	HI_0776	123.588	-5.59071	0.311572	-14.734	3.89782e-49	4.68545e-48
sgRNA_0875	L_00908	HI_0777	4.54438	-5.74981	1.09344	-4.34391	1.39969e-05	5.14695e-05
sgRNA_0876	L_00909	HI_0778	43.0763	-4.63081	0.399893	-9.07945	1.09125e-19	6.13562e-19
sgRNA_0877	rplW	HI_0779	168.726	-11.0009	1.02241	-9.78171	1.34906e-22	8.48887e-22
sgRNA_0878	L_00911	HI_0780	44.1598	-8.89829	1.02827	-7.68115	1.57669e-14	7.32844e-14
sgRNA_0879	L_00912	HI_0781	0.400136	-1.87451	1.95736	-0.446782	0.655033	1
sgRNA_0880	L_00913	HI_0782	106.656	-10.1511	1.0235	-8.94095	3.8583e-19	2.12146e-18
sgRNA_0881	rpsC	HI_0783	0
sgRNA_0882	L_00915	HI_0784	45.5108	-9.13973	1.02655	-7.9292	2.20561e-15	1.05906e-14
sgRNA_0883	L_00916	HI_0785	127.795	-9.86706	1.02328	-8.66534	4.50181e-18	2.34228e-17
sgRNA_0884	L_00917	HI_0786	113.613	-10.3755	1.02352	-9.16003	5.18835e-20	2.95533e-19
sgRNA_0885	rpsQ	NA	113.157	0.216353	0.117874	0	1	1
sgRNA_0886	L_00919	HI_0788	14.8586	-6.99617	1.04696	-5.72723	1.02085e-08	4.04395e-08
sgRNA_0888	L_00921	HI_0790	46.7865	-8.87213	1.02842	-7.65459	1.93931e-14	8.98992e-14
sgRNA_0889	L_00922	HI_0791	123.01	-10.4757	1.024	-9.25365	2.16954e-20	1.25632e-19
sgRNA_0890	L_00923	HI_0792	89.9478	-9.28756	1.02425	-8.09136	5.9004e-16	2.88078e-15
sgRNA_0891	rplF	HI_0793	45.6571	-8.29421	1.0275	-7.099	1.25659e-12	5.44836e-12
sgRNA_0892	L_00925	HI_0794	24.5083	-7.34759	1.03521	-6.13172	8.69329e-10	3.48331e-09
sgRNA_0893	L_00926	HI_0795	88.6402	-9.98234	1.02412	-8.77074	1.77489e-18	9.48969e-18
sgRNA_0894	rpmD	HI_0796	35.5422	-5.77514	0.604863	-7.89458	2.91286e-15	1.38341e-14
sgRNA_0895	L_00928	HI_0797	47.2513	-9.17304	1.02739	-7.95511	1.78968e-15	8.64101e-15
sgRNA_0896	secY	HI_0798	54.6426	-6.69006	0.654853	-8.68906	3.65456e-18	1.92444e-17
sgRNA_0897	L_00930	HI_0798.1	146.764	-5.88908	0.34876	-14.0185	1.20136e-44	1.27681e-43
sgRNA_0898	L_00931	HI_0799	66.8466	-5.2885	0.38611	-11.107	1.16049e-28	8.28989e-28
sgRNA_0899	L_00932	HI_0800	5.29389	-5.7944	1.08715	-4.41004	1.0335e-05	3.8165e-05
sgRNA_0900	rpsD	HI_0801	58.8382	-5.06414	0.404239	-10.0538	8.83897e-24	5.66409e-23
sgRNA_0901	L_00934	HI_0802	81.3329	-4.12789	0.251859	-12.4192	2.05499e-35	1.68162e-34
sgRNA_0902	L_00935	HI_0803	67.709	-4.25425	0.277314	-11.7349	8.44405e-32	6.37661e-31
sgRNA_0904	L_00937	HI_0805	2.25016	-0.180963	0.771412	0	1	1
sgRNA_0907	dxr	HI_0807	97.5039	-1.20753	0.132329	-1.5683	0.11681	0.399216
sgRNA_0908	frr	HI_0808	203.839	-5.22725	0.238817	-17.7007	4.13819e-70	9.1302e-69
sgRNA_0909	L_00942	HI_0809	167.751	0.076934	0.0943422	0	1	1
sgRNA_0910	hslO	HI_0810	332.349	-0.584713	0.0706474	0	1	1
sgRNA_0911	argH	HI_0811	256.713	-0.726082	0.0863938	0	1	1
sgRNA_0912	galU	HI_0812	129.827	0.142458	0.113738	0	1	1
sgRNA_0913	L_00946	HI_0813	226.546	-0.77274	0.0913151	0	1	1
sgRNA_0914	alaS	HI_0814	119.815	-6.93205	0.487571	-12.1665	4.68528e-34	3.71202e-33
sgRNA_0915	L_00948	HI_0815	448.337	0.270075	0.0641432	0	1	1
sgRNA_0916	pepP	HI_0816	283.478	-0.134981	0.0911674	0	1	1
sgRNA_0917	L_00950	HI_0817	1250.33	-0.125465	0.0393569	0	1	1
sgRNA_0918	galM	HI_0818	740.124	0.157905	0.0526492	0	1	1
sgRNA_0919	galK	HI_0819	446.391	0.20524	0.0591824	0	1	1
sgRNA_0921	L_00954	HI_0821	224.517	-0.141304	0.0850369	0	1	1
sgRNA_0922	mglB	HI_0822	357.294	0.0817738	0.0683211	0	1	1
sgRNA_0923	L_00956	HI_0823	147.979	0.121665	0.107429	0	1	1
sgRNA_0924	L_00957	HI_0824	588.552	0.148628	0.0649734	0	1	1
sgRNA_0925	L_00958	HI_0825	471.136	0.404857	0.0596355	0	1	1
sgRNA_0926	ispZ	HI_0826	655.187	0.28253	0.0658891	0	1	1
sgRNA_0927	L_00960	HI_0827	46.8312	-0.972766	0.215829	0	1	1
sgRNA_0928	L_00961	HI_0828	434.658	0.0433315	0.0584667	0	1	1
sgRNA_0929	L_00962	HI_0829	421.354	-1.01437	0.0663414	-0.216658	0.828475	1
sgRNA_0930	trpR	HI_0830	210.532	-0.103645	0.0873881	0	1	1
sgRNA_0932	frdD	HI_0832	298.024	0.240967	0.075712	0	1	1
sgRNA_0933	frdC	HI_0833	133.241	0.273468	0.111402	0	1	1
sgRNA_0934	frdB	HI_0834	163.3	-1.41272	0.123339	-3.34622	0.000819218	0.00292602
sgRNA_0935	frdA	HI_0835	415.111	0.265402	0.0654325	0	1	1
sgRNA_0936	genX	HI_0836	556.002	-1.21078	0.0654092	-3.2225	0.00127078	0.00452958
sgRNA_0937	cpxR	HI_0837	235.997	0.37922	0.0828634	0	1	1
sgRNA_0938	smpA	HI_0838	76.6066	-7.47301	0.841277	-7.69427	1.42303e-14	6.63191e-14
sgRNA_0941	L_00974	HI_0841	16.3287	0.239782	0.339376	0	1	1
sgRNA_0942	L_00975	HI_0842	338.353	0.139884	0.0704177	0	1	1
sgRNA_0943	mobA	HI_0844	613.856	0.182746	0.0535327	0	1	1
sgRNA_0944	L_00977	HI_0845	292.354	0.073509	0.11865	0	1	1
sgRNA_0945	dsbA	HI_0846	248.362	0.0384138	0.0786606	0	1	1
sgRNA_0946	L_00979	HI_0847	125.31	-1.28834	0.117751	-2.44876	0.0143349	0.0500715
sgRNA_0947	trmA	HI_0848	349.796	-0.197869	0.0681751	0	1	1
sgRNA_0948	L_00981	NA	558.513	-3.87822	0.104772	-27.4713	3.87001e-166	1.12424e-163
sgRNA_0949	L_00982	HI_0850	456.61	-2.71734	0.095335	-18.0138	1.51908e-72	3.48389e-71
sgRNA_0950	mobB	HI_0851	692.13	0.211433	0.0525107	0	1	1
sgRNA_0951	L_00984	HI_0852	354.548	0.120694	0.0734903	0	1	1
sgRNA_0952	hbpA	HI_0853	173.857	-1.98471	0.118123	-8.33636	7.66123e-17	3.87058e-16
sgRNA_0953	L_00986	HI_0854	60.6917	-3.44624	0.271491	-9.01039	2.05317e-19	1.13609e-18
sgRNA_0954	L_00987	HI_0855	594.393	-0.410763	0.05683	0	1	1
sgRNA_0955	polA	HI_0856	296.772	-4.01131	0.139713	-21.5535	4.90396e-103	2.514e-101
sgRNA_0956	L_00989	HI_0857	360.616	-0.00787266	0.0751115	0	1	1
sgRNA_0961	L_00994	HI_0862	161.532	0.236897	0.0991624	0	1	1
sgRNA_0963	typA	HI_0864	99.8497	0.0954698	0.131437	0	1	1
sgRNA_0969	obgE	HI_0877	227.473	-6.57936	0.33669	-16.5712	1.1252e-61	1.88579e-60
sgRNA_0970	L_01003	HI_0878	427.78	0.000605651	0.0629209	0	1	1
sgRNA_0971	L_01004	HI_0879	219.597	-6.40008	0.314452	-17.173	4.23256e-66	8.38336e-65
sgRNA_0972	rplU	HI_0880	16.1277	-4.46672	0.626251	-5.53567	3.10042e-08	1.21439e-07
sgRNA_0974	L_01007	HI_0882	160.312	-0.149739	0.105029	0	1	1
sgRNA_0975	L_01008	HI_0883	270.218	-4.28803	0.154576	-21.2713	2.09271e-100	9.59895e-99
sgRNA_0976	arcA	HI_0884	211.056	-0.646528	0.089262	0	1	1
sgRNA_0977	dsbD	HI_0885	513.175	0.289376	0.0566964	0	1	1
sgRNA_0980	purD	HI_0888	358.599	0.178268	0.0711019	0	1	1
sgRNA_0983	coaE	HI_0890	148.945	-0.84441	0.116535	0	1	1
sgRNA_0984	L_01018	HI_0890	127.764	-0.34541	0.109071	0	1	1
sgRNA_0985	rhlB	HI_0892	479.734	-0.165347	0.0585481	0	1	1
sgRNA_0987	L_01021	NA	1071.79	-0.329911	0.0452646	0	1	1
sgRNA_0989	L_01023	HI_0896	430.907	-0.219715	0.0655279	0	1	1
sgRNA_0994	nudH	HI_0901	189.894	-6.33849	0.338681	-15.7626	5.62753e-56	7.72345e-55
sgRNA_0996	lgt	HI_0904	166.615	-1.50735	0.102525	-4.94853	7.47766e-07	2.83338e-06
sgRNA_0998	L_01032	HI_0906	154.867	-0.222736	0.100729	0	1	1
sgRNA_0999	L_01033	HI_0907	409.142	0.0454491	0.0657103	0	1	1
sgRNA_1000	L_01034	HI_0908	269.73	0.188081	0.0751893	0	1	1
sgRNA_1001	secA	HI_0909	52.5474	-5.16879	0.432918	-9.62952	6.00064e-22	3.68279e-21
sgRNA_1002	L_01036	HI_0910	341.204	0.272481	0.0665162	0	1	1
sgRNA_1003	kefBC	HI_0911	377.446	0.0447271	0.0677601	0	1	1
sgRNA_1004	L_01038	HI_0912	252.627	0.153643	0.0869495	0	1	1
sgRNA_1005	rpsB	HI_0913	146.829	-5.44898	0.280963	-15.8348	1.79096e-56	2.49731e-55
sgRNA_1006	tsf	HI_0914	136.827	-9.2704	0.981688	-8.42468	3.61735e-17	1.84898e-16
sgRNA_1007	lpxD	HI_0915	108.831	0.353654	0.120328	0	1	1
sgRNA_1008	omp26	HI_0916	166.643	-4.68246	0.227173	-16.2099	4.29048e-59	6.44681e-58
sgRNA_1009	yaeT	HI_0917	23.3475	-7.53538	1.04078	-6.2793	3.401e-10	1.37859e-09
sgRNA_1010	L_01044	HI_0918	1099.1	-0.188425	0.0457592	0	1	1
sgRNA_1011	cdsA	HI_0919	346.618	-9.48992	0.723481	-11.7348	8.45094e-32	6.37661e-31
sgRNA_1012	uppS	HI_0920	245.669	-7.53005	0.439267	-14.8658	5.49761e-50	6.74813e-49
sgRNA_1013	L_01047	HI_0921	38.3457	-7.96928	1.03016	-6.76521	1.33113e-11	5.55064e-11
sgRNA_1015	holA	HI_0923	430.06	-0.168309	0.0581133	0	1	1
sgRNA_1016	L_01050	NA	183.45	-8.11883	0.649104	-10.9672	5.49698e-28	3.91071e-27
sgRNA_1017	glyS	HI_0924	176.353	-8.00509	0.593186	-11.8093	3.49654e-32	2.67302e-31
sgRNA_1019	L_01053	HI_0925	77.6622	-7.33876	0.729691	-8.68691	3.72441e-18	1.95531e-17
sgRNA_1020	L_01054	HI_0926	191.639	-7.06046	0.421323	-14.3844	6.4862e-47	7.29383e-46
sgRNA_1021	L_01055	HI_0927	39.4556	-8.76131	1.0287	-7.5448	4.52967e-14	2.04539e-13
sgRNA_1024	L_01058	HI_0930	691.641	-0.442525	0.0623355	0	1	1
sgRNA_1025	L_01059	HI_0931	211.653	0.234797	0.084128	0	1	1
sgRNA_1026	eno	HI_0932	183.441	-1.98022	0.101561	-9.65156	4.84112e-22	3.00288e-21
sgRNA_1027	L_01061	HI_0933	114.575	0.111693	0.318749	0	1	1
sgRNA_1028	L_01062	HI_0934	540.777	0.22075	0.0625394	0	1	1
sgRNA_1029	dsbE2	HI_0935	417.041	0.259076	0.062122	0	1	1
sgRNA_1030	nrfE	HI_0936	488.989	0.284303	0.0637199	0	1	1
sgRNA_1033	L_01067	HI_0939	755.862	0.0810792	0.0583838	0	1	1
sgRNA_1035	L_01069	HI_0941	148.216	-0.525563	0.104524	0	1	1
sgRNA_1037	L_01071	HI_0943	265.48	-1.39841	0.0890803	-4.47247	7.73204e-06	2.86135e-05
sgRNA_1039	degS	HI_0945	115.672	0.13874	0.117477	0	1	1
sgRNA_1040	mutM	HI_0946	41.3054	0.176405	0.19087	0	1	1
sgRNA_1041	ddc	HI_0946.1	441.389	0.311322	0.0603841	0	1	1
sgRNA_1042	L_01076	HI_0947	429.347	0.269587	0.0644012	0	1	1
sgRNA_1043	L_01077	HI_0948	152.639	-0.569639	0.0955739	0	1	1
sgRNA_1044	dat	HI_0949	83.6558	0.382794	0.130716	0	1	1
sgRNA_1045	L_01079	HI_0950	158.214	-9.42649	0.981728	-8.58332	9.21759e-18	4.75333e-17
sgRNA_1046	rpmB	HI_0951	8.49864	-6.60375	1.06435	-5.26493	1.40242e-07	5.38418e-07
sgRNA_1048	dfp	HI_0953	179.632	-0.148393	0.0923546	0	1	1
sgRNA_1052	crp	HI_0957	139.905	0.240055	0.101531	0	1	1
sgRNA_1055	L_01089	HI_0960	325.301	0.105949	0.0680249	0	1	1
sgRNA_1056	L_01090	HI_0961	303.773	-0.0458639	0.077596	0	1	1
sgRNA_1057	ileS	HI_0962	26.4303	-8.05094	1.03363	-6.82152	9.00821e-12	3.7653e-11
sgRNA_1060	rpsT	HI_0965	104.452	-5.64915	0.345126	-13.4709	2.32134e-41	2.26039e-40
sgRNA_1061	L_01095	HI_0966	315.185	-2.68945	0.0988642	-17.0886	1.80492e-65	3.45711e-64
sgRNA_1064	aroQ	HI_0970	125.349	-2.1223	0.137035	-8.18988	2.61482e-16	1.29478e-15
sgRNA_1068	panF	HI_0975	265.941	-3.95718	0.148205	-19.9533	1.40243e-88	4.36505e-87
sgRNA_1069	L_01103	HI_0976	49.5146	0.232596	0.170878	0	1	1
sgRNA_1073	smpB	HI_0981	115.863	-1.03322	0.119505	-0.277983	0.781026	1
sgRNA_1074	L_01108	HI_0982	74.4684	-2.1981	0.164192	-7.29698	2.94307e-13	1.2954e-12
sgRNA_1075	L_01109	HI_0983	391.891	-0.766218	0.0652418	0	1	1
sgRNA_1077	smf	HI_0985	24.7248	0.133269	0.261927	0	1	1
sgRNA_1082	iga1	HI_0990	910.413	0.192695	0.0512674	0	1	1
sgRNA_1084	dnaN	HI_0992	112.378	-7.30563	0.594319	-10.6098	2.68209e-26	1.84051e-25
sgRNA_1085	dnaA	HI_0993	101.203	-4.56026	0.256931	-13.8568	1.15676e-43	1.18601e-42
sgRNA_1086	rpmH	HI_0994	341.919	0.0345212	0.0743059	0	1	1
sgRNA_1088	L_01122	HI_0996	515.911	-0.237876	0.0826383	0	1	1
sgRNA_1089	L_01123	HI_0998	23.9552	-8.22868	1.0353	-6.98221	2.90568e-12	1.23226e-11
sgRNA_1090	rnpA	HI_0999	145.117	-3.19835	0.161582	-13.6052	3.73142e-42	3.65385e-41
sgRNA_1092	yidC	HI_1001	9.65543	-6.6651	1.05469	-5.37136	7.81457e-08	3.01345e-07
sgRNA_1095	L_01129	HI_1005	260.803	-0.0527118	0.0788822	0	1	1
sgRNA_1100	thiP	HI_1020	465.539	0.132094	0.0668683	0	1	1
sgRNA_1102	L_01136	HI_1022	498.048	0.25914	0.0586372	0	1	1
sgRNA_1103	L_01137	HI_1023	138.476	-3.34269	0.147605	-15.8713	1.00114e-56	1.43032e-55
sgRNA_1105	L_01139	HI_1034	956.5	0.286977	0.0415951	0	1	1
sgRNA_1107	L_01141	HI_1036	46.4219	-0.00624959	0.196649	0	1	1
sgRNA_1112	L_01146	HI_1043	220.193	0.0799235	0.0831518	0	1	1
sgRNA_1113	L_01147	HI_1044	344.4	0.184053	0.0677088	0	1	1
sgRNA_1114	dmsC	HI_1045	864.092	0.172895	0.0484725	0	1	1
sgRNA_1115	dmsB	HI_1046	65.497	0.242555	0.154818	0	1	1
sgRNA_1116	L_01150	HI_1047	412.049	0.216272	0.0711189	0	1	1
sgRNA_1119	L_01153	HI_1050	502.306	-1.67035	0.0713376	-9.39684	5.62269e-21	3.28871e-20
sgRNA_1120	L_01154	HI_1051	324.264	0.150457	0.0680231	0	1	1
sgRNA_1121	L_01155	HI_1052	62.6476	-0.0620739	0.155888	0	1	1
sgRNA_1122	L_01156	HI_1053	180.701	-0.0843712	0.090804	0	1	1
sgRNA_1127	mod	HI_1058	237.552	0.0677555	0.0816604	0	1	1
sgRNA_1129	lpxB	HI_1060	131.603	-8.54732	0.836763	-9.01966	1.88671e-19	1.0473e-18
sgRNA_1132	L_01166	HI_1064	239.596	-0.173994	0.0883139	0	1	1
sgRNA_1133	pyrH	HI_1065	254.908	-6.22636	0.300016	-17.4203	5.79161e-68	1.20176e-66
sgRNA_1134	nrfD	HI_1066	233.667	0.152025	0.0805561	0	1	1
sgRNA_1135	L_01169	HI_1067	429.613	0.0295145	0.0628298	0	1	1
sgRNA_1137	nrfA	HI_1069	390.904	-0.396491	0.111503	0	1	1
sgRNA_1138	L_01172	HI_1070	227.616	-0.0447552	0.093382	0	1	1
sgRNA_1140	L_01174	HI_1074	560.532	0.244222	0.0610046	0	1	1
sgRNA_1143	cyoA	HI_1076	300.801	-6.24984	0.25391	-20.676	5.69527e-95	2.1121e-93
sgRNA_1146	L_01180	HI_1078	389.392	0.31668	0.0680357	0	1	1
sgRNA_1147	L_01181	HI_1079	1365.58	0.292104	0.0466377	0	1	1
sgRNA_1148	L_01182	HI_1080	237.512	-4.78363	0.181923	-20.798	4.51423e-96	1.78825e-94
sgRNA_1149	murA	HI_1081	49.2054	-7.95149	1.02887	-6.75642	1.41442e-11	5.88385e-11
sgRNA_1155	L_01189	HI_1087	9.67593	0.729232	0.425053	0	1	1
sgRNA_1156	sodA	HI_1088	0
sgRNA_1157	ccmA	HI_1089	94.7235	0.122391	0.135445	0	1	1
sgRNA_1160	ccmD	HI_1092	142.285	0.218277	0.104809	0	1	1
sgRNA_1161	ccmE	HI_1093	245.607	0.0703725	0.0828194	0	1	1
sgRNA_1162	ccmF	HI_1094	116.2	0.452369	0.116395	0	1	1
sgRNA_1165	L_01199	HI_1096	783.874	0.0831594	0.0507865	0	1	1
sgRNA_1167	L_01201	HI_1099	447.754	0.106327	0.0658355	0	1	1
sgRNA_1168	ligN	HI_1100	290.387	-1.98145	0.0927616	-10.5803	3.67627e-26	2.51284e-25
sgRNA_1169	zipA	HI_1101	77.8887	-3.71619	0.252495	-10.7574	5.46888e-27	3.82821e-26
sgRNA_1171	cysK	HI_1103	133.018	-1.82311	0.138773	-5.93135	3.00447e-09	1.19561e-08
sgRNA_1174	L_01208	HI_1105	287.153	-0.078237	0.0886056	0	1	1
sgRNA_1175	xylR	HI_1106	297.535	0.327444	0.0774404	0	1	1
sgRNA_1176	L_01210	HI_1107	282.252	0.183626	0.0738194	0	1	1
sgRNA_1178	xylA	HI_1112	482.943	0.192713	0.0611517	0	1	1
sgRNA_1179	xylB	HI_1113	275.466	-0.492852	0.0802195	0	1	1
sgRNA_1183	comM	HI_1117	447.162	0.255398	0.0637348	0	1	1
sgRNA_1184	engB	HI_1118	277.507	-5.52161	0.209956	-21.536	7.16201e-103	3.56668e-101
sgRNA_1185	L_01219	HI_1119	154.102	-1.30217	0.106345	-2.84138	0.00449184	0.0158809
sgRNA_1186	L_01220	HI_1120	629.373	0.140564	0.0539734	0	1	1
sgRNA_1187	oppD	HI_1121	184.333	0.0514752	0.0953909	0	1	1
sgRNA_1188	oppC	HI_1122	196.239	0.263276	0.0950152	0	1	1
sgRNA_1189	oppB	HI_1123	752.169	0.273703	0.0485968	0	1	1
sgRNA_1191	talB	HI_1125	192.704	-1.4832	0.089837	-5.37865	7.50446e-08	2.90028e-07
sgRNA_1192	L_01226	HI_1126.1	602.568	0.0098202	0.0493405	0	1	1
sgRNA_1194	mraW	HI_1130	471.749	-6.11629	0.208098	-24.586	1.78538e-133	1.63786e-131
sgRNA_1195	ftsL	HI_1131	175.837	-5.52012	0.285475	-15.8336	1.82336e-56	2.52231e-55
sgRNA_1196	ftsI	HI_1132	95.2708	-1.17523	0.128967	-1.35874	0.17423	0.591974
sgRNA_1197	murE	HI_1133	113.294	-4.41422	0.293361	-11.6383	2.63323e-31	1.96983e-30
sgRNA_1200	murD	HI_1136	155.028	-0.974163	0.112811	0	1	1
sgRNA_1201	ftsW	HI_1137	193.573	-4.79143	0.233024	-16.2706	1.59577e-59	2.50579e-58
sgRNA_1202	murG	HI_1138	86.8545	-7.94511	0.985131	-7.04994	1.78997e-12	7.70348e-12
sgRNA_1203	murC	HI_1139	118.052	-6.44626	0.519299	-10.4877	9.83843e-26	6.57026e-25
sgRNA_1204	ddlB	HI_1140	161.303	-7.73702	0.750946	-8.97138	2.92826e-19	1.61517e-18
sgRNA_1205	ftsQ	HI_1141	228.536	-1.79785	0.107849	-7.39788	1.3838e-13	6.16872e-13
sgRNA_1206	ftsA	HI_1142	197.729	-2.58871	0.131625	-12.0699	1.52234e-33	1.18988e-32
sgRNA_1207	L_01241	HI_1143	3.3293	-5.33817	1.12811	-3.84551	0.000120301	0.000436843
sgRNA_1209	pheA	HI_1145	377.076	0.174244	0.0693241	0	1	1
sgRNA_1214	L_01248	HI_1150	206.958	-8.45708	0.649093	-11.4884	1.50796e-30	1.11372e-29
sgRNA_1215	L_01249	HI_1151	181.065	-7.20932	0.461925	-13.4423	3.41847e-41	3.31021e-40
sgRNA_1219	nrdG	HI_1155	968.455	0.255156	0.0476258	0	1	1
sgRNA_1220	cydC	HI_1156	295.964	-1.42722	0.189169	-2.2584	0.0239206	0.0832209
sgRNA_1221	cydD	HI_1157	279.642	0.149545	0.0821254	0	1	1
sgRNA_1222	trxB	HI_1158	0
sgRNA_1223	L_01257	NA	0
sgRNA_1224	hemH	HI_1160	20.9651	0.257575	0.268917	0	1	1
sgRNA_1228	L_01262	HI_1165	141.517	-0.251666	0.111047	0	1	1
sgRNA_1229	L_01263	HI_1166	171.797	0.21203	0.0973985	0	1	1
sgRNA_1232	L_01266	HI_1169	794.824	-1.10218	0.0611581	-1.67071	0.0947781	0.326479
sgRNA_1233	L_01267	HI_1170	858.873	0.172602	0.0479996	0	1	1
sgRNA_1235	metX_1	HI_1172	103.114	-6.0434	0.395587	-12.7492	3.15068e-37	2.71863e-36
sgRNA_1236	sprT	HI_1173	102.758	0.0836887	0.113686	0	1	1
sgRNA_1240	artQ	HI_1178	167.838	-5.62863	0.27221	-17.0039	7.68493e-65	1.40998e-63
sgRNA_1245	dppF	HI_1184	53.1585	-3.04149	0.267498	-7.63179	2.31509e-14	1.0647e-13
sgRNA_1246	dppD	HI_1185	335.084	-3.14172	0.115781	-18.4981	2.13965e-76	5.32774e-75
sgRNA_1247	dppC	HI_1186	264.951	-3.01445	0.137849	-14.6135	2.30532e-48	2.71498e-47
sgRNA_1248	dppB	HI_1187	247.667	-3.06852	0.130588	-15.8401	1.64525e-56	2.31264e-55
sgRNA_1250	L_01284	HI_1189	501.72	0.230688	0.0588688	0	1	1
sgRNA_1251	L_01285	HI_1190	173.575	0.0424684	0.0956151	0	1	1
sgRNA_1252	queC	HI_1191	276.884	-0.127287	0.0743975	0	1	1
sgRNA_1253	ilvE	HI_1193	108.205	-0.58885	0.174878	0	1	1
sgRNA_1254	L_01289	HI_1194	574.367	-0.653834	0.0608455	0	1	1
sgRNA_1255	L_01290	HI_1195	130.938	0.179356	0.117746	0	1	1
sgRNA_1257	sucD	HI_1197	116.169	-0.0950995	0.107839	0	1	1
sgRNA_1258	L_01293	HI_1198	79.4084	-2.30966	0.185745	-7.05082	1.77866e-12	7.67376e-12
sgRNA_1259	rluB	HI_1199	244.776	-2.03807	0.108308	-9.58445	9.29494e-22	5.64425e-21
sgRNA_1260	cysB	HI_1200	302.955	-1.78572	0.0944996	-8.31452	9.21217e-17	4.62732e-16
sgRNA_1261	L_01296	HI_1201	56.8747	0.307324	0.167928	0	1	1
sgRNA_1263	pta	HI_1203	269.438	-3.46134	0.118852	-20.7092	2.86191e-95	1.08441e-93
sgRNA_1267	purF	HI_1207	390.406	0.239178	0.0728602	0	1	1
sgRNA_1270	mdh	HI_1210	230.03	-0.243256	0.0807654	0	1	1
sgRNA_1273	dsbC	HI_1213	639.024	-0.475461	0.0610955	0	1	1
sgRNA_1278	L_01313	HI_1218	248.157	-0.47054	0.0936142	0	1	1
sgRNA_1279	cmk_1	HI_1646	56.7609	-5.29311	0.43639	-9.83778	7.73972e-23	4.90557e-22
sgRNA_1282	sapZ	HI_1643	875.601	0.320171	0.0583618	0	1	1
sgRNA_1283	L_01318	HI_1642	401.491	-0.137977	0.0664722	0	1	1
sgRNA_1284	sapD	HI_1641	534.059	-0.119567	0.058607	0	1	1
sgRNA_1285	sapC	HI_1640	23.9815	-1.63543	0.309188	-2.05516	0.0398633	0.138135
sgRNA_1286	sapB	HI_1639	782.178	-0.493986	0.0508824	0	1	1
sgRNA_1287	L_01322	HI_1638	145.374	-0.825127	0.106873	0	1	1
sgRNA_1289	ppc	HI_1636	368.262	0.232688	0.0719563	0	1	1
sgRNA_1290	purR	HI_1635	400.988	-0.282977	0.0670027	0	1	1
sgRNA_1291	L_01326	HI_1634	413.701	-0.175838	0.066764	0	1	1
sgRNA_1292	L_01327	HI_1633	403.742	0.121822	0.0595162	0	1	1
sgRNA_1294	L_01330	NA	31.6575	-8.22175	1.03234	-6.99552	2.64285e-12	1.12904e-11
sgRNA_1295	L_01331	NA	66.7479	-7.14055	0.729444	-8.41813	3.82538e-17	1.9496e-16
sgRNA_1302	L_01339	HI_1623	376.87	0.262801	0.0825876	0	1	1
sgRNA_1303	L_01340	HI_1624	376.434	-1.62452	0.0752937	-8.29444	1.09096e-16	5.46418e-16
sgRNA_1305	cbiM	HI_1621	508.656	-0.366832	0.056685	0	1	1
sgRNA_1308	aspC	HI_1617	52.3628	0.453442	0.165739	0	1	1
sgRNA_1309	purK	HI_1616	302.314	-2.96958	0.0998185	-19.7316	1.15392e-86	3.46774e-85
sgRNA_1313	pepN	HI_1614	173.843	0.261726	0.110945	0	1	1
sgRNA_1314	ribE	HI_1613	392.008	-5.52878	0.187716	-24.1257	1.345e-128	1.01928e-126
sgRNA_1315	norM	HI_1612	387.201	-1.77199	0.0756259	-10.208	1.82648e-24	1.17909e-23
sgRNA_1317	L_01354	HI_1610	45.7626	-4.13183	0.357417	-8.76239	1.91153e-18	1.01579e-17
sgRNA_1318	L_01355	HI_1609	66.6831	-9.60819	1.02634	-8.38729	4.97486e-17	2.52804e-16
sgRNA_1320	lolB	HI_1607	92.7089	-3.96167	0.242183	-12.2291	2.17447e-34	1.74659e-33
sgRNA_1321	cca	HI_1606	145.091	-2.45286	0.137645	-10.5552	4.80727e-26	3.26034e-25
sgRNA_1322	L_01359	HI_1605	311.266	-1.65937	0.0909648	-7.24863	4.21003e-13	1.84838e-12
sgRNA_1325	L_01362	HI_1602	603.824	0.187276	0.0577234	0	1	1
sgRNA_1327	L_01364	HI_1600	887.278	0.189047	0.0484461	0	1	1
sgRNA_1328	L_01365	HI_1599,HI_1600	390.293	0.180255	0.0707983	0	1	1
sgRNA_1333	L_01371	HI_1598	285.462	-0.0249784	0.0724719	0	1	1
sgRNA_1337	lolA_2	HI_1591	438.09	-2.45657	0.0822842	-17.7017	4.06997e-70	9.09481e-69
sgRNA_1341	aroA	HI_1589	95.3573	-4.14882	0.234317	-13.4383	3.60655e-41	3.47305e-40
sgRNA_1342	purU	HI_1588	143.129	-0.739829	0.10363	0	1	1
sgRNA_1343	L_01381	HI_1587	313.535	0.0897582	0.078124	0	1	1
sgRNA_1344	L_01382	HI_1586	161.312	-2.98624	0.133618	-14.8651	5.55539e-50	6.77136e-49
sgRNA_1345	L_01383	HI_1585	171.085	-0.726832	0.0886591	0	1	1
sgRNA_1348	L_01386	HI_1582	484.059	-0.243516	0.0580784	0	1	1
sgRNA_1354	dnaB	HI_1574	546.26	-9.85431	0.6464	-13.6979	1.04538e-42	1.05324e-41
sgRNA_1355	pykA	HI_1573	86.2678	-3.77389	0.215384	-12.8788	5.92412e-38	5.18882e-37
sgRNA_1356	L_01394	NA	24.5017	-0.120942	0.236681	0	1	1
sgRNA_1427	L_01466	HI_1572	358.045	-0.548048	0.0709894	0	1	1
sgRNA_1429	gpA	NA	370.792	-0.0239734	0.0653281	0	1	1
sgRNA_1430	L_01469	NA	335.599	0.0703692	0.0690184	0	1	1
sgRNA_1431	L_01470	HI_1563	195.411	-3.47887	0.145636	-17.021	5.7356e-65	1.06353e-63
sgRNA_1438	prfA	HI_1561	242.685	-3.65464	0.137199	-19.3487	2.08878e-83	5.77897e-82
sgRNA_1440	hemK	HI_1559	104.716	-0.734617	0.127286	0	1	1
sgRNA_1441	L_01481	HI_1558	92.7693	-1.69903	0.142224	-4.91495	8.88047e-07	3.35036e-06
sgRNA_1442	kdsA	HI_1557	190.699	-0.0528276	0.0886726	0	1	1
sgRNA_1443	L_01483	HI_1556	355.005	-4.00033	0.145251	-20.6562	8.59258e-95	3.12018e-93
sgRNA_1444	lolC	HI_1555	478.25	-0.240572	0.0733908	0	1	1
sgRNA_1445	bioA	HI_1554	306.907	-0.212473	0.0737984	0	1	1
sgRNA_1446	L_01486	HI_1553	180.76	0.263772	0.093052	0	1	1
sgRNA_1449	bioD-B	HI_1550	213.442	0.151903	0.0902185	0	1	1
sgRNA_1451	lolE	HI_1548	369.936	0.178601	0.0759298	0	1	1
sgRNA_1452	aroG	HI_1547	472.569	-0.0846475	0.0614516	0	1	1
sgRNA_1453	impA	HI_1546	354.971	0.0830006	0.0675066	0	1	1
sgRNA_1454	L_01494	HI_1545	795.546	0.108329	0.0467863	0	1	1
sgRNA_1456	L_01496	HI_1543	268.712	0.132305	0.0750476	0	1	1
sgRNA_1458	L_01498	HI_1541	235.296	0.253614	0.0861744	0	1	1
sgRNA_1461	licB	HI_1538	482.502	0.166006	0.0633726	0	1	1
sgRNA_1464	L_01504	HI_1533	75.1817	-2.80207	0.186067	-9.68507	3.48976e-22	2.18016e-21
sgRNA_1468	parC	HI_1529	443.193	-5.69612	0.183315	-25.6177	9.69339e-145	1.29966e-142
sgRNA_1469	parE	HI_1528	255.778	-8.16164	0.549025	-13.0443	6.84894e-39	6.09067e-38
sgRNA_1470	L_01510	HI_1527	439.393	-7.4946	0.334507	-19.4154	5.7153e-84	1.60674e-82
sgRNA_1471	rfaE	HI_1526	369.279	0.0876384	0.066654	0	1	1
sgRNA_1476	asnS	HI_1302	336.218	-6.66163	0.279042	-20.2896	1.59024e-91	5.33036e-90
sgRNA_1478	nusB	HI_1304	630.645	-1.54698	0.121931	-4.48598	7.2578e-06	2.69156e-05
sgRNA_1479	L_01519	HI_1305	375.707	-0.809107	0.0676875	0	1	1
sgRNA_1481	L_01521	HI_1307	391.372	0.160267	0.0648951	0	1	1
sgRNA_1483	L_01523	HI_1309	658.253	-0.130994	0.0570565	0	1	1
sgRNA_1485	L_01525	HI_1311	180.728	-6.85791	0.407307	-14.382	6.70825e-47	7.49518e-46
sgRNA_1486	pheT	HI_1312	19.9703	-7.85383	1.03582	-6.61682	3.67009e-11	1.51229e-10
sgRNA_1487	himA	HI_1313	151.781	-0.985545	0.104562	0	1	1
sgRNA_1488	L_01528	HI_1314	64.9734	0.405368	0.157822	0	1	1
sgRNA_1501	infC	HI_1318	89.0546	-8.48041	0.983484	-7.60603	2.82654e-14	1.29491e-13
sgRNA_1502	rpmI	HI_1319	31.6667	-8.61967	1.03058	-7.39358	1.42923e-13	6.35498e-13
sgRNA_1503	L_01543	HI_1320	136.501	-6.55269	0.423485	-13.1119	2.81424e-39	2.52846e-38
sgRNA_1507	L_01547	HI_1324	360.903	0.137085	0.0669359	0	1	1
sgRNA_1509	L_01549	HI_1326	163.592	0.172542	0.10609	0	1	1
sgRNA_1512	L_01552	HI_1328.1,HI_1329	876.9	0.159581	0.0481186	0	1	1
sgRNA_1514	greA	HI_1331	36.1471	0.168956	0.200384	0	1	1
sgRNA_1515	rrmJ	HI_1333	710.391	0.212448	0.0555545	0	1	1
sgRNA_1517	L_01557	HI_1335	156.234	-6.35818	0.360293	-14.8717	5.03035e-50	6.21837e-49
sgRNA_1522	L_01562	HI_1462	212.055	-0.15925	0.0816934	0	1	1
sgRNA_1524	L_01564	NA	249.808	0.0377397	0.0737241	0	1	1
sgRNA_1527	L_01567	HI_1454	517.129	0.439167	0.0563381	0	1	1
sgRNA_1528	L_01568	HI_1453	273.776	0.105614	0.0831462	0	1	1
sgRNA_1529	L_01569	HI_1450	121.947	0.141409	0.10733	0	1	1
sgRNA_1531	moeA	HI_1448	775.314	-0.188936	0.0515504	0	1	1
sgRNA_1532	folE	HI_1447	72.1745	-0.841942	0.149777	0	1	1
sgRNA_1536	rplM	HI_1443	39.5688	-4.74206	0.426118	-8.78176	1.60934e-18	8.63101e-18
sgRNA_1537	rpsI	HI_1442	11.4491	-6.94475	1.04963	-5.66366	1.48178e-08	5.85655e-08
sgRNA_1539	sspB	HI_1440	405.417	-0.442901	0.0659839	0	1	1
sgRNA_1542	xseB	HI_1437	48.5846	-4.24038	0.355486	-9.11535	7.842e-20	4.45231e-19
sgRNA_1544	L_01584	HI_1436	494.373	-0.01807	0.0628887	0	1	1
sgRNA_1546	cspD	HI_1434.1	394.382	0.164739	0.064372	0	1	1
sgRNA_1547	L_01588	HI_1434	758.143	0.218635	0.0522922	0	1	1
sgRNA_1548	usg	HI_1433	40.6619	-0.617674	0.215751	0	1	1
sgRNA_1549	L_01590	HI_1432	109.369	0.202619	0.115518	0	1	1
sgRNA_1550	L_01591	HI_1431	637.801	0.0772069	0.0533994	0	1	1
sgRNA_1552	purM	HI_1429	487.939	0.191739	0.0570918	0	1	1
sgRNA_1553	purN	HI_1428	96.6886	0.0588967	0.122439	0	1	1
sgRNA_1555	uspE	HI_1426	224.075	0.239625	0.0869158	0	1	1
sgRNA_1556	fnr	HI_1425	462.765	-0.0726011	0.0616454	0	1	1
sgRNA_1557	L_01599	NA	67.9047	0.303423	0.16376	0	1	1
sgRNA_1559	L_01601	HI_1423	367.534	0.0623215	0.0727207	0	1	1
sgRNA_1560	L_01602	HI_1422	74.3194	-0.101315	0.147962	0	1	1
sgRNA_1582	L_01624	NA	307.945	0.277669	0.0763348	0	1	1
sgRNA_1583	L_01625	HI_1416	342.322	-0.0204293	0.0754346	0	1	1
sgRNA_1584	L_01626	HI_1415,HI_1416	143.116	0.278102	0.117969	0	1	1
sgRNA_1585	L_01627	HI_1414	27.2149	0.0868959	0.233343	0	1	1
sgRNA_1587	L_01629	HI_1411	253.972	0.057809	0.0797892	0	1	1
sgRNA_1589	L_01631	HI_1409	48.0909	0.185013	0.175367	0	1	1
sgRNA_1592	pyrD	HI_1401	326.844	0.160037	0.0711336	0	1	1
sgRNA_1593	trpH	HI_1400	306.547	0.0661382	0.0718266	0	1	1
sgRNA_1594	L_01636	HI_1399	800.331	0.261537	0.0561398	0	1	1
sgRNA_1598	holC	HI_1397	141.913	-7.19253	0.485717	-12.7493	3.14679e-37	2.71863e-36
sgRNA_1599	L_01642	HI_1395	80.7542	-7.39414	0.729948	-8.75973	1.95725e-18	1.03693e-17
sgRNA_1600	L_01643	HI_1394	75.6014	-6.48435	0.557473	-9.83787	7.73272e-23	4.90557e-22
sgRNA_1602	L_01645	HI_1391	38.6382	-6.29143	0.733518	-7.21377	5.44219e-13	2.37738e-12
sgRNA_1605	trpC	HI_1389.1	482.617	0.133152	0.063006	0	1	1
sgRNA_1608	trpG	HI_1388	204.145	0.100255	0.0829064	0	1	1
sgRNA_1609	trpE	HI_1387	267.143	0.060959	0.0793323	0	1	1
sgRNA_1611	ftnB	HI_1385	228.202	0.382892	0.084321	0	1	1
sgRNA_1612	ftnA	HI_1384	166.965	0.154586	0.101004	0	1	1
sgRNA_1614	pstC	HI_1382	85.7592	0.174865	0.129026	0	1	1
sgRNA_1615	pstA	HI_1381	436.633	0.188408	0.0666763	0	1	1
sgRNA_1616	pstB	HI_1380	264.462	0.24105	0.0798389	0	1	1
sgRNA_1617	phoB	HI_1379	183.363	0.0643813	0.0974637	0	1	1
sgRNA_1618	phoR	HI_1378	573.374	-0.116452	0.105761	0	1	1
sgRNA_1619	sbcB	HI_1377	195.405	0.0983513	0.0902179	0	1	1
sgRNA_1620	L_01663	HI_1376	98.4491	-1.97355	0.147633	-6.59437	4.27076e-11	1.75564e-10
sgRNA_1621	L_01664	HI_1375	487.368	0.0979107	0.0666472	0	1	1
sgRNA_1626	L_01669	HI_1372	236.49	-2.49448	0.112501	-13.2842	2.86059e-40	2.66631e-39
sgRNA_1633	L_01676	HI_1367	139.939	-5.33159	0.273267	-15.8511	1.38089e-56	1.95682e-55
sgRNA_1634	acpD	HI_1366	554.872	0.232901	0.0539313	0	1	1
sgRNA_1635	topA	HI_1365	37.4944	-7.406	0.987814	-6.48503	8.87125e-11	3.62972e-10
sgRNA_1637	pntB	HI_1363	49.0168	-0.120711	0.171194	0	1	1
sgRNA_1638	L_01681	HI_1362	272.615	0.298171	0.0780487	0	1	1
sgRNA_1639	glgP	HI_1361	877.517	0.238842	0.0454004	0	1	1
sgRNA_1640	glgA	HI_1360	111.108	0.130734	0.12055	0	1	1
sgRNA_1641	glgC	HI_1359	72.2034	0.334233	0.157375	0	1	1
sgRNA_1642	L_01685	HI_1358	337.549	0.126079	0.0743126	0	1	1
sgRNA_1644	malQ	HI_1356	488.097	0.318333	0.0624007	0	1	1
sgRNA_1646	L_01689	HI_1354	154.239	-9.21828	0.981547	-8.37279	5.62698e-17	2.85111e-16
sgRNA_1647	cafA	HI_1353	272.552	-0.237237	0.0820415	0	1	1
sgRNA_1648	putP	HI_1352	162.339	-0.236829	0.109324	0	1	1
sgRNA_1649	L_01692	HI_1351	289.866	0.164961	0.0696652	0	1	1
sgRNA_1650	cdd	HI_1350	497.689	0.21215	0.0609353	0	1	1
sgRNA_1651	L_01694	HI_1349	316.522	0.204803	0.0726494	0	1	1
sgRNA_1652	pepT	HI_1348	28.6798	0.261412	0.225172	0	1	1
sgRNA_1654	L_01697	HI_1346	214.541	-1.04473	0.0934745	-0.478508	0.632289	1
sgRNA_1655	L_01698	HI_1345	302.159	-1.43895	0.0996457	-4.40506	1.05754e-05	3.89701e-05
sgRNA_1656	potD1_2	HI_1344	199.461	0.203113	0.0873749	0	1	1
sgRNA_1657	uupA	HI_1300	455.86	-0.682587	0.0737992	0	1	1
sgRNA_1658	L_01701	HI_1299	449.433	-0.719806	0.0647319	0	1	1
sgRNA_1659	L_01702	HI_1298	583.313	0.156966	0.053903	0	1	1
sgRNA_1660	L_01703	HI_1297	939.299	0.304243	0.04432	0	1	1
sgRNA_1661	L_01704	HI_1296	486.708	0.0915345	0.0636561	0	1	1
sgRNA_1663	L_01706	HI_1293	45.2901	0.131769	0.180537	0	1	1
sgRNA_1667	truB	HI_1289	306.415	-0.0260722	0.0734838	0	1	1
sgRNA_1668	rbfA	HI_1288	195.797	-0.864701	0.0902492	0	1	1
sgRNA_1672	L_01715	HI_1285	489.427	0.200252	0.0587498	0	1	1
sgRNA_1673	infB	HI_1284	105.795	-7.48829	0.650778	-9.97005	2.0613e-23	1.31606e-22
sgRNA_1676	L_01719	NA	84.0354	-6.18527	0.464964	-11.152	7.0028e-29	5.02299e-28
sgRNA_1677	ssrA	NA	201.732	-0.96282	0.0952021	0	1	1
sgRNA_1714	L_01757	HI_1279	129.613	0.381515	0.109097	0	1	1
sgRNA_1715	L_01758	HI_1278	465.873	0.209572	0.0651963	0	1	1
sgRNA_1716	mrp	HI_1277	419.823	-0.835992	0.0707831	0	1	1
sgRNA_1717	L_01760	HI_1276	108.31	-8.95304	0.9824	-8.09552	5.70192e-16	2.79956e-15
sgRNA_1719	L_01762	HI_1274	492.903	-0.0510056	0.0621695	0	1	1
sgRNA_1723	L_01766	HI_1264	418.123	-6.8753	0.278977	-21.0601	1.84712e-98	8.25521e-97
sgRNA_1724	metX_2	HI_1263	762.417	0.294642	0.0567931	0	1	1
sgRNA_1725	sanA	HI_1262	260.53	-0.0540315	0.0826666	0	1	1
sgRNA_1726	folC	HI_1261	37.9243	-1.26829	0.214726	-1.24946	0.211498	0.71442
sgRNA_1727	accD	HI_1260	474.044	-8.41827	0.439122	-16.8934	5.03067e-64	8.85704e-63
sgRNA_1729	mfd	HI_1258	227.061	-0.624042	0.0843523	0	1	1
sgRNA_1730	L_01773	HI_1257	13.0318	-0.0142302	0.339478	0	1	1
sgRNA_1732	L_01775	HI_1253	0.995717	0.730064	1.25441	0	1	1
sgRNA_1733	L_01776	HI_1252	398.505	-0.152768	0.0647721	0	1	1
sgRNA_1734	L_01777	HI_1251	399.006	0.171448	0.0644414	0	1	1
sgRNA_1735	L_01778	HI_1250	386.593	0.416762	0.152286	0	1	1
sgRNA_1736	L_01779	HI_1249	619.37	0.215021	0.0625465	0	1	1
sgRNA_1743	bcr	HI_1242	1026.11	0.226881	0.048515	0	1	1
sgRNA_1744	proA_1	HI_1241	847.078	0.113634	0.0484679	0	1	1
sgRNA_1745	L_01789	HI_1240	219.707	0.172112	0.0878711	0	1	1
sgRNA_1747	L_01791	HI_1238	125.118	-4.62891	0.240261	-15.104	1.5232e-51	1.96662e-50
sgRNA_1748	dnaK	HI_1237	579.394	-0.564672	0.0603371	0	1	1
sgRNA_1750	mgsA	HI_1234	782.465	0.247865	0.0514834	0	1	1
sgRNA_1751	aceE	HI_1233	101.891	-4.71018	0.287961	-12.8843	5.51638e-38	4.85609e-37
sgRNA_1753	L_01797	HI_1231	36.2964	-3.67457	0.338073	-7.91122	2.54877e-15	1.21712e-14
sgRNA_1755	dnaX	HI_1229	184.78	-6.33678	0.32099	-16.626	4.51709e-62	7.71892e-61
sgRNA_1760	L_01804	HI_1224	911.679	0.0553308	0.0504929	0	1	1
sgRNA_1761	L_01805	HI_1223	57.7354	-6.76868	0.730841	-7.89321	2.94523e-15	1.3912e-14
sgRNA_1762	L_01806	HI_1222	367.5	-1.71792	0.0777063	-9.23886	2.49129e-20	1.43785e-19
sgRNA_1764	rpsA	HI_1220	42.781	-9.00644	1.02833	-7.78587	6.92358e-15	3.25277e-14
sgRNA_1766	L_01810	HI_1647	468.738	0.274948	0.0611631	0	1	1
sgRNA_1767	pdxT	HI_1648	449.8	0.339778	0.0671523	0	1	1
sgRNA_1769	nlpC	HI_1652	503.855	0.24275	0.0606858	0	1	1
sgRNA_1771	L_01815	HI_1654	275.655	-0.0360309	0.0790748	0	1	1
sgRNA_1773	L_01817	HI_1656	186.15	-0.0703139	0.0926342	0	1	1
sgRNA_1775	L_01819	HI_1658	183.834	0.0181155	0.0876815	0	1	1
sgRNA_1776	nrdA	HI_1659	320.687	-8.87654	0.591269	-13.3214	1.73788e-40	1.62856e-39
sgRNA_1777	nrdB	HI_1660	237.479	-2.25167	0.0990562	-12.636	1.33715e-36	1.13139e-35
sgRNA_1778	sucB	HI_1661	132.682	0.0589592	0.10228	0	1	1
sgRNA_1779	sucA	HI_1662	2.53628	0.557056	0.781906	0	1	1
sgRNA_1781	L_01825	HI_1664	1136.52	0.686874	0.0544064	0	1	1
sgRNA_1782	L_01826	HI_1666	446.26	0.0706188	0.0631344	0	1	1
sgRNA_1783	L_01827	HI_1667	316.135	0.256971	0.0723934	0	1	1
sgRNA_1784	prc	HI_1668	245.981	0.193407	0.0861117	0	1	1
sgRNA_1785	proQ	HI_1670	221.513	-0.134531	0.0893009	0	1	1
sgRNA_1786	L_01830	NA	226.855	-2.79381	0.117182	-15.3079	6.7688e-53	8.93789e-52
sgRNA_1788	L_01832	HI_1672	35.8057	0.013844	0.202289	0	1	1
sgRNA_1789	moaE	HI_1673	859.721	0.273558	0.0471373	0	1	1
sgRNA_1790	moaD	HI_1674	174.682	0.0736537	0.101555	0	1	1
sgRNA_1793	L_01837	HI_1677	448.037	0.282211	0.0586654	0	1	1
sgRNA_1799	L_01844	HI_1680	438.33	-0.396357	0.0694345	0	1	1
sgRNA_1800	L_01845	HI_1681	99.3204	0.0677611	0.125015	0	1	1
sgRNA_1801	sohB	HI_1682	506.455	0.322757	0.0616771	0	1	1
sgRNA_1802	L_01847	HI_1683	216.415	-6.9539	0.409877	-14.526	8.28782e-48	9.47523e-47
sgRNA_1804	L_01849	HI_1685	69.2863	-3.17175	0.229035	-9.48215	2.49106e-21	1.47184e-20
sgRNA_1806	rnfG	HI_1687	548.403	-4.01721	0.110876	-27.2123	4.64096e-163	8.98799e-161
sgRNA_1809	L_01854	HI_1690	247.414	0.189738	0.0770907	0	1	1
sgRNA_1810	modC	HI_1691	372.853	0.298638	0.0684151	0	1	1
sgRNA_1815	lsgE	HI_1696	796.435	-0.0748273	0.0531794	0	1	1
sgRNA_1819	L_01864	HI_1700	513.675	-0.225867	0.0661156	0	1	1
sgRNA_1822	L_01867	HI_1702	302.763	0.117802	0.0744819	0	1	1
sgRNA_1823	L_01868	HI_1703,HI_1704	272.474	-5.44281	0.224545	-19.7858	3.94428e-87	1.20612e-85
sgRNA_1824	L_01869	HI_1704	265.387	-7.85591	0.488048	-14.0476	7.96817e-45	8.52057e-44
sgRNA_1825	pepA	HI_1705	574.527	-0.502006	0.0563491	0	1	1
sgRNA_1826	L_01871	HI_1706	342.954	0.0339534	0.0693004	0	1	1
sgRNA_1827	qseC	HI_1707	692.234	0.191381	0.0516196	0	1	1
sgRNA_1838	wecA	HI_1716	123.564	0.00695925	0.11684	0	1	1
sgRNA_1840	map	HI_1722	292.434	-0.588731	0.0762328	0	1	1
sgRNA_1841	L_01887	HI_1723	148.204	-5.55272	0.304011	-14.9755	1.06109e-50	1.33056e-49
sgRNA_1842	L_01888	HI_1723,HI_1724	90.5517	-2.92992	0.198419	-9.72646	2.32546e-22	1.45802e-21
sgRNA_1844	purC	HI_1726	417.307	-6.71753	0.251267	-22.7548	1.28565e-114	8.61879e-113
sgRNA_1846	L_01892	HI_1728	551.95	0.103702	0.0664048	0	1	1
sgRNA_1849	L_01895	HI_1731	469.41	0.0114149	0.0668838	0	1	1
sgRNA_1850	rnb	HI_1733	523.462	0.00572047	0.0565514	0	1	1
sgRNA_1855	L_01901	HI_1738	707.651	0.142016	0.0594131	0	1	1
sgRNA_1856	metR	HI_1739	409.421	0.407741	0.0663606	0	1	1
sgRNA_1858	murI	HI_1739.2	240.87	-5.1747	0.246072	-16.9654	1.48126e-64	2.66168e-63
sgRNA_1859	recG	HI_1740	469.338	-0.971983	0.0676152	0	1	1
sgRNA_1860	spoT	NA	145.766	-5.59015	0.323872	-14.1727	1.35167e-45	1.45429e-44
sgRNA_1861	rpoZ	HI_1742	373.204	-2.58511	0.0961074	-16.4931	4.11032e-61	6.6956e-60
sgRNA_1862	gmk	HI_1743	62.8223	-6.65619	0.654536	-8.64153	5.54652e-18	2.87726e-17
sgRNA_1866	L_00010	HI_0984	85.3314	0.0250708	0.137607	0	1	1
sgRNA_1867	L_00014	HI_0980	181.879	-0.932741	0.096059	0	1	1
sgRNA_1869	L_00016	HI_0978	483.688	-3.7985	0.102164	-27.3921	3.4021e-165	7.41233e-163
sgRNA_1874	L_00027	HI_0964	506.498	-4.31227	0.163899	-20.2092	8.11939e-91	2.67021e-89
sgRNA_1875	ribF	HI_0963	164.987	-2.42338	0.123537	-11.5219	1.02347e-30	7.62353e-30
sgRNA_1876	nagZ	HI_0959	646.273	0.288313	0.051773	0	1	1
sgRNA_1878	slmA	HI_0955	240.158	0.0128379	0.0796308	0	1	1
sgRNA_1884	L_00091	HI_0902	197.046	0.139167	0.0863331	0	1	1
sgRNA_1886	folA	HI_0899	42.2759	-0.0065084	0.19158	0	1	1
sgRNA_1887	emrA	HI_0898	487.501	0.00635588	0.0557916	0	1	1
sgRNA_1890	L_00107	HI_0887	142.683	0.337488	0.108212	0	1	1
sgRNA_1891	L_00108	HI_0886	136.047	-0.447003	0.112479	0	1	1
sgRNA_1893	ispB	HI_0881	226.165	-2.13178	0.103926	-10.8902	1.28319e-27	9.01852e-27
sgRNA_1905	L_00221	HI_0767	160.814	-0.175187	0.0994479	0	1	1
sgRNA_1907	L_00232	HI_0758	37.7594	-7.19668	0.989122	-6.26482	3.73251e-10	1.50946e-09
sgRNA_1909	recQ	HI_0728	212.702	-0.602143	0.0835633	0	1	1
sgRNA_1912	glpG	HI_0618	252.937	-1.52305	0.0955194	-5.47585	4.3542e-08	1.69784e-07
sgRNA_1913	rluA	HI_0617	586.459	0.139926	0.0534112	0	1	1
sgRNA_1917	yafQ	HI_0711	541.901	-0.248821	0.0608268	0	1	1
sgRNA_1922	glpC	HI_0683	161.006	-2.72863	0.135844	-12.7251	4.28706e-37	3.66292e-36
sgRNA_1923	L_00364	NA,NA	417.073	-0.137076	0.0682786	0	1	1
sgRNA_1924	hgpB	HI_0661	407.031	0.108729	0.0664932	0	1	1
sgRNA_1925	L_00367	HI_0658	573.934	-0.0446466	0.0565226	0	1	1
sgRNA_1926	L_00376	HI_0650	378.676	-2.99952	0.0954221	-20.9545	1.70794e-97	6.9231e-96
sgRNA_1944	L_00442	HI_0575	31.3534	-3.76299	0.409308	-6.75041	1.47426e-11	6.11819e-11
sgRNA_1945	fkbY	HI_0574	268.317	-2.58806	0.149099	-10.651	1.72448e-26	1.19752e-25
sgRNA_1946	gph	HI_0565	431.421	-0.0765436	0.0578224	0	1	1
sgRNA_1948	devB	HI_0557	6.63571	-1.24893	0.505693	-0.492261	0.622535	1
sgRNA_1949	L_00463	HI_0552	1037.19	-0.129373	0.0490137	0	1	1
sgRNA_1950	apaH	HI_0551	656.804	-0.187248	0.0593073	0	1	1
sgRNA_1953	rplI	HI_0544	0
sgRNA_1959	rne	HI_0413	568.815	-0.197828	0.054198	0	1	1
sgRNA_1961	znuC	HI_0408	357.241	-2.79822	0.103056	-17.4489	3.50794e-68	7.54856e-67
sgRNA_1969	pth	HI_0394	256.979	-2.63163	0.110656	-14.7451	3.30921e-49	4.00552e-48
sgRNA_1970	L_00616	HI_0393	323.513	-0.280413	0.0698533	0	1	1
sgRNA_1973	L_00620	HI_0389	287.399	-0.641159	0.075302	0	1	1
sgRNA_2034	L_00718	HI_0365	686.09	0.0816192	0.0521171	0	1	1
sgRNA_2040	L_00791	HI_0290	292.241	0.197973	0.0740736	0	1	1
sgRNA_2041	mtr	HI_0287	395.907	-0.857102	0.0693865	0	1	1
sgRNA_2043	narQ	HI_0267	380.817	-0.828226	0.0746176	0	1	1
sgRNA_2046	opsX	HI_0261	581.078	-0.635165	0.066574	0	1	1
sgRNA_2049	hap	HI_0247	598.053	0.0397677	0.0509122	0	1	1
sgRNA_2052	L_00843	HI_0241	197.331	-9.68466	0.981956	-8.84425	9.21477e-19	4.98799e-18
sgRNA_2055	hsdM2	HI_0215	456.498	0.231199	0.0622843	0	1	1
sgRNA_2064	L_00941	HI_0148	245.839	0.284815	0.083348	0	1	1
sgRNA_2068	L_00949	HI_0140	367.841	-0.0693333	0.0624607	0	1	1
sgRNA_2074	L_00981	HI_r01,HI_r04,HI_r16,HI_r15,HI_r12,NA,HI_r09	115.507	-9.06643	0.982336	-8.21147	2.18491e-16	1.08808e-15
sgRNA_2076	msbA	HI_0060	0
sgRNA_2077	lpxK	HI_0059	115.938	-7.31835	0.594338	-10.6309	2.14037e-26	1.48042e-25
sgRNA_2079	L_01043	HI_0056	133.226	0.0355882	0.11179	0	1	1
sgRNA_2081	rnc	HI_0014	82.8894	-6.38375	0.520281	-10.3478	4.2832e-25	2.81721e-24
sgRNA_2090	nth	HI_1689	373.741	0.181517	0.065236	0	1	1
sgRNA_2096	moaA	HI_1676	236.541	0.118523	0.0786792	0	1	1
sgRNA_2098	L_01182	HI_1671	756.512	0.185111	0.0508176	0	1	1
sgRNA_2099	L_01189	HI_1663	86.5473	0.165532	0.149243	0	1	1
sgRNA_2101	L_01197	HI_1655	270.427	0.107148	0.0787037	0	1	1
sgRNA_2102	tldD	HI_1653	329.799	0.123178	0.0744402	0	1	1
sgRNA_2105	mao2	HI_1245	246.799	0.190425	0.0836716	0	1	1
sgRNA_2106	L_01230	HI_1246	201.493	-0.00279514	0.0898482	0	1	1
sgRNA_2107	L_01231	HI_1247	913.065	-0.332186	0.0440875	0	1	1
sgRNA_2125	L_01342	HI_1369	170.567	-5.51754	0.267336	-16.8984	4.62523e-64	8.22629e-63
sgRNA_2140	L_01413	NA	365.766	-0.441762	0.0686044	0	1	1
sgRNA_2143	bioD-A	HI_1445	389.655	0.261287	0.0684725	0	1	1
sgRNA_2150	L_01453	HI_1459	148.8	0.0628719	0.105603	0	1	1
sgRNA_2152	L_01457	HI_1462.2,HI_1338	440.182	0.13075	0.0616975	0	1	1
sgRNA_2156	dacB	HI_1330	308.932	0.0897951	0.0743975	0	1	1
sgRNA_2157	rpS15-B	HI_1328	97.2756	-5.1476	0.303168	-13.6808	1.32176e-42	1.32404e-41
sgRNA_2158	fabA	HI_1325	181.283	-0.137808	0.108009	0	1	1
sgRNA_2161	gltS	HI_1530	45.8544	-1.52868	0.203309	-2.60035	0.00931274	0.0326602
sgRNA_2162	rimK	HI_1531	257.805	0.309576	0.0815116	0	1	1
sgRNA_2171	alr	HI_1575	75.1416	-1.22958	0.178184	-1.28845	0.197588	0.66873
sgRNA_2173	L_01555	HI_1579	423.296	0.0693908	0.0632704	0	1	1
sgRNA_2175	argS	HI_1583	234.453	-5.96137	0.274609	-18.0671	5.79287e-73	1.36446e-71
sgRNA_2181	L_01616	HI_1637	189.585	-0.521974	0.0986567	0	1	1
sgRNA_2182	truA	HI_1644	236.076	0.137561	0.0926258	0	1	1
sgRNA_2185	pfs	HI_1216	351.611	0.282584	0.0771403	0	1	1
sgRNA_2189	L_01662	HI_1181	160.583	-0.0185285	0.105448	0	1	1
sgRNA_2190	artP	HI_1180	148.467	-5.78371	0.337409	-14.1777	1.25822e-45	1.36216e-44
sgRNA_2192	L_01678	HI_1164	290.17	0.566727	0.0829036	0	1	1
sgRNA_2194	L_01687	HI_1154	143.501	-0.384822	0.103343	0	1	1
sgRNA_2195	L_01692	HI_1149	255.258	-4.7258	0.174344	-21.3704	2.52001e-101	1.18713e-99
sgRNA_2197	ptsN	HI_1147	205.205	0.0933438	0.0874218	0	1	1
sgRNA_2198	L_01695	HI_1146	0
sgRNA_2200	mraZ	HI_1129	29.1	-8.29957	1.03115	-7.07903	1.45169e-12	6.27864e-12
sgRNA_2201	L_01732	HI_1104	248.176	0.058281	0.0918523	0	1	1
sgRNA_2209	L_01790	HI_1042	457.628	0.202998	0.060299	0	1	1
sgRNA_2214	L_01795	HI_1037	634.846	-0.623745	0.075296	0	1	1
sgRNA_2215	lspA	HI_1006	173.525	-7.12642	0.461241	-13.2825	2.92542e-40	2.71224e-39
sgRNA_2219	L_00001	HI_0582	48.5322	-1.42826	0.187553	-2.2834	0.022407	0.0781109
sgRNA_2222	greB	HI_0569	160.13	0.00959552	0.097252	0	1	1
sgRNA_2223	L_00024	HI_0559.1	159.117	0.240021	0.0979227	0	1	1
sgRNA_2234	L_00056	HI_0521	408.937	0.106667	0.0645028	0	1	1
sgRNA_2235	rbsR	HI_0506	81.836	0.31138	0.135324	0	1	1
sgRNA_2236	rbsD	HI_0501	166.956	0.210229	0.0993563	0	1	1
sgRNA_2240	L_00093	HI_0479	301.79	-0.842516	0.077369	0	1	1
sgRNA_2246	rpiA	HI_0464	313.336	-0.831798	0.0660944	0	1	1
sgRNA_2252	L_00122	HI_0450	424.739	0.0947057	0.0614112	0	1	1
sgRNA_2255	L_00132	HI_0441	146.118	-0.339225	0.107284	0	1	1
sgRNA_2256	comE	HI_0435	372.991	0.147175	0.0640614	0	1	1
sgRNA_2261	mutH	HI_0403	989.918	0.181694	0.0422697	0	1	1
sgRNA_2270	L_00216	HI_0358	187.797	0.0985184	0.0977263	0	1	1
sgRNA_2273	galE	HI_0351	83.0244	0.24588	0.136561	0	1	1
sgRNA_2274	relA	HI_0334	149.32	-1.02345	0.112798	-0.207861	0.835337	1
sgRNA_2277	L_00246	HI_0326	119.135	-0.405269	0.131328	0	1	1
sgRNA_2278	gloA	HI_0323	227.508	-0.733412	0.0917869	0	1	1
sgRNA_2282	xerD	HI_0309	805.886	-0.384956	0.0542271	0	1	1
sgRNA_2283	corC	HI_0301	749.568	-0.584119	0.0522514	0	1	1
sgRNA_2300	L_00337	HI_0246	180.971	0.0163086	0.10493	0	1	1
sgRNA_2311	prlC	HI_0214	703.98	0.0340571	0.0588634	0	1	1
sgRNA_2312	L_00378	HI_0211	382.209	-0.288823	0.0745565	0	1	1
sgRNA_2313	nadN	HI_0206	0
sgRNA_2314	selD	HI_0200	307.737	0.150794	0.0720486	0	1	1
sgRNA_2317	L_00393	HI_0195.1	147.904	-1.54639	0.11394	-4.79541	1.62343e-06	6.11154e-06
sgRNA_2318	menE	HI_0194	63.2893	-0.336302	0.158037	0	1	1
sgRNA_2320	L_00406	HI_0183	248.267	0.18652	0.0869045	0	1	1
sgRNA_2321	L_00407	HI_0182	512.49	0.0631068	0.0574645	0	1	1
sgRNA_2322	L_00414	HI_0175	122.472	-0.0297187	0.122677	0	1	1
sgRNA_2324	L_00416	HI_0173	81.3634	-0.237597	0.144323	0	1	1
sgRNA_2325	apbE	HI_0172	556.035	-0.53168	0.0548779	0	1	1
sgRNA_2326	nqrA	HI_0164	53.0919	-1.37112	0.170546	-2.17608	0.0295489	0.102597
sgRNA_2329	L_00441	HI_0146	685.591	-0.728294	0.0597198	0	1	1
sgRNA_2337	L_00459	HI_0131	266.058	0.171491	0.081309	0	1	1
sgRNA_2342	L_00476	HI_0116	255.378	-0.219376	0.0846456	0	1	1
sgRNA_2352	L_00501	HI_0099	23.3354	0.249164	0.249285	0	1	1
sgRNA_2354	L_00506	HI_0094	255.076	0.292152	0.0795422	0	1	1
sgRNA_2355	L_00508	HI_0092	162.863	0.233096	0.093173	0	1	1
sgRNA_2356	thrC	HI_0087	70.6958	-2.82674	0.20081	-9.09686	9.29833e-20	5.24498e-19
sgRNA_2415	glnE	HI_0069	854.673	-2.8724	0.0633345	-29.5636	4.39069e-192	2.55099e-189
sgRNA_2416	miaA	HI_0068	328.867	-1.2497	0.0847363	-2.94674	0.00321141	0.0114002
sgRNA_2417	mutL	HI_0067	252.253	-0.655809	0.0848354	0	1	1
sgRNA_2418	L_00641	HI_0065	174.48	-5.72553	0.296625	-15.931	3.86226e-57	5.60993e-56
sgRNA_2421	L_00672	HI_0035	0
sgRNA_2422	mrdA	HI_0032	301.99	-0.982543	0.0844962	0	1	1
sgRNA_2423	ung	HI_0018	967.009	0.184117	0.0480356	0	1	1
sgRNA_2428	L_00703	HI_0005	179.228	0.192061	0.0935887	0	1	1
sgRNA_2433	L_00723	HI_1737	394.373	0.321281	0.0653443	0	1	1
sgRNA_2434	prfC	HI_1735	90.664	-3.33666	0.200267	-11.6677	1.86416e-31	1.40053e-30
sgRNA_2438	mrcB	HI_1725	297.447	0.144194	0.0764501	0	1	1
sgRNA_2442	orn	HI_1715	300.996	-1.55892	0.0773305	-7.22771	4.91192e-13	2.15113e-12
sgRNA_2444	ptsH	HI_1713	277.079	0.144306	0.0778773	0	1	1
sgRNA_2445	ptsI	HI_1712	0
sgRNA_2446	L_00748	HI_1710	167.203	-0.422898	0.114884	0	1	1
sgRNA_2448	qseB	HI_1708	424.317	-0.0623134	0.0607617	0	1	1
sgRNA_2454	modA	HI_1693	284.121	-1.61859	0.088548	-6.98588	2.83073e-12	1.20635e-11
sgRNA_2458	L_00774	HI_1684	319.912	-6.03278	0.244157	-20.6128	2.10501e-94	7.4878e-93
sgRNA_2461	L_00783	HI_1675	234.555	-0.449448	0.0864705	0	1	1
sgRNA_2467	ihfB	HI_1221	318.295	-5.01284	0.17375	-23.0955	5.13415e-118	3.57953e-116
sgRNA_2469	L_00817	HI_1225.1	685.467	-0.133059	0.0655106	0	1	1
sgRNA_2470	uraA	HI_1227	226.32	0.337154	0.0878074	0	1	1
sgRNA_2472	proA_1	HI_1239	195.479	0.180334	0.0890508	0	1	1
sgRNA_2474	L_00834	HI_1244	186.687	0.204727	0.101688	0	1	1
sgRNA_2476	L_00854	HI_1265	67.4822	0.232063	0.153398	0	1	1
sgRNA_2477	L_00856	HI_1273	505.403	0.25966	0.0600135	0	1	1
sgRNA_2478	tehB	HI_1275	174.764	0.221235	0.100707	0	1	1
sgRNA_2484	L_00874	HI_1290	592.879	0.00232588	0.055474	0	1	1
sgRNA_2485	L_00876	HI_1292	85.4131	-0.0239095	0.126988	0	1	1
sgRNA_2499	recD	HI_1322	590.202	0.0386467	0.059003	0	1	1
sgRNA_2500	L_00915	HI_1323	178.374	-0.635219	0.101355	0	1	1
sgRNA_2501	rpS15-B	HI_1468	188.198	-9.08317	0.835532	-9.67428	3.87811e-22	2.41412e-21
sgRNA_2502	folP	HI_1464,HI_1336	256.085	-1.61535	0.088117	-6.9833	2.88327e-12	1.22574e-11
sgRNA_2503	mrsA	HI_1463,HI_1337	339.54	-0.148248	0.0687407	0	1	1
sgRNA_2504	L_00933	NA	286.715	0.322533	0.0790126	0	1	1
sgRNA_2505	L_00934	HI_1457	879.971	0.371234	0.0522444	0	1	1
sgRNA_2506	L_00935	HI_1456	920.713	0.172432	0.049632	0	1	1
sgRNA_2509	L_00945	HI_1444	1086.54	-1.01451	0.0431562	-0.336116	0.736784	1
sgRNA_2510	sspA	HI_1441	134.453	-1.19131	0.12098	-1.58132	0.113804	0.390474
sgRNA_2511	dxs	HI_1439	294.311	-5.19347	0.258359	-16.2312	3.03672e-59	4.64299e-58
sgRNA_2523	L_01002	HI_1407	190.595	0.00758487	0.0887758	0	1	1
sgRNA_2531	trpD	HI_1389	483.98	-0.615886	0.115196	0	1	1
sgRNA_2532	L_01016	HI_1388.1	134.459	0.115928	0.108119	0	1	1
sgRNA_2536	L_01032	HI_1373	10.9097	-2.84189	0.509434	-3.61555	0.000299705	0.00107931
sgRNA_2537	L_01034	HI_1371.1	53.1359	-2.81219	0.263635	-6.87384	6.24969e-12	2.61856e-11
sgRNA_2538	tusE	HI_1371	86.0735	-1.77553	0.155457	-4.98871	6.0784e-07	2.3082e-06
sgRNA_2542	L_01051	HI_1355	497.471	0.120612	0.0593717	0	1	1
sgRNA_2550	mnmC	HI_1534	188.655	-0.0283918	0.086441	0	1	1
sgRNA_2554	L_01080	HI_1542	8.98802	0.161767	0.407464	0	1	1
sgRNA_2555	L_01082	HI_1544	232.072	-0.0986257	0.0908535	0	1	1
sgRNA_2557	lolD	HI_1549	144.721	-4.42206	0.251273	-13.6189	3.09222e-42	3.04505e-41
sgRNA_2559	L_01089	HI_1551	675.972	0.0669706	0.0514214	0	1	1
sgRNA_2578	lolA_2	HI_1595	314.609	-2.2336	0.088586	-13.9254	4.43752e-44	4.57669e-43
sgRNA_2580	L_01137	HI_1601	550.657	0.218818	0.0548346	0	1	1
sgRNA_2581	L_01139	HI_1603	379.322	-3.73793	0.111633	-24.5262	7.76263e-133	6.76513e-131
sgRNA_2592	L_01161	HI_1618	523.733	0.285911	0.0574307	0	1	1
sgRNA_2595	L_01164	HI_1622	322.867	0.221234	0.0687388	0	1	1
sgRNA_2596	L_01167	HI_1625	283.885	0.101813	0.0744531	0	1	1
sgRNA_2598	L_01169	HI_1627	120.077	0.145136	0.117275	0	1	1
sgRNA_2600	L_01171	HI_1629	285.243	-5.07938	0.18497	-22.0543	8.68312e-108	4.72959e-106
sgRNA_2601	rplY	HI_1630	176.18	-7.59602	0.515243	-12.8018	1.60269e-37	1.39675e-36
sgRNA_2605	fbp	HI_1645	304.252	0.0193772	0.0773939	0	1	1
sgRNA_2606	L_01195	HI_1215	362.866	-0.768192	0.0710307	0	1	1
sgRNA_2607	recJ	HI_1214	29.3426	-0.226	0.235549	0	1	1
sgRNA_2609	L_01199	HI_1211	71.7892	-7.62067	0.838707	-7.89391	2.92869e-15	1.38715e-14
sgRNA_2610	argR	HI_1209	5.60424	-0.585872	0.478395	0	1	1
sgRNA_2611	sulA	HI_1208	555.385	0.145191	0.0549992	0	1	1
sgRNA_2612	cvpA	HI_1206	188.426	-0.152749	0.0897309	0	1	1
sgRNA_2613	L_01205	HI_1205	267.146	0.217398	0.0778773	0	1	1
sgRNA_2614	ackA	HI_1204	264.895	-4.37472	0.152937	-22.0661	6.69141e-108	3.7623e-106
sgRNA_2615	L_01208	HI_1202	137.556	0.111875	0.107786	0	1	1
sgRNA_2621	artI	HI_1179	309.535	-1.50645	0.079342	-6.38307	1.7357e-10	7.06852e-10
sgRNA_2622	artM	HI_1177	430.857	-3.40635	0.0947227	-25.4041	2.27086e-142	2.82722e-140
sgRNA_2623	trpG2	HI_1171	240.404	-0.619716	0.0805615	0	1	1
sgRNA_2624	serC	HI_1167	63.4094	-1.48182	0.166873	-2.88735	0.00388499	0.0137633
sgRNA_2626	L_01245	HI_1163	385.249	0.268828	0.0635855	0	1	1
sgRNA_2633	lpxC	HI_1144	339.253	-0.95657	0.0899147	0	1	1
sgRNA_2639	deoC	HI_1116	61.8765	0.171785	0.150738	0	1	1
sgRNA_2640	L_01291	HI_1115	395.419	0.285371	0.0659206	0	1	1
sgRNA_2642	L_01295	HI_1111	694.353	0.167868	0.0547312	0	1	1
sgRNA_2644	L_01297	HI_1109	253.995	-0.51603	0.0900695	0	1	1
sgRNA_2645	aspC2	HI_1108	171.329	-5.24572	0.24558	-17.2886	5.73594e-67	1.16253e-65
sgRNA_2650	L_01315	HI_1091	717.456	-1.33624	0.0539447	-6.23312	4.57235e-10	1.84482e-09
sgRNA_2658	rnhB	HI_1059	241.572	0.074024	0.086182	0	1	1
sgRNA_2663	L_01357	HI_1048	288.786	0.121517	0.0743206	0	1	1
sgRNA_2665	L_01363	HI_1042	259.893	0.0733154	0.0846375	0	1	1
sgRNA_2667	serB	HI_1033	472.186	-7.6906	0.325354	-20.564	5.76337e-94	2.00911e-92
sgRNA_2668	thiQ	HI_1021	569.113	-0.103419	0.0628183	0	1	1
sgRNA_2671	L_01377	HI_1015	84.895	0.256828	0.14947	0	1	1
sgRNA_2672	L_01378	HI_1014	222.626	0.184055	0.0839458	0	1	1
sgRNA_2673	L_01379	HI_1013	472.916	0.166325	0.0596653	0	1	1
sgRNA_2674	L_01380	HI_1012	364.224	-0.0292705	0.0674795	0	1	1
sgRNA_2675	L_01381	HI_1011	554.243	0.219237	0.0583091	0	1	1
sgRNA_2676	L_01382	HI_1010	191.165	0.0828967	0.0910696	0	1	1
sgRNA_2677	L_01383	HI_1009	194.086	0.31624	0.0938936	0	1	1
sgRNA_2679	ispH	HI_1007	142.521	-7.90316	0.726151	-9.50651	1.97166e-21	1.16892e-20
sgRNA_2683	leuD	HI_0989	572.509	0.255102	0.0549782	0	1	1
sgRNA_2687	L_01416	HI_0974.1	7.43254	-1.55367	0.516282	-1.07242	0.283533	0.954049
sgRNA_2688	L_01417	HI_0972	152.439	-7.41668	0.514526	-12.471	1.07409e-35	8.83082e-35
sgRNA_2689	L_01418	HI_0971	186.216	-8.63055	0.72501	-10.5248	6.64333e-26	4.48811e-25
sgRNA_2690	L_01420	HI_0969	1287.09	-1.25677	0.0470622	-5.45588	4.87299e-08	1.89167e-07
sgRNA_2691	L_01421	HI_0968	179.741	-3.43742	0.151917	-16.0445	6.24909e-58	9.23065e-57
sgRNA_2694	L_01432	HI_0956	365.479	0.0150573	0.0675823	0	1	1
sgRNA_2700	pulG	HI_0938	223.64	0.066445	0.0861694	0	1	1
sgRNA_2701	suhB	HI_0937	268.85	-2.48372	0.101909	-14.5593	5.10115e-48	5.96732e-47
sgRNA_2705	L_01460	HI_0929	77.9406	0.0487012	0.141521	0	1	1
sgRNA_2712	thyA	HI_0905	196.424	-0.679189	0.0848919	0	1	1
sgRNA_2713	proB	HI_0900	484.388	-0.307045	0.0607464	0	1	1
sgRNA_2714	emrB	HI_0897	92.7438	-0.0197785	0.126927	0	1	1
sgRNA_2715	L_01494	HI_0895	443.645	-0.356846	0.0684476	0	1	1
sgRNA_2716	L_01496	HI_0893	180.317	-0.188348	0.0991717	0	1	1
sgRNA_2723	L_01521	HI_0867,HI_0868	108.008	0.110921	0.115636	0	1	1
sgRNA_2725	L_01523	HI_0867	877.215	0.0950265	0.0501757	0	1	1
sgRNA_2726	L_01524	HI_0866	277.543	0.190621	0.086506	0	1	1
sgRNA_2740	vacB	HI_0861	391.397	0.0712012	0.0642824	0	1	1
sgRNA_2741	L_01541	HI_0860	173.657	-2.06949	0.118494	-9.02569	1.78561e-19	9.94349e-19
sgRNA_2742	L_01543	HI_0858	152.627	0.30863	0.100842	0	1	1
sgRNA_2747	mtgA	HI_0831	50.9199	-3.69402	0.30967	-8.69963	3.32958e-18	1.75862e-17
sgRNA_2751	L_01595	HI_0806	209.405	0.100709	0.0854074	0	1	1
sgRNA_2753	L_01597	HI_0804	461.893	-0.0636295	0.0589018	0	1	1
sgRNA_2756	L_01644	HI_0760	229.578	-0.234636	0.0946927	0	1	1
sgRNA_2758	L_01659	HI_0744	150.07	-0.883778	0.0991283	0	1	1
sgRNA_2759	pgmB	NA	221.078	-1.00355	0.0901504	-0.0394292	0.968548	1
sgRNA_2762	L_01665	HI_0737	235.832	-0.382467	0.0958893	0	1	1
sgRNA_2763	L_01666	HI_0736	70.1239	0.294724	0.140073	0	1	1
sgRNA_2811	lppB	HI_0706	1057.66	-0.00324923	0.0783816	0	1	1
sgRNA_2817	L_01795	HI_0696	759.271	-0.0690426	0.0522804	0	1	1
sgRNA_2819	hel	HI_0693	567.786	-0.153643	0.0577346	0	1	1
sgRNA_2829	L_01824	HI_0666	275.506	0.206331	0.0848808	0	1	1
sgRNA_2836	lgtF	HI_0653	198.417	-6.72931	0.379564	-15.0945	1.76141e-51	2.25746e-50
sgRNA_2843	L_01850	HI_0644	140.108	-0.0637564	0.110141	0	1	1
sgRNA_2844	L_01851	HI_0643	487.625	-0.324402	0.0757061	0	1	1
sgRNA_2847	rseB_1	HI_0630	419.283	0.0628319	0.0630178	0	1	1
sgRNA_2848	rseB_2	HI_0629	270.41	-1.14881	0.100301	-1.48364	0.137905	0.470389
sgRNA_2852	L_01894	HI_0591	81.2295	0.189575	0.134979	0	1	1
sgRNA_2853	potE	HI_0590	453.645	0.197898	0.0669526	0	1	1
sgRNA_2856	L_01898	HI_0588	34.009	0.384945	0.217833	0	1	1
sgRNA_2857	cpdB	HI_0583	124.887	0.225267	0.109036	0	1	1
sgRNA_2864	L_00003	HI_0003	491.443	-0.49362	0.0614532	0	1	1
sgRNA_2865	rsmC	HI_0012	312.476	0.129765	0.0822604	0	1	1
sgRNA_2866	L_00018	HI_0017	671.907	0.141878	0.0650493	0	1	1
sgRNA_2867	L_00020	HI_0019	0
sgRNA_2868	L_00037	HI_0036	29.0729	0.0565672	0.224052	0	1	1
sgRNA_2869	L_00047	HI_0045	906.297	-0.0226627	0.0513619	0	1	1
sgRNA_2870	L_00052	HI_0050	946.891	0.255605	0.0498475	0	1	1
sgRNA_2871	L_00053	HI_0051	473.775	0.202811	0.0712489	0	1	1
sgRNA_2872	uxuR	HI_0054	200.523	-0.379738	0.0896452	0	1	1
sgRNA_2873	L_00059	HI_0057	334.455	-0.636821	0.0716949	0	1	1
sgRNA_2874	L_00065	HI_0063	213.076	0.156719	0.0836294	0	1	1
sgRNA_2875	recN	HI_0070	469.104	0.254662	0.064241	0	1	1
sgRNA_2876	grpE	HI_0071	85.4578	-2.57959	0.174744	-9.03945	1.57465e-19	8.79686e-19
sgRNA_2877	L_00075	HI_0073	592.062	0.0780962	0.05471	0	1	1
sgRNA_2878	tesB	HI_0076	261.464	-0.290751	0.0797176	0	1	1
sgRNA_2879	L_00079	HI_0077	544.59	0.104381	0.0576619	0	1	1
sgRNA_2880	ppiB	HI_0079	129.047	0.139479	0.103996	0	1	1
sgRNA_2881	L_00084	HI_0082	413.742	0.126886	0.0784143	0	1	1
sgRNA_2882	L_00085	HI_0083	389.148	-1.47436	0.0703451	-6.74331	1.54818e-11	6.4097e-11
sgRNA_2883	trxA	HI_0084	159.645	7.23775e-05	0.0992733	0	1	1
sgRNA_2884	L_00094	HI_0088	140.801	-2.06438	0.125749	-8.46436	2.57568e-17	1.32041e-16
sgRNA_2885	thrA	HI_0089	75.5309	-3.62513	0.229534	-11.4368	2.73881e-30	1.99738e-29
sgRNA_2886	L_00102	NA	562.898	0.221117	0.0745927	0	1	1
sgRNA_2887	L_00103	HI_0096	82.6441	0.217689	0.146409	0	1	1
sgRNA_2888	hitA	HI_0097	705.401	0.16535	0.0521643	0	1	1
sgRNA_2889	L_00107	HI_0100,HI_0101	105.818	-0.795367	0.120132	0	1	1
sgRNA_2890	dapE	HI_0102	132.446	-1.81074	0.145197	-5.58371	2.35439e-08	9.24256e-08
sgRNA_2891	L_00109	HI_0103	772.109	0.138133	0.0472547	0	1	1
sgRNA_2892	L_00114	HI_0108	456.731	0.14113	0.0584131	0	1	1
sgRNA_2893	L_00126	HI_0116	511.058	0.181253	0.0587157	0	1	1
sgRNA_2894	mltA	HI_0117	22.2517	0.484395	0.278009	0	1	1
sgRNA_2895	L_00130	HI_0118	93.5006	-0.0750284	0.135826	0	1	1
sgRNA_2896	L_00140	HI_0125	43.0797	0.0673223	0.186586	0	1	1
sgRNA_2897	fbpC	HI_0126	452.416	0.286636	0.0617519	0	1	1
sgRNA_2898	L_00142	NA	169.12	0.206453	0.0958572	0	1	1
sgRNA_2899	rnhA	HI_0138	124.394	-2.16238	0.13717	-8.47402	2.37061e-17	1.21887e-16
sgRNA_2900	L_00153	HI_0139	121.692	-0.676723	0.130725	0	1	1
sgRNA_2901	L_00163	HI_0149	166.341	0.106311	0.101246	0	1	1
sgRNA_2902	dcuB2	HI_0153	358.136	0.119741	0.0676311	0	1	1
sgRNA_2903	fabG	HI_0155	66.5778	-6.94849	0.731176	-8.13551	4.10203e-16	2.02545e-15
sgRNA_2904	L_00174	HI_0159	193.468	-7.75298	0.550445	-12.2682	1.34164e-34	1.08263e-33
sgRNA_2905	L_00187	HI_0174	128.066	-0.977103	0.116904	0	1	1
sgRNA_2906	L_00191	HI_0178	504.89	0.079815	0.061512	0	1	1
sgRNA_2907	L_00197	HI_0184	260.754	0.245099	0.0809533	0	1	1
sgRNA_2908	L_00210	HI_0196	440.325	-0.0286957	0.0599734	0	1	1
sgRNA_2909	L_00212	HI_0198	734.713	0.163904	0.050839	0	1	1
sgRNA_2910	trmD	HI_0202	131.802	-9.18262	0.981854	-8.33385	7.82555e-17	3.94218e-16
sgRNA_2911	L_00226	HI_0213	675.491	0.149524	0.0498522	0	1	1
sgRNA_2912	hsdM2_2	HI_0215	463.946	0.357581	0.0690032	0	1	1
sgRNA_2913	hsdM2_3	HI_0215	343.826	0.191956	0.0711594	0	1	1
sgRNA_2914	L_00232	HI_0217	966.034	0.400512	0.0437778	0	1	1
sgRNA_2915	hsdR2_2	HI_0218	745.857	0.210271	0.0515514	0	1	1
sgRNA_2916	arcB_1	HI_0220	387.021	0.108152	0.0632329	0	1	1
sgRNA_2917	arcB_2	HI_0220	94.7033	0.0897306	0.130669	0	1	1
sgRNA_2918	L_00245	HI_0221.1	613.262	-0.700091	0.0526216	0	1	1
sgRNA_2919	L_00246	HI_0222	130.923	-4.15106	0.19048	-16.5428	1.80493e-61	2.99618e-60
sgRNA_2920	L_00252	HI_0228	327.823	0.125414	0.0768518	0	1	1
sgRNA_2921	L_00262	HI_0237	237.96	0.200337	0.0815082	0	1	1
sgRNA_2922	L_00268	HI_0244	573.29	0.0250897	0.0636539	0	1	1
sgRNA_2923	hap	HI_0247	621.75	-0.0526378	0.0544623	0	1	1
sgRNA_2924	L_00275	HI_0251	35.0422	0.260955	0.198314	0	1	1
sgRNA_2925	dapA	HI_0255	668.655	-5.20184	0.365877	-11.4843	1.5826e-30	1.16391e-29
sgRNA_2926	lgtC	HI_0258	799.692	-0.919722	0.0527874	0	1	1
sgRNA_2927	folB	HI_0265	303.795	0.118256	0.0778147	0	1	1
sgRNA_2928	djlA_1	HI_0270	306.764	0.106276	0.0751968	0	1	1
sgRNA_2929	djlA_2	HI_0271	506.848	0.172903	0.0562169	0	1	1
sgRNA_2930	L_00306	HI_0276	155.862	0.361367	0.0987611	0	1	1
sgRNA_2931	L_00307	HI_0277	227.553	0.3291	0.0881853	0	1	1
sgRNA_2932	L_00308	HI_0278	882.065	0.306849	0.0449206	0	1	1
sgRNA_2933	L_00314	HI_0285	313.866	-3.99108	0.142139	-21.0434	2.63047e-98	1.14623e-96
sgRNA_2934	pilD	HI_0296	357.383	-0.370027	0.0674215	0	1	1
sgRNA_2935	L_00327	HI_0298	179.219	0.0529036	0.09417	0	1	1
sgRNA_2936	pilA	HI_0299	733.585	-0.0822575	0.049232	0	1	1
sgRNA_2937	L_00329	HI_0300	531.089	0.181461	0.0674629	0	1	1
sgRNA_2938	rdgC	HI_0306	511.184	-0.0255726	0.061347	0	1	1
sgRNA_2939	L_00339	HI_0310	350.209	-0.616498	0.075038	0	1	1
sgRNA_2940	L_00342	HI_0314	177.687	-0.735894	0.0960855	0	1	1
sgRNA_2941	L_00354	NA	175.383	0.258079	0.0949104	0	1	1
sgRNA_2942	oapB	HI_0331	432.401	-1.30892	0.0683287	-4.52106	6.15305e-06	2.28673e-05
sgRNA_2943	dgkA	HI_0335	240.9	-4.72881	0.185511	-20.1002	7.34477e-90	2.37073e-88
sgRNA_2944	L_00366	HI_0338	193.745	-0.179711	0.0967534	0	1	1
sgRNA_2945	napA_2	HI_0344	380.125	0.447781	0.0701463	0	1	1
sgRNA_2946	napG	HI_0345	110.04	0.323737	0.13291	0	1	1
sgRNA_2947	napH	HI_0346	285.747	0.0712129	0.0761392	0	1	1
sgRNA_2948	L_00381	HI_0352	316.094	-0.0221323	0.0719524	0	1	1
sgRNA_2949	L_00390	HI_0364	346.058	0.137631	0.0709996	0	1	1
sgRNA_2950	pilF	HI_0366	362.988	0.099851	0.0708926	0	1	1
sgRNA_2951	L_00400	HI_0374	99.4391	-7.59015	0.728287	-9.04882	1.44515e-19	8.09935e-19
sgRNA_2952	L_00407	HI_t11	317.297	0.113752	0.0820995	0	1	1
sgRNA_2953	tolB	HI_0382	242.602	0.197135	0.0902612	0	1	1
sgRNA_2954	tolQ	HI_0385	405.89	-2.23415	0.0989254	-12.4756	1.01488e-35	8.38356e-35
sgRNA_2955	L_00419	HI_0390	105.003	0.280486	0.128158	0	1	1
sgRNA_2956	L_00420	NA	65.2153	0.444062	0.200105	0	1	1
sgRNA_2957	oatA	HI_0392	177.66	0.143148	0.0932831	0	1	1
sgRNA_2958	L_00426	HI_0397	741.501	0.102373	0.0465338	0	1	1
sgRNA_2959	L_00430	HI_0401	330.669	0.238461	0.0717267	0	1	1
sgRNA_2960	L_00431	HI_0402	238.214	0.244552	0.0792089	0	1	1
sgRNA_2961	L_00433	HI_0404	141.968	-4.58727	0.233153	-15.3859	2.03494e-53	2.70756e-52
sgRNA_2962	L_00434	HI_0405	177.403	-4.45097	0.205511	-16.7922	2.78451e-63	4.85339e-62
sgRNA_2963	L_00447	HI_0418	421.91	0.16805	0.0645663	0	1	1
sgRNA_2964	L_00449	HI_0420	265.43	0.247012	0.0791653	0	1	1
sgRNA_2965	L_00450	NA	359.086	0.207763	0.0909588	0	1	1
sgRNA_2966	L_00452	HI_0423	288.62	0.232789	0.0746224	0	1	1
sgRNA_2967	L_00471	HI_0442	478.51	-0.0780446	0.0649414	0	1	1
sgRNA_2968	topB	HI_0444	35.3952	-0.227767	0.19995	0	1	1
sgRNA_2969	L_00479	HI_0449	180.434	0.0689403	0.0932325	0	1	1
sgRNA_2970	L_00482	HI_0452	203.996	-1.11101	0.0953004	-1.16483	0.244087	0.822908
sgRNA_2971	L_00483	HI_0453	206.729	0.0792585	0.0968906	0	1	1
sgRNA_2972	tmk	HI_0457	69.995	-8.77871	1.02726	-7.57228	3.66729e-14	1.66461e-13
sgRNA_2973	L_00487	HI_0457	56.2112	-6.87858	0.730026	-8.05256	8.10831e-16	3.94771e-15
sgRNA_2974	L_00488	HI_0458	73.6433	0.168413	0.151763	0	1	1
sgRNA_2975	pyrR	HI_0459	665.893	-0.202765	0.0576856	0	1	1
sgRNA_2976	mazG	HI_0460	185.864	0.153241	0.088889	0	1	1
sgRNA_2977	L_00493	HI_0463	921.751	0.0551027	0.0495314	0	1	1
sgRNA_2978	serA	HI_0465	185	0.156902	0.0820296	0	1	1
sgRNA_2979	L_00497	HI_0467	72.0886	-1.94496	0.172982	-5.46278	4.6874e-08	1.82369e-07
sgRNA_2980	L_00498	NA	589.891	-3.39137	0.0872448	-27.4099	2.09189e-165	5.20882e-163
sgRNA_2981	hisD	HI_0469	590.695	0.23213	0.0523436	0	1	1
sgRNA_2982	hisA	HI_0473	45.9423	0.388266	0.180624	0	1	1
sgRNA_2983	L_00519	HI_0488	12.4048	-0.581418	0.366615	0	1	1
sgRNA_2984	L_00522	HI_0494	757.678	0.0764081	0.0557612	0	1	1
sgRNA_2985	rmuC	NA	254.883	-0.773124	0.0909565	0	1	1
sgRNA_2986	menA	HI_0509	338.755	-2.82191	0.100863	-18.0631	6.22041e-73	1.44562e-71
sgRNA_2987	L_00540	HI_0512	185.114	-4.40268	0.195875	-17.3717	1.35209e-67	2.77258e-66
sgRNA_2988	L_00541	HI_0513	135.911	-6.76739	0.509311	-11.3239	9.9924e-30	7.22687e-29
sgRNA_2989	rpoB	HI_0515	347.642	-2.55802	0.0915114	-17.0254	5.32272e-65	9.9758e-64
sgRNA_2990	L_00548	HI_0520	76.3931	0.24431	0.139679	0	1	1
sgRNA_2991	L_00553	HI_0525	105.792	-7.08171	0.516363	-11.778	5.06959e-32	3.85864e-31
sgRNA_2992	aspA_2	HI_0534	215.471	-0.000606458	0.0910537	0	1	1
sgRNA_2993	ureG	HI_0536	348.907	0.136099	0.068353	0	1	1
sgRNA_2994	ureC	HI_0539	155.78	0.291518	0.111894	0	1	1
sgRNA_2995	L_00571	HI_0543	356.376	-0.15254	0.066896	0	1	1
sgRNA_2996	priB	HI_0546	20.9282	-7.2277	1.03645	-6.00867	1.87054e-09	7.46075e-09
sgRNA_2997	L_00583	HI_0555	455.973	0.0558198	0.060802	0	1	1
sgRNA_2998	L_00584	HI_0556	455.589	-0.43882	0.0604938	0	1	1
sgRNA_2999	cysQ	HI_0559	745.243	0.1164	0.0476331	0	1	1
sgRNA_3000	L_00589	HI_0561	174.23	0.171857	0.0971047	0	1	1
sgRNA_3001	L_00606	HI_0577	432.266	0.150713	0.0646444	0	1	1
sgRNA_3002	L_00607	HI_0578	133.103	-5.8367	0.33059	-14.6305	1.79402e-48	2.12719e-47
sgRNA_3003	L_00614	HI_0585	537.188	0.0950848	0.0561329	0	1	1
sgRNA_3004	L_00618	HI_0589	110.053	0.0850143	0.115586	0	1	1
sgRNA_3005	L_00621	HI_0592	1.12779	-1.45016	1.35969	-0.331074	0.740589	1
sgRNA_3006	psiE_2	HI_0601.1	348.411	0.238896	0.0688476	0	1	1
sgRNA_3007	L_00641	HI_0602.1	518.936	-2.50101	0.072449	-20.7182	2.37322e-95	9.19227e-94
sgRNA_3008	L_00642	HI_0603	563.266	0.0421478	0.059709	0	1	1
sgRNA_3009	fucA	HI_0611	309.884	0.2248	0.0694472	0	1	1
sgRNA_3010	fucR	HI_0615	50.6407	0.249775	0.164578	0	1	1
sgRNA_3011	L_00678	HI_0631	387.452	0.336972	0.0696853	0	1	1
sgRNA_3012	L_00683	HI_0632	179.072	-9.0151	0.83629	-9.58411	9.32613e-22	5.64425e-21
sgRNA_3013	L_00684	HI_0633	365.567	0.04795	0.0721658	0	1	1
sgRNA_3014	L_00686	NA	606.103	0.213639	0.0598666	0	1	1
sgRNA_3015	rplL	HI_0641	35.6909	-8.73229	1.03015	-7.50601	6.09574e-14	2.74545e-13
sgRNA_3016	glmU	HI_0642	444.351	0.0327871	0.0596675	0	1	1
sgRNA_3017	L_00709	HI_0654	363.559	0.271981	0.0724514	0	1	1
sgRNA_3018	L_00710	HI_0655	33.0938	0.303759	0.211329	0	1	1
sgRNA_3019	L_00711	HI_0656	146.435	-2.46736	0.136894	-10.719	8.28999e-27	5.77978e-26
sgRNA_3020	L_00719	HI_0664	111.764	0.301253	0.113258	0	1	1
sgRNA_3021	L_00720	HI_0665	271.809	0.205643	0.0945546	0	1	1
sgRNA_3022	L_00722	HI_0666.1	369.761	0.115722	0.0689005	0	1	1
sgRNA_3023	ispF	HI_0671	233.295	-4.8382	0.202926	-18.9143	8.70117e-80	2.2636e-78
sgRNA_3024	ispD	HI_0672	128.848	-1.67442	0.136301	-4.94805	7.49623e-07	2.83426e-06
sgRNA_3025	gpt_1	HI_0674,HI_0692	17.9356	-2.89985	0.46598	-4.0771	4.55999e-05	0.000166278
sgRNA_3026	glpE	HI_0679,HI_0680	441.006	0.0581274	0.0771223	0	1	1
sgRNA_3027	L_00743	HI_0687	143.387	-0.664109	0.100823	0	1	1
sgRNA_3028	L_00744	HI_0688	74.174	0.180352	0.137306	0	1	1
sgRNA_3029	glpQ	HI_0689	377.206	0.113732	0.0654009	0	1	1
sgRNA_3030	L_00750	HI_0694	276.584	-0.0978375	0.0760657	0	1	1
sgRNA_3031	L_00753	HI_0698	235.709	-6.11136	0.296453	-17.2417	1.29089e-66	2.58623e-65
sgRNA_3032	truD	HI_0701	15.5871	-1.06999	0.306397	-0.228423	0.819318	1
sgRNA_3033	L_00759	HI_0704	76.489	-7.87166	0.837991	-8.20017	2.40057e-16	1.19208e-15
sgRNA_3034	mutS	HI_0707	722.968	0.228022	0.0507037	0	1	1
sgRNA_3035	selB	HI_0709	68.2316	-3.62341	0.240227	-10.9205	9.19423e-28	6.51445e-27
sgRNA_3036	relB	HI_0710	520.382	-0.143909	0.0601929	0	1	1
sgRNA_3037	L_00767	HI_0712	339.785	0.335937	0.0723836	0	1	1
sgRNA_3038	L_00771	HI_0716	139.42	-6.92754	0.488215	-12.1413	6.38353e-34	5.01193e-33
sgRNA_3039	nusG	HI_0717	84.5049	-7.63813	0.83899	-7.91205	2.53179e-15	1.21234e-14
sgRNA_3040	sirA	HI_0721	915.761	-5.94359	0.139928	-35.3295	2.07025e-273	3.60845e-270
sgRNA_3041	L_00793	HI_0731	862.528	0.0138973	0.0541173	0	1	1
sgRNA_3042	L_00794	HI_0732	393.48	0.10112	0.0675435	0	1	1
sgRNA_3043	lpxH	HI_0735	213.293	0.0196376	0.085877	0	1	1
sgRNA_3044	dnaE_1	HI_0739	359.586	-7.30177	0.326112	-19.3239	3.37893e-83	9.2023e-82
sgRNA_3045	dnaE_2	HI_0742	246.401	0.28939	0.0766986	0	1	1
sgRNA_3046	L_00808	HI_0745	584.518	-0.284205	0.0586858	0	1	1
sgRNA_3047	L_00816	HI_0753	105.063	-0.207327	0.12966	0	1	1
sgRNA_3048	L_00817	HI_0754	329.734	-0.226441	0.0711001	0	1	1
sgRNA_3049	lpsA	HI_0765	607.321	-0.0450509	0.0625896	0	1	1
sgRNA_3050	L_00831	HI_0766	206.799	0.137268	0.0858226	0	1	1
sgRNA_3051	ftsY	HI_0768	163.929	-2.25323	0.122271	-10.2496	1.18868e-24	7.70211e-24
sgRNA_3052	ftsE	HI_0769	35.9003	-5.19955	0.531377	-7.90314	2.71972e-15	1.29521e-14
sgRNA_3053	atoE	HI_0772	165.078	0.0774392	0.10572	0	1	1
sgRNA_3054	rplX	HI_0789	136.952	-1.08987	0.118024	-0.761449	0.446389	1
sgRNA_3055	ydeM	HI_0805	216.404	-0.173475	0.0868076	0	1	1
sgRNA_3056	galT	HI_0820	274.762	0.153019	0.0770824	0	1	1
sgRNA_3057	ndpA	HI_0839	463.443	-1.65189	0.0681147	-9.57044	1.06451e-21	6.42022e-21
sgRNA_3058	L_00907	HI_0840	141.436	-3.53142	0.177211	-14.2848	2.72225e-46	3.02222e-45
sgRNA_3059	clpB	HI_0859	15.3146	-0.102461	0.326679	0	1	1
sgRNA_3060	pdxH	HI_0863	398.47	0.0154405	0.064594	0	1	1
sgRNA_3061	L_00931	HI_0865	51.297	-8.17153	1.02821	-6.97475	3.06409e-12	1.29003e-11
sgRNA_3062	L_00935	HI_0869	322.295	0.179751	0.0699006	0	1	1
sgRNA_3063	L_00936	HI_0871	353.68	0.200586	0.0676764	0	1	1
sgRNA_3064	L_00937	HI_0872	259.382	-0.319571	0.22997	0	1	1
sgRNA_3065	L_00938	HI_0873	655.053	0.16485	0.0657058	0	1	1
sgRNA_3066	rfaL	HI_0874	697.663	0.283129	0.0519929	0	1	1
sgRNA_3067	pepB_1	HI_0875	129.663	0.0394232	0.107882	0	1	1
sgRNA_3068	pepB_2	HI_0875	188.339	0.297538	0.0944895	0	1	1
sgRNA_3069	ndk	HI_0876	124.027	0.194603	0.112802	0	1	1
sgRNA_3070	glyA	HI_0889	155.43	-6.6551	0.379699	-14.8936	3.62579e-50	4.51411e-49
sgRNA_3071	L_00987	HI_0922	74.9754	-2.83725	0.197535	-9.30086	1.39311e-20	8.09397e-20
sgRNA_3072	hktE	HI_0928	0
sgRNA_3073	L_01006	HI_0940	261.342	-0.00425295	0.0784786	0	1	1
sgRNA_3074	recC	HI_0942	667.238	-0.232921	0.0556714	0	1	1
sgRNA_3075	ribD	HI_0944	141.868	-3.97167	0.197935	-15.0133	6.00626e-51	7.64154e-50
sgRNA_3076	L_01019	HI_0952	298.811	0.213131	0.0807692	0	1	1
sgRNA_3077	dut	HI_0954	592.524	-0.683173	0.0611575	0	1	1
sgRNA_3078	L_01025	HI_0958	177.475	-2.65517	0.125743	-13.1631	1.43107e-39	1.31282e-38
sgRNA_3079	ileS_1	HI_0962	37.5588	-6.10387	0.734822	-6.94572	3.76523e-12	1.5814e-11
sgRNA_3080	L_01040	HI_0973	642.302	0.166609	0.0540301	0	1	1
sgRNA_3081	L_01041	HI_0974	121.245	0.176526	0.123273	0	1	1
sgRNA_3082	L_01045	HI_0976.1	137.553	-0.0193548	0.111113	0	1	1
sgRNA_3083	L_01046	HI_0977	261.846	-0.121884	0.0821111	0	1	1
sgRNA_3084	fis	HI_0979	259.116	-0.893375	0.0777358	0	1	1
sgRNA_3085	L_01055	HI_0986	226.357	0.0428845	0.0846199	0	1	1
sgRNA_3086	leuB	HI_0987	0
sgRNA_3087	L_01057	HI_0988	400.318	-0.0677609	0.0623167	0	1	1
sgRNA_3088	L_01060	HI_0991	330.261	-3.29659	0.109222	-21.0268	3.73319e-98	1.58706e-96
sgRNA_3089	L_01064	HI_0995	1148.37	-0.0313292	0.0449866	0	1	1
sgRNA_3090	L_01066	HI_0997	677.551	0.1369	0.0497181	0	1	1
sgRNA_3091	L_01069	HI_1000	266.694	-0.0225461	0.118233	0	1	1
sgRNA_3092	L_01071	HI_1002	163.356	-1.92282	0.115427	-7.99484	1.29741e-15	6.28164e-15
sgRNA_3093	ppiD_1	HI_1004	96.7973	0.396296	0.131496	0	1	1
sgRNA_3094	ppiD_2	HI_1004	58.9264	0.225377	0.172518	0	1	1
sgRNA_3095	thiP_1	HI_1008	603.247	0.137145	0.0586188	0	1	1
sgRNA_3096	L_01085	HI_1016	112.567	0.0951437	0.125216	0	1	1
sgRNA_3097	L_01086	HI_1017	124.276	-1.08006	0.109742	-0.729533	0.465676	1
sgRNA_3098	L_01087	HI_1018	90.2193	0.107868	0.122271	0	1	1
sgRNA_3099	tbpA	HI_1019	436.192	0.229763	0.0615157	0	1	1
sgRNA_3100	L_01093	HI_1024	910.565	0.178831	0.042972	0	1	1
sgRNA_3101	L_01094	HI_1025	486.764	-0.84054	0.060138	0	1	1
sgRNA_3102	L_01095	HI_1026	365.226	0.131265	0.0687926	0	1	1
sgRNA_3103	L_01096	HI_1027	208.073	0.0855288	0.0835834	0	1	1
sgRNA_3104	L_01097	HI_1028	169.935	0.152837	0.0967697	0	1	1
sgRNA_3105	L_01098	HI_1029	1115.69	0.311732	0.0452828	0	1	1
sgRNA_3106	L_01099	HI_1030	192.913	-1.73697	0.100252	-7.35124	1.96374e-13	8.68729e-13
sgRNA_3107	L_01100	HI_1031	456.541	0.224152	0.0675335	0	1	1
sgRNA_3108	L_01101	HI_1032	383.179	0.101503	0.0628681	0	1	1
sgRNA_3109	corA	HI_1035	56.5098	-5.97379	0.522094	-9.52661	1.62502e-21	9.73337e-21
sgRNA_3110	L_01107	HI_1038	369.496	-0.274017	0.0749029	0	1	1
sgRNA_3111	L_01108	HI_1040	279.747	0.179558	0.0746404	0	1	1
sgRNA_3112	L_01109	HI_1041	64.0115	-1.84742	0.238388	-3.5548	0.000378268	0.00135663
sgRNA_3113	L_01122	HI_1054	185.036	0.108009	0.106567	0	1	1
sgRNA_3114	L_01123	HI_1055	106.865	0.133435	0.13133	0	1	1
sgRNA_3115	L_01124	HI_1056	485.28	0.151769	0.0630488	0	1	1
sgRNA_3116	lpxA	HI_1061	448.826	-7.38708	0.312254	-20.4547	5.45022e-93	1.86269e-91
sgRNA_3117	L_01129	HI_1062	285.767	-7.7511	0.438474	-15.3968	1.7197e-53	2.30572e-52
sgRNA_3118	L_01130	HI_1063	515.921	0.244588	0.0571505	0	1	1
sgRNA_3119	nrfB	HI_1068	270.122	0.294568	0.0758768	0	1	1
sgRNA_3120	L_01138	HI_1073	364.12	-0.0752739	0.0681419	0	1	1
sgRNA_3121	cyoB	HI_1075	229.255	-5.35078	0.226313	-19.2246	2.30293e-82	6.1754e-81
sgRNA_3122	pyrG	HI_1077	231.381	-0.417552	0.0824931	0	1	1
sgRNA_3123	L_01143	HI_1077.1	671.544	0.445422	0.0584602	0	1	1
sgRNA_3124	L_01144	NA	523.763	0.381771	0.0593137	0	1	1
sgRNA_3125	L_01149	HI_1082	567.498	-2.02701	0.0843822	-12.1709	4.439e-34	3.53295e-33
sgRNA_3126	L_01150	HI_1083	353.703	-6.01335	0.340421	-14.7269	4.33034e-49	5.16972e-48
sgRNA_3127	L_01151	HI_1084	312.384	-2.81845	0.104242	-17.4444	3.79666e-68	8.07022e-67
sgRNA_3128	mlaD	HI_1085	423.976	-0.0974614	0.0648357	0	1	1
sgRNA_3129	L_01153	HI_1086	570.114	-0.00529458	0.0582195	0	1	1
sgRNA_3130	ccmB	HI_1090	654.731	0.0411173	0.0556976	0	1	1
sgRNA_3131	dsbE	HI_1095	363.623	0.228644	0.0645474	0	1	1
sgRNA_3132	L_01163	HI_1096	253.315	-0.689112	0.0960048	0	1	1
sgRNA_3133	cysZ	HI_1102	419.009	0.177032	0.0650541	0	1	1
sgRNA_3134	aspC2_1	HI_1108	401.064	-0.207458	0.0654923	0	1	1
sgRNA_3135	L_01177	HI_1110	413.555	-0.596602	0.0704075	0	1	1
sgRNA_3136	wcaG	HI_1114	307.298	-0.0958181	0.0891687	0	1	1
sgRNA_3137	L_01191	HI_1124	776.451	0.131053	0.0527446	0	1	1
sgRNA_3138	L_01194	HI_1126.1,HI_1127	573.865	0.0893431	0.0548005	0	1	1
sgRNA_3139	murF	HI_1134	325.775	-4.09791	0.166104	-18.6504	1.25356e-77	3.16661e-76
sgRNA_3140	mraY	HI_1135	307.545	-5.67333	0.287886	-16.2333	2.93486e-59	4.52696e-58
sgRNA_3141	L_01214	HI_1148	212.405	-7.7517	0.513918	-13.1377	2.00215e-39	1.81757e-38
sgRNA_3142	pmbA	HI_1152	239.623	0.0367091	0.0830938	0	1	1
sgRNA_3143	hpt	HI_1153	283.771	0.236864	0.0731515	0	1	1
sgRNA_3144	L_01225	HI_1159	627.367	0.084323	0.0506136	0	1	1
sgRNA_3145	L_01228	HI_1161	487.37	-1.18347	0.0720246	-2.5473	0.0108561	0.0379964
sgRNA_3146	L_01229	HI_1162	247.314	0.294422	0.082507	0	1	1
sgRNA_3147	L_01235	HI_1168	355.427	0.234348	0.0691055	0	1	1
sgRNA_3148	opa	NA	911.874	0.316945	0.0522431	0	1	1
sgRNA_3149	L_01242	HI_1176	185.307	0.071378	0.09337	0	1	1
sgRNA_3150	L_01248	HI_1182	349.431	0.0255395	0.0745862	0	1	1
sgRNA_3151	uvrD	HI_1188	123.009	-0.431179	0.116842	0	1	1
sgRNA_3152	L_01261	HI_1196	166.034	0.133537	0.105786	0	1	1
sgRNA_3153	prfB	HI_1212	160.629	-6.05153	0.331613	-15.2332	2.1287e-52	2.78972e-51
sgRNA_3154	L_01282	HI_1217	239.284	0.270636	0.0845256	0	1	1
sgRNA_3155	cmk_1	HI_1219	203.714	-6.49082	0.336527	-16.3161	7.57792e-60	1.20076e-58
sgRNA_3156	L_01290	HI_1225	62.4179	0.089978	0.159933	0	1	1
sgRNA_3157	upp	HI_1228	84.244	-0.268604	0.130702	0	1	1
sgRNA_3158	apt	HI_1230	95.4055	-4.739	0.263551	-14.187	1.10284e-45	1.20141e-44
sgRNA_3159	L_01297	HI_1232	74.8526	-5.12512	0.339578	-12.1478	5.89342e-34	4.64807e-33
sgRNA_3160	L_01300	HI_1235	263.794	0.245394	0.100658	0	1	1
sgRNA_3161	L_01301	HI_1236	40.1202	0.538504	0.193314	0	1	1
sgRNA_3162	rsuA	HI_1243	75.3935	0.442428	0.13752	0	1	1
sgRNA_3163	L_01314	HI_1248	687.542	-1.07016	0.0542016	-1.29442	0.195519	0.663015
sgRNA_3164	L_01320	HI_1254	211.497	-0.00431964	0.0890075	0	1	1
sgRNA_3165	L_01321	HI_1255	144.107	-0.0514619	0.105195	0	1	1
sgRNA_3166	L_01322	HI_1256	333.682	0.300528	0.0721746	0	1	1
sgRNA_3167	L_01325	HI_1259	435.201	0.0418604	0.0728088	0	1	1
sgRNA_3168	L_01332	HI_1266	766.609	0.341797	0.0504957	0	1	1
sgRNA_3169	L_01333	NA	63.5478	-0.203102	0.154696	0	1	1
sgRNA_3170	L_01334	HI_1268	215.66	0.261068	0.102524	0	1	1
sgRNA_3171	L_01335	HI_1271	623.204	0.122646	0.100934	0	1	1
sgRNA_3172	L_01336	HI_1272	76.0995	-1.65671	0.162464	-4.04217	5.29597e-05	0.000192711
sgRNA_3173	L_01346	HI_1282	101.782	-5.64338	0.370359	-12.5375	4.65467e-36	3.90053e-35
sgRNA_3174	nusA	HI_1283	106.557	-5.84167	0.360471	-13.4315	3.95305e-41	3.7858e-40
sgRNA_3175	L_01350	HI_1286	372.639	0.133286	0.0689306	0	1	1
sgRNA_3176	hsdM3	NA	881.524	0.25823	0.049576	0	1	1
sgRNA_3177	L_01355	HI_1291	79.3114	0.397093	0.13924	0	1	1
sgRNA_3178	L_01358	HI_1295,HI_1296	120.638	0.184722	0.106441	0	1	1
sgRNA_3179	L_01363	HI_1299	0
sgRNA_3180	can	HI_1301	365.67	-0.718217	0.0748299	0	1	1
sgRNA_3181	L_01367	HI_1303	21.1696	-2.96484	0.372108	-5.28029	1.28982e-07	4.9628e-07
sgRNA_3182	pgpA	HI_1306	521.268	-0.821701	0.0623802	0	1	1
sgRNA_3183	dapB	HI_1308	267.259	-0.933397	0.120222	0	1	1
sgRNA_3184	L_01374	HI_1310	168.511	0.267896	0.100227	0	1	1
sgRNA_3185	L_01379	HI_1315	72.5732	0.260931	0.146369	0	1	1
sgRNA_3186	L_01380	NA	294.709	0.211711	0.0783432	0	1	1
sgRNA_3187	L_01381	HI_1317	444.521	0.267644	0.0629554	0	1	1
sgRNA_3188	recB	HI_1321	644.427	-0.720249	0.0531324	0	1	1
sgRNA_3189	L_01397	HI_1334	321.071	-6.46003	0.278909	-19.5764	2.45999e-85	7.14626e-84
sgRNA_3190	L_01403	HI_1340	168.814	-0.60406	0.0979873	0	1	1
sgRNA_3191	L_01404	HI_1292,HI_1341	142.711	0.0999996	0.118843	0	1	1
sgRNA_3192	L_01405	HI_1343	116.204	0.156379	0.111746	0	1	1
sgRNA_3193	uupA_2	HI_1342	183.681	0.170977	0.0973798	0	1	1
sgRNA_3194	L_01410	HI_1347	31.7549	-0.890147	0.211926	0	1	1
sgRNA_3195	glgB	HI_1357	845.237	0.221489	0.0482942	0	1	1
sgRNA_3196	L_01427	HI_1364	410.742	0.17417	0.0660169	0	1	1
sgRNA_3197	L_01431	HI_1368	387.613	0.252466	0.0650257	0	1	1
sgRNA_3198	mop	HI_1370	289.113	0.00395093	0.0845313	0	1	1
sgRNA_3199	L_01438	HI_1374	335.286	-2.16012	0.0929531	-12.4807	9.51305e-36	7.89583e-35
sgRNA_3200	pstB_1	HI_1380	367.524	0.252028	0.0761018	0	1	1
sgRNA_3201	L_01448	HI_1383	525.04	-0.131316	0.0573357	0	1	1
sgRNA_3202	L_01451	HI_1386	105.97	0.357776	0.115342	0	1	1
sgRNA_3203	L_01457	HI_1390	11.1922	-0.543179	0.345007	0	1	1
sgRNA_3204	L_01459	HI_1392	83.2656	-5.68661	0.412035	-11.3743	5.61558e-30	4.07832e-29
sgRNA_3205	L_01460	HI_1393	41.2228	-8.76768	1.02925	-7.54692	4.4567e-14	2.01767e-13
sgRNA_3206	L_01463	HI_1395,HI_1396	218.202	-0.304537	0.0807169	0	1	1
sgRNA_3207	fumC	HI_1398	272.179	0.219392	0.0756962	0	1	1
sgRNA_3208	L_01469	HI_1402	267.593	0.155889	0.08157	0	1	1
sgRNA_3209	L_01470	HI_1403	684.681	0.268134	0.0554363	0	1	1
sgRNA_3210	L_01472	HI_1405	180.542	0.205438	0.093754	0	1	1
sgRNA_3211	L_01473	HI_1406	273.93	0.143032	0.0820898	0	1	1
sgRNA_3212	L_01476	HI_1410	292.72	0.0733635	0.0736734	0	1	1
sgRNA_3213	L_01478	HI_1412	314.261	0.22705	0.0714808	0	1	1
sgRNA_3214	L_01483	HI_1418	189.683	0.241541	0.0993314	0	1	1
sgRNA_3215	L_01484	HI_1419	409.246	-6.07298	0.204206	-24.8425	3.11542e-136	3.19422e-134
sgRNA_3216	L_01485	HI_1420	48.4422	-8.49376	1.02663	-7.29936	2.8913e-13	1.27583e-12
sgRNA_3217	L_01486	HI_1421	225.253	0.260306	0.0818298	0	1	1
sgRNA_3218	L_01490	HI_1424	83.3185	0.1772	0.134776	0	1	1
sgRNA_3219	L_01495	HI_1427	386.08	0.136841	0.064635	0	1	1
sgRNA_3220	L_01498	HI_1430	378.81	0.0128204	0.0684936	0	1	1
sgRNA_3221	truC	NA	398.627	0.0217969	0.0652544	0	1	1
sgRNA_3222	L_01506	HI_1435	208.327	0.138262	0.0993197	0	1	1
sgRNA_3223	thiI_1	HI_1436.1	407.798	0.244414	0.0662916	0	1	1
sgRNA_3224	thiI_2	HI_1436.1	396.094	-0.137493	0.0656112	0	1	1
sgRNA_3225	ispA	HI_1438	198.946	-0.666374	0.0878315	0	1	1
sgRNA_3226	L_01519	HI_1446	546.481	0.229429	0.0571174	0	1	1
sgRNA_3227	moeB	HI_1449	789.486	-0.0158785	0.0509592	0	1	1
sgRNA_3228	L_01524	HI_1452	582.595	0.171955	0.0595189	0	1	1
sgRNA_3229	msaB	HI_1455	320.754	0.272368	0.0754675	0	1	1
sgRNA_3230	L_01534	NA	284.487	0.0218762	0.0770538	0	1	1
sgRNA_3231	L_01540	HI_1465,HI_1335	178.456	-9.02735	0.835797	-9.60443	7.65824e-22	4.68362e-21
sgRNA_3232	L_01541	HI_1466	108.625	0.19606	0.120342	0	1	1
sgRNA_3233	L_01542	HI_1466.1	155.37	-6.8419	0.422004	-13.8432	1.39768e-43	1.42465e-42
sgRNA_3234	L_01543	HI_1467	386.774	0.178657	0.0665763	0	1	1
sgRNA_3235	L_01545	HI_1469	62.7941	0.260379	0.14999	0	1	1
sgRNA_3236	L_01546	HI_1470	20.1298	0.200364	0.263256	0	1	1
sgRNA_3237	L_01547	HI_1471,HI_1472	238.825	0.0933996	0.0831098	0	1	1
sgRNA_3238	L_01548	HI_1472	250.759	0.146642	0.0820809	0	1	1
sgRNA_3239	L_01549	HI_1473	762.055	0.103024	0.0502911	0	1	1
sgRNA_3240	L_01550	HI_1474	1401.97	0.0293489	0.0515664	0	1	1
sgRNA_3241	L_01551	HI_1475	790.305	0.016162	0.049158	0	1	1
sgRNA_3242	L_01552	HI_1476	116.282	-9.82882	1.02394	-8.62239	6.55726e-18	3.39149e-17
sgRNA_3243	L_01553	HI_1477	87.7282	-1.76122	0.150299	-5.06472	4.09001e-07	1.55653e-06
sgRNA_3244	L_01554	HI_1478	119.892	0.0622886	0.108141	0	1	1
sgRNA_3245	L_01555	HI_1479	577.613	0.10745	0.056159	0	1	1
sgRNA_3246	L_01556	HI_1480	172.563	0.0590397	0.0942009	0	1	1
sgRNA_3247	L_01557	HI_1481	248.987	0.207593	0.0800901	0	1	1
sgRNA_3248	L_01558	HI_1482	791.972	0.230213	0.0520887	0	1	1
sgRNA_3249	L_01559	HI_1483	13.5192	0.711592	0.37451	0	1	1
sgRNA_3250	L_01561	NA	400.396	0.242555	0.0652093	0	1	1
sgRNA_3251	L_01562	HI_1485	308.488	0.0948584	0.0729536	0	1	1
sgRNA_3252	L_01563	HI_1486	205.167	0.144981	0.0886396	0	1	1
sgRNA_3253	L_01564	HI_1487	246.959	0.168804	0.0864501	0	1	1
sgRNA_3254	L_01565	HI_1488	750.434	0.277957	0.0526005	0	1	1
sgRNA_3255	L_01566	HI_1489	432.528	0.149844	0.0610583	0	1	1
sgRNA_3256	L_01567	HI_1492	681.203	-2.5878	0.0652976	-24.3163	1.31685e-130	1.09299e-128
sgRNA_3257	L_01568	HI_1493	271.185	0.178992	0.0770861	0	1	1
sgRNA_3258	L_01569	HI_1495	488.986	-0.127323	0.0624119	0	1	1
sgRNA_3259	L_01570	HI_1496	890.527	0.134028	0.0492627	0	1	1
sgRNA_3260	L_01571	HI_1497	106.338	0.0992963	0.12319	0	1	1
sgRNA_3261	L_01572	HI_1498	94.9989	0.14819	0.137692	0	1	1
sgRNA_3262	L_01573	HI_1498.1	59.4335	0.297687	0.15134	0	1	1
sgRNA_3263	L_01574	HI_1499	711.328	0.175822	0.0521343	0	1	1
sgRNA_3264	L_01575	HI_1500	886.012	-0.40324	0.0453171	0	1	1
sgRNA_3265	L_01576	HI_1501	110.406	0.088242	0.121726	0	1	1
sgRNA_3266	L_01577	HI_1502	43.2215	0.168626	0.182531	0	1	1
sgRNA_3267	L_01578	HI_1503	212.524	0.322011	0.0841975	0	1	1
sgRNA_3268	L_01579	HI_1504	4.54468	-0.746821	0.604585	0	1	1
sgRNA_3269	L_01580	HI_1505	151.985	0.28387	0.101205	0	1	1
sgRNA_3270	L_01581	HI_1506	46.9458	0.0350723	0.180936	0	1	1
sgRNA_3271	L_01582	HI_1508	358.162	0.0685586	0.0717923	0	1	1
sgRNA_3272	L_01583	HI_1509	249.077	0.346039	0.0836252	0	1	1
sgRNA_3273	L_01584	HI_1510	343.327	-0.00764412	0.0756283	0	1	1
sgRNA_3274	L_01585	HI_1511	586.988	0.142006	0.0613435	0	1	1
sgRNA_3275	L_01586	HI_1512	362.712	0.213203	0.0699053	0	1	1
sgRNA_3276	L_01587	HI_1513	250.89	0.16035	0.0900383	0	1	1
sgRNA_3277	L_01588	HI_1514	193.709	0.267505	0.0938642	0	1	1
sgRNA_3278	L_01589	HI_1515	171.358	-1.04957	0.109534	-0.452537	0.650882	1
sgRNA_3279	L_01590	HI_1516	401.668	0.283638	0.0637615	0	1	1
sgRNA_3280	L_01591	HI_1516	541.099	0.213576	0.0571708	0	1	1
sgRNA_3281	L_01592	HI_1516	68.6325	0.104452	0.153339	0	1	1
sgRNA_3282	L_01593	HI_1518	319.988	-0.553848	0.0798446	0	1	1
sgRNA_3283	L_01594	HI_1519	375.914	0.230506	0.0665002	0	1	1
sgRNA_3284	L_01595	HI_1520	707.401	0.205422	0.0485304	0	1	1
sgRNA_3285	L_01596	NA	239.236	0.140553	0.0833259	0	1	1
sgRNA_3286	L_01597	HI_1522	549.765	0.307684	0.0545242	0	1	1
sgRNA_3287	L_01598	HI_1523	201.334	0.209212	0.0883308	0	1	1
sgRNA_3288	L_01599	NA	51.8944	0.0734352	0.160847	0	1	1
sgRNA_3289	L_01600	HI_1525	400.98	0.232383	0.0717075	0	1	1
sgRNA_3290	grxA	HI_1532	205.046	0.259339	0.0852548	0	1	1
sgRNA_3291	L_01610	HI_1535	425.54	0.031245	0.0642399	0	1	1
sgRNA_3292	L_01611	HI_1536	351.993	0.234131	0.066447	0	1	1
sgRNA_3293	L_01612	HI_1537	495.208	0.0966076	0.0638443	0	1	1
sgRNA_3294	licC	HI_1539	210.582	0.00318408	0.082205	0	1	1
sgRNA_3295	licD	HI_1540	149.585	0.160167	0.101691	0	1	1
sgRNA_3296	L_01627	HI_1552	142.883	0.114077	0.106927	0	1	1
sgRNA_3297	L_01635	HI_1560	0
sgRNA_3298	L_01637	NA	839.49	0.212248	0.0444305	0	1	1
sgRNA_3299	L_01639	HI_1565	469.806	0.0599399	0.0566565	0	1	1
sgRNA_3300	L_01640	HI_1567	355.665	0.358131	0.112011	0	1	1
sgRNA_3301	L_01641	HI_1568	336.352	0.195165	0.0718026	0	1	1
sgRNA_3302	L_01644	HI_1572	176.062	-0.0913194	0.0912377	0	1	1
sgRNA_3303	pgi	HI_1576	233.219	0.273358	0.0818829	0	1	1
sgRNA_3304	L_01652	HI_1578	616.57	0.167031	0.0611012	0	1	1
sgRNA_3305	L_01654	HI_1581	428.624	0.0970475	0.069443	0	1	1
sgRNA_3306	ilvH	HI_1584	177.558	-0.61491	0.0824375	0	1	1
sgRNA_3307	L_01663	HI_1590	296.168	-0.358794	0.0773145	0	1	1
sgRNA_3308	L_01665	HI_1592	156.833	-1.6684	0.118708	-5.63057	1.7961e-08	7.08281e-08
sgRNA_3309	L_01666	HI_1594	74.6838	-1.02866	0.170501	-0.168112	0.866495	1
sgRNA_3310	lrp	HI_1596	319.609	0.139823	0.0747014	0	1	1
sgRNA_3311	L_01669	HI_1597	446.177	0.216637	0.070779	0	1	1
sgRNA_3312	L_01676	HI_1604	214.301	0.213048	0.0835104	0	1	1
sgRNA_3313	ispE	HI_1608	333.869	-6.31624	0.253025	-21.0107	5.23229e-98	2.1714e-96
sgRNA_3314	sfsA	HI_1611	435.335	0.0891985	0.0646424	0	1	1
sgRNA_3315	purE	HI_1615	599.801	0.133076	0.0542204	0	1	1
sgRNA_3316	L_01691	HI_1620	88.052	0.456757	0.137932	0	1	1
sgRNA_3317	L_01697	HI_1626	621.883	-0.0256346	0.066401	0	1	1
sgRNA_3318	L_01699	HI_1628	235.015	-1.34545	0.0935472	-3.69283	0.000221775	0.000801977
sgRNA_3319	L_01702	HI_1631	218.429	0.171003	0.112628	0	1	1
sgRNA_3320	L_01703	NA	558.727	0.294778	0.0597947	0	1	1
sgRNA_3321	L_01707	HI_1632	496.848	0.0309118	0.0655568	0	1	1
sgRNA_3322	dld	HI_1649	418.538	-0.0435577	0.0652123	0	1	1
sgRNA_3323	L_01725	HI_1651	508.024	-0.179645	0.0597126	0	1	1
sgRNA_3324	tldD_1	HI_1653	289.912	0.194393	0.0745201	0	1	1
sgRNA_3325	L_01732	HI_1657	41.9475	0.0216751	0.191605	0	1	1
sgRNA_3326	L_01752	HI_1678	240.901	-3.78315	0.151795	-18.3349	4.35474e-75	1.06906e-73
sgRNA_3327	yrbI	HI_1679	101.371	-0.287692	0.12651	0	1	1
sgRNA_3328	rnfD	HI_1686	485.781	-2.18127	0.0723045	-16.3374	5.34879e-60	8.55315e-59
sgRNA_3329	rnfE	HI_1688	47.1358	-1.0691	0.190714	-0.362316	0.717116	1
sgRNA_3330	modB	HI_1692	365.901	0.145404	0.0670354	0	1	1
sgRNA_3331	modE	HI_1694	409.434	0.0100249	0.0634336	0	1	1
sgRNA_3332	lsgF	HI_1695	35.0827	-0.434194	0.21774	0	1	1
sgRNA_3333	lsgD	HI_1697	485.376	0.232959	0.0606372	0	1	1
sgRNA_3334	lsgC	HI_1698	110.077	0.321573	0.119686	0	1	1
sgRNA_3335	lsgB	HI_1699	422.048	0.346595	0.0629291	0	1	1
sgRNA_3336	L_01775	HI_1701	754.955	-1.25432	0.0977471	-2.60178	0.00927425	0.0325908
sgRNA_3337	L_01783	HI_1709	533.292	0.176308	0.0587125	0	1	1
sgRNA_3338	crr	HI_1711	51.8531	0.172763	0.167539	0	1	1
sgRNA_3339	engC	HI_1714	205.084	-3.142	0.132025	-16.2242	3.40105e-59	5.15481e-58
sgRNA_3340	L_01792	HI_1718	184.002	-0.351928	0.100176	0	1	1
sgRNA_3341	glnD	HI_1719	531.767	-3.93444	0.103772	-28.2778	6.47534e-176	2.82163e-173
sgRNA_3342	L_01794	HI_1720	346.566	0.206559	0.0703513	0	1	1
sgRNA_3343	L_01795	NA	532.85	-0.977879	0.0611717	0	1	1
sgRNA_3344	argG	HI_1727	399.895	-1.10172	0.0726507	-1.40011	0.161481	0.549729
sgRNA_3345	L_01803	HI_1729	81.8006	-3.90204	0.244906	-11.8496	2.16219e-32	1.66756e-31
sgRNA_3346	L_01804	HI_1730	178.147	0.0524399	0.0931983	0	1	1
sgRNA_3347	hsf_1	HI_1732	252.932	0.0513057	0.0768914	0	1	1
sgRNA_3348	hsf_2	HI_1732	438.049	0.112242	0.0670115	0	1	1
sgRNA_3349	fabI	HI_1734	88.8886	-2.96348	0.189852	-10.3422	4.54161e-25	2.97595e-24
sgRNA_3350	L_01811	HI_1736	83.076	0.0571495	0.137321	0	1	1
sgRNA_3351	lldD	HI_1739.1	211.934	-0.540374	0.0926209	0	1	1

## Sheet: BHI21
sgRNA	Target name	Target locus	baseMean	log2FC	lfcSE	stat	pvalue	padj
sgRNA_0001	gapA	HI_0001	139.158	-3.52579	0.162373	-15.5555	1.46088e-54	1.58156e-53
sgRNA_0002	L_00002	HI_0002	464.259	-0.0976277	0.0683317	0	1	1
sgRNA_0004	L_00004	HI_0004	76.8074	-0.87602	0.161297	0	1	1
sgRNA_0006	L_00006	HI_0006	22.3946	0.184801	0.257039	0	1	1
sgRNA_0007	L_00007	HI_0006	478.741	-0.0726919	0.0692457	0	1	1
sgRNA_0008	fdxH	HI_0007	38.2765	0.285906	0.211849	0	1	1
sgRNA_0009	L_00009	HI_0008	1130.5	0.189734	0.0442364	0	1	1
sgRNA_0010	L_00010	HI_0009	487.46	0.225803	0.0668941	0	1	1
sgRNA_0011	rimI	HI_0010	426.409	0.0496514	0.0751944	0	1	1
sgRNA_0012	holD	HI_0011	24.9611	-2.76563	0.346394	-5.09717	3.44775e-07	1.09064e-06
sgRNA_0014	era	HI_0013	286.428	-5.06443	0.17469	-23.2666	9.6732e-120	4.81725e-118
sgRNA_0016	lepB	HI_0015	10.8072	-6.78138	1.04465	-5.53426	3.12548e-08	1.00142e-07
sgRNA_0017	lepA	HI_0016	183.01	-6.1582	0.31354	-16.4515	8.18362e-61	1.01886e-59
sgRNA_0021	L_00021	HI_0020	351.417	-0.656904	0.0775715	0	1	1
sgRNA_0022	L_00022	NA	567.423	0.171951	0.0578456	0	1	1
sgRNA_0023	citF	HI_0022	410.435	0.154017	0.0689062	0	1	1
sgRNA_0024	L_00024	HI_0023	66.6174	-0.278432	0.149842	0	1	1
sgRNA_0025	citD	HI_0024	218.737	0.314781	0.0968977	0	1	1
sgRNA_0026	citC	HI_0025	159.114	-0.0767082	0.104642	0	1	1
sgRNA_0027	lipA	HI_0026	225.515	-6.67365	0.329978	-17.194	2.94525e-66	4.24262e-65
sgRNA_0028	lipB	HI_0027	543.922	-1.82468	0.0706142	-11.6786	1.63881e-31	1.01653e-30
sgRNA_0029	L_00029	HI_0028	169.642	-4.63142	0.211987	-17.1304	8.80692e-66	1.25824e-64
sgRNA_0030	dacA	HI_0029	760.556	-0.105237	0.0512442	0	1	1
sgRNA_0031	rlpA	HI_0030	333.227	-2.15064	0.0912174	-12.6142	1.76303e-36	1.28576e-35
sgRNA_0032	mrdB	HI_0031	962.524	0.0605935	0.0586272	0	1	1
sgRNA_0034	L_00034	HI_0033	171.185	-2.13107	0.127839	-8.84761	8.94112e-19	3.79182e-18
sgRNA_0035	L_00035	HI_0034	307.925	-1.43079	0.0956719	-4.50275	6.70812e-06	2.07309e-05
sgRNA_0038	mreB	HI_0037	582.496	0.262611	0.0653452	0	1	1
sgRNA_0039	mreC	HI_0038	94.7383	-1.76688	0.168514	-4.5508	5.34422e-06	1.66042e-05
sgRNA_0040	mreD	HI_0039	367.985	0.161009	0.0752565	0	1	1
sgRNA_0041	L_00041	HI_0040	104.115	-0.0602134	0.1241	0	1	1
sgRNA_0042	xthA	HI_0041	274.674	-0.499262	0.0932839	0	1	1
sgRNA_0043	L_00043	HI_0042	491.208	0.263943	0.057432	0	1	1
sgRNA_0044	L_00044	HI_0043	221.235	-0.857031	0.134115	0	1	1
sgRNA_0045	L_00045	HI_0044	541.545	0.335651	0.0605019	0	1	1
sgRNA_0046	L_00046	NA,NA	39.4923	-7.85892	0.934463	-7.33996	2.13652e-13	7.55367e-13
sgRNA_0048	L_00048	HI_0046	258.647	0.286836	0.0833508	0	1	1
sgRNA_0049	eda	HI_0047	52.6785	0.322574	0.185186	0	1	1
sgRNA_0051	L_00051	HI_0048	329.084	0.358797	0.130412	0	1	1
sgRNA_0053	L_00053	HI_0049	48.6402	0.29026	0.192958	0	1	1
sgRNA_0056	L_00056	HI_0052	673.35	0.340076	0.0593158	0	1	1
sgRNA_0057	L_00057	HI_0053	5.76163	0.585489	0.599209	0	1	1
sgRNA_0059	L_00059	HI_0055	239.491	0.217081	0.0844895	0	1	1
sgRNA_0062	kdsB	HI_0058	201.405	-4.31196	0.170892	-19.3804	1.12982e-83	2.49276e-82
sgRNA_0065	rec2	HI_0061	363.687	0.22117	0.0721947	0	1	1
sgRNA_0066	dksA	HI_0062	335.442	0.0906553	0.073013	0	1	1
sgRNA_0068	folK	HI_0064	55.9898	-4.45635	0.317066	-10.901	1.13948e-27	6.38624e-27
sgRNA_0070	amiB	HI_0066	475.371	-1.89412	0.0767186	-11.6545	2.17568e-31	1.34e-30
sgRNA_0075	ppnK	NA	556.903	-6.71869	0.234982	-24.3367	8.01468e-131	5.58783e-129
sgRNA_0078	L_00078	HI_0074	549.143	0.0159337	0.0586994	0	1	1
sgRNA_0079	L_00079	HI_0075	243.621	-0.702349	0.0835925	0	1	1
sgRNA_0081	L_00081	HI_0078	15.1304	-7.35223	1.03666	-6.1276	8.92143e-10	2.93397e-09
sgRNA_0083	L_00083	HI_0080	243.185	0.0763413	0.0799254	0	1	1
sgRNA_0084	L_00084	HI_0081	403.212	0.189535	0.0713193	0	1	1
sgRNA_0088	L_00088	HI_0085	359.388	-0.530494	0.0789269	0	1	1
sgRNA_0089	metB	HI_0086	330.315	-0.0921187	0.0734652	0	1	1
sgRNA_0090	L_00090	NA,NA,NA	406.758	-6.11285	0.190927	-26.7791	5.6573e-158	7.58513e-156
sgRNA_0091	L_00091	HI_t01	156.638	-7.98019	0.581844	-11.9967	3.69867e-33	2.49875e-32
sgRNA_0092	L_00092	NA,NA	95.3605	-9.91001	1.01843	-8.74881	2.15608e-18	8.94772e-18
sgRNA_0160	L_00161	NA,NA,NA	87.2387	-9.87078	1.01853	-8.70939	3.05504e-18	1.26183e-17
sgRNA_0164	L_00165	HI_0090	190.62	0.221266	0.0952397	0	1	1
sgRNA_0165	grk	HI_0091	9.91991	0.362563	0.426822	0	1	1
sgRNA_0167	L_00168	HI_0093	137.394	-0.0805168	0.113844	0	1	1
sgRNA_0169	L_00170	HI_0095	245.912	0.125457	0.0792018	0	1	1
sgRNA_0172	hitB	NA	434.643	0.239628	0.0733518	0	1	1
sgRNA_0177	htpG	HI_0104	379.579	-0.18443	0.0786253	0	1	1
sgRNA_0178	L_00179	HI_0105	116.665	0.212607	0.124807	0	1	1
sgRNA_0183	L_00184	HI_0106	427.612	-9.07697	0.509375	-15.8566	1.26539e-56	1.4322e-55
sgRNA_0184	corB	NA	667.97	-0.72931	0.246887	0	1	1
sgRNA_0187	L_00188	HI_0109	419.859	-0.654959	0.0645741	0	1	1
sgRNA_0188	serS	HI_0110	25.1833	-7.71265	1.03138	-6.50841	7.5949e-11	2.53115e-10
sgRNA_0189	gst	HI_0111	172.218	0.214865	0.100815	0	1	1
sgRNA_0190	hemR	HI_0113	482.916	-0.237155	0.0638007	0	1	1
sgRNA_0191	L_00192	HI_r01,HI_r04,HI_r16,HI_r15,HI_r12,HI_r09	42.3748	-7.44598	0.835564	-7.71452	1.21434e-14	4.5034e-14
sgRNA_0192	L_00193	HI_r02,HI_r05,HI_r17,HI_r14,HI_r11,HI_r08	180.54	-10.1377	0.92731	-9.85394	6.59062e-23	3.24504e-22
sgRNA_0193	L_00194	HI_t02,NA,NA	125.424	-9.13918	0.826971	-9.84216	7.41e-23	3.62799e-22
sgRNA_0194	L_00195	HI_r03,HI_r06,HI_r18,HI_r13,HI_r10,HI_r07	117.573	-7.23184	0.514139	-12.1209	8.18402e-34	5.68317e-33
sgRNA_0195	L_00196	HI_t03,NA	112.563	-7.64678	0.584074	-11.38	5.25805e-30	3.1067e-29
sgRNA_0196	L_00197	HI_t04	14.2644	-7.30726	1.03698	-6.08232	1.18453e-09	3.8809e-09
sgRNA_0197	L_00198	HI_t05	128.555	-9.10175	0.827426	-9.79152	1.22443e-22	5.89555e-22
sgRNA_0199	L_00200	HI_t06	124.764	-9.71833	0.927358	-9.40126	5.3915e-21	2.50597e-20
sgRNA_0202	L_00203	HI_0119	684.64	0.0973124	0.052374	0	1	1
sgRNA_0203	L_00204	HI_0120	473.956	0.286902	0.0638624	0	1	1
sgRNA_0204	L_00205	HI_0121	281.05	0.296007	0.0862526	0	1	1
sgRNA_0205	L_00206	HI_0122	333.174	0.36877	0.0718736	0	1	1
sgRNA_0207	pgsA	HI_0123	773.785	-0.269716	0.0493212	0	1	1
sgRNA_0208	L_00212	HI_0124	90.7685	-9.08574	0.929371	-8.70022	3.31234e-18	1.36487e-17
sgRNA_0210	L_00214	HI_0132	894.271	-0.132671	0.04869	0	1	1
sgRNA_0211	dcd	HI_0133	181.548	0.293128	0.0915224	0	1	1
sgRNA_0212	L_00216	HI_0134	521.553	0.391467	0.0620923	0	1	1
sgRNA_0213	L_00217	HI_0135	201.792	-8.89187	0.680494	-11.5973	4.25426e-31	2.59272e-30
sgRNA_0214	L_00218	HI_0136	120.149	-8.51044	0.746611	-10.0594	8.3526e-24	4.17152e-23
sgRNA_0215	L_00219	HI_t07,NA,NA	51.1572	-7.01588	0.689646	-8.72314	2.70586e-18	1.12026e-17
sgRNA_0216	L_00221	HI_0137	194.767	-7.41582	0.421843	-15.209	3.08116e-52	3.25482e-51
sgRNA_0220	nagB	HI_0141	306.484	0.00202203	0.0818105	0	1	1
sgRNA_0221	nanA	HI_0142	381.888	0.198916	0.0650362	0	1	1
sgRNA_0222	L_00227	HI_0143	218.495	0.545049	0.0938053	0	1	1
sgRNA_0223	nanK	HI_0144	240.44	0.300581	0.0956223	0	1	1
sgRNA_0224	nanE	HI_0145	369.021	0.105781	0.0669862	0	1	1
sgRNA_0226	L_00231	HI_0147	306.636	-8.07748	0.438656	-16.1344	1.46119e-58	1.72084e-57
sgRNA_0229	hflC	HI_0150	139.375	0.462371	0.112126	0	1	1
sgRNA_0230	hflK	HI_0151	366.935	0.258128	0.0677339	0	1	1
sgRNA_0231	L_00236	HI_0152	15.0431	-7.19361	1.04386	-5.93336	2.96805e-09	9.68786e-09
sgRNA_0232	dcuB2	HI_0153	400.111	0.205609	0.0646501	0	1	1
sgRNA_0233	acpP	HI_0154	81.0552	-7.44593	0.632057	-10.1983	2.01716e-24	1.03409e-23
sgRNA_0235	fabD	HI_0156	106.137	-7.63571	0.631439	-10.5089	7.86426e-26	4.15376e-25
sgRNA_0236	fabH	HI_0157	204.946	-7.92516	0.511153	-13.5481	8.12968e-42	6.71565e-41
sgRNA_0237	L_00242	HI_0158	159.293	-5.80739	0.300491	-15.9984	1.31044e-57	1.51265e-56
sgRNA_0239	psd	HI_0160	271.41	-4.29075	0.149643	-21.9907	3.53388e-107	1.25705e-105
sgRNA_0240	gor	HI_0161	103.954	-0.549817	0.140586	0	1	1
sgRNA_0241	L_00246	HI_0162	275.986	0.300379	0.0808548	0	1	1
sgRNA_0242	bolA	HI_0163	426.07	0.0553867	0.0650703	0	1	1
sgRNA_0244	L_00249	HI_0166	11.4005	-2.89379	0.493972	-3.83379	0.000126183	0.000379856
sgRNA_0245	nqrC	HI_0167	340.85	-0.929604	0.0749431	0	1	1
sgRNA_0246	nqrD	HI_0168	121.406	-1.50427	0.127982	-3.94016	8.14265e-05	0.0002464
sgRNA_0247	nqrE	HI_0170	141.309	-2.39288	0.133827	-10.408	2.27891e-25	1.19018e-24
sgRNA_0248	L_00253	HI_0171	234.232	-4.13169	0.150039	-20.8725	9.51909e-97	2.63362e-95
sgRNA_0253	rluD	HI_0176	295.078	-1.6661	0.0877542	-7.5905	3.18676e-14	1.16447e-13
sgRNA_0254	L_00259	HI_0177	322.826	-7.73502	0.406839	-16.5545	1.48536e-61	1.90366e-60
sgRNA_0256	pflA_1	HI_0179	21.8202	0.298616	0.283011	0	1	1
sgRNA_0257	pflB	HI_0180	191.74	-1.96093	0.11461	-8.38435	5.10058e-17	2.00684e-16
sgRNA_0258	focA	HI_0181	88.4779	0.565279	0.136862	0	1	1
sgRNA_0263	L_00268	HI_0185	814.149	0.269539	0.0519142	0	1	1
sgRNA_0264	L_00269	HI_0186	727.958	0.130178	0.0543199	0	1	1
sgRNA_0265	L_00270	HI_0187	370.459	-0.583058	0.0889254	0	1	1
sgRNA_0266	tatB	HI_0187	98.5606	-0.301712	0.134659	0	1	1
sgRNA_0267	L_00272	HI_0188	452.676	-1.07229	0.0725259	-0.996813	0.318855	0.882166
sgRNA_0268	gdhA	HI_0189	280.333	-0.0204627	0.0795166	0	1	1
sgRNA_0269	fur	HI_0190	57.18	-6.85248	0.689292	-8.49057	2.05622e-17	8.20137e-17
sgRNA_0270	fldA	HI_0191	113.342	-3.53403	0.178837	-14.1695	1.41551e-45	1.28501e-44
sgRNA_0271	L_00276	HI_0193	538.697	0.00477012	0.0608124	0	1	1
sgRNA_0272	L_00277	HI_0192	210.091	-0.743349	0.0999112	0	1	1
sgRNA_0276	mepA	HI_0197	243.492	-6.93285	0.313158	-18.9453	4.83198e-80	1.01472e-78
sgRNA_0278	msbB	HI_0199	144.243	-7.61795	0.543896	-12.1677	4.62126e-34	3.22194e-33
sgRNA_0280	rplS	HI_0201	53.1625	-8.27731	0.931915	-7.80899	5.76491e-15	2.15166e-14
sgRNA_0282	L_00287	HI_0203	148.307	-9.18727	0.827398	-9.89519	4.36773e-23	2.15664e-22
sgRNA_0283	L_00288	HI_0204	146.532	-7.36886	0.48664	-13.0874	3.88554e-39	3.06448e-38
sgRNA_0284	L_00289	HI_0205	1034.02	0.354728	0.0508922	0	1	1
sgRNA_0286	aroK	HI_0207	130.224	-7.84027	0.582072	-11.7516	6.93043e-32	4.32966e-31
sgRNA_0287	aroB	HI_0208	346.223	-4.33065	0.134242	-24.8107	6.87575e-136	5.44747e-134
sgRNA_0288	dam	HI_0209	380.904	-1.86513	0.0771444	-11.2144	3.46586e-29	2.0204e-28
sgRNA_0290	ribA	HI_0212	210.665	-9.26391	0.744851	-11.0947	1.33085e-28	7.65569e-28
sgRNA_0295	hsdS2	HI_0216	480.152	0.370284	0.0619451	0	1	1
sgRNA_0298	hsdR2	HI_0218	2.45723	-0.688878	0.719393	0	1	1
sgRNA_0299	L_00304	HI_0219	216.343	-0.057493	0.102863	0	1	1
sgRNA_0301	L_00306	HI_0220.2	166.175	0.286223	0.112838	0	1	1
sgRNA_0303	birA	HI_0220.1	573.827	-0.367475	0.0562384	0	1	1
sgRNA_0304	L_00312	HI_0221	400.763	-0.410377	0.061347	0	1	1
sgRNA_0306	L_00314	HI_0223	242.708	0.173425	0.0863584	0	1	1
sgRNA_0307	L_00315	HI_0224	177.667	0.451281	0.100903	0	1	1
sgRNA_0308	nhaA	HI_0225	427.647	0.400007	0.0723744	0	1	1
sgRNA_0309	L_00317	HI_0226	102.287	-0.0996938	0.127031	0	1	1
sgRNA_0310	L_00318	HI_0227	117.066	0.277676	0.117258	0	1	1
sgRNA_0312	pnp	HI_0229	35.2634	-0.90661	0.262804	0	1	1
sgRNA_0313	nlpL	HI_0230	194.18	-1.74312	0.318136	-2.33585	0.019499	0.0560837
sgRNA_0314	deaD	HI_0231	69.1695	-2.71858	0.200932	-8.55305	1.19878e-17	4.82557e-17
sgRNA_0315	L_00323	HI_0232	111.739	0.130732	0.407295	0	1	1
sgRNA_0316	L_00324	HI_0233	1570.18	0.247619	0.0400022	0	1	1
sgRNA_0317	L_00325	NA	562.838	0.178529	0.103222	0	1	1
sgRNA_0318	L_00326	HI_0235	762.871	-0.270699	0.0601701	0	1	1
sgRNA_0319	arsC	HI_0236	426.612	0.158689	0.0623377	0	1	1
sgRNA_0320	L_00328	HI_0237	719.312	0.271143	0.0580326	0	1	1
sgRNA_0321	secF	HI_0239	176.662	-8.76648	0.68145	-11.397	4.32812e-30	2.57471e-29
sgRNA_0322	secD	HI_0240	117.371	-8.13855	0.68264	-10.4573	1.35699e-25	7.14573e-25
sgRNA_0324	L_00332	HI_0242	734.238	-0.382053	0.0570175	0	1	1
sgRNA_0325	L_00333	HI_0243	803.684	0.131071	0.050146	0	1	1
sgRNA_0327	queA	HI_0245	28.2503	-1.14739	0.254018	-0.580242	0.561751	1
sgRNA_0330	L_00338	HI_0249	16.7656	0.663999	0.33814	0	1	1
sgRNA_0331	ssb_2	HI_0250	43.7037	-8.78301	1.0239	-7.60137	2.93009e-14	1.07519e-13
sgRNA_0333	exbD	HI_0252	10.5925	0.202964	0.365016	0	1	1
sgRNA_0334	exbB	HI_0253	477.718	0.258439	0.0657264	0	1	1
sgRNA_0335	bcp	HI_0254	163.56	0.344493	0.112347	0	1	1
sgRNA_0337	L_00345	HI_0256	399.338	0.443469	0.0753025	0	1	1
sgRNA_0338	L_00346	HI_0257	261.287	0.344821	0.0818693	0	1	1
sgRNA_0339	L_00347	HI_t08	43.574	-0.117833	0.179819	0	1	1
sgRNA_0341	orfM	HI_0260	368.168	-1.09545	0.0793978	-1.20221	0.229283	0.636369
sgRNA_0342	L_00350	HI_0260.1	320.639	-7.04474	0.327992	-18.4295	7.61314e-76	1.41167e-74
sgRNA_0344	hxuC_1	HI_0262	595.624	-0.722681	0.0663373	0	1	1
sgRNA_0345	hxuB	HI_0263	462.722	0.217844	0.0700779	0	1	1
sgRNA_0346	hxuA	HI_0264	540.794	-0.179004	0.0648159	0	1	1
sgRNA_0348	L_00356	HI_0266	198.34	-6.09588	0.303945	-16.7658	4.34125e-63	5.77619e-62
sgRNA_0350	murB	HI_0268	1335.33	-1.57234	0.0666959	-8.58127	9.38337e-18	3.80354e-17
sgRNA_0351	rpoH	HI_0269	51.5441	-8.2846	0.932908	-7.80849	5.78757e-15	2.1555e-14
sgRNA_0354	pyrE	HI_0272	408.023	0.379353	0.0673945	0	1	1
sgRNA_0355	rph	HI_0273	145.949	-4.01532	0.189113	-15.9445	3.11003e-57	3.56631e-56
sgRNA_0356	gltX	HI_0274	248.308	-9.03746	0.626446	-12.8303	1.11001e-37	8.37551e-37
sgRNA_0357	L_00366	HI_t10,NA,NA,NA	8.59408	-4.65166	0.807658	-4.52129	6.14637e-06	1.90625e-05
sgRNA_0358	lpt6	HI_0275	117.109	-0.0694472	0.128878	0	1	1
sgRNA_0361	L_00373	HI_0279	452.224	-0.0214513	0.0716163	0	1	1
sgRNA_0362	udp	HI_0280	400.287	0.202366	0.0693131	0	1	1
sgRNA_0363	L_00375	HI_0281	36.3744	-0.0850492	0.214409	0	1	1
sgRNA_0364	L_00376	HI_0282	528.07	-0.789652	0.0664342	0	1	1
sgRNA_0365	menD	HI_0283	135.256	-3.7018	0.177694	-15.2048	3.2864e-52	3.45072e-51
sgRNA_0367	L_00379	HI_0286	156.836	-1.21132	0.0941456	-2.24457	0.0247958	0.0709672
sgRNA_0369	sdaA	HI_0288	0
sgRNA_0370	sdaC	HI_0289	0
sgRNA_0372	L_00387	HI_0293	0
sgRNA_0373	metJ	HI_0294	32.4386	-0.285319	0.232571	0	1	1
sgRNA_0374	rho	HI_0295	0
sgRNA_0376	pilC	HI_0297	0
sgRNA_0381	cutE	HI_0302	0
sgRNA_0382	L_00397	HI_0303	0
sgRNA_0383	L_00398	HI_0304	0
sgRNA_0384	yqgF	HI_0305	0
sgRNA_0393	proC	HI_0307	663.582	-0.808168	0.0683026	0	1	1
sgRNA_0394	hcaT	HI_0308	499.964	0.0113776	0.0620209	0	1	1
sgRNA_0397	ruvB	HI_0312	224.144	-2.60883	0.113356	-14.1927	1.01638e-45	9.27516e-45
sgRNA_0398	ruvA	HI_0313	329.034	-1.65413	0.0886869	-7.37575	1.63426e-13	5.78968e-13
sgRNA_0400	L_00417	HI_0315	43.7094	-1.41399	0.224125	-1.84712	0.0647294	0.182858
sgRNA_0401	ntpA	HI_0316	636.865	0.264105	0.0607769	0	1	1
sgRNA_0402	L_00419	HI_0317	255.391	-8.17024	0.483946	-14.8162	1.15126e-49	1.15324e-48
sgRNA_0403	L_00420	HI_0318	786.58	-2.19786	0.0695805	-17.2154	2.03551e-66	2.95658e-65
sgRNA_0404	L_00421	HI_0319	48.913	0.0237281	0.181619	0	1	1
sgRNA_0405	vapB1	HI_0321	107.752	0.173114	0.126805	0	1	1
sgRNA_0406	L_00423	HI_0322	157.829	0.275534	0.186809	0	1	1
sgRNA_0408	rnt	HI_0324	690.073	-1.59802	0.0665605	-8.98468	2.59477e-19	1.11948e-18
sgRNA_0409	L_00426	HI_0325	383.772	-1.48601	0.0806366	-6.02714	1.66889e-09	5.45754e-09
sgRNA_0411	L_00429	HI_0328	91.429	-2.73012	0.176342	-9.81117	1.00794e-22	4.89371e-22
sgRNA_0412	L_00430	HI_0329	185.664	-3.61842	0.150047	-17.4507	3.3999e-68	5.19826e-67
sgRNA_0413	L_00431	HI_0330	204.544	-0.330028	0.0964491	0	1	1
sgRNA_0415	recO	HI_0332	198.325	-0.825094	0.0904226	0	1	1
sgRNA_0416	rumA	HI_0333	514.524	0.237369	0.0651296	0	1	1
sgRNA_0419	mog	HI_0336	191.754	-1.21183	0.105522	-2.00743	0.0447043	0.126905
sgRNA_0420	glnB	HI_0337	313.697	-1.4863	0.0876753	-5.54658	2.91314e-08	9.35102e-08
sgRNA_0422	priA	HI_0339	39.4531	0.215185	0.203675	0	1	1
sgRNA_0423	trmB	HI_0340	576.386	0.274137	0.0585776	0	1	1
sgRNA_0424	L_00442	HI_0341	23.9602	-0.0271317	0.26136	0	1	1
sgRNA_0425	L_00443	HI_0342	226.877	0.247594	0.0885971	0	1	1
sgRNA_0426	napD	HI_0343	193.035	-1.91237	0.110977	-8.22125	2.01388e-16	7.76593e-16
sgRNA_0427	napA	HI_0344	0
sgRNA_0430	napB	HI_0347	178.836	0.253384	0.0976178	0	1	1
sgRNA_0431	napC	HI_0348	568.585	0.45794	0.0589479	0	1	1
sgRNA_0432	adk	HI_0349	0
sgRNA_0433	lic3C	HI_0350	382.089	0.265881	0.0730838	0	1	1
sgRNA_0436	L_00454	HI_0354	406.135	-6.22418	0.207111	-25.2241	2.18187e-140	2.00158e-138
sgRNA_0437	L_00455	HI_0355	360.676	0.200846	0.0723141	0	1	1
sgRNA_0438	L_00456	HI_0357	770.459	0.129989	0.0523675	0	1	1
sgRNA_0440	hfeD	HI_0359	344.576	-0.126408	0.0727872	0	1	1
sgRNA_0441	hfeC	HI_0360	445.277	-0.932894	0.0686813	0	1	1
sgRNA_0442	hfeB	HI_0361	19.8116	-0.69942	0.320812	0	1	1
sgRNA_0443	hfeA	HI_0362	51.7168	-2.77556	0.235594	-7.53651	4.82726e-14	1.74563e-13
sgRNA_0448	L_00466	HI_0367	70.1538	-8.17977	0.830985	-8.64007	5.61794e-18	2.29861e-17
sgRNA_0449	L_00467	HI_0368	193.384	-9.60005	0.826296	-10.408	2.28066e-25	1.19018e-24
sgRNA_0450	hisS	HI_0369	251.629	-4.0485	0.134328	-22.6944	5.09243e-114	2.0173e-112
sgRNA_0451	L_00469	HI_0370	369.291	-0.294265	0.0799123	0	1	1
sgRNA_0452	L_00470	HI_0371	281.173	-0.032555	0.0827698	0	1	1
sgRNA_0453	fdx	HI_0372	74.5649	-8.15973	0.830725	-8.61865	6.7749e-18	2.76549e-17
sgRNA_0454	hscA	HI_0373	69.5794	-7.01571	0.634027	-9.48809	2.35309e-21	1.10551e-20
sgRNA_0456	hscB	HI_0375	89.0709	-8.95378	0.929264	-8.55922	1.13631e-17	4.58469e-17
sgRNA_0457	L_00475	HI_0376	205.888	-6.96093	0.368877	-16.1597	9.70902e-59	1.1591e-57
sgRNA_0458	nifU	HI_0377	62.7934	-8.98214	1.02054	-7.82151	5.2192e-15	1.95216e-14
sgRNA_0459	nifS2	HI_0378	61.9643	-9.0311	1.02072	-7.86806	3.60177e-15	1.35592e-14
sgRNA_0460	L_00478	HI_0379	242.57	-8.6066	0.58258	-13.0568	5.81559e-39	4.56602e-38
sgRNA_0461	L_00479	HI_0380	122.522	-0.703224	0.119773	0	1	1
sgRNA_0463	L_00482	HI_0381	104.572	-3.04082	0.190043	-10.7387	6.69545e-27	3.69309e-26
sgRNA_0465	L_00484	HI_0383	642.596	-4.45937	0.147496	-23.454	1.20379e-121	6.76839e-120
sgRNA_0466	tolR	HI_0384	350.409	-7.07077	0.349849	-17.3525	1.88685e-67	2.83516e-66
sgRNA_0468	ybgC	HI_0386	233.408	0.434241	0.101972	0	1	1
sgRNA_0469	dinG	HI_0387	298.614	0.258919	0.0786474	0	1	1
sgRNA_0470	L_00489	HI_0388	204.525	-7.50056	0.440787	-14.7476	3.18623e-49	3.12e-48
sgRNA_0472	lcfA	HI_0390.1	0
sgRNA_0477	L_00496	HI_0395	108.14	-7.47528	0.632066	-10.2446	1.25109e-24	6.43258e-24
sgRNA_0478	L_00497	HI_0396	418.947	-0.000564018	0.066944	0	1	1
sgRNA_0480	adpP	HI_0398	149.05	-0.347111	0.121124	0	1	1
sgRNA_0481	icc	HI_0399	243.814	-0.106581	0.126171	0	1	1
sgRNA_0482	L_00501	HI_0400	107.582	0.028123	0.125848	0	1	1
sgRNA_0488	accA	HI_0406	101.689	-6.82872	0.492481	-11.8354	2.56056e-32	1.64688e-31
sgRNA_0489	znuB	HI_0407	101.991	-0.835376	0.131692	0	1	1
sgRNA_0491	L_00510	HI_0409	40.642	-4.2176	0.364676	-8.82316	1.11277e-18	4.66241e-18
sgRNA_0492	tyrR	HI_0410	527.763	0.18026	0.0613451	0	1	1
sgRNA_0493	L_00512	HI_0411	344.106	-0.591217	0.0910456	0	1	1
sgRNA_0494	rluC	HI_0412	437.184	-0.0716987	0.0718524	0	1	1
sgRNA_0496	L_00515	HI_0414	173.985	0.418139	0.114046	0	1	1
sgRNA_0497	thiM	HI_0415	323.966	-0.919896	0.0715641	0	1	1
sgRNA_0498	thiD	HI_0416	456.736	0.140952	0.0762268	0	1	1
sgRNA_0499	thiE	HI_0417	227.483	-0.446156	0.093095	0	1	1
sgRNA_0501	L_00520	HI_0419	237.023	0.0465011	0.0846976	0	1	1
sgRNA_0502	L_00521	HI_0422	242.164	-6.6616	0.307757	-18.3963	1.40564e-75	2.55212e-74
sgRNA_0504	L_00523	HI_0424	173.912	0.180223	0.0949894	0	1	1
sgRNA_0505	pssA	HI_0425	122.89	-6.18714	0.38636	-13.4257	4.27659e-41	3.48322e-40
sgRNA_0506	fadR	HI_0426	520.592	0.136157	0.0831007	0	1	1
sgRNA_0507	nhaB	HI_0427	132.263	0.330389	0.109635	0	1	1
sgRNA_0508	dsbB	HI_0428	770.716	0.122208	0.0532634	0	1	1
sgRNA_0509	glmS	HI_0429	465.414	-2.77057	0.0824556	-21.473	2.78616e-102	8.9931e-101
sgRNA_0510	nudC_1	HI_0430	138.088	-8.98485	0.828308	-9.63995	5.42144e-22	2.59604e-21
sgRNA_0511	L_00530	HI_0431	240.128	-1.23368	0.0928514	-2.51671	0.0118456	0.0344688
sgRNA_0512	nudC_2	HI_0432	244.697	0.459796	0.0814747	0	1	1
sgRNA_0513	L_00532	HI_0433	48.7289	-7.97235	0.933468	-7.4693	8.06235e-14	2.90344e-13
sgRNA_0514	L_00533	HI_0434	0
sgRNA_0516	comD	HI_0436	507.936	0.356707	0.0649453	0	1	1
sgRNA_0517	comC	HI_0437	150.697	-7.07652	0.441832	-13.753	4.88411e-43	4.17304e-42
sgRNA_0518	comB	HI_0438	553.014	0.179734	0.0633292	0	1	1
sgRNA_0519	comA	HI_0439	270.724	-0.0158729	0.0829453	0	1	1
sgRNA_0520	L_00539	HI_0440	107.819	-4.93779	0.357143	-11.0258	2.86979e-28	1.64541e-27
sgRNA_0523	recR	HI_0443	329.091	-0.669087	0.0789277	0	1	1
sgRNA_0525	secG	HI_0445	295.136	-7.11771	0.328641	-18.6152	2.42135e-77	4.74203e-76
sgRNA_0526	L_00545	HI_t12	541.307	0.0750468	0.0646407	0	1	1
sgRNA_0527	fruA	HI_0446	62.374	-0.0236296	0.167289	0	1	1
sgRNA_0528	L_00547	HI_0447	991.946	-0.149236	0.0462292	0	1	1
sgRNA_0529	fruB	HI_0448	501.549	-0.33469	0.0616069	0	1	1
sgRNA_0532	vapX	HI_0451	146.219	0.00418262	0.108348	0	1	1
sgRNA_0535	L_00554	HI_0454	237.133	0.269354	0.0884889	0	1	1
sgRNA_0536	holB	HI_0455	129.54	-8.5766	0.746854	-10.1447	3.49887e-24	1.778e-23
sgRNA_0543	L_00562	HI_0461	149.459	-3.80273	0.180079	-15.5639	1.28079e-54	1.40403e-53
sgRNA_0544	lon	HI_0462	86.8143	-0.846135	0.14997	0	1	1
sgRNA_0548	L_00567	HI_0466	191.555	0.343815	0.0959198	0	1	1
sgRNA_0550	hisG	HI_0468	447.801	0.170061	0.0641458	0	1	1
sgRNA_0552	hisC	HI_0470	183.905	0.281945	0.0989853	0	1	1
sgRNA_0553	hisB	HI_0471	160.171	0.188373	0.0958577	0	1	1
sgRNA_0554	hisH	HI_0472	618.647	-1.33729	0.0616516	-5.47097	4.47568e-08	1.4314e-07
sgRNA_0556	hisF	HI_0474	594.833	0.15478	0.0646122	0	1	1
sgRNA_0557	hisI	HI_0475	70.0099	0.216272	0.162761	0	1	1
sgRNA_0558	tyrP	HI_0477	428.477	-2.47073	0.082701	-17.7837	9.46004e-71	1.51274e-69
sgRNA_0559	atpC	HI_0478	58.5598	-2.13206	0.193959	-5.83656	5.32884e-09	1.73611e-08
sgRNA_0561	L_00580	HI_0480	370.442	-1.54734	0.0837421	-6.53606	6.31587e-11	2.12111e-10
sgRNA_0562	L_00581	HI_0481	86.3759	-3.61731	0.232172	-11.2731	1.78117e-29	1.0418e-28
sgRNA_0563	atpH	HI_0482	98.7479	-1.53536	0.144811	-3.69698	0.000218182	0.00064896
sgRNA_0564	L_00583	HI_0483	288.72	-0.44994	0.0796513	0	1	1
sgRNA_0565	L_00584	HI_0484	316.649	-1.40818	0.0941736	-4.33432	1.4621e-05	4.49461e-05
sgRNA_0566	L_00585	HI_0485	218.021	-3.00437	0.130001	-15.4182	1.23514e-53	1.31271e-52
sgRNA_0567	L_00586	HI_0485.1	158.747	-1.7572	0.11781	-6.4273	1.29891e-10	4.31238e-10
sgRNA_0568	gidB	HI_0486	96.7922	0.0443974	0.130366	0	1	1
sgRNA_0569	L_00588	HI_0487	722.259	0.190351	0.0517155	0	1	1
sgRNA_0571	L_00590	HI_0489	144.616	0.288673	0.107964	0	1	1
sgRNA_0572	luxS	HI_0491	349.275	0.361433	0.0822065	0	1	1
sgRNA_0573	aphA	HI_0495	244.946	0.21452	0.0848855	0	1	1
sgRNA_0574	L_00593	HI_0496	192.848	0.0198701	0.0940964	0	1	1
sgRNA_0575	hslU	HI_0497	148.95	0.0140167	0.108825	0	1	1
sgRNA_0576	potD1_1	NA	209.099	-0.329082	0.0974189	0	1	1
sgRNA_0577	ordL	HI_0499	94.0954	-0.152124	0.137656	0	1	1
sgRNA_0580	rbsA	HI_0502	62.3077	0.202522	0.167284	0	1	1
sgRNA_0581	rbsC	HI_0503	315.424	0.0530248	0.0746743	0	1	1
sgRNA_0582	rbsB	HI_0504	658.92	-1.90219	0.065717	-13.7283	6.86839e-43	5.81146e-42
sgRNA_0583	rbsK	HI_0505	420.346	0.174983	0.0702911	0	1	1
sgRNA_0585	L_00604	HI_0507	214.615	0.292438	0.0937991	0	1	1
sgRNA_0586	menG	HI_0508	468.717	0.293952	0.0710039	0	1	1
sgRNA_0588	L_00607	HI_0510	0
sgRNA_0589	tehA	HI_0511	224.354	0.372251	0.0942712	0	1	1
sgRNA_0590	rpoC	HI_0514	77.8961	-8.32587	0.829766	-8.82883	1.05776e-18	4.44257e-18
sgRNA_0592	L_00611	HI_0516	86.2962	-8.85502	0.929654	-8.4494	2.92805e-17	1.15991e-16
sgRNA_0593	L_00612	HI_0517	96.5865	-7.72554	0.684271	-9.82877	8.4649e-23	4.12132e-22
sgRNA_0594	deoD	HI_0518	141.434	-1.21271	0.113822	-1.86881	0.0616495	0.17444
sgRNA_0595	L_00614	HI_0519	485.139	-0.939583	0.0670447	0	1	1
sgRNA_0598	L_00617	HI_0522	225.421	0.264426	0.0916523	0	1	1
sgRNA_0599	waaQ	HI_0523	12.6794	0.155503	0.352784	0	1	1
sgRNA_0600	L_00619	HI_0524	43.0015	-8.09328	0.934431	-7.59101	3.17422e-14	1.16232e-13
sgRNA_0602	L_00621	HI_0526	1033.08	0.151135	0.0529853	0	1	1
sgRNA_0603	L_00622	HI_0527	232.359	-0.154799	0.0948043	0	1	1
sgRNA_0604	tyrQ	HI_0528	126.838	0.0484826	0.108786	0	1	1
sgRNA_0605	tdk	HI_0529	385.425	0.0521644	0.0742321	0	1	1
sgRNA_0606	gcp	HI_0530	100.091	-8.55013	0.828291	-9.11532	7.8441e-20	3.43524e-19
sgRNA_0607	L_00626	HI_0531	6.64818	-4.85401	1.00562	-3.83246	0.000126871	0.000380612
sgRNA_0608	dnaG	HI_0532	228.239	-9.01074	0.680875	-11.7654	5.88717e-32	3.69113e-31
sgRNA_0609	aspA_1	HI_0533	89.2385	-6.84593	0.549129	-10.6458	1.82391e-26	9.8729e-26
sgRNA_0611	ureH	HI_0535	648.297	0.188922	0.0600073	0	1	1
sgRNA_0613	ureF	NA	325.704	0.341357	0.0720847	0	1	1
sgRNA_0614	ureE	HI_0538	254.08	0.323411	0.0945971	0	1	1
sgRNA_0616	ureB	HI_0540	5.57224	-1.15735	0.601827	-0.261448	0.793747	1
sgRNA_0617	ureA	HI_0541	242.25	0.285158	0.0911462	0	1	1
sgRNA_0618	groES	HI_0542	2.51703	-3.84918	1.22188	-2.33181	0.0197109	0.0565997
sgRNA_0621	L_00640	HI_0545	155.082	-7.94937	0.58202	-11.9401	7.31446e-33	4.88471e-32
sgRNA_0623	L_00642	HI_0547	39.644	-7.31756	0.837451	-7.5438	4.56472e-14	1.65412e-13
sgRNA_0624	infA	HI_0548	96.0011	-8.70575	0.828634	-9.29934	1.41314e-20	6.44792e-20
sgRNA_0627	ksgA	HI_0549	6.98487	-3.16359	0.739865	-2.9243	0.00345228	0.0101473
sgRNA_0628	lic2A	HI_0550	212.264	0.170106	0.113828	0	1	1
sgRNA_0631	gnd	HI_0553	62.5776	-8.666	0.930239	-8.24089	1.7093e-16	6.6207e-16
sgRNA_0632	L_00651	HI_0554	242.58	-1.06702	0.0955626	-0.701309	0.48311	1
sgRNA_0634	zwf	HI_0558	344.761	-0.942523	0.077198	0	1	1
sgRNA_0638	L_00657	HI_0562	90.7951	0.46905	0.144014	0	1	1
sgRNA_0639	asnC	HI_0563	17.7346	-0.159045	0.284344	0	1	1
sgRNA_0640	L_00659	HI_0564	357.519	-0.556912	0.073989	0	1	1
sgRNA_0644	rpe	HI_0566	557.129	-4.73861	0.112578	-33.209	7.97986e-242	3.47723e-239
sgRNA_0645	L_00664	HI_0567	130.097	-6.5157	0.411432	-13.4061	5.56798e-41	4.49305e-40
sgRNA_0646	L_00665	HI_0568	471.048	-0.849888	0.0649638	0	1	1
sgRNA_0648	L_00667	HI_0570	342.859	-2.47021	0.0948546	-15.4996	3.49039e-54	3.7554e-53
sgRNA_0649	oxyR	HI_0571	691.019	-0.360461	0.0566634	0	1	1
sgRNA_0650	L_00669	HI_0572	72.7308	0.0319577	0.160501	0	1	1
sgRNA_0651	slyX	HI_0573	115.134	0.0345871	0.116555	0	1	1
sgRNA_0654	L_00673	HI_0576	366.848	-6.22839	0.225796	-23.1554	1.28361e-118	6.21481e-117
sgRNA_0655	L_00674	HI_0576.1	634.952	0.383303	0.0529029	0	1	1
sgRNA_0658	L_00677	HI_t16	265.036	-4.60724	0.170243	-21.1888	1.21231e-99	3.64319e-98
sgRNA_0659	L_00678	HI_t15	94.8501	-8.64199	0.830516	-9.20149	3.53029e-20	1.58182e-19
sgRNA_0660	L_00679	HI_t14	44.1926	-7.52313	0.835983	-7.80295	6.04764e-15	2.24755e-14
sgRNA_0661	L_00680	NA	184.409	-8.57523	0.627299	-12.0759	1.41548e-33	9.67523e-33
sgRNA_0665	L_00684	HI_0628	854.243	0.165053	0.0561823	0	1	1
sgRNA_0666	L_00685	HI_0627	238.321	-0.0797052	0.0866321	0	1	1
sgRNA_0667	mscL	HI_0626	129.006	-6.58972	0.426749	-13.0984	3.36413e-39	2.66531e-38
sgRNA_0668	trkA_1	HI_0625	110.288	0.210748	0.124217	0	1	1
sgRNA_0669	trkA_2	HI_0624	333.505	-3.35002	0.10561	-22.2518	1.08276e-109	4.19391e-108
sgRNA_0670	fmt	HI_0623	29.0916	-7.45504	0.940113	-6.86624	6.59182e-12	2.25285e-11
sgRNA_0671	def	HI_0622	138.666	-5.57716	0.341158	-13.4165	4.83881e-41	3.92281e-40
sgRNA_0675	L_00695	NA,NA,NA	75.5302	-9.57449	1.01937	-8.41156	4.04608e-17	1.59916e-16
sgRNA_0676	L_00696	NA,HI_t18,NA	79.495	-7.95928	0.749056	-9.29074	1.53215e-20	6.9727e-20
sgRNA_0677	sxy	HI_0601	330.439	0.266987	0.072118	0	1	1
sgRNA_0678	recA	HI_0600	276.076	-1.55573	0.0888538	-6.25448	3.98842e-10	1.31414e-09
sgRNA_0679	recX	NA	199.933	0.234739	0.0870687	0	1	1
sgRNA_0680	L_00701	HI_0597.1	809.85	-4.31302	0.0899907	-36.8151	1.0573e-296	9.21441e-294
sgRNA_0681	L_00702	HI_0597	507.839	0.165247	0.0584564	0	1	1
sgRNA_0682	L_00703	HI_0596	0
sgRNA_0683	L_00704	HI_0595	467.87	0.298302	0.0691534	0	1	1
sgRNA_0684	arcD	HI_0594	349.387	0.397738	0.114653	0	1	1
sgRNA_0688	pepE	HI_0587	212.97	-4.94971	0.238009	-16.5948	7.59846e-62	9.81046e-61
sgRNA_0689	L_00710	HI_0586	1213.37	0.250232	0.0469532	0	1	1
sgRNA_0690	abgA	HI_0584	91.2875	0.236986	0.133445	0	1	1
sgRNA_0695	L_00716	HI_0581	4.81109	-5.15689	1.10337	-3.76747	0.000164913	0.000493043
sgRNA_0696	L_00717	HI_0580	116.754	-8.36901	0.747856	-9.85351	6.61909e-23	3.24988e-22
sgRNA_0697	fusA	HI_0579	65.1769	-8.75081	0.931434	-8.32138	8.69469e-17	3.39795e-16
sgRNA_0701	L_00722	HI_0634	245.033	-0.781723	0.0844382	0	1	1
sgRNA_0702	L_00723	HI_0636	263.848	0.197392	0.0834488	0	1	1
sgRNA_0703	trpS	HI_0637	217.057	-9.02949	0.680444	-11.8004	3.88632e-32	2.47221e-31
sgRNA_0704	L_00725	HI_0638	232.216	-0.220468	0.0847403	0	1	1
sgRNA_0705	purB	HI_0639	373.613	-7.1257	0.27782	-22.0492	9.73029e-108	3.60849e-106
sgRNA_0706	L_00727	HI_0640	54.6864	-5.83391	0.523817	-9.22824	2.7512e-20	1.23911e-19
sgRNA_0709	L_00730	NA	219.576	0.275368	0.0875395	0	1	1
sgRNA_0710	L_00731	NA,NA	53.7688	-4.54934	0.337262	-10.524	6.69708e-26	3.54803e-25
sgRNA_0711	L_00733	NA	6.58315	-5.7485	1.0865	-4.37045	1.23992e-05	3.81835e-05
sgRNA_0712	L_00734	HI_0645	447.663	0.0730654	0.0705832	0	1	1
sgRNA_0713	asd	HI_0646	348.969	-8.08616	0.442047	-16.0303	7.84537e-58	9.1775e-57
sgRNA_0714	L_00736	HI_0647	688.314	-6.87772	0.203747	-28.8481	5.35954e-183	1.16771e-180
sgRNA_0716	L_00738	HI_0648	27.2641	-0.519903	0.243307	0	1	1
sgRNA_0717	rep	HI_0649	128.521	-0.159581	0.118713	0	1	1
sgRNA_0719	kdtB	HI_0651	77.5977	-1.39817	0.166049	-2.3979	0.0164893	0.0477421
sgRNA_0720	kdtA	HI_0652	99.0134	-4.62371	0.286528	-12.647	1.16296e-36	8.55294e-36
sgRNA_0726	L_00748	HI_0656.1	1075.68	-0.219236	0.0461843	0	1	1
sgRNA_0728	L_00750	HI_0659	504.223	0.107622	0.0598744	0	1	1
sgRNA_0729	L_00751	HI_0660	267.436	0.292527	0.086513	0	1	1
sgRNA_0733	cydD1	HI_0663	293.147	0.194102	0.185394	0	1	1
sgRNA_0738	glpX	HI_0667	389.343	0.0386326	0.0656398	0	1	1
sgRNA_0739	L_00761	HI_0668	7.57197	-0.278254	0.498596	0	1	1
sgRNA_0740	mioC	HI_0669	1.34017	1.30594	1.35304	0.226114	0.821113	1
sgRNA_0741	dtd	HI_0670	944.061	0.0177812	0.0518033	0	1	1
sgRNA_0744	ftsB	HI_0673	592.752	-7.29854	0.269929	-23.3341	2.00027e-120	1.05651e-118
sgRNA_0745	gpt_1	HI_0692	121.582	-7.91768	0.683888	-10.1152	4.72963e-24	2.39644e-23
sgRNA_0746	pepD	HI_0675	423.687	-1.45688	0.0745667	-6.12716	8.94624e-10	2.93659e-09
sgRNA_0747	L_00769	HI_0676	271.93	0.353821	0.0862671	0	1	1
sgRNA_0748	L_00770	HI_0677	198.493	0.171791	0.0926679	0	1	1
sgRNA_0749	tpiA	HI_0678	184.234	-0.730939	0.0941833	0	1	1
sgRNA_0751	L_00773	HI_0680	337.194	0.165004	0.0787556	0	1	1
sgRNA_0752	ilvY	HI_0681	245.904	-0.49647	0.0787922	0	1	1
sgRNA_0753	ilvC	HI_0682	387.469	-1.79866	0.0714919	-11.1713	5.63198e-29	3.26131e-28
sgRNA_0755	glpB	HI_0684	670.532	-0.71084	0.0620208	0	1	1
sgRNA_0756	glpA	HI_0685	63.8672	-0.774518	0.161702	0	1	1
sgRNA_0757	L_00779	HI_0686	531.393	0.0634053	0.0635876	0	1	1
sgRNA_0759	glpF	HI_0690	523.509	0.162499	0.0623405	0	1	1
sgRNA_0760	glpK	HI_0691	128.53	0.209392	0.11693	0	1	1
sgRNA_0765	ppx_1	HI_0695	630.798	0.195875	0.056746	0	1	1
sgRNA_0768	slyD	HI_0699	41.0277	0.253266	0.206642	0	1	1
sgRNA_0769	L_00791	HI_0700	111.606	0.104099	0.123559	0	1	1
sgRNA_0771	surE	HI_0702	67.1069	-1.85015	0.17786	-4.77987	1.75406e-06	5.49877e-06
sgRNA_0772	L_00794	HI_0703	103.071	-1.24973	0.136795	-1.82559	0.0679122	0.191539
sgRNA_0778	L_00800	HI_t17	259.907	0.270129	0.0876665	0	1	1
sgRNA_0779	selA	HI_0708	394.896	0.335454	0.0689052	0	1	1
sgRNA_0785	tig	HI_0713	344.73	-0.576223	0.0793677	0	1	1
sgRNA_0786	clpP	HI_0714	44.1228	-0.550618	0.189065	0	1	1
sgRNA_0787	clpX	HI_0715	356.442	-0.252393	0.0759561	0	1	1
sgRNA_0790	vacJ	HI_0718	302.596	-2.34407	0.0987353	-13.6129	3.35874e-42	2.82816e-41
sgRNA_0791	L_00813	HI_0719	148.873	-0.868798	0.121397	0	1	1
sgRNA_0792	htpX	HI_0720	101.446	0.262531	0.141926	0	1	1
sgRNA_0794	L_00816	HI_0722	37.9578	-3.85647	0.330245	-8.64955	5.17011e-18	2.12035e-17
sgRNA_0795	trkH	HI_0723	131.248	-3.37592	0.159185	-14.9255	2.24964e-50	2.27973e-49
sgRNA_0797	L_00824	HI_t13	171.86	-8.4296	0.62901	-11.8116	3.40114e-32	2.1715e-31
sgRNA_0798	psiE	HI_0601.1	86.303	0.283305	0.139113	0	1	1
sgRNA_0799	hemY	HI_0602	291.991	-3.63199	0.121701	-21.6267	1.00748e-103	3.37701e-102
sgRNA_0801	cya	HI_0604	280.901	-0.361947	0.0784956	0	1	1
sgRNA_0802	gpsA	HI_0605	101.607	-6.53776	0.488924	-11.3264	9.70967e-30	5.6983e-29
sgRNA_0803	cysE	HI_0606	40.8386	-5.42133	0.563154	-7.85101	4.12695e-15	1.55028e-14
sgRNA_0804	L_00831	HI_0607	418.521	-0.259869	0.0670745	0	1	1
sgRNA_0805	L_00832	HI_0608	281.632	0.45551	0.0806888	0	1	1
sgRNA_0806	folD	HI_0609	84.6168	-5.05258	0.347811	-11.6517	2.25022e-31	1.38104e-30
sgRNA_0807	L_00835	NA	42.9119	-4.17339	0.345516	-9.18448	4.1353e-20	1.84816e-19
sgRNA_0808	L_00836	HI_0610	127.913	0.628714	0.118628	0	1	1
sgRNA_0810	fucU	HI_0612	363.283	0.0961429	0.0706956	0	1	1
sgRNA_0811	fucK	HI_0613	882.097	0.149934	0.0515422	0	1	1
sgRNA_0812	fucI	HI_0614	513.809	0.30211	0.0637738	0	1	1
sgRNA_0814	L_00842	HI_0616	908.099	0.0955259	0.0561208	0	1	1
sgRNA_0817	glpR	HI_0619	471.941	-0.419132	0.0633573	0	1	1
sgRNA_0818	metQ	HI_0620	221.475	0.289448	0.0889756	0	1	1
sgRNA_0819	metI	HI_0620.1	308.404	-1.45149	0.0871161	-5.18257	2.18847e-07	6.96076e-07
sgRNA_0820	metN	HI_0621	316.517	-1.38504	0.0911455	-4.22444	2.39534e-05	7.3505e-05
sgRNA_0821	L_00849	HI_0621.1	249.881	-0.271934	0.0911564	0	1	1
sgRNA_0822	L_00855	HI_0724	686.901	-0.138869	0.0563026	0	1	1
sgRNA_0823	L_00856	HI_0725	338.74	-4.38934	0.159271	-21.2804	1.72606e-100	5.37236e-99
sgRNA_0824	narP	HI_0726	539.012	0.150893	0.0679302	0	1	1
sgRNA_0825	L_00858	HI_0727	237.404	0.355844	0.0892058	0	1	1
sgRNA_0826	L_00859	NA	267.675	0.440514	0.0879256	0	1	1
sgRNA_0827	cyaY	HI_0727.1	208.193	-1.2413	0.101706	-2.37255	0.0176656	0.0509788
sgRNA_0829	proS	HI_0729	90.1497	-9.66986	1.01991	-8.50059	1.88633e-17	7.541e-17
sgRNA_0830	L_00863	HI_0730	192.154	-7.35985	0.442736	-14.3649	8.59409e-47	8.09703e-46
sgRNA_0831	sufI	HI_0733	447.965	-0.330217	0.066113	0	1	1
sgRNA_0832	plsC	HI_0734	281.267	-8.97177	0.580249	-13.7385	5.96879e-43	5.07493e-42
sgRNA_0834	L_00867	NA	805.83	0.383314	0.0484367	0	1	1
sgRNA_0837	ilvD	HI_0738	343.398	-1.41815	0.072846	-5.74012	9.46086e-09	3.07081e-08
sgRNA_0838	L_00871	HI_0738.1	506.28	-0.107526	0.0590467	0	1	1
sgRNA_0841	secB	HI_0743	154.689	-1.2339	0.111909	-2.0901	0.0366089	0.104264
sgRNA_0843	dcuB	HI_0746	1093	0.240666	0.0536444	0	1	1
sgRNA_0844	ndhA	HI_0747	168.148	-0.201628	0.10768	0	1	1
sgRNA_0845	L_00878	HI_0748	58.2474	-6.87361	0.636188	-9.23251	2.6437e-20	1.19377e-19
sgRNA_0846	lexA	HI_0749	280.263	-7.44886	0.393179	-16.4018	1.85524e-60	2.29339e-59
sgRNA_0847	dapF	HI_0750	13.8851	-1.31225	0.398493	-0.783579	0.433287	1
sgRNA_0848	tpx	HI_0751	452.36	0.0617026	0.0638294	0	1	1
sgRNA_0849	purL	HI_0752	537.254	-8.84906	0.437874	-17.9254	7.4748e-72	1.22911e-70
sgRNA_0851	L_00884	HI_0755	206.769	0.183194	0.0970048	0	1	1
sgRNA_0852	L_00885	HI_0756	273.497	0.0695068	0.0814662	0	1	1
sgRNA_0853	gpmA	HI_0757	352.893	-1.61464	0.0806333	-7.62269	2.48444e-14	9.13581e-14
sgRNA_0855	mutY	HI_0759	508.685	0.221084	0.0671098	0	1	1
sgRNA_0857	L_00890	HI_0761	59.3598	0.227076	0.162779	0	1	1
sgRNA_0858	L_00891	NA	29.891	-7.3091	0.940508	-6.70818	1.97067e-11	6.66966e-11
sgRNA_0859	L_00892	NA,NA	179.84	-10.0795	0.926734	-9.79735	1.15573e-22	5.58015e-22
sgRNA_0860	L_00893	HI_0762	312.865	-5.9202	0.223399	-22.0243	1.68603e-107	6.12241e-106
sgRNA_0861	nadR	HI_0763	179.046	-7.52131	0.46188	-14.1191	2.89829e-45	2.61747e-44
sgRNA_0862	ribB	HI_0764	33.1223	-7.63464	0.938076	-7.07261	1.5205e-12	5.24798e-12
sgRNA_0868	ftsX	HI_0770	167.703	-0.756967	0.106762	0	1	1
sgRNA_0869	atoB	HI_0771	52.1185	0.682979	0.189229	0	1	1
sgRNA_0871	L_00904	HI_0773	197.212	-0.306638	0.0971244	0	1	1
sgRNA_0872	atoD	HI_0774	23.0196	0.696665	0.266274	0	1	1
sgRNA_0873	L_00906	HI_0775	87.7773	0.378966	0.14977	0	1	1
sgRNA_0874	rpsJ	HI_0776	123.588	-8.58672	0.74749	-10.1496	3.32719e-24	1.6957e-23
sgRNA_0875	L_00908	HI_0777	4.54438	-5.14892	1.10861	-3.74245	0.000182234	0.000543894
sgRNA_0876	L_00909	HI_0778	43.0763	-5.57159	0.532685	-8.58217	9.31022e-18	3.78268e-17
sgRNA_0877	rplW	HI_0779	168.726	-9.42458	0.826243	-10.1962	2.06088e-24	1.0534e-23
sgRNA_0878	L_00911	HI_0780	44.1598	-8.63039	1.02318	-7.45749	8.81829e-14	3.16913e-13
sgRNA_0879	L_00912	HI_0781	0.400136	-2.38773	1.92178	-0.722106	0.470229	1
sgRNA_0880	L_00913	HI_0782	106.656	-8.26706	0.747426	-9.72277	2.41121e-22	1.15778e-21
sgRNA_0881	rpsC	HI_0783	0
sgRNA_0882	L_00915	HI_0784	45.5108	-8.55612	1.02233	-7.39107	1.45654e-13	5.18111e-13
sgRNA_0883	L_00916	HI_0785	127.795	-10.1494	1.01753	-8.99175	2.43331e-19	1.05242e-18
sgRNA_0884	L_00917	HI_0786	113.613	-10.0885	1.01766	-8.93079	4.22977e-19	1.81588e-18
sgRNA_0885	rpsQ	NA	113.157	0.344721	0.120999	0	1	1
sgRNA_0886	L_00919	HI_0788	14.8586	-7.10216	1.04667	-5.83009	5.53986e-09	1.80149e-08
sgRNA_0888	L_00921	HI_0790	46.7865	-8.8123	1.02265	-7.63926	2.18477e-14	8.0679e-14
sgRNA_0889	L_00922	HI_0791	123.01	-9.51157	0.928724	-9.1648	4.96401e-20	2.20159e-19
sgRNA_0890	L_00923	HI_0792	89.9478	-9.69042	1.01858	-8.53192	1.43934e-17	5.76727e-17
sgRNA_0891	rplF	HI_0793	45.6571	-8.59087	1.02286	-7.42123	1.16035e-13	4.14444e-13
sgRNA_0892	L_00925	HI_0794	24.5083	-7.2035	0.942763	-6.58012	4.70064e-11	1.5817e-10
sgRNA_0893	L_00926	HI_0795	88.6402	-9.62155	1.01854	-8.46463	2.56973e-17	1.02261e-16
sgRNA_0894	rpmD	HI_0796	35.5422	-5.36198	0.602171	-7.24377	4.36397e-13	1.52739e-12
sgRNA_0895	L_00928	HI_0797	47.2513	-8.04611	0.93364	-7.54692	4.45667e-14	1.61833e-13
sgRNA_0896	secY	HI_0798	54.6426	-7.15252	0.688975	-8.92996	4.26144e-19	1.82498e-18
sgRNA_0897	L_00930	HI_0798.1	146.764	-7.21742	0.487207	-12.7614	2.69485e-37	2.02462e-36
sgRNA_0898	L_00931	HI_0799	66.8466	-7.12343	0.687371	-8.90848	5.17381e-19	2.21028e-18
sgRNA_0899	L_00932	HI_0800	5.29389	-5.2197	1.1008	-3.83331	0.00012643	0.000379943
sgRNA_0900	rpsD	HI_0801	58.8382	-7.09547	0.690248	-8.83083	1.03899e-18	4.37431e-18
sgRNA_0901	L_00934	HI_0802	81.3329	-6.41322	0.493177	-10.9762	4.97297e-28	2.81425e-27
sgRNA_0902	L_00935	HI_0803	67.709	-6.61809	0.590667	-9.51143	1.88063e-21	8.8593e-21
sgRNA_0904	L_00937	HI_0805	2.25016	-1.60437	0.808598	-0.747428	0.454805	1
sgRNA_0907	dxr	HI_0807	97.5039	-2.53891	0.164954	-9.32932	1.06549e-20	4.87439e-20
sgRNA_0908	frr	HI_0808	203.839	-6.44411	0.326095	-16.6949	1.42848e-62	1.85809e-61
sgRNA_0909	L_00942	HI_0809	167.751	0.119665	0.101417	0	1	1
sgRNA_0910	hslO	HI_0810	332.349	-0.876064	0.0764905	0	1	1
sgRNA_0911	argH	HI_0811	256.713	-0.742533	0.0891187	0	1	1
sgRNA_0912	galU	HI_0812	129.827	-0.00248929	0.119709	0	1	1
sgRNA_0913	L_00946	HI_0813	226.546	-2.71383	0.130578	-13.1249	2.37016e-39	1.89504e-38
sgRNA_0914	alaS	HI_0814	119.815	-7.80137	0.583252	-11.6611	2.01394e-31	1.24479e-30
sgRNA_0915	L_00948	HI_0815	448.337	0.336897	0.0681209	0	1	1
sgRNA_0916	pepP	HI_0816	283.478	-0.182638	0.094729	0	1	1
sgRNA_0917	L_00950	HI_0817	1250.33	-0.486752	0.0414293	0	1	1
sgRNA_0918	galM	HI_0818	740.124	0.113405	0.0551554	0	1	1
sgRNA_0919	galK	HI_0819	446.391	0.250897	0.0630481	0	1	1
sgRNA_0921	L_00954	HI_0821	224.517	-0.230942	0.0918456	0	1	1
sgRNA_0922	mglB	HI_0822	357.294	0.000630093	0.0730454	0	1	1
sgRNA_0923	L_00956	HI_0823	147.979	0.346415	0.114836	0	1	1
sgRNA_0924	L_00957	HI_0824	588.552	0.212397	0.0676035	0	1	1
sgRNA_0925	L_00958	HI_0825	471.136	0.414792	0.0627533	0	1	1
sgRNA_0926	ispZ	HI_0826	655.187	0.318927	0.0680795	0	1	1
sgRNA_0927	L_00960	HI_0827	46.8312	-1.63651	0.233473	-2.72628	0.00640534	0.018701
sgRNA_0928	L_00961	HI_0828	434.658	-0.206623	0.0618728	0	1	1
sgRNA_0929	L_00962	HI_0829	421.354	-1.55624	0.0736637	-7.55113	4.315e-14	1.57016e-13
sgRNA_0930	trpR	HI_0830	210.532	-0.0733347	0.0909325	0	1	1
sgRNA_0932	frdD	HI_0832	298.024	0.299225	0.078034	0	1	1
sgRNA_0933	frdC	HI_0833	133.241	0.170127	0.11693	0	1	1
sgRNA_0934	frdB	HI_0834	163.3	-1.83045	0.132451	-6.26985	3.614e-10	1.19303e-09
sgRNA_0935	frdA	HI_0835	415.111	0.430197	0.0685063	0	1	1
sgRNA_0936	genX	HI_0836	556.002	-2.32969	0.0788219	-16.8695	7.54428e-64	1.04363e-62
sgRNA_0937	cpxR	HI_0837	235.997	0.536312	0.0868727	0	1	1
sgRNA_0938	smpA	HI_0838	76.6066	-7.01927	0.637158	-9.44705	3.48499e-21	1.62851e-20
sgRNA_0941	L_00974	HI_0841	16.3287	0.209633	0.324542	0	1	1
sgRNA_0942	L_00975	HI_0842	338.353	0.18807	0.0741819	0	1	1
sgRNA_0943	mobA	HI_0844	613.856	0.161416	0.0562027	0	1	1
sgRNA_0944	L_00977	HI_0845	292.354	0.312039	0.121615	0	1	1
sgRNA_0945	dsbA	HI_0846	248.362	0.111612	0.0809053	0	1	1
sgRNA_0946	L_00979	HI_0847	125.31	-2.32308	0.144815	-9.13631	6.4622e-20	2.85155e-19
sgRNA_0947	trmA	HI_0848	349.796	-0.403094	0.0717507	0	1	1
sgRNA_0948	L_00981	NA	558.513	-6.45898	0.208526	-26.1788	4.6288e-151	5.37867e-149
sgRNA_0949	L_00982	HI_0850	456.61	-4.98366	0.156019	-25.5331	8.45556e-144	8.66944e-142
sgRNA_0950	mobB	HI_0851	692.13	0.210558	0.0555207	0	1	1
sgRNA_0951	L_00984	HI_0852	354.548	-0.0116207	0.0783103	0	1	1
sgRNA_0952	hbpA	HI_0853	173.857	-3.37629	0.172112	-13.8066	2.32452e-43	2.01574e-42
sgRNA_0953	L_00986	HI_0854	60.6917	-6.32139	0.600089	-8.86767	7.46901e-19	3.17524e-18
sgRNA_0954	L_00987	HI_0855	594.393	-0.773145	0.0615616	0	1	1
sgRNA_0955	polA	HI_0856	296.772	-7.12965	0.33652	-18.2148	3.93638e-74	6.93042e-73
sgRNA_0956	L_00989	HI_0857	360.616	-0.0769569	0.0780008	0	1	1
sgRNA_0961	L_00994	HI_0862	161.532	0.155168	0.10136	0	1	1
sgRNA_0963	typA	HI_0864	99.8497	0.174601	0.137092	0	1	1
sgRNA_0969	obgE	HI_0877	227.473	-8.7641	0.627227	-12.3785	3.41853e-35	2.45206e-34
sgRNA_0970	L_01003	HI_0878	427.78	-0.0485055	0.0668238	0	1	1
sgRNA_0971	L_01004	HI_0879	219.597	-9.10519	0.680758	-11.9061	1.09954e-32	7.25944e-32
sgRNA_0972	rplU	HI_0880	16.1277	-3.57273	0.480714	-5.35189	8.7039e-08	2.77855e-07
sgRNA_0974	L_01007	HI_0882	160.312	-0.116206	0.109813	0	1	1
sgRNA_0975	L_01008	HI_0883	270.218	-6.09499	0.247176	-20.6128	2.10748e-94	5.6513e-93
sgRNA_0976	arcA	HI_0884	211.056	-0.612111	0.0922383	0	1	1
sgRNA_0977	dsbD	HI_0885	513.175	0.199797	0.0600883	0	1	1
sgRNA_0980	purD	HI_0888	358.599	0.177804	0.0751363	0	1	1
sgRNA_0983	coaE	HI_0890	148.945	-1.64928	0.133367	-4.86837	1.12521e-06	3.54015e-06
sgRNA_0984	L_01018	HI_0890	127.764	-1.55645	0.12084	-4.60482	4.12822e-06	1.28491e-05
sgRNA_0985	rhlB	HI_0892	479.734	-0.369657	0.0631163	0	1	1
sgRNA_0987	L_01021	NA	1071.79	-0.468882	0.0479505	0	1	1
sgRNA_0989	L_01023	HI_0896	430.907	-0.479423	0.0712946	0	1	1
sgRNA_0994	nudH	HI_0901	189.894	-8.52966	0.627778	-11.9942	3.81309e-33	2.56611e-32
sgRNA_0996	lgt	HI_0904	166.615	-3.29483	0.147317	-15.5775	1.03532e-54	1.14212e-53
sgRNA_0998	L_01032	HI_0906	154.867	-0.693026	0.110459	0	1	1
sgRNA_0999	L_01033	HI_0907	409.142	0.0487135	0.0684038	0	1	1
sgRNA_1000	L_01034	HI_0908	269.73	0.172211	0.0776907	0	1	1
sgRNA_1001	secA	HI_0909	52.5474	-6.77705	0.690783	-8.36305	6.11173e-17	2.39927e-16
sgRNA_1002	L_01036	HI_0910	341.204	0.18728	0.0697121	0	1	1
sgRNA_1003	kefBC	HI_0911	377.446	0.16733	0.0720622	0	1	1
sgRNA_1004	L_01038	HI_0912	252.627	0.199125	0.0905166	0	1	1
sgRNA_1005	rpsB	HI_0913	146.829	-5.59318	0.272774	-16.8388	1.26802e-63	1.71331e-62
sgRNA_1006	tsf	HI_0914	136.827	-10.376	1.01666	-9.22239	2.90563e-20	1.30529e-19
sgRNA_1007	lpxD	HI_0915	108.831	0.44955	0.126905	0	1	1
sgRNA_1008	omp26	HI_0916	166.643	-4.95356	0.225274	-17.55	5.94594e-69	9.33673e-68
sgRNA_1009	yaeT	HI_0917	23.3475	-6.41302	0.847763	-6.38506	1.7133e-10	5.66657e-10
sgRNA_1010	L_01044	HI_0918	1099.1	-0.882564	0.0502496	0	1	1
sgRNA_1011	cdsA	HI_0919	346.618	-10.0749	0.744533	-12.1888	3.56767e-34	2.49737e-33
sgRNA_1012	uppS	HI_0920	245.669	-11.1019	1.01587	-9.94411	2.67562e-23	1.33246e-22
sgRNA_1013	L_01047	HI_0921	38.3457	-8.4073	1.02534	-7.2242	5.04058e-13	1.75714e-12
sgRNA_1015	holA	HI_0923	430.06	-0.522772	0.0632626	0	1	1
sgRNA_1016	L_01050	NA	183.45	-8.44635	0.627756	-11.8619	1.86786e-32	1.21935e-31
sgRNA_1017	glyS	HI_0924	176.353	-7.28575	0.442294	-14.2117	7.75137e-46	7.14849e-45
sgRNA_1019	L_01053	HI_0925	77.6622	-7.53568	0.686467	-9.52076	1.7192e-21	8.1208e-21
sgRNA_1020	L_01054	HI_0926	191.639	-8.47262	0.627623	-11.9062	1.09847e-32	7.25944e-32
sgRNA_1021	L_01055	HI_0927	39.4556	-7.91703	0.934475	-7.40205	1.34097e-13	4.77978e-13
sgRNA_1024	L_01058	HI_0930	691.641	-0.670704	0.0661154	0	1	1
sgRNA_1025	L_01059	HI_0931	211.653	0.287259	0.0854657	0	1	1
sgRNA_1026	eno	HI_0932	183.441	-3.92137	0.156117	-18.7128	3.89736e-78	7.71942e-77
sgRNA_1027	L_01061	HI_0933	114.575	0.326735	0.319451	0	1	1
sgRNA_1028	L_01062	HI_0934	540.777	0.215161	0.0655115	0	1	1
sgRNA_1029	dsbE2	HI_0935	417.041	0.384177	0.064914	0	1	1
sgRNA_1030	nrfE	HI_0936	488.989	0.360619	0.0666744	0	1	1
sgRNA_1033	L_01067	HI_0939	755.862	0.0545913	0.0615763	0	1	1
sgRNA_1035	L_01069	HI_0941	148.216	-1.31232	0.117954	-2.64782	0.00810123	0.0236128
sgRNA_1037	L_01071	HI_0943	265.48	-2.50167	0.107513	-13.9674	2.46527e-44	2.17018e-43
sgRNA_1039	degS	HI_0945	115.672	-0.0420144	0.126827	0	1	1
sgRNA_1040	mutM	HI_0946	41.3054	0.451732	0.203129	0	1	1
sgRNA_1041	ddc	HI_0946.1	441.389	0.297661	0.0632688	0	1	1
sgRNA_1042	L_01076	HI_0947	429.347	0.320454	0.0680384	0	1	1
sgRNA_1043	L_01077	HI_0948	152.639	-0.732911	0.103383	0	1	1
sgRNA_1044	dat	HI_0949	83.6558	0.320181	0.135038	0	1	1
sgRNA_1045	L_01079	HI_0950	158.214	-9.88863	0.92719	-9.58663	9.10059e-22	4.33397e-21
sgRNA_1046	rpmB	HI_0951	8.49864	-5.82431	1.07435	-4.49045	7.10733e-06	2.19258e-05
sgRNA_1048	dfp	HI_0953	179.632	-0.402894	0.0993778	0	1	1
sgRNA_1052	crp	HI_0957	139.905	0.291345	0.107396	0	1	1
sgRNA_1055	L_01089	HI_0960	325.301	-0.0870984	0.0719234	0	1	1
sgRNA_1056	L_01090	HI_0961	303.773	0.156128	0.0806613	0	1	1
sgRNA_1057	ileS	HI_0962	26.4303	-7.89307	1.02885	-6.69976	2.08767e-11	7.05195e-11
sgRNA_1060	rpsT	HI_0965	104.452	-5.36518	0.321465	-13.579	5.33336e-42	4.42669e-41
sgRNA_1061	L_01095	HI_0966	315.185	-4.96926	0.16212	-24.4835	2.21448e-132	1.60827e-130
sgRNA_1064	aroQ	HI_0970	125.349	-4.68601	0.244846	-15.0544	3.22984e-51	3.37102e-50
sgRNA_1068	panF	HI_0975	265.941	-6.55646	0.280312	-19.8224	1.90802e-87	4.61901e-86
sgRNA_1069	L_01103	HI_0976	49.5146	0.326128	0.18348	0	1	1
sgRNA_1073	smpB	HI_0981	115.863	-1.94533	0.139672	-6.76819	1.30406e-11	4.43075e-11
sgRNA_1074	L_01108	HI_0982	74.4684	-3.75841	0.218498	-12.6244	1.54885e-36	1.1343e-35
sgRNA_1075	L_01109	HI_0983	391.891	-1.30922	0.0742577	-4.16418	3.12467e-05	9.5215e-05
sgRNA_1077	smf	HI_0985	24.7248	0.451072	0.268623	0	1	1
sgRNA_1082	iga1	HI_0990	910.413	0.217074	0.0534233	0	1	1
sgRNA_1084	dnaN	HI_0992	112.378	-9.51157	0.927638	-9.17553	4.49365e-20	2.00318e-19
sgRNA_1085	dnaA	HI_0993	101.203	-5.5131	0.317871	-14.1979	9.44257e-46	8.66232e-45
sgRNA_1086	rpmH	HI_0994	341.919	-0.199308	0.0771639	0	1	1
sgRNA_1088	L_01122	HI_0996	515.911	-0.290431	0.0848085	0	1	1
sgRNA_1089	L_01123	HI_0998	23.9552	-7.61346	1.0332	-6.40098	1.54384e-10	5.11582e-10
sgRNA_1090	rnpA	HI_0999	145.117	-6.09282	0.343318	-14.8341	8.81335e-50	8.87958e-49
sgRNA_1092	yidC	HI_1001	9.65543	-6.56827	1.05144	-5.29584	1.18471e-07	3.77506e-07
sgRNA_1095	L_01129	HI_1005	260.803	0.103189	0.0824703	0	1	1
sgRNA_1100	thiP	HI_1020	465.539	0.0904148	0.0709368	0	1	1
sgRNA_1102	L_01136	HI_1022	498.048	0.427642	0.0620073	0	1	1
sgRNA_1103	L_01137	HI_1023	138.476	-5.58828	0.266	-17.2492	1.13556e-66	1.67736e-65
sgRNA_1105	L_01139	HI_1034	956.5	0.299282	0.0438066	0	1	1
sgRNA_1107	L_01141	HI_1036	46.4219	-0.412521	0.205342	0	1	1
sgRNA_1112	L_01146	HI_1043	220.193	-0.124864	0.0872034	0	1	1
sgRNA_1113	L_01147	HI_1044	344.4	0.231946	0.0705819	0	1	1
sgRNA_1114	dmsC	HI_1045	864.092	0.222994	0.0510656	0	1	1
sgRNA_1115	dmsB	HI_1046	65.497	0.307787	0.156274	0	1	1
sgRNA_1116	L_01150	HI_1047	412.049	0.122037	0.0738478	0	1	1
sgRNA_1119	L_01153	HI_1050	502.306	-2.42786	0.0815852	-17.5015	1.39506e-68	2.17106e-67
sgRNA_1120	L_01154	HI_1051	324.264	0.143696	0.0716091	0	1	1
sgRNA_1121	L_01155	HI_1052	62.6476	0.399974	0.172849	0	1	1
sgRNA_1122	L_01156	HI_1053	180.701	-0.517163	0.0969428	0	1	1
sgRNA_1127	mod	HI_1058	237.552	0.382155	0.0848794	0	1	1
sgRNA_1129	lpxB	HI_1060	131.603	-8.28015	0.683276	-10.6548	1.65655e-26	8.99494e-26
sgRNA_1132	L_01166	HI_1064	239.596	-0.28451	0.0907771	0	1	1
sgRNA_1133	pyrH	HI_1065	254.908	-6.69406	0.333757	-17.0605	2.92221e-65	4.14099e-64
sgRNA_1134	nrfD	HI_1066	233.667	0.123776	0.0839141	0	1	1
sgRNA_1135	L_01169	HI_1067	429.613	0.152391	0.0663952	0	1	1
sgRNA_1137	nrfA	HI_1069	390.904	-0.795298	0.117701	0	1	1
sgRNA_1138	L_01172	HI_1070	227.616	0.200001	0.0992475	0	1	1
sgRNA_1140	L_01174	HI_1074	560.532	0.312221	0.0643163	0	1	1
sgRNA_1143	cyoA	HI_1076	300.801	-8.15695	0.46007	-15.5562	1.44324e-54	1.57223e-53
sgRNA_1146	L_01180	HI_1078	389.392	0.411894	0.0703728	0	1	1
sgRNA_1147	L_01181	HI_1079	1365.58	0.388967	0.048446	0	1	1
sgRNA_1148	L_01182	HI_1080	237.512	-5.60534	0.218621	-21.0654	1.65238e-98	4.88153e-97
sgRNA_1149	murA	HI_1081	49.2054	-7.34685	0.937095	-6.7729	1.26225e-11	4.29706e-11
sgRNA_1155	L_01189	HI_1087	9.67593	0.580873	0.382955	0	1	1
sgRNA_1156	sodA	HI_1088	0
sgRNA_1157	ccmA	HI_1089	94.7235	0.191924	0.141617	0	1	1
sgRNA_1160	ccmD	HI_1092	142.285	0.147547	0.108694	0	1	1
sgRNA_1161	ccmE	HI_1093	245.607	0.221231	0.086	0	1	1
sgRNA_1162	ccmF	HI_1094	116.2	0.613311	0.126365	0	1	1
sgRNA_1165	L_01199	HI_1096	783.874	0.103049	0.0538812	0	1	1
sgRNA_1167	L_01201	HI_1099	447.754	0.0324072	0.0701069	0	1	1
sgRNA_1168	ligN	HI_1100	290.387	-3.99891	0.143856	-20.8467	1.63473e-96	4.4521e-95
sgRNA_1169	zipA	HI_1101	77.8887	-8.58841	0.931039	-8.15047	3.62506e-16	1.39481e-15
sgRNA_1171	cysK	HI_1103	133.018	-2.99914	0.17423	-11.4741	1.7801e-30	1.0699e-29
sgRNA_1174	L_01208	HI_1105	287.153	-0.542283	0.0972087	0	1	1
sgRNA_1175	xylR	HI_1106	297.535	0.33878	0.0799331	0	1	1
sgRNA_1176	L_01210	HI_1107	282.252	0.284358	0.0774731	0	1	1
sgRNA_1178	xylA	HI_1112	482.943	0.0843908	0.0639877	0	1	1
sgRNA_1179	xylB	HI_1113	275.466	-0.905007	0.085408	0	1	1
sgRNA_1183	comM	HI_1117	447.162	0.351161	0.0664699	0	1	1
sgRNA_1184	engB	HI_1118	277.507	-6.73486	0.290233	-19.7595	6.64432e-87	1.58644e-85
sgRNA_1185	L_01219	HI_1119	154.102	-2.32717	0.123903	-10.7113	9.00486e-27	4.95125e-26
sgRNA_1186	L_01220	HI_1120	629.373	0.190045	0.0568226	0	1	1
sgRNA_1187	oppD	HI_1121	184.333	0.271194	0.0990182	0	1	1
sgRNA_1188	oppC	HI_1122	196.239	0.165011	0.0960031	0	1	1
sgRNA_1189	oppB	HI_1123	752.169	0.248464	0.051344	0	1	1
sgRNA_1191	talB	HI_1125	192.704	-2.47392	0.106355	-13.8585	1.12946e-43	9.84326e-43
sgRNA_1192	L_01226	HI_1126.1	602.568	-0.199035	0.051999	0	1	1
sgRNA_1194	mraW	HI_1130	471.749	-6.7309	0.235992	-24.2844	2.8688e-130	1.9232e-128
sgRNA_1195	ftsL	HI_1131	175.837	-6.95902	0.410374	-14.5209	8.92816e-48	8.59767e-47
sgRNA_1196	ftsI	HI_1132	95.2708	-2.15081	0.15715	-7.32303	2.42437e-13	8.5367e-13
sgRNA_1197	murE	HI_1133	113.294	-5.49051	0.37856	-11.8621	1.86283e-32	1.21935e-31
sgRNA_1200	murD	HI_1136	155.028	-3.45212	0.177683	-13.8005	2.52957e-43	2.18269e-42
sgRNA_1201	ftsW	HI_1137	193.573	-7.89038	0.581934	-11.8405	2.41061e-32	1.5678e-31
sgRNA_1202	murG	HI_1138	86.8545	-6.51146	0.588236	-9.36947	7.28977e-21	3.37031e-20
sgRNA_1203	murC	HI_1139	118.052	-6.79853	0.489844	-11.8375	2.49747e-32	1.61825e-31
sgRNA_1204	ddlB	HI_1140	161.303	-6.32035	0.431109	-12.3411	5.44218e-35	3.87172e-34
sgRNA_1205	ftsQ	HI_1141	228.536	-4.32468	0.180188	-18.4512	5.1034e-76	9.56477e-75
sgRNA_1206	ftsA	HI_1142	197.729	-5.62238	0.282035	-16.3894	2.27803e-60	2.7962e-59
sgRNA_1207	L_01241	HI_1143	3.3293	-4.88981	1.14273	-3.40397	0.000664129	0.00196533
sgRNA_1209	pheA	HI_1145	377.076	0.211319	0.0719312	0	1	1
sgRNA_1214	L_01248	HI_1150	206.958	-10.332	0.926814	-10.0689	7.57916e-24	3.80705e-23
sgRNA_1215	L_01249	HI_1151	181.065	-9.56195	0.826524	-10.359	3.80942e-25	1.97028e-24
sgRNA_1219	nrdG	HI_1155	968.455	0.238102	0.0496655	0	1	1
sgRNA_1220	cydC	HI_1156	295.964	-2.71657	0.20643	-8.3155	9.13691e-17	3.56278e-16
sgRNA_1221	cydD	HI_1157	279.642	0.153212	0.0851379	0	1	1
sgRNA_1222	trxB	HI_1158	0
sgRNA_1223	L_01257	NA	0
sgRNA_1224	hemH	HI_1160	20.9651	-0.148005	0.274708	0	1	1
sgRNA_1228	L_01262	HI_1165	141.517	-0.884667	0.11155	0	1	1
sgRNA_1229	L_01263	HI_1166	171.797	0.267309	0.101692	0	1	1
sgRNA_1232	L_01266	HI_1169	794.824	-1.47018	0.0660797	-7.11538	1.11604e-12	3.85962e-12
sgRNA_1233	L_01267	HI_1170	858.873	0.245313	0.0513788	0	1	1
sgRNA_1235	metX_1	HI_1172	103.114	-7.26105	0.547681	-11.4319	2.89574e-30	1.72852e-29
sgRNA_1236	sprT	HI_1173	102.758	0.162689	0.120026	0	1	1
sgRNA_1240	artQ	HI_1178	167.838	-7.51778	0.485298	-13.4305	4.00854e-41	3.28023e-40
sgRNA_1245	dppF	HI_1184	53.1585	-4.87099	0.480412	-8.05765	7.77733e-16	2.97932e-15
sgRNA_1246	dppD	HI_1185	335.084	-4.68203	0.172814	-21.3063	9.91393e-101	3.14181e-99
sgRNA_1247	dppC	HI_1186	264.951	-4.88641	0.216796	-17.9266	7.3171e-72	1.21464e-70
sgRNA_1248	dppB	HI_1187	247.667	-4.99653	0.211947	-18.8562	2.61125e-79	5.41835e-78
sgRNA_1250	L_01284	HI_1189	501.72	0.140167	0.0625042	0	1	1
sgRNA_1251	L_01285	HI_1190	173.575	-0.0414921	0.0978455	0	1	1
sgRNA_1252	queC	HI_1191	276.884	-0.0688816	0.078158	0	1	1
sgRNA_1253	ilvE	HI_1193	108.205	-0.754979	0.179596	0	1	1
sgRNA_1254	L_01289	HI_1194	574.367	-1.1421	0.0654826	-2.17008	0.030001	0.0855838
sgRNA_1255	L_01290	HI_1195	130.938	0.118007	0.121902	0	1	1
sgRNA_1257	sucD	HI_1197	116.169	-0.0905541	0.11598	0	1	1
sgRNA_1258	L_01293	HI_1198	79.4084	-3.85754	0.255656	-11.1773	5.26717e-29	3.06022e-28
sgRNA_1259	rluB	HI_1199	244.776	-3.80287	0.148837	-18.8318	4.14807e-79	8.40707e-78
sgRNA_1260	cysB	HI_1200	302.955	-3.33409	0.125976	-18.5281	1.22509e-76	2.37258e-75
sgRNA_1261	L_01296	HI_1201	56.8747	0.0508939	0.173279	0	1	1
sgRNA_1263	pta	HI_1203	269.438	-5.71336	0.219489	-21.4742	2.71119e-102	8.91625e-101
sgRNA_1267	purF	HI_1207	390.406	0.272431	0.076498	0	1	1
sgRNA_1270	mdh	HI_1210	230.03	-0.169266	0.0849163	0	1	1
sgRNA_1273	dsbC	HI_1213	639.024	-0.87062	0.0656232	0	1	1
sgRNA_1278	L_01313	HI_1218	248.157	-0.827923	0.100682	0	1	1
sgRNA_1279	cmk_1	HI_1646	56.7609	-9.0926	1.02257	-7.91401	2.49232e-15	9.42324e-15
sgRNA_1282	sapZ	HI_1643	875.601	0.436724	0.0602576	0	1	1
sgRNA_1283	L_01318	HI_1642	401.491	-0.553605	0.0688379	0	1	1
sgRNA_1284	sapD	HI_1641	534.059	-0.140049	0.0616225	0	1	1
sgRNA_1285	sapC	HI_1640	23.9815	-2.43909	0.340924	-4.22114	2.43072e-05	7.44595e-05
sgRNA_1286	sapB	HI_1639	782.178	-0.79781	0.0548334	0	1	1
sgRNA_1287	L_01322	HI_1638	145.374	-1.49414	0.117952	-4.18931	2.79809e-05	8.54129e-05
sgRNA_1289	ppc	HI_1636	368.262	0.381448	0.0752594	0	1	1
sgRNA_1290	purR	HI_1635	400.988	-0.884527	0.0737723	0	1	1
sgRNA_1291	L_01326	HI_1634	413.701	-0.478945	0.0718879	0	1	1
sgRNA_1292	L_01327	HI_1633	403.742	0.11447	0.0625297	0	1	1
sgRNA_1294	L_01330	NA	31.6575	-8.4196	1.02573	-7.23352	4.70648e-13	1.64397e-12
sgRNA_1295	L_01331	NA	66.7479	-8.12152	0.831019	-8.56963	1.03821e-17	4.19861e-17
sgRNA_1302	L_01339	HI_1623	376.87	0.123178	0.0868031	0	1	1
sgRNA_1303	L_01340	HI_1624	376.434	-2.51209	0.0899245	-16.8151	1.8909e-63	2.53526e-62
sgRNA_1305	cbiM	HI_1621	508.656	-0.611876	0.0603866	0	1	1
sgRNA_1308	aspC	HI_1617	52.3628	0.415407	0.166056	0	1	1
sgRNA_1309	purK	HI_1616	302.314	-5.40011	0.187917	-23.4152	2.99158e-121	1.62948e-119
sgRNA_1313	pepN	HI_1614	173.843	0.375862	0.116254	0	1	1
sgRNA_1314	ribE	HI_1613	392.008	-7.68322	0.354572	-18.8487	3.0105e-79	6.17329e-78
sgRNA_1315	norM	HI_1612	387.201	-3.5987	0.112836	-23.0309	2.28853e-117	9.97225e-116
sgRNA_1317	L_01354	HI_1610	45.7626	-6.17701	0.595723	-8.6903	3.6149e-18	1.48603e-17
sgRNA_1318	L_01355	HI_1609	66.6831	-8.70676	0.931718	-8.27156	1.32222e-16	5.13279e-16
sgRNA_1320	lolB	HI_1607	92.7089	-7.5361	0.685594	-9.53348	1.52094e-21	7.20382e-21
sgRNA_1321	cca	HI_1606	145.091	-4.26735	0.20391	-16.0235	8.75445e-58	1.01727e-56
sgRNA_1322	L_01359	HI_1605	311.266	-3.04942	0.111811	-18.3293	4.83067e-75	8.59169e-74
sgRNA_1325	L_01362	HI_1602	603.824	0.243123	0.0605942	0	1	1
sgRNA_1327	L_01364	HI_1600	887.278	0.334393	0.0506871	0	1	1
sgRNA_1328	L_01365	HI_1599,HI_1600	390.293	0.346344	0.0731058	0	1	1
sgRNA_1333	L_01371	HI_1598	285.462	0.165783	0.0768061	0	1	1
sgRNA_1337	lolA_2	HI_1591	438.09	-4.04406	0.112591	-27.0364	5.51434e-161	8.00959e-159
sgRNA_1341	aroA	HI_1589	95.3573	-3.94183	0.202002	-14.5634	4.80007e-48	4.67403e-47
sgRNA_1342	purU	HI_1588	143.129	-1.15772	0.114559	-1.37679	0.168576	0.470878
sgRNA_1343	L_01381	HI_1587	313.535	0.0845946	0.0831799	0	1	1
sgRNA_1344	L_01382	HI_1586	161.312	-4.81903	0.211816	-18.0299	1.13445e-72	1.93858e-71
sgRNA_1345	L_01383	HI_1585	171.085	-0.997236	0.0953829	0	1	1
sgRNA_1348	L_01386	HI_1582	484.059	-0.503929	0.0622043	0	1	1
sgRNA_1354	dnaB	HI_1574	546.26	-9.48207	0.507887	-16.7007	1.29517e-62	1.69735e-61
sgRNA_1355	pykA	HI_1573	86.2678	-5.98782	0.386485	-12.9056	4.18428e-38	3.1848e-37
sgRNA_1356	L_01394	NA	24.5017	0.482095	0.267075	0	1	1
sgRNA_1427	L_01466	HI_1572	358.045	-0.911138	0.0775961	0	1	1
sgRNA_1429	gpA	NA	370.792	-0.0408912	0.0684296	0	1	1
sgRNA_1430	L_01469	NA	335.599	0.203104	0.0722207	0	1	1
sgRNA_1431	L_01470	HI_1563	195.411	-5.5968	0.240197	-19.1377	1.22636e-81	2.67193e-80
sgRNA_1438	prfA	HI_1561	242.685	-6.54642	0.308485	-17.9796	2.81638e-72	4.76597e-71
sgRNA_1440	hemK	HI_1559	104.716	-1.38842	0.139459	-2.78518	0.00534985	0.0156719
sgRNA_1441	L_01481	HI_1558	92.7693	-2.87677	0.186446	-10.066	7.80849e-24	3.91097e-23
sgRNA_1442	kdsA	HI_1557	190.699	-0.298691	0.0950704	0	1	1
sgRNA_1443	L_01483	HI_1556	355.005	-5.10988	0.188331	-21.8226	1.41531e-105	4.83702e-104
sgRNA_1444	lolC	HI_1555	478.25	-0.921356	0.080909	0	1	1
sgRNA_1445	bioA	HI_1554	306.907	-0.292109	0.0789162	0	1	1
sgRNA_1446	L_01486	HI_1553	180.76	0.236061	0.0973595	0	1	1
sgRNA_1449	bioD-B	HI_1550	213.442	0.1313	0.0946701	0	1	1
sgRNA_1451	lolE	HI_1548	369.936	0.318406	0.0802028	0	1	1
sgRNA_1452	aroG	HI_1547	472.569	-0.191366	0.0637387	0	1	1
sgRNA_1453	impA	HI_1546	354.971	0.0265089	0.071472	0	1	1
sgRNA_1454	L_01494	HI_1545	795.546	0.128407	0.0489108	0	1	1
sgRNA_1456	L_01496	HI_1543	268.712	0.220187	0.0800859	0	1	1
sgRNA_1458	L_01498	HI_1541	235.296	0.217027	0.0890736	0	1	1
sgRNA_1461	licB	HI_1538	482.502	0.233352	0.0666814	0	1	1
sgRNA_1464	L_01504	HI_1533	75.1817	-5.35134	0.360198	-12.0804	1.3405e-33	9.23512e-33
sgRNA_1468	parC	HI_1529	443.193	-8.02919	0.375631	-18.713	3.87751e-78	7.71942e-77
sgRNA_1469	parE	HI_1528	255.778	-8.30584	0.510031	-14.3243	1.54274e-46	1.43797e-45
sgRNA_1470	L_01510	HI_1527	439.393	-7.2971	0.287395	-21.911	2.04137e-106	7.11623e-105
sgRNA_1471	rfaE	HI_1526	369.279	0.0562047	0.0705208	0	1	1
sgRNA_1476	asnS	HI_1302	336.218	-8.65887	0.509558	-15.0304	4.63982e-51	4.78533e-50
sgRNA_1478	nusB	HI_1304	630.645	-2.56876	0.132647	-11.8266	2.84578e-32	1.8236e-31
sgRNA_1479	L_01519	HI_1305	375.707	-1.51943	0.0741621	-7.00401	2.48739e-12	8.5345e-12
sgRNA_1481	L_01521	HI_1307	391.372	0.042521	0.0690847	0	1	1
sgRNA_1483	L_01523	HI_1309	658.253	-0.278597	0.0606869	0	1	1
sgRNA_1485	L_01525	HI_1311	180.728	-7.42513	0.463385	-13.8657	1.02292e-43	8.95958e-43
sgRNA_1486	pheT	HI_1312	19.9703	-7.7137	1.03115	-6.51088	7.47094e-11	2.49461e-10
sgRNA_1487	himA	HI_1313	151.781	-1.83109	0.118558	-7.01	2.38323e-12	8.19323e-12
sgRNA_1488	L_01528	HI_1314	64.9734	0.319371	0.16462	0	1	1
sgRNA_1501	infC	HI_1318	89.0546	-8.00668	0.749017	-9.3545	8.39936e-21	3.85266e-20
sgRNA_1502	rpmI	HI_1319	31.6667	-8.46278	1.0253	-7.2786	3.37301e-13	1.18531e-12
sgRNA_1503	L_01543	HI_1320	136.501	-9.13301	0.827063	-9.83361	8.0672e-23	3.93869e-22
sgRNA_1507	L_01547	HI_1324	360.903	0.236318	0.0712346	0	1	1
sgRNA_1509	L_01549	HI_1326	163.592	0.337401	0.111205	0	1	1
sgRNA_1512	L_01552	HI_1328.1,HI_1329	876.9	0.259743	0.0506717	0	1	1
sgRNA_1514	greA	HI_1331	36.1471	-0.510127	0.205316	0	1	1
sgRNA_1515	rrmJ	HI_1333	710.391	0.358358	0.0592502	0	1	1
sgRNA_1517	L_01557	HI_1335	156.234	-6.32731	0.343871	-15.4922	3.91835e-54	4.18999e-53
sgRNA_1522	L_01562	HI_1462	212.055	-0.359146	0.0849775	0	1	1
sgRNA_1524	L_01564	NA	249.808	0.257728	0.0796077	0	1	1
sgRNA_1527	L_01567	HI_1454	517.129	0.341262	0.0585229	0	1	1
sgRNA_1528	L_01568	HI_1453	273.776	0.25228	0.0862768	0	1	1
sgRNA_1529	L_01569	HI_1450	121.947	-0.0438121	0.116617	0	1	1
sgRNA_1531	moeA	HI_1448	775.314	-0.317347	0.0544096	0	1	1
sgRNA_1532	folE	HI_1447	72.1745	-1.6866	0.173357	-3.96059	7.47653e-05	0.000226636
sgRNA_1536	rplM	HI_1443	39.5688	-6.6565	0.696648	-8.1196	4.67737e-16	1.79574e-15
sgRNA_1537	rpsI	HI_1442	11.4491	-6.95587	1.04461	-5.70151	1.18753e-08	3.83307e-08
sgRNA_1539	sspB	HI_1440	405.417	-0.918758	0.0719906	0	1	1
sgRNA_1542	xseB	HI_1437	48.5846	-7.71713	0.83694	-8.02581	1.00855e-15	3.8382e-15
sgRNA_1544	L_01584	HI_1436	494.373	-0.238921	0.0658082	0	1	1
sgRNA_1546	cspD	HI_1434.1	394.382	0.22933	0.0665294	0	1	1
sgRNA_1547	L_01588	HI_1434	758.143	0.253978	0.055147	0	1	1
sgRNA_1548	usg	HI_1433	40.6619	-0.797528	0.232781	0	1	1
sgRNA_1549	L_01590	HI_1432	109.369	0.437516	0.116466	0	1	1
sgRNA_1550	L_01591	HI_1431	637.801	0.0709543	0.0561964	0	1	1
sgRNA_1552	purM	HI_1429	487.939	0.333684	0.0606143	0	1	1
sgRNA_1553	purN	HI_1428	96.6886	0.317294	0.134827	0	1	1
sgRNA_1555	uspE	HI_1426	224.075	0.287387	0.0907879	0	1	1
sgRNA_1556	fnr	HI_1425	462.765	0.0730732	0.0642111	0	1	1
sgRNA_1557	L_01599	NA	67.9047	0.0663628	0.17294	0	1	1
sgRNA_1559	L_01601	HI_1423	367.534	0.222803	0.0761675	0	1	1
sgRNA_1560	L_01602	HI_1422	74.3194	-0.168532	0.148693	0	1	1
sgRNA_1582	L_01624	NA	307.945	0.268488	0.0778368	0	1	1
sgRNA_1583	L_01625	HI_1416	342.322	-0.051577	0.0783724	0	1	1
sgRNA_1584	L_01626	HI_1415,HI_1416	143.116	0.285107	0.113572	0	1	1
sgRNA_1585	L_01627	HI_1414	27.2149	0.10872	0.240107	0	1	1
sgRNA_1587	L_01629	HI_1411	253.972	0.126432	0.0839584	0	1	1
sgRNA_1589	L_01631	HI_1409	48.0909	0.220427	0.19167	0	1	1
sgRNA_1592	pyrD	HI_1401	326.844	0.332289	0.0766142	0	1	1
sgRNA_1593	trpH	HI_1400	306.547	0.242359	0.0760398	0	1	1
sgRNA_1594	L_01636	HI_1399	800.331	0.448453	0.0589944	0	1	1
sgRNA_1598	holC	HI_1397	141.913	-7.29632	0.485681	-12.9639	1.96025e-38	1.51182e-37
sgRNA_1599	L_01642	HI_1395	80.7542	-6.90806	0.551921	-10.7045	9.69017e-27	5.31131e-26
sgRNA_1600	L_01643	HI_1394	75.6014	-7.86998	0.752007	-9.13553	6.50872e-20	2.86482e-19
sgRNA_1602	L_01645	HI_1391	38.6382	-8.49703	1.02332	-7.32616	2.36843e-13	8.35662e-13
sgRNA_1605	trpC	HI_1389.1	482.617	0.215957	0.0667764	0	1	1
sgRNA_1608	trpG	HI_1388	204.145	0.132158	0.0887771	0	1	1
sgRNA_1609	trpE	HI_1387	267.143	0.0858945	0.0828826	0	1	1
sgRNA_1611	ftnB	HI_1385	228.202	0.481421	0.0853478	0	1	1
sgRNA_1612	ftnA	HI_1384	166.965	0.534098	0.108606	0	1	1
sgRNA_1614	pstC	HI_1382	85.7592	0.257084	0.132431	0	1	1
sgRNA_1615	pstA	HI_1381	436.633	0.193594	0.0697951	0	1	1
sgRNA_1616	pstB	HI_1380	264.462	0.308122	0.0832167	0	1	1
sgRNA_1617	phoB	HI_1379	183.363	-0.130415	0.0993242	0	1	1
sgRNA_1618	phoR	HI_1378	573.374	-0.282085	0.108912	0	1	1
sgRNA_1619	sbcB	HI_1377	195.405	0.195938	0.0938948	0	1	1
sgRNA_1620	L_01663	HI_1376	98.4491	-3.56575	0.211694	-12.1201	8.2661e-34	5.71739e-33
sgRNA_1621	L_01664	HI_1375	487.368	0.174109	0.0697172	0	1	1
sgRNA_1626	L_01669	HI_1372	236.49	-5.06738	0.206114	-19.7337	1.10798e-86	2.60975e-85
sgRNA_1633	L_01676	HI_1367	139.939	-8.00734	0.582195	-12.0361	2.29605e-33	1.55721e-32
sgRNA_1634	acpD	HI_1366	554.872	0.299378	0.0570821	0	1	1
sgRNA_1635	topA	HI_1365	37.4944	-8.66613	1.02297	-7.49403	6.67927e-14	2.41035e-13
sgRNA_1637	pntB	HI_1363	49.0168	-0.122472	0.167192	0	1	1
sgRNA_1638	L_01681	HI_1362	272.615	0.405559	0.0816158	0	1	1
sgRNA_1639	glgP	HI_1361	877.517	0.247224	0.0473911	0	1	1
sgRNA_1640	glgA	HI_1360	111.108	0.0806474	0.127003	0	1	1
sgRNA_1641	glgC	HI_1359	72.2034	0.104983	0.153111	0	1	1
sgRNA_1642	L_01685	HI_1358	337.549	0.214159	0.0787231	0	1	1
sgRNA_1644	malQ	HI_1356	488.097	0.325881	0.064996	0	1	1
sgRNA_1646	L_01689	HI_1354	154.239	-8.47773	0.681225	-10.9769	4.93654e-28	2.80273e-27
sgRNA_1647	cafA	HI_1353	272.552	-0.542816	0.0878659	0	1	1
sgRNA_1648	putP	HI_1352	162.339	-0.254499	0.11414	0	1	1
sgRNA_1649	L_01692	HI_1351	289.866	0.383731	0.0727262	0	1	1
sgRNA_1650	cdd	HI_1350	497.689	0.24439	0.0637799	0	1	1
sgRNA_1651	L_01694	HI_1349	316.522	0.297365	0.0757475	0	1	1
sgRNA_1652	pepT	HI_1348	28.6798	0.217365	0.233482	0	1	1
sgRNA_1654	L_01697	HI_1346	214.541	-1.5794	0.101433	-5.71213	1.11572e-08	3.60799e-08
sgRNA_1655	L_01698	HI_1345	302.159	-2.18786	0.108541	-10.9439	7.10921e-28	3.99721e-27
sgRNA_1656	potD1_2	HI_1344	199.461	0.0243393	0.0920851	0	1	1
sgRNA_1657	uupA	HI_1300	455.86	-1.27074	0.0791332	-3.4213	0.000623228	0.00184743
sgRNA_1658	L_01701	HI_1299	449.433	-1.32548	0.0720412	-4.51801	6.24242e-06	1.9326e-05
sgRNA_1659	L_01702	HI_1298	583.313	0.0790791	0.0564453	0	1	1
sgRNA_1660	L_01703	HI_1297	939.299	0.345623	0.046559	0	1	1
sgRNA_1661	L_01704	HI_1296	486.708	-0.0551231	0.067082	0	1	1
sgRNA_1663	L_01706	HI_1293	45.2901	0.22561	0.194407	0	1	1
sgRNA_1667	truB	HI_1289	306.415	-0.185613	0.0788873	0	1	1
sgRNA_1668	rbfA	HI_1288	195.797	-1.89378	0.104657	-8.54004	1.3417e-17	5.38842e-17
sgRNA_1672	L_01715	HI_1285	489.427	0.255219	0.0621001	0	1	1
sgRNA_1673	infB	HI_1284	105.795	-9.25085	0.928563	-8.88561	6.35699e-19	2.7091e-18
sgRNA_1676	L_01719	NA	84.0354	-5.89201	0.39852	-12.2754	1.22715e-34	8.69481e-34
sgRNA_1677	ssrA	NA	201.732	-1.52146	0.107183	-4.86509	1.14407e-06	3.59299e-06
sgRNA_1714	L_01757	HI_1279	129.613	0.294688	0.108539	0	1	1
sgRNA_1715	L_01758	HI_1278	465.873	0.276039	0.0684336	0	1	1
sgRNA_1716	mrp	HI_1277	419.823	-1.74494	0.0796068	-9.35774	8.14624e-21	3.74641e-20
sgRNA_1717	L_01760	HI_1276	108.31	-10.0006	1.01753	-8.84558	9.10543e-19	3.8428e-18
sgRNA_1719	L_01762	HI_1274	492.903	-0.14341	0.0670864	0	1	1
sgRNA_1723	L_01766	HI_1264	418.123	-7.70544	0.345584	-19.4032	7.24907e-84	1.61989e-82
sgRNA_1724	metX_2	HI_1263	762.417	0.367359	0.0589984	0	1	1
sgRNA_1725	sanA	HI_1262	260.53	-0.0549198	0.0863949	0	1	1
sgRNA_1726	folC	HI_1261	37.9243	-1.69585	0.225764	-3.08219	0.00205486	0.00607056
sgRNA_1727	accD	HI_1260	474.044	-8.38938	0.389636	-18.9648	3.3305e-80	7.16675e-79
sgRNA_1729	mfd	HI_1258	227.061	-0.969662	0.0945079	0	1	1
sgRNA_1730	L_01773	HI_1257	13.0318	-0.0225772	0.331054	0	1	1
sgRNA_1732	L_01775	HI_1253	0.995717	1.2867	1.44121	0.198927	0.84232	1
sgRNA_1733	L_01776	HI_1252	398.505	-0.383297	0.0671444	0	1	1
sgRNA_1734	L_01777	HI_1251	399.006	0.166885	0.0672672	0	1	1
sgRNA_1735	L_01778	HI_1250	386.593	0.607687	0.153725	0	1	1
sgRNA_1736	L_01779	HI_1249	619.37	0.299807	0.0663381	0	1	1
sgRNA_1743	bcr	HI_1242	1026.11	0.230837	0.0508811	0	1	1
sgRNA_1744	proA_1	HI_1241	847.078	0.228824	0.0512558	0	1	1
sgRNA_1745	L_01789	HI_1240	219.707	0.456049	0.0919717	0	1	1
sgRNA_1747	L_01791	HI_1238	125.118	-7.51705	0.546269	-11.9301	8.24648e-33	5.48611e-32
sgRNA_1748	dnaK	HI_1237	579.394	-1.08156	0.0658597	-1.23841	0.215563	0.600203
sgRNA_1750	mgsA	HI_1234	782.465	0.25369	0.0543226	0	1	1
sgRNA_1751	aceE	HI_1233	101.891	-8.20955	0.748368	-9.63369	5.76201e-22	2.75156e-21
sgRNA_1753	L_01797	HI_1231	36.2964	-7.68156	0.935671	-7.14092	9.27059e-13	3.21245e-12
sgRNA_1755	dnaX	HI_1229	184.78	-8.81073	0.681148	-11.467	1.93212e-30	1.15728e-29
sgRNA_1760	L_01804	HI_1224	911.679	0.051801	0.0529258	0	1	1
sgRNA_1761	L_01805	HI_1223	57.7354	-8.39111	0.932094	-7.92957	2.19903e-15	8.33242e-15
sgRNA_1762	L_01806	HI_1222	367.5	-4.26998	0.13003	-25.1479	1.48897e-139	1.23584e-137
sgRNA_1764	rpsA	HI_1220	42.781	-7.9545	0.934667	-7.44062	1.00216e-13	3.5868e-13
sgRNA_1766	L_01810	HI_1647	468.738	0.288265	0.063858	0	1	1
sgRNA_1767	pdxT	HI_1648	449.8	0.363528	0.0697349	0	1	1
sgRNA_1769	nlpC	HI_1652	503.855	0.250194	0.0642975	0	1	1
sgRNA_1771	L_01815	HI_1654	275.655	-0.0827476	0.0849211	0	1	1
sgRNA_1773	L_01817	HI_1656	186.15	0.0400494	0.0977419	0	1	1
sgRNA_1775	L_01819	HI_1658	183.834	0.158391	0.0954888	0	1	1
sgRNA_1776	nrdA	HI_1659	320.687	-10.9871	0.925607	-10.7898	3.84802e-27	2.12924e-26
sgRNA_1777	nrdB	HI_1660	237.479	-3.83763	0.138092	-20.5488	7.88819e-94	2.07044e-92
sgRNA_1778	sucB	HI_1661	132.682	-0.0856924	0.108374	0	1	1
sgRNA_1779	sucA	HI_1662	2.53628	-0.234266	0.891262	0	1	1
sgRNA_1781	L_01825	HI_1664	1136.52	1.05501	0.0571564	0.962518	0.335789	0.926077
sgRNA_1782	L_01826	HI_1666	446.26	0.123025	0.0662014	0	1	1
sgRNA_1783	L_01827	HI_1667	316.135	0.323883	0.0753593	0	1	1
sgRNA_1784	prc	HI_1668	245.981	0.0897746	0.0892997	0	1	1
sgRNA_1785	proQ	HI_1670	221.513	-0.482185	0.0953932	0	1	1
sgRNA_1786	L_01830	NA	226.855	-4.45064	0.169012	-20.4165	1.19269e-92	3.05716e-91
sgRNA_1788	L_01832	HI_1672	35.8057	0.384949	0.211566	0	1	1
sgRNA_1789	moaE	HI_1673	859.721	0.382687	0.0488918	0	1	1
sgRNA_1790	moaD	HI_1674	174.682	0.00439998	0.104849	0	1	1
sgRNA_1793	L_01837	HI_1677	448.037	0.338082	0.0612241	0	1	1
sgRNA_1799	L_01844	HI_1680	438.33	-0.458588	0.072894	0	1	1
sgRNA_1800	L_01845	HI_1681	99.3204	0.207759	0.128858	0	1	1
sgRNA_1801	sohB	HI_1682	506.455	0.437463	0.0637916	0	1	1
sgRNA_1802	L_01847	HI_1683	216.415	-8.08949	0.546701	-12.9678	1.86386e-38	1.44387e-37
sgRNA_1804	L_01849	HI_1685	69.2863	-4.18073	0.29981	-10.6092	2.70194e-26	1.44907e-25
sgRNA_1806	rnfG	HI_1687	548.403	-5.75457	0.168668	-28.1889	8.00693e-175	1.39561e-172
sgRNA_1809	L_01854	HI_1690	247.414	0.202231	0.0832212	0	1	1
sgRNA_1810	modC	HI_1691	372.853	0.319663	0.0717515	0	1	1
sgRNA_1815	lsgE	HI_1696	796.435	-0.499282	0.0573232	0	1	1
sgRNA_1819	L_01864	HI_1700	513.675	-0.660397	0.0731587	0	1	1
sgRNA_1822	L_01867	HI_1702	302.763	0.142257	0.0784982	0	1	1
sgRNA_1823	L_01868	HI_1703,HI_1704	272.474	-7.87403	0.440202	-15.6156	5.69665e-55	6.32437e-54
sgRNA_1824	L_01869	HI_1704	265.387	-8.28019	0.486484	-14.9649	1.24461e-50	1.27609e-49
sgRNA_1825	pepA	HI_1705	574.527	-0.834324	0.0605795	0	1	1
sgRNA_1826	L_01871	HI_1706	342.954	0.224633	0.0721115	0	1	1
sgRNA_1827	qseC	HI_1707	692.234	0.289273	0.0551428	0	1	1
sgRNA_1838	wecA	HI_1716	123.564	0.195612	0.124556	0	1	1
sgRNA_1840	map	HI_1722	292.434	-1.14601	0.0844567	-1.7288	0.0838458	0.235715
sgRNA_1841	L_01887	HI_1723	148.204	-7.24747	0.486374	-12.845	9.17495e-38	6.95302e-37
sgRNA_1842	L_01888	HI_1723,HI_1724	90.5517	-4.82657	0.307888	-12.4285	1.83147e-35	1.31911e-34
sgRNA_1844	purC	HI_1726	417.307	-7.69613	0.318347	-21.0341	3.2009e-98	9.29861e-97
sgRNA_1846	L_01892	HI_1728	551.95	0.0304688	0.0688514	0	1	1
sgRNA_1849	L_01895	HI_1731	469.41	0.146085	0.0709154	0	1	1
sgRNA_1850	rnb	HI_1733	523.462	0.0840786	0.0596877	0	1	1
sgRNA_1855	L_01901	HI_1738	707.651	0.313608	0.0617526	0	1	1
sgRNA_1856	metR	HI_1739	409.421	0.563571	0.0690775	0	1	1
sgRNA_1858	murI	HI_1739.2	240.87	-6.17366	0.313792	-16.4876	4.50729e-61	5.73446e-60
sgRNA_1859	recG	HI_1740	469.338	-2.17867	0.0811534	-14.524	8.54255e-48	8.27203e-47
sgRNA_1860	spoT	NA	145.766	-7.39923	0.543821	-11.7672	5.76338e-32	3.62656e-31
sgRNA_1861	rpoZ	HI_1742	373.204	-5.25104	0.179027	-23.7453	1.22933e-124	7.93604e-123
sgRNA_1862	gmk	HI_1743	62.8223	-8.48978	0.931384	-8.04157	8.86958e-16	3.39028e-15
sgRNA_1866	L_00010	HI_0984	85.3314	0.205338	0.145544	0	1	1
sgRNA_1867	L_00014	HI_0980	181.879	-1.55664	0.109681	-5.07506	3.87373e-07	1.22317e-06
sgRNA_1869	L_00016	HI_0978	483.688	-7.61998	0.311101	-21.2792	1.76932e-100	5.41041e-99
sgRNA_1874	L_00027	HI_0964	506.498	-6.5187	0.268571	-20.5484	7.95865e-94	2.07044e-92
sgRNA_1875	ribF	HI_0963	164.987	-3.84242	0.172553	-16.4727	5.76019e-61	7.27537e-60
sgRNA_1876	nagZ	HI_0959	646.273	0.36587	0.0546275	0	1	1
sgRNA_1878	slmA	HI_0955	240.158	0.204709	0.0846003	0	1	1
sgRNA_1884	L_00091	HI_0902	197.046	0.00693339	0.0916165	0	1	1
sgRNA_1886	folA	HI_0899	42.2759	-0.266982	0.19172	0	1	1
sgRNA_1887	emrA	HI_0898	487.501	0.0128389	0.0597619	0	1	1
sgRNA_1890	L_00107	HI_0887	142.683	0.246496	0.1162	0	1	1
sgRNA_1891	L_00108	HI_0886	136.047	-0.647932	0.126353	0	1	1
sgRNA_1893	ispB	HI_0881	226.165	-3.71809	0.147641	-18.4101	1.09092e-75	2.00155e-74
sgRNA_1905	L_00221	HI_0767	160.814	-0.45736	0.105778	0	1	1
sgRNA_1907	L_00232	HI_0758	37.7594	-7.95638	0.934835	-7.44129	9.97078e-14	3.57594e-13
sgRNA_1909	recQ	HI_0728	212.702	-1.05016	0.0908114	-0.552398	0.580676	1
sgRNA_1912	glpG	HI_0618	252.937	-2.84482	0.117605	-15.6866	1.86744e-55	2.0865e-54
sgRNA_1913	rluA	HI_0617	586.459	0.103411	0.0562547	0	1	1
sgRNA_1917	yafQ	HI_0711	541.901	-0.419301	0.0633994	0	1	1
sgRNA_1922	glpC	HI_0683	161.006	-4.14233	0.186487	-16.8501	1.04741e-63	1.42627e-62
sgRNA_1923	L_00364	NA,NA	417.073	-0.234406	0.0728158	0	1	1
sgRNA_1924	hgpB	HI_0661	407.031	0.25145	0.0706128	0	1	1
sgRNA_1925	L_00367	HI_0658	573.934	-0.092605	0.0587858	0	1	1
sgRNA_1926	L_00376	HI_0650	378.676	-5.11992	0.155442	-26.5045	8.60453e-155	1.07126e-152
sgRNA_1944	L_00442	HI_0575	31.3534	-6.35339	0.76188	-7.02655	2.11702e-12	7.29243e-12
sgRNA_1945	fkbY	HI_0574	268.317	-5.06024	0.223535	-18.1638	9.98777e-74	1.72363e-72
sgRNA_1946	gph	HI_0565	431.421	-0.14652	0.061657	0	1	1
sgRNA_1948	devB	HI_0557	6.63571	-0.866116	0.568321	0	1	1
sgRNA_1949	L_00463	HI_0552	1037.19	-0.236343	0.0514824	0	1	1
sgRNA_1950	apaH	HI_0551	656.804	-0.880833	0.0659083	0	1	1
sgRNA_1953	rplI	HI_0544	0
sgRNA_1959	rne	HI_0413	568.815	-0.287094	0.0570573	0	1	1
sgRNA_1961	znuC	HI_0408	357.241	-5.26747	0.181218	-23.5487	1.293e-122	7.77136e-121
sgRNA_1969	pth	HI_0394	256.979	-5.449	0.222898	-19.9598	1.23266e-88	3.05965e-87
sgRNA_1970	L_00616	HI_0393	323.513	-0.712504	0.0762096	0	1	1
sgRNA_1973	L_00620	HI_0389	287.399	-1.195	0.0834033	-2.33805	0.0193845	0.0558466
sgRNA_2034	L_00718	HI_0365	686.09	0.112182	0.0548506	0	1	1
sgRNA_2040	L_00791	HI_0290	292.241	0.230031	0.0783662	0	1	1
sgRNA_2041	mtr	HI_0287	395.907	-1.78604	0.0823656	-9.54335	1.38295e-21	6.56807e-21
sgRNA_2043	narQ	HI_0267	380.817	-2.63851	0.100672	-16.2758	1.46651e-59	1.77509e-58
sgRNA_2046	opsX	HI_0261	581.078	-1.60485	0.0767486	-7.8809	3.25019e-15	1.22621e-14
sgRNA_2049	hap	HI_0247	598.053	-0.00178166	0.0539113	0	1	1
sgRNA_2052	L_00843	HI_0241	197.331	-10.1997	0.927203	-9.92203	3.33888e-23	1.65803e-22
sgRNA_2055	hsdM2	HI_0215	456.498	0.298121	0.0665985	0	1	1
sgRNA_2064	L_00941	HI_0148	245.839	0.198227	0.0860756	0	1	1
sgRNA_2068	L_00949	HI_0140	367.841	0.0578613	0.0661335	0	1	1
sgRNA_2074	L_00981	HI_r01,HI_r04,HI_r16,HI_r15,HI_r12,NA,HI_r09	115.507	-8.20782	0.683044	-10.5525	4.94714e-26	2.63696e-25
sgRNA_2076	msbA	HI_0060	0
sgRNA_2077	lpxK	HI_0059	115.938	-9.40993	0.92787	-9.06369	1.26106e-19	5.48137e-19
sgRNA_2079	L_01043	HI_0056	133.226	0.0371848	0.11725	0	1	1
sgRNA_2081	rnc	HI_0014	82.8894	-7.40231	0.633211	-10.1109	4.94487e-24	2.49823e-23
sgRNA_2090	nth	HI_1689	373.741	0.162351	0.0689919	0	1	1
sgRNA_2096	moaA	HI_1676	236.541	0.40036	0.0842517	0	1	1
sgRNA_2098	L_01182	HI_1671	756.512	0.235635	0.0532687	0	1	1
sgRNA_2099	L_01189	HI_1663	86.5473	0.151375	0.158693	0	1	1
sgRNA_2101	L_01197	HI_1655	270.427	0.384104	0.0838786	0	1	1
sgRNA_2102	tldD	HI_1653	329.799	0.0819878	0.0785459	0	1	1
sgRNA_2105	mao2	HI_1245	246.799	0.151706	0.0877456	0	1	1
sgRNA_2106	L_01230	HI_1246	201.493	-0.0325933	0.0959602	0	1	1
sgRNA_2107	L_01231	HI_1247	913.065	-0.473738	0.0473481	0	1	1
sgRNA_2125	L_01342	HI_1369	170.567	-7.6546	0.5115	-13.01	1.07391e-38	8.39384e-38
sgRNA_2140	L_01413	NA	365.766	-0.326842	0.071574	0	1	1
sgRNA_2143	bioD-A	HI_1445	389.655	0.32615	0.0721956	0	1	1
sgRNA_2150	L_01453	HI_1459	148.8	0.0206061	0.111228	0	1	1
sgRNA_2152	L_01457	HI_1462.2,HI_1338	440.182	0.173126	0.0654767	0	1	1
sgRNA_2156	dacB	HI_1330	308.932	0.124293	0.0772059	0	1	1
sgRNA_2157	rpS15-B	HI_1328	97.2756	-9.22029	0.929283	-8.84584	9.08414e-19	3.8428e-18
sgRNA_2158	fabA	HI_1325	181.283	-0.450202	0.117844	0	1	1
sgRNA_2161	gltS	HI_1530	45.8544	-3.19646	0.280238	-7.83784	4.58357e-15	1.7181e-14
sgRNA_2162	rimK	HI_1531	257.805	0.135226	0.0832684	0	1	1
sgRNA_2171	alr	HI_1575	75.1416	-3.85868	0.302578	-9.44775	3.46188e-21	1.62206e-20
sgRNA_2173	L_01555	HI_1579	423.296	0.24176	0.0665201	0	1	1
sgRNA_2175	argS	HI_1583	234.453	-6.29191	0.271709	-19.4764	1.74175e-84	3.94268e-83
sgRNA_2181	L_01616	HI_1637	189.585	-1.23612	0.107707	-2.19227	0.0283604	0.0810363
sgRNA_2182	truA	HI_1644	236.076	0.351939	0.0972668	0	1	1
sgRNA_2185	pfs	HI_1216	351.611	0.268753	0.0789678	0	1	1
sgRNA_2189	L_01662	HI_1181	160.583	0.149932	0.117314	0	1	1
sgRNA_2190	artP	HI_1180	148.467	-8.26818	0.633425	-11.4744	1.77383e-30	1.06982e-29
sgRNA_2192	L_01678	HI_1164	290.17	0.802013	0.0844473	0	1	1
sgRNA_2194	L_01687	HI_1154	143.501	-0.786144	0.109627	0	1	1
sgRNA_2195	L_01692	HI_1149	255.258	-5.06229	0.171723	-23.656	1.0241e-123	6.37504e-122
sgRNA_2197	ptsN	HI_1147	205.205	-0.0400447	0.09076	0	1	1
sgRNA_2198	L_01695	HI_1146	0
sgRNA_2200	mraZ	HI_1129	29.1	-6.62656	0.839896	-6.69912	2.09682e-11	7.06916e-11
sgRNA_2201	L_01732	HI_1104	248.176	0.17933	0.0965698	0	1	1
sgRNA_2209	L_01790	HI_1042	457.628	0.287545	0.0630168	0	1	1
sgRNA_2214	L_01795	HI_1037	634.846	-1.14294	0.0815819	-1.7521	0.0797567	0.224581
sgRNA_2215	lspA	HI_1006	173.525	-8.11419	0.581377	-12.2368	1.97696e-34	1.38945e-33
sgRNA_2219	L_00001	HI_0582	48.5322	-1.86403	0.205728	-4.19985	2.67092e-05	8.1674e-05
sgRNA_2222	greB	HI_0569	160.13	-0.308851	0.102098	0	1	1
sgRNA_2223	L_00024	HI_0559.1	159.117	0.189521	0.102041	0	1	1
sgRNA_2234	L_00056	HI_0521	408.937	0.181469	0.0682796	0	1	1
sgRNA_2235	rbsR	HI_0506	81.836	0.224466	0.138936	0	1	1
sgRNA_2236	rbsD	HI_0501	166.956	0.257915	0.104004	0	1	1
sgRNA_2240	L_00093	HI_0479	301.79	-1.33835	0.0852692	-3.96801	7.24767e-05	0.000220082
sgRNA_2246	rpiA	HI_0464	313.336	-1.70071	0.0769458	-9.10657	8.50298e-20	3.71446e-19
sgRNA_2252	L_00122	HI_0450	424.739	0.205546	0.0640339	0	1	1
sgRNA_2255	L_00132	HI_0441	146.118	-0.354339	0.114082	0	1	1
sgRNA_2256	comE	HI_0435	372.991	0.301581	0.0672366	0	1	1
sgRNA_2261	mutH	HI_0403	989.918	0.32535	0.044305	0	1	1
sgRNA_2270	L_00216	HI_0358	187.797	0.174287	0.104188	0	1	1
sgRNA_2273	galE	HI_0351	83.0244	0.237969	0.144944	0	1	1
sgRNA_2274	relA	HI_0334	149.32	-2.21336	0.132878	-9.1314	6.76208e-20	2.96884e-19
sgRNA_2277	L_00246	HI_0326	119.135	-0.651183	0.136807	0	1	1
sgRNA_2278	gloA	HI_0323	227.508	-1.25539	0.101526	-2.51554	0.0118851	0.0345261
sgRNA_2282	xerD	HI_0309	805.886	-0.964074	0.0598605	0	1	1
sgRNA_2283	corC	HI_0301	749.568	-0.695462	0.0556745	0	1	1
sgRNA_2300	L_00337	HI_0246	180.971	0.000625095	0.110166	0	1	1
sgRNA_2311	prlC	HI_0214	703.98	0.0778896	0.0617357	0	1	1
sgRNA_2312	L_00378	HI_0211	382.209	-1.33791	0.0861548	-3.92215	8.77623e-05	0.000265112
sgRNA_2313	nadN	HI_0206	0
sgRNA_2314	selD	HI_0200	307.737	0.255005	0.0757982	0	1	1
sgRNA_2317	L_00393	HI_0195.1	147.904	-2.62685	0.137077	-11.8682	1.73217e-32	1.13931e-31
sgRNA_2318	menE	HI_0194	63.2893	-0.309223	0.170194	0	1	1
sgRNA_2320	L_00406	HI_0183	248.267	0.156115	0.0905611	0	1	1
sgRNA_2321	L_00407	HI_0182	512.49	-0.0123469	0.0598098	0	1	1
sgRNA_2322	L_00414	HI_0175	122.472	0.0233254	0.127864	0	1	1
sgRNA_2324	L_00416	HI_0173	81.3634	-0.559226	0.156706	0	1	1
sgRNA_2325	apbE	HI_0172	556.035	-0.979738	0.0599825	0	1	1
sgRNA_2326	nqrA	HI_0164	53.0919	-1.50595	0.17864	-2.83222	0.00462258	0.0135642
sgRNA_2329	L_00441	HI_0146	685.591	-1.19062	0.0647364	-2.94462	0.00323349	0.00953634
sgRNA_2337	L_00459	HI_0131	266.058	0.166545	0.085129	0	1	1
sgRNA_2342	L_00476	HI_0116	255.378	-0.546196	0.089187	0	1	1
sgRNA_2352	L_00501	HI_0099	23.3354	0.508646	0.268423	0	1	1
sgRNA_2354	L_00506	HI_0094	255.076	0.197058	0.0824371	0	1	1
sgRNA_2355	L_00508	HI_0092	162.863	0.138965	0.100217	0	1	1
sgRNA_2356	thrC	HI_0087	70.6958	-4.44135	0.291763	-11.795	4.1417e-32	2.61557e-31
sgRNA_2415	glnE	HI_0069	854.673	-4.62904	0.0950269	-38.1896	0	0
sgRNA_2416	miaA	HI_0068	328.867	-2.36854	0.0993491	-13.7751	3.59915e-43	3.09031e-42
sgRNA_2417	mutL	HI_0067	252.253	-1.25453	0.0927098	-2.74541	0.00604345	0.017674
sgRNA_2418	L_00641	HI_0065	174.48	-8.23416	0.627936	-11.5205	1.03974e-30	6.29261e-30
sgRNA_2421	L_00672	HI_0035	0
sgRNA_2422	mrdA	HI_0032	301.99	-2.10766	0.102267	-10.831	2.45421e-27	1.36232e-26
sgRNA_2423	ung	HI_0018	967.009	0.191339	0.051084	0	1	1
sgRNA_2428	L_00703	HI_0005	179.228	0.228218	0.0970457	0	1	1
sgRNA_2433	L_00723	HI_1737	394.373	0.300374	0.0680651	0	1	1
sgRNA_2434	prfC	HI_1735	90.664	-5.06327	0.314736	-12.9101	3.94854e-38	3.01856e-37
sgRNA_2438	mrcB	HI_1725	297.447	0.310505	0.0802671	0	1	1
sgRNA_2442	orn	HI_1715	300.996	-2.78475	0.0966868	-18.4591	4.40845e-76	8.3521e-75
sgRNA_2444	ptsH	HI_1713	277.079	0.158299	0.0822123	0	1	1
sgRNA_2445	ptsI	HI_1712	0
sgRNA_2446	L_00748	HI_1710	167.203	-0.522704	0.122099	0	1	1
sgRNA_2448	qseB	HI_1708	424.317	-0.241981	0.0643116	0	1	1
sgRNA_2454	modA	HI_1693	284.121	-2.36168	0.100262	-13.5812	5.17945e-42	4.31951e-41
sgRNA_2458	L_00774	HI_1684	319.912	-8.84871	0.579549	-13.5428	8.74123e-42	7.18677e-41
sgRNA_2461	L_00783	HI_1675	234.555	-0.862011	0.0928349	0	1	1
sgRNA_2467	ihfB	HI_1221	318.295	-7.50138	0.356989	-18.2117	4.16936e-74	7.2672e-73
sgRNA_2469	L_00817	HI_1225.1	685.467	-0.6352	0.0716267	0	1	1
sgRNA_2470	uraA	HI_1227	226.32	0.281251	0.0903907	0	1	1
sgRNA_2472	proA_1	HI_1239	195.479	0.444304	0.0947935	0	1	1
sgRNA_2474	L_00834	HI_1244	186.687	0.275618	0.105092	0	1	1
sgRNA_2476	L_00854	HI_1265	67.4822	0.0735858	0.155915	0	1	1
sgRNA_2477	L_00856	HI_1273	505.403	0.537598	0.0639701	0	1	1
sgRNA_2478	tehB	HI_1275	174.764	0.385839	0.104493	0	1	1
sgRNA_2484	L_00874	HI_1290	592.879	0.148457	0.0583933	0	1	1
sgRNA_2485	L_00876	HI_1292	85.4131	-0.0132995	0.134968	0	1	1
sgRNA_2499	recD	HI_1322	590.202	-0.0417116	0.0631473	0	1	1
sgRNA_2500	L_00915	HI_1323	178.374	-1.18134	0.10977	-1.65199	0.0985366	0.276124
sgRNA_2501	rpS15-B	HI_1468	188.198	-9.7205	0.825768	-10.5605	4.54365e-26	2.42932e-25
sgRNA_2502	folP	HI_1464,HI_1336	256.085	-3.79416	0.137844	-20.2704	2.34742e-91	5.92979e-90
sgRNA_2503	mrsA	HI_1463,HI_1337	339.54	-0.306487	0.0728834	0	1	1
sgRNA_2504	L_00933	NA	286.715	0.382582	0.0818227	0	1	1
sgRNA_2505	L_00934	HI_1457	879.971	0.532463	0.0551979	0	1	1
sgRNA_2506	L_00935	HI_1456	920.713	0.169924	0.0522457	0	1	1
sgRNA_2509	L_00945	HI_1444	1086.54	-1.84959	0.0488701	-17.3847	1.07749e-67	1.6331e-66
sgRNA_2510	sspA	HI_1441	134.453	-2.17166	0.146295	-8.0089	1.15742e-15	4.39515e-15
sgRNA_2511	dxs	HI_1439	294.311	-8.10238	0.489173	-14.5191	9.16432e-48	8.7766e-47
sgRNA_2523	L_01002	HI_1407	190.595	0.178089	0.0909213	0	1	1
sgRNA_2531	trpD	HI_1389	483.98	-1.14772	0.120486	-1.22605	0.22018	0.61208
sgRNA_2532	L_01016	HI_1388.1	134.459	-0.0294877	0.107852	0	1	1
sgRNA_2536	L_01032	HI_1373	10.9097	-4.68534	0.798105	-4.61761	3.88182e-06	1.21038e-05
sgRNA_2537	L_01034	HI_1371.1	53.1359	-3.94885	0.335542	-8.78834	1.51781e-18	6.32904e-18
sgRNA_2538	tusE	HI_1371	86.0735	-3.25522	0.212004	-10.6376	1.99136e-26	1.07128e-25
sgRNA_2542	L_01051	HI_1355	497.471	0.16692	0.0621024	0	1	1
sgRNA_2550	mnmC	HI_1534	188.655	0.0748	0.0916299	0	1	1
sgRNA_2554	L_01080	HI_1542	8.98802	0.159231	0.443176	0	1	1
sgRNA_2555	L_01082	HI_1544	232.072	-0.215337	0.0963704	0	1	1
sgRNA_2557	lolD	HI_1549	144.721	-5.79108	0.365177	-13.1199	2.53343e-39	2.01633e-38
sgRNA_2559	L_01089	HI_1551	675.972	-0.0633466	0.0543268	0	1	1
sgRNA_2578	lolA_2	HI_1595	314.609	-3.99928	0.135595	-22.1194	2.0544e-108	7.7844e-107
sgRNA_2580	L_01137	HI_1601	550.657	0.281417	0.0580977	0	1	1
sgRNA_2581	L_01139	HI_1603	379.322	-6.31614	0.226181	-23.504	3.7156e-122	2.15876e-120
sgRNA_2592	L_01161	HI_1618	523.733	0.354212	0.0600077	0	1	1
sgRNA_2595	L_01164	HI_1622	322.867	0.171361	0.0709053	0	1	1
sgRNA_2596	L_01167	HI_1625	283.885	0.0589043	0.0792034	0	1	1
sgRNA_2598	L_01169	HI_1627	120.077	0.361867	0.123404	0	1	1
sgRNA_2600	L_01171	HI_1629	285.243	-5.38131	0.190345	-23.0178	3.09542e-117	1.31593e-115
sgRNA_2601	rplY	HI_1630	176.18	-7.7847	0.513248	-13.2192	6.80211e-40	5.46363e-39
sgRNA_2605	fbp	HI_1645	304.252	0.368858	0.0825753	0	1	1
sgRNA_2606	L_01195	HI_1215	362.866	-1.22931	0.0781475	-2.93435	0.00334246	0.00984106
sgRNA_2607	recJ	HI_1214	29.3426	-0.648174	0.239916	0	1	1
sgRNA_2609	L_01199	HI_1211	71.7892	-8.73042	0.929805	-8.31403	9.2506e-17	3.59906e-16
sgRNA_2610	argR	HI_1209	5.60424	-1.2895	0.59104	-0.48982	0.624261	1
sgRNA_2611	sulA	HI_1208	555.385	0.230633	0.0584315	0	1	1
sgRNA_2612	cvpA	HI_1206	188.426	-0.276409	0.0952291	0	1	1
sgRNA_2613	L_01205	HI_1205	267.146	0.190509	0.0811597	0	1	1
sgRNA_2614	ackA	HI_1204	264.895	-7.34037	0.366734	-17.2887	5.71806e-67	8.51845e-66
sgRNA_2615	L_01208	HI_1202	137.556	-0.123211	0.11309	0	1	1
sgRNA_2621	artI	HI_1179	309.535	-2.58054	0.0933184	-16.9371	2.39784e-64	3.37052e-63
sgRNA_2622	artM	HI_1177	430.857	-5.62441	0.166692	-27.7423	2.15948e-169	3.42179e-167
sgRNA_2623	trpG2	HI_1171	240.404	-1.01527	0.0882021	-0.173152	0.862532	1
sgRNA_2624	serC	HI_1167	63.4094	-6.60704	0.636849	-8.80434	1.31626e-18	5.50177e-18
sgRNA_2626	L_01245	HI_1163	385.249	0.286191	0.0675601	0	1	1
sgRNA_2633	lpxC	HI_1144	339.253	-1.68271	0.101151	-6.74947	1.48383e-11	5.03174e-11
sgRNA_2639	deoC	HI_1116	61.8765	-0.108695	0.166435	0	1	1
sgRNA_2640	L_01291	HI_1115	395.419	0.231882	0.0674905	0	1	1
sgRNA_2642	L_01295	HI_1111	694.353	0.194719	0.0574411	0	1	1
sgRNA_2644	L_01297	HI_1109	253.995	-0.725694	0.0929337	0	1	1
sgRNA_2645	aspC2	HI_1108	171.329	-6.70574	0.358787	-15.9028	6.05512e-57	6.89809e-56
sgRNA_2650	L_01315	HI_1091	717.456	-2.21695	0.0620425	-19.6148	1.15663e-85	2.688e-84
sgRNA_2658	rnhB	HI_1059	241.572	0.0751907	0.0906864	0	1	1
sgRNA_2663	L_01357	HI_1048	288.786	0.196784	0.0758141	0	1	1
sgRNA_2665	L_01363	HI_1042	259.893	0.212944	0.0896142	0	1	1
sgRNA_2667	serB	HI_1033	472.186	-9.55769	0.540096	-15.8448	1.52791e-56	1.71816e-55
sgRNA_2668	thiQ	HI_1021	569.113	-0.447982	0.067872	0	1	1
sgRNA_2671	L_01377	HI_1015	84.895	0.110147	0.151306	0	1	1
sgRNA_2672	L_01378	HI_1014	222.626	0.292309	0.0884718	0	1	1
sgRNA_2673	L_01379	HI_1013	472.916	0.327415	0.0631683	0	1	1
sgRNA_2674	L_01380	HI_1012	364.224	-0.231424	0.0707422	0	1	1
sgRNA_2675	L_01381	HI_1011	554.243	0.209575	0.0607382	0	1	1
sgRNA_2676	L_01382	HI_1010	191.165	0.097678	0.0968899	0	1	1
sgRNA_2677	L_01383	HI_1009	194.086	0.446696	0.0970539	0	1	1
sgRNA_2679	ispH	HI_1007	142.521	-8.07514	0.682936	-10.3599	3.77427e-25	1.9579e-24
sgRNA_2683	leuD	HI_0989	572.509	0.213445	0.0579502	0	1	1
sgRNA_2687	L_01416	HI_0974.1	7.43254	-5.23398	1.08913	-3.88749	0.000101285	0.000305431
sgRNA_2688	L_01417	HI_0972	152.439	-10.5467	1.01638	-9.39285	5.83989e-21	2.70716e-20
sgRNA_2689	L_01418	HI_0971	186.216	-10.0943	0.927167	-9.80869	1.03302e-22	5.00152e-22
sgRNA_2690	L_01420	HI_0969	1287.09	-2.64242	0.0571139	-28.7569	7.43124e-182	1.43918e-179
sgRNA_2691	L_01421	HI_0968	179.741	-5.34424	0.248926	-17.452	3.32481e-68	5.12845e-67
sgRNA_2694	L_01432	HI_0956	365.479	-0.0377511	0.0714891	0	1	1
sgRNA_2700	pulG	HI_0938	223.64	0.085876	0.0931417	0	1	1
sgRNA_2701	suhB	HI_0937	268.85	-3.92789	0.139585	-20.9757	1.09446e-97	3.1273e-96
sgRNA_2705	L_01460	HI_0929	77.9406	0.161901	0.149414	0	1	1
sgRNA_2712	thyA	HI_0905	196.424	-1.35303	0.0947876	-3.72442	0.000195761	0.000583268
sgRNA_2713	proB	HI_0900	484.388	-0.533677	0.063109	0	1	1
sgRNA_2714	emrB	HI_0897	92.7438	0.235639	0.137513	0	1	1
sgRNA_2715	L_01494	HI_0895	443.645	-0.506246	0.0726463	0	1	1
sgRNA_2716	L_01496	HI_0893	180.317	-0.13854	0.10374	0	1	1
sgRNA_2723	L_01521	HI_0867,HI_0868	108.008	0.226098	0.121933	0	1	1
sgRNA_2725	L_01523	HI_0867	877.215	0.0678595	0.0524881	0	1	1
sgRNA_2726	L_01524	HI_0866	277.543	0.426571	0.0909019	0	1	1
sgRNA_2740	vacB	HI_0861	391.397	0.030981	0.0682204	0	1	1
sgRNA_2741	L_01541	HI_0860	173.657	-3.51559	0.152828	-16.4602	7.08679e-61	8.88653e-60
sgRNA_2742	L_01543	HI_0858	152.627	0.42416	0.105322	0	1	1
sgRNA_2747	mtgA	HI_0831	50.9199	-5.18815	0.460879	-9.08731	1.01517e-19	4.42361e-19
sgRNA_2751	L_01595	HI_0806	209.405	0.217358	0.090779	0	1	1
sgRNA_2753	L_01597	HI_0804	461.893	-0.0732877	0.0619877	0	1	1
sgRNA_2756	L_01644	HI_0760	229.578	-0.208581	0.101536	0	1	1
sgRNA_2758	L_01659	HI_0744	150.07	-1.2696	0.110153	-2.44747	0.0143864	0.0417229
sgRNA_2759	pgmB	NA	221.078	-1.5663	0.0991239	-5.713	1.11001e-08	3.59617e-08
sgRNA_2762	L_01665	HI_0737	235.832	-0.586733	0.101178	0	1	1
sgRNA_2763	L_01666	HI_0736	70.1239	0.346313	0.144844	0	1	1
sgRNA_2811	lppB	HI_0706	1057.66	-0.160142	0.0811569	0	1	1
sgRNA_2817	L_01795	HI_0696	759.271	-0.188634	0.0553431	0	1	1
sgRNA_2819	hel	HI_0693	567.786	-0.376824	0.0609595	0	1	1
sgRNA_2829	L_01824	HI_0666	275.506	0.163849	0.0885033	0	1	1
sgRNA_2836	lgtF	HI_0653	198.417	-8.4336	0.628053	-11.8359	2.54496e-32	1.64291e-31
sgRNA_2843	L_01850	HI_0644	140.108	-0.371948	0.115137	0	1	1
sgRNA_2844	L_01851	HI_0643	487.625	-1.90068	0.0909968	-9.89789	4.25159e-23	2.10526e-22
sgRNA_2847	rseB_1	HI_0630	419.283	0.226808	0.067171	0	1	1
sgRNA_2848	rseB_2	HI_0629	270.41	-1.97537	0.115322	-8.45779	2.72486e-17	1.08187e-16
sgRNA_2852	L_01894	HI_0591	81.2295	0.385817	0.143349	0	1	1
sgRNA_2853	potE	HI_0590	453.645	0.280357	0.069994	0	1	1
sgRNA_2856	L_01898	HI_0588	34.009	0.370899	0.218173	0	1	1
sgRNA_2857	cpdB	HI_0583	124.887	0.360709	0.116165	0	1	1
sgRNA_2864	L_00003	HI_0003	491.443	-1.07762	0.0674404	-1.15099	0.249736	0.692034
sgRNA_2865	rsmC	HI_0012	312.476	0.0932903	0.0864521	0	1	1
sgRNA_2866	L_00018	HI_0017	671.907	0.114775	0.0679703	0	1	1
sgRNA_2867	L_00020	HI_0019	0
sgRNA_2868	L_00037	HI_0036	29.0729	0.43624	0.236424	0	1	1
sgRNA_2869	L_00047	HI_0045	906.297	0.0277846	0.0543261	0	1	1
sgRNA_2870	L_00052	HI_0050	946.891	0.183481	0.0522712	0	1	1
sgRNA_2871	L_00053	HI_0051	473.775	0.199049	0.0752686	0	1	1
sgRNA_2872	uxuR	HI_0054	200.523	-0.882504	0.0983351	0	1	1
sgRNA_2873	L_00059	HI_0057	334.455	-1.06279	0.0778584	-0.806506	0.419951	1
sgRNA_2874	L_00065	HI_0063	213.076	0.083039	0.0869847	0	1	1
sgRNA_2875	recN	HI_0070	469.104	0.402578	0.0675108	0	1	1
sgRNA_2876	grpE	HI_0071	85.4578	-4.23415	0.267755	-12.0787	1.36792e-33	9.38696e-33
sgRNA_2877	L_00075	HI_0073	592.062	0.153841	0.057717	0	1	1
sgRNA_2878	tesB	HI_0076	261.464	-0.514706	0.0847319	0	1	1
sgRNA_2879	L_00079	HI_0077	544.59	0.279724	0.059829	0	1	1
sgRNA_2880	ppiB	HI_0079	129.047	0.282076	0.107805	0	1	1
sgRNA_2881	L_00084	HI_0082	413.742	0.221051	0.0802569	0	1	1
sgRNA_2882	L_00085	HI_0083	389.148	-2.53385	0.0858545	-17.8657	2.1799e-71	3.551e-70
sgRNA_2883	trxA	HI_0084	159.645	0.0388291	0.106185	0	1	1
sgRNA_2884	L_00094	HI_0088	140.801	-3.25204	0.15719	-14.3269	1.48618e-46	1.39269e-45
sgRNA_2885	thrA	HI_0089	75.5309	-6.14939	0.46977	-10.9615	5.85115e-28	3.3005e-27
sgRNA_2886	L_00102	NA	562.898	0.377468	0.0770248	0	1	1
sgRNA_2887	L_00103	HI_0096	82.6441	0.414101	0.15504	0	1	1
sgRNA_2888	hitA	HI_0097	705.401	0.28709	0.0547919	0	1	1
sgRNA_2889	L_00107	HI_0100,HI_0101	105.818	-0.814321	0.127523	0	1	1
sgRNA_2890	dapE	HI_0102	132.446	-4.74578	0.294678	-12.7114	5.11002e-37	3.82265e-36
sgRNA_2891	L_00109	HI_0103	772.109	0.215432	0.0496388	0	1	1
sgRNA_2892	L_00114	HI_0108	456.731	0.151178	0.0620133	0	1	1
sgRNA_2893	L_00126	HI_0116	511.058	0.283251	0.0628089	0	1	1
sgRNA_2894	mltA	HI_0117	22.2517	-0.136988	0.283098	0	1	1
sgRNA_2895	L_00130	HI_0118	93.5006	0.297887	0.143022	0	1	1
sgRNA_2896	L_00140	HI_0125	43.0797	0.204246	0.203757	0	1	1
sgRNA_2897	fbpC	HI_0126	452.416	0.294476	0.0660578	0	1	1
sgRNA_2898	L_00142	NA	169.12	0.313053	0.102604	0	1	1
sgRNA_2899	rnhA	HI_0138	124.394	-4.4137	0.230989	-14.7787	2.011e-49	1.99158e-48
sgRNA_2900	L_00153	HI_0139	121.692	-1.28456	0.143382	-1.98461	0.0471874	0.133736
sgRNA_2901	L_00163	HI_0149	166.341	0.236618	0.106842	0	1	1
sgRNA_2902	dcuB2	HI_0153	358.136	0.150204	0.0714004	0	1	1
sgRNA_2903	fabG	HI_0155	66.5778	-8.48905	0.93286	-8.02805	9.90323e-16	3.7771e-15
sgRNA_2904	L_00174	HI_0159	193.468	-8.23894	0.581926	-12.4396	1.59242e-35	1.1517e-34
sgRNA_2905	L_00187	HI_0174	128.066	-1.98277	0.13744	-7.15053	8.64439e-13	3.00143e-12
sgRNA_2906	L_00191	HI_0178	504.89	0.00671815	0.0648528	0	1	1
sgRNA_2907	L_00197	HI_0184	260.754	0.294166	0.0845423	0	1	1
sgRNA_2908	L_00210	HI_0196	440.325	-0.248898	0.0644316	0	1	1
sgRNA_2909	L_00212	HI_0198	734.713	0.123815	0.0538569	0	1	1
sgRNA_2910	trmD	HI_0202	131.802	-10.52	1.0166	-9.36464	7.63092e-21	3.5187e-20
sgRNA_2911	L_00226	HI_0213	675.491	0.244086	0.0531868	0	1	1
sgRNA_2912	hsdM2_2	HI_0215	463.946	0.542816	0.0711994	0	1	1
sgRNA_2913	hsdM2_3	HI_0215	343.826	0.345978	0.0746834	0	1	1
sgRNA_2914	L_00232	HI_0217	966.034	0.545048	0.0462147	0	1	1
sgRNA_2915	hsdR2_2	HI_0218	745.857	0.371251	0.0547118	0	1	1
sgRNA_2916	arcB_1	HI_0220	387.021	0.314514	0.0660413	0	1	1
sgRNA_2917	arcB_2	HI_0220	94.7033	0.145053	0.138972	0	1	1
sgRNA_2918	L_00245	HI_0221.1	613.262	-1.08459	0.0563801	-1.50043	0.133503	0.373509
sgRNA_2919	L_00246	HI_0222	130.923	-7.31575	0.485936	-12.9971	1.27093e-38	9.88946e-38
sgRNA_2920	L_00252	HI_0228	327.823	0.236951	0.0800928	0	1	1
sgRNA_2921	L_00262	HI_0237	237.96	0.361785	0.085411	0	1	1
sgRNA_2922	L_00268	HI_0244	573.29	0.166234	0.0671186	0	1	1
sgRNA_2923	hap	HI_0247	621.75	-0.0756556	0.056662	0	1	1
sgRNA_2924	L_00275	HI_0251	35.0422	-0.219858	0.209812	0	1	1
sgRNA_2925	dapA	HI_0255	668.655	-5.49819	0.381274	-11.7978	4.00663e-32	2.53947e-31
sgRNA_2926	lgtC	HI_0258	799.692	-1.12828	0.0550961	-2.32828	0.0198971	0.0570406
sgRNA_2927	folB	HI_0265	303.795	0.299486	0.0817974	0	1	1
sgRNA_2928	djlA_1	HI_0270	306.764	0.12563	0.0804198	0	1	1
sgRNA_2929	djlA_2	HI_0271	506.848	0.0365578	0.0585699	0	1	1
sgRNA_2930	L_00306	HI_0276	155.862	0.560201	0.103138	0	1	1
sgRNA_2931	L_00307	HI_0277	227.553	0.2992	0.0893357	0	1	1
sgRNA_2932	L_00308	HI_0278	882.065	0.421017	0.0468386	0	1	1
sgRNA_2933	L_00314	HI_0285	313.866	-7.23258	0.347484	-17.9363	6.13887e-72	1.02885e-70
sgRNA_2934	pilD	HI_0296	357.383	-0.723235	0.0730824	0	1	1
sgRNA_2935	L_00327	HI_0298	179.219	0.154651	0.0994285	0	1	1
sgRNA_2936	pilA	HI_0299	733.585	-0.210064	0.0521367	0	1	1
sgRNA_2937	L_00329	HI_0300	531.089	0.253212	0.0710876	0	1	1
sgRNA_2938	rdgC	HI_0306	511.184	-0.0138474	0.0644858	0	1	1
sgRNA_2939	L_00339	HI_0310	350.209	-0.969509	0.079896	0	1	1
sgRNA_2940	L_00342	HI_0314	177.687	-1.37258	0.105055	-3.54655	0.00039031	0.00115896
sgRNA_2941	L_00354	NA	175.383	0.396247	0.0984582	0	1	1
sgRNA_2942	oapB	HI_0331	432.401	-2.33538	0.0823125	-16.2233	3.4493e-59	4.1463e-58
sgRNA_2943	dgkA	HI_0335	240.9	-4.879	0.185708	-20.8877	6.92995e-97	1.94821e-95
sgRNA_2944	L_00366	HI_0338	193.745	-0.476578	0.104838	0	1	1
sgRNA_2945	napA_2	HI_0344	380.125	0.579849	0.0726097	0	1	1
sgRNA_2946	napG	HI_0345	110.04	0.540819	0.137543	0	1	1
sgRNA_2947	napH	HI_0346	285.747	0.362578	0.0806068	0	1	1
sgRNA_2948	L_00381	HI_0352	316.094	0.0448358	0.0767927	0	1	1
sgRNA_2949	L_00390	HI_0364	346.058	0.30402	0.0751509	0	1	1
sgRNA_2950	pilF	HI_0366	362.988	0.112631	0.0742339	0	1	1
sgRNA_2951	L_00400	HI_0374	99.4391	-9.14823	0.929737	-8.76402	1.8841e-18	7.83768e-18
sgRNA_2952	L_00407	HI_t11	317.297	0.138666	0.0851209	0	1	1
sgRNA_2953	tolB	HI_0382	242.602	0.259316	0.0972865	0	1	1
sgRNA_2954	tolQ	HI_0385	405.89	-5.01272	0.175553	-22.8576	1.22735e-115	5.0935e-114
sgRNA_2955	L_00419	HI_0390	105.003	0.293531	0.137959	0	1	1
sgRNA_2956	L_00420	NA	65.2153	0.263528	0.196263	0	1	1
sgRNA_2957	oatA	HI_0392	177.66	0.440199	0.101753	0	1	1
sgRNA_2958	L_00426	HI_0397	741.501	0.163633	0.0490233	0	1	1
sgRNA_2959	L_00430	HI_0401	330.669	0.412766	0.0768655	0	1	1
sgRNA_2960	L_00431	HI_0402	238.214	0.138741	0.0811641	0	1	1
sgRNA_2961	L_00433	HI_0404	141.968	-8.53914	0.74681	-10.0951	5.80543e-24	2.92453e-23
sgRNA_2962	L_00434	HI_0405	177.403	-7.48446	0.511913	-12.6671	8.99748e-37	6.67345e-36
sgRNA_2963	L_00447	HI_0418	421.91	0.159048	0.0682842	0	1	1
sgRNA_2964	L_00449	HI_0420	265.43	0.363186	0.0841723	0	1	1
sgRNA_2965	L_00450	NA	359.086	0.369275	0.0935653	0	1	1
sgRNA_2966	L_00452	HI_0423	288.62	0.356932	0.0785649	0	1	1
sgRNA_2967	L_00471	HI_0442	478.51	-0.236908	0.0692522	0	1	1
sgRNA_2968	topB	HI_0444	35.3952	-0.253829	0.20562	0	1	1
sgRNA_2969	L_00479	HI_0449	180.434	0.00858252	0.0991623	0	1	1
sgRNA_2970	L_00482	HI_0452	203.996	-2.18194	0.114319	-10.339	4.69509e-25	2.42117e-24
sgRNA_2971	L_00483	HI_0453	206.729	0.17838	0.10088	0	1	1
sgRNA_2972	tmk	HI_0457	69.995	-9.4032	1.02138	-8.22728	1.91508e-16	7.40131e-16
sgRNA_2973	L_00487	HI_0457	56.2112	-7.47565	0.75222	-8.60872	7.38819e-18	3.00879e-17
sgRNA_2974	L_00488	HI_0458	73.6433	0.0363734	0.157567	0	1	1
sgRNA_2975	pyrR	HI_0459	665.893	-0.249598	0.0605909	0	1	1
sgRNA_2976	mazG	HI_0460	185.864	0.448685	0.094263	0	1	1
sgRNA_2977	L_00493	HI_0463	921.751	0.0362227	0.0530766	0	1	1
sgRNA_2978	serA	HI_0465	185	0.178735	0.0859535	0	1	1
sgRNA_2979	L_00497	HI_0467	72.0886	-2.97608	0.216013	-9.14797	5.80159e-20	2.56654e-19
sgRNA_2980	L_00498	NA	589.891	-5.86888	0.166846	-29.1818	3.29851e-187	8.21329e-185
sgRNA_2981	hisD	HI_0469	590.695	0.252721	0.0552149	0	1	1
sgRNA_2982	hisA	HI_0473	45.9423	0.471257	0.189215	0	1	1
sgRNA_2983	L_00519	HI_0488	12.4048	-0.270374	0.37024	0	1	1
sgRNA_2984	L_00522	HI_0494	757.678	0.132122	0.0585762	0	1	1
sgRNA_2985	rmuC	NA	254.883	-1.0903	0.101029	-0.893848	0.371403	1
sgRNA_2986	menA	HI_0509	338.755	-5.33588	0.188026	-23.06	1.16653e-117	5.21349e-116
sgRNA_2987	L_00540	HI_0512	185.114	-5.83596	0.270793	-17.8585	2.48325e-71	4.00768e-70
sgRNA_2988	L_00541	HI_0513	135.911	-7.60003	0.567575	-11.6285	2.953e-31	1.80599e-30
sgRNA_2989	rpoB	HI_0515	347.642	-3.96416	0.120912	-24.5151	1.0205e-132	7.73364e-131
sgRNA_2990	L_00548	HI_0520	76.3931	-0.0950492	0.142841	0	1	1
sgRNA_2991	L_00553	HI_0525	105.792	-7.17635	0.487959	-12.6575	1.01655e-36	7.50779e-36
sgRNA_2992	aspA_2	HI_0534	215.471	-0.0725807	0.0952733	0	1	1
sgRNA_2993	ureG	HI_0536	348.907	0.14475	0.0723122	0	1	1
sgRNA_2994	ureC	HI_0539	155.78	0.431492	0.116567	0	1	1
sgRNA_2995	L_00571	HI_0543	356.376	-0.518665	0.0726861	0	1	1
sgRNA_2996	priB	HI_0546	20.9282	-7.07841	0.943934	-6.43945	1.19907e-10	3.98852e-10
sgRNA_2997	L_00583	HI_0555	455.973	0.055942	0.0651415	0	1	1
sgRNA_2998	L_00584	HI_0556	455.589	-0.812701	0.065917	0	1	1
sgRNA_2999	cysQ	HI_0559	745.243	0.24374	0.0506769	0	1	1
sgRNA_3000	L_00589	HI_0561	174.23	0.161369	0.102377	0	1	1
sgRNA_3001	L_00606	HI_0577	432.266	0.32957	0.0673928	0	1	1
sgRNA_3002	L_00607	HI_0578	133.103	-8.77235	0.746133	-10.4168	2.07738e-25	1.09063e-24
sgRNA_3003	L_00614	HI_0585	537.188	0.0503728	0.0591067	0	1	1
sgRNA_3004	L_00618	HI_0589	110.053	0.314922	0.125011	0	1	1
sgRNA_3005	L_00621	HI_0592	1.12779	2.28209	1.30622	0.981527	0.326333	0.901423
sgRNA_3006	psiE_2	HI_0601.1	348.411	0.341737	0.073006	0	1	1
sgRNA_3007	L_00641	HI_0602.1	518.936	-4.86307	0.125003	-30.9038	1.06301e-209	3.70566e-207
sgRNA_3008	L_00642	HI_0603	563.266	0.137017	0.0622197	0	1	1
sgRNA_3009	fucA	HI_0611	309.884	0.2377	0.0723493	0	1	1
sgRNA_3010	fucR	HI_0615	50.6407	0.261553	0.171916	0	1	1
sgRNA_3011	L_00678	HI_0631	387.452	0.223767	0.0724065	0	1	1
sgRNA_3012	L_00683	HI_0632	179.072	-9.57097	0.82672	-10.3675	3.48703e-25	1.81429e-24
sgRNA_3013	L_00684	HI_0633	365.567	0.297566	0.076985	0	1	1
sgRNA_3014	L_00686	NA	606.103	0.076712	0.0622261	0	1	1
sgRNA_3015	rplL	HI_0641	35.6909	-8.45574	1.02526	-7.27204	3.54102e-13	1.24185e-12
sgRNA_3016	glmU	HI_0642	444.351	0.158639	0.0644665	0	1	1
sgRNA_3017	L_00709	HI_0654	363.559	0.304872	0.0751677	0	1	1
sgRNA_3018	L_00710	HI_0655	33.0938	-0.375847	0.226162	0	1	1
sgRNA_3019	L_00711	HI_0656	146.435	-4.82482	0.236898	-16.1454	1.22317e-58	1.45034e-57
sgRNA_3020	L_00719	HI_0664	111.764	0.131954	0.118106	0	1	1
sgRNA_3021	L_00720	HI_0665	271.809	0.280302	0.0977223	0	1	1
sgRNA_3022	L_00722	HI_0666.1	369.761	-0.0606784	0.0721237	0	1	1
sgRNA_3023	ispF	HI_0671	233.295	-7.8046	0.484031	-14.0582	6.86181e-45	6.10211e-44
sgRNA_3024	ispD	HI_0672	128.848	-4.4163	0.24266	-14.0785	5.1459e-45	4.59964e-44
sgRNA_3025	gpt_1	HI_0674,HI_0692	17.9356	-6.3434	0.955605	-5.59164	2.24931e-08	7.23347e-08
sgRNA_3026	glpE	HI_0679,HI_0680	441.006	0.0949679	0.0800027	0	1	1
sgRNA_3027	L_00743	HI_0687	143.387	-1.60231	0.117627	-5.12051	3.04711e-07	9.65656e-07
sgRNA_3028	L_00744	HI_0688	74.174	0.233368	0.144475	0	1	1
sgRNA_3029	glpQ	HI_0689	377.206	0.262399	0.0703058	0	1	1
sgRNA_3030	L_00750	HI_0694	276.584	0.0126976	0.0784016	0	1	1
sgRNA_3031	L_00753	HI_0698	235.709	-7.51077	0.440825	-14.7695	2.30328e-49	2.26815e-48
sgRNA_3032	truD	HI_0701	15.5871	-1.16501	0.328687	-0.502018	0.615655	1
sgRNA_3033	L_00759	HI_0704	76.489	-8.41744	0.829252	-8.94474	3.72826e-19	1.60453e-18
sgRNA_3034	mutS	HI_0707	722.968	0.280513	0.0526227	0	1	1
sgRNA_3035	selB	HI_0709	68.2316	-5.64206	0.434105	-10.6934	1.09296e-26	5.9719e-26
sgRNA_3036	relB	HI_0710	520.382	-0.0564212	0.0634903	0	1	1
sgRNA_3037	L_00767	HI_0712	339.785	0.29063	0.0772669	0	1	1
sgRNA_3038	L_00771	HI_0716	139.42	-8.4249	0.6831	-10.8694	1.6124e-27	9.00772e-27
sgRNA_3039	nusG	HI_0717	84.5049	-7.87768	0.749618	-9.17492	4.51917e-20	2.00941e-19
sgRNA_3040	sirA	HI_0721	915.761	-7.50857	0.212627	-30.6102	8.95485e-206	2.60138e-203
sgRNA_3041	L_00793	HI_0731	862.528	0.00160224	0.0566868	0	1	1
sgRNA_3042	L_00794	HI_0732	393.48	-0.0397989	0.0733941	0	1	1
sgRNA_3043	lpxH	HI_0735	213.293	0.0302142	0.0896816	0	1	1
sgRNA_3044	dnaE_1	HI_0739	359.586	-9.80486	0.679393	-12.9599	2.06516e-38	1.58572e-37
sgRNA_3045	dnaE_2	HI_0742	246.401	0.348231	0.0809333	0	1	1
sgRNA_3046	L_00808	HI_0745	584.518	-0.506989	0.062968	0	1	1
sgRNA_3047	L_00816	HI_0753	105.063	-0.422982	0.140053	0	1	1
sgRNA_3048	L_00817	HI_0754	329.734	0.0260283	0.0746747	0	1	1
sgRNA_3049	lpsA	HI_0765	607.321	0.0549199	0.0650773	0	1	1
sgRNA_3050	L_00831	HI_0766	206.799	0.0812914	0.0876059	0	1	1
sgRNA_3051	ftsY	HI_0768	163.929	-3.57181	0.157132	-16.3672	3.28076e-60	3.99886e-59
sgRNA_3052	ftsE	HI_0769	35.9003	-7.39132	0.836963	-7.63632	2.23518e-14	8.2366e-14
sgRNA_3053	atoE	HI_0772	165.078	0.346358	0.112111	0	1	1
sgRNA_3054	rplX	HI_0789	136.952	-1.69505	0.135063	-5.1461	2.65957e-07	8.44376e-07
sgRNA_3055	ydeM	HI_0805	216.404	-0.373885	0.0924392	0	1	1
sgRNA_3056	galT	HI_0820	274.762	0.222241	0.0825928	0	1	1
sgRNA_3057	ndpA	HI_0839	463.443	-2.96903	0.0853261	-23.0765	7.96734e-118	3.65449e-116
sgRNA_3058	L_00907	HI_0840	141.436	-5.97363	0.343125	-14.4951	1.3014e-47	1.23953e-46
sgRNA_3059	clpB	HI_0859	15.3146	-0.156492	0.333927	0	1	1
sgRNA_3060	pdxH	HI_0863	398.47	0.0184167	0.0678001	0	1	1
sgRNA_3061	L_00931	HI_0865	51.297	-7.32662	0.835609	-7.57127	3.69589e-14	1.34769e-13
sgRNA_3062	L_00935	HI_0869	322.295	0.367039	0.0719275	0	1	1
sgRNA_3063	L_00936	HI_0871	353.68	0.273758	0.0699429	0	1	1
sgRNA_3064	L_00937	HI_0872	259.382	-0.679717	0.232326	0	1	1
sgRNA_3065	L_00938	HI_0873	655.053	0.167409	0.0693567	0	1	1
sgRNA_3066	rfaL	HI_0874	697.663	0.532547	0.0546226	0	1	1
sgRNA_3067	pepB_1	HI_0875	129.663	0.149589	0.117035	0	1	1
sgRNA_3068	pepB_2	HI_0875	188.339	0.308942	0.100318	0	1	1
sgRNA_3069	ndk	HI_0876	124.027	0.433597	0.119549	0	1	1
sgRNA_3070	glyA	HI_0889	155.43	-8.7499	0.682105	-11.3617	6.48389e-30	3.81805e-29
sgRNA_3071	L_00987	HI_0922	74.9754	-4.9302	0.334773	-11.7399	7.95862e-32	4.95424e-31
sgRNA_3072	hktE	HI_0928	0
sgRNA_3073	L_01006	HI_0940	261.342	-0.0740885	0.0851729	0	1	1
sgRNA_3074	recC	HI_0942	667.238	-0.415072	0.0591713	0	1	1
sgRNA_3075	ribD	HI_0944	141.868	-6.5412	0.407989	-13.5817	5.13946e-42	4.30677e-41
sgRNA_3076	L_01019	HI_0952	298.811	0.431475	0.0870318	0	1	1
sgRNA_3077	dut	HI_0954	592.524	-1.65517	0.0695496	-9.42026	4.49979e-21	2.09709e-20
sgRNA_3078	L_01025	HI_0958	177.475	-4.40296	0.18527	-18.3676	2.38677e-75	4.28881e-74
sgRNA_3079	ileS_1	HI_0962	37.5588	-8.35094	1.02454	-7.17487	7.23755e-13	2.51798e-12
sgRNA_3080	L_01040	HI_0973	642.302	0.0736757	0.0567612	0	1	1
sgRNA_3081	L_01041	HI_0974	121.245	0.2819	0.132967	0	1	1
sgRNA_3082	L_01045	HI_0976.1	137.553	0.26668	0.120363	0	1	1
sgRNA_3083	L_01046	HI_0977	261.846	-0.310481	0.0860573	0	1	1
sgRNA_3084	fis	HI_0979	259.116	-1.4286	0.087275	-4.91096	9.06318e-07	2.85662e-06
sgRNA_3085	L_01055	HI_0986	226.357	0.123401	0.0886031	0	1	1
sgRNA_3086	leuB	HI_0987	0
sgRNA_3087	L_01057	HI_0988	400.318	-0.112778	0.0663589	0	1	1
sgRNA_3088	L_01060	HI_0991	330.261	-6.16994	0.227421	-22.7329	2.11947e-114	8.59126e-113
sgRNA_3089	L_01064	HI_0995	1148.37	-0.246455	0.0478679	0	1	1
sgRNA_3090	L_01066	HI_0997	677.551	0.201107	0.0523257	0	1	1
sgRNA_3091	L_01069	HI_1000	266.694	0.212216	0.121585	0	1	1
sgRNA_3092	L_01071	HI_1002	163.356	-2.80013	0.141761	-12.6984	6.03462e-37	4.49502e-36
sgRNA_3093	ppiD_1	HI_1004	96.7973	0.245162	0.133016	0	1	1
sgRNA_3094	ppiD_2	HI_1004	58.9264	0.637108	0.181279	0	1	1
sgRNA_3095	thiP_1	HI_1008	603.247	0.260056	0.0617384	0	1	1
sgRNA_3096	L_01085	HI_1016	112.567	0.234781	0.13002	0	1	1
sgRNA_3097	L_01086	HI_1017	124.276	-1.5936	0.125272	-4.73844	2.15372e-06	6.73954e-06
sgRNA_3098	L_01087	HI_1018	90.2193	0.214764	0.12995	0	1	1
sgRNA_3099	tbpA	HI_1019	436.192	0.21436	0.065128	0	1	1
sgRNA_3100	L_01093	HI_1024	910.565	0.18814	0.0451365	0	1	1
sgRNA_3101	L_01094	HI_1025	486.764	-1.43087	0.0661317	-6.51537	7.25091e-11	2.42579e-10
sgRNA_3102	L_01095	HI_1026	365.226	0.209095	0.0724056	0	1	1
sgRNA_3103	L_01096	HI_1027	208.073	0.278484	0.0885439	0	1	1
sgRNA_3104	L_01097	HI_1028	169.935	0.189982	0.104419	0	1	1
sgRNA_3105	L_01098	HI_1029	1115.69	0.36849	0.0475406	0	1	1
sgRNA_3106	L_01099	HI_1030	192.913	-3.3738	0.140504	-16.8949	4.90746e-64	6.84297e-63
sgRNA_3107	L_01100	HI_1031	456.541	0.314378	0.0708711	0	1	1
sgRNA_3108	L_01101	HI_1032	383.179	0.0430826	0.0668688	0	1	1
sgRNA_3109	corA	HI_1035	56.5098	-7.93161	0.831365	-8.33763	7.57934e-17	2.96872e-16
sgRNA_3110	L_01107	HI_1038	369.496	-0.818738	0.0810481	0	1	1
sgRNA_3111	L_01108	HI_1040	279.747	0.32652	0.0801674	0	1	1
sgRNA_3112	L_01109	HI_1041	64.0115	-3.35661	0.280338	-8.40632	4.23079e-17	1.66839e-16
sgRNA_3113	L_01122	HI_1054	185.036	0.354204	0.109523	0	1	1
sgRNA_3114	L_01123	HI_1055	106.865	0.340892	0.135401	0	1	1
sgRNA_3115	L_01124	HI_1056	485.28	0.191797	0.0670268	0	1	1
sgRNA_3116	lpxA	HI_1061	448.826	-8.07559	0.354502	-19.9592	1.24633e-88	3.05965e-87
sgRNA_3117	L_01129	HI_1062	285.767	-9.52621	0.679531	-12.5472	4.11864e-36	2.99117e-35
sgRNA_3118	L_01130	HI_1063	515.921	0.334121	0.0599773	0	1	1
sgRNA_3119	nrfB	HI_1068	270.122	0.276724	0.0773867	0	1	1
sgRNA_3120	L_01138	HI_1073	364.12	-0.302375	0.0718024	0	1	1
sgRNA_3121	cyoB	HI_1075	229.255	-8.15326	0.510396	-14.0151	1.26013e-44	1.11493e-43
sgRNA_3122	pyrG	HI_1077	231.381	-0.854915	0.091002	0	1	1
sgRNA_3123	L_01143	HI_1077.1	671.544	0.627029	0.0608542	0	1	1
sgRNA_3124	L_01144	NA	523.763	0.721343	0.0627198	0	1	1
sgRNA_3125	L_01149	HI_1082	567.498	-5.13871	0.164453	-25.1665	9.33202e-140	8.13285e-138
sgRNA_3126	L_01150	HI_1083	353.703	-5.88243	0.324416	-15.0499	3.45784e-51	3.58751e-50
sgRNA_3127	L_01151	HI_1084	312.384	-7.54401	0.379522	-17.2428	1.26832e-66	1.85772e-65
sgRNA_3128	mlaD	HI_1085	423.976	-0.164236	0.0677068	0	1	1
sgRNA_3129	L_01153	HI_1086	570.114	-0.0473388	0.0616857	0	1	1
sgRNA_3130	ccmB	HI_1090	654.731	0.0289071	0.0585715	0	1	1
sgRNA_3131	dsbE	HI_1095	363.623	0.502764	0.0690933	0	1	1
sgRNA_3132	L_01163	HI_1096	253.315	-0.976283	0.102788	0	1	1
sgRNA_3133	cysZ	HI_1102	419.009	0.149697	0.068263	0	1	1
sgRNA_3134	aspC2_1	HI_1108	401.064	-0.14765	0.0683629	0	1	1
sgRNA_3135	L_01177	HI_1110	413.555	-1.00438	0.075267	-0.0582581	0.953543	1
sgRNA_3136	wcaG	HI_1114	307.298	-0.310797	0.0938398	0	1	1
sgRNA_3137	L_01191	HI_1124	776.451	0.255687	0.0559558	0	1	1
sgRNA_3138	L_01194	HI_1126.1,HI_1127	573.865	0.240612	0.0577846	0	1	1
sgRNA_3139	murF	HI_1134	325.775	-6.51999	0.313879	-17.5863	3.13505e-69	4.96763e-68
sgRNA_3140	mraY	HI_1135	307.545	-6.0571	0.301983	-16.7463	6.02419e-63	7.95467e-62
sgRNA_3141	L_01214	HI_1148	212.405	-9.1407	0.680303	-11.9663	5.33594e-33	3.57713e-32
sgRNA_3142	pmbA	HI_1152	239.623	0.217533	0.0869355	0	1	1
sgRNA_3143	hpt	HI_1153	283.771	0.368633	0.0777091	0	1	1
sgRNA_3144	L_01225	HI_1159	627.367	0.00761748	0.0534771	0	1	1
sgRNA_3145	L_01228	HI_1161	487.37	-2.42842	0.0847444	-16.8556	9.54215e-64	1.3096e-62
sgRNA_3146	L_01229	HI_1162	247.314	0.438322	0.0843132	0	1	1
sgRNA_3147	L_01235	HI_1168	355.427	0.389984	0.0730502	0	1	1
sgRNA_3148	opa	NA	911.874	0.393747	0.0548086	0	1	1
sgRNA_3149	L_01242	HI_1176	185.307	0.0804746	0.0971245	0	1	1
sgRNA_3150	L_01248	HI_1182	349.431	-0.0229068	0.0784568	0	1	1
sgRNA_3151	uvrD	HI_1188	123.009	-0.446126	0.127696	0	1	1
sgRNA_3152	L_01261	HI_1196	166.034	0.217428	0.114903	0	1	1
sgRNA_3153	prfB	HI_1212	160.629	-8.94908	0.746803	-10.6441	1.85685e-26	1.00201e-25
sgRNA_3154	L_01282	HI_1217	239.284	0.392928	0.0885256	0	1	1
sgRNA_3155	cmk_1	HI_1219	203.714	-8.68046	0.627235	-12.2449	1.7882e-34	1.26187e-33
sgRNA_3156	L_01290	HI_1225	62.4179	0.172579	0.162572	0	1	1
sgRNA_3157	upp	HI_1228	84.244	-0.694801	0.142625	0	1	1
sgRNA_3158	apt	HI_1230	95.4055	-7.65874	0.632183	-10.5329	6.09019e-26	3.23634e-25
sgRNA_3159	L_01297	HI_1232	74.8526	-7.76673	0.751195	-9.00796	2.09922e-19	9.10184e-19
sgRNA_3160	L_01300	HI_1235	263.794	0.379165	0.104446	0	1	1
sgRNA_3161	L_01301	HI_1236	40.1202	0.354241	0.197844	0	1	1
sgRNA_3162	rsuA	HI_1243	75.3935	0.280668	0.138129	0	1	1
sgRNA_3163	L_01314	HI_1248	687.542	-1.68618	0.0602878	-11.3817	5.15936e-30	3.05876e-29
sgRNA_3164	L_01320	HI_1254	211.497	0.111984	0.091918	0	1	1
sgRNA_3165	L_01321	HI_1255	144.107	-0.0435576	0.109343	0	1	1
sgRNA_3166	L_01322	HI_1256	333.682	0.290159	0.0745904	0	1	1
sgRNA_3167	L_01325	HI_1259	435.201	0.132955	0.0769665	0	1	1
sgRNA_3168	L_01332	HI_1266	766.609	0.330231	0.0528936	0	1	1
sgRNA_3169	L_01333	NA	63.5478	-0.568191	0.170332	0	1	1
sgRNA_3170	L_01334	HI_1268	215.66	0.414132	0.104236	0	1	1
sgRNA_3171	L_01335	HI_1271	623.204	0.219602	0.103893	0	1	1
sgRNA_3172	L_01336	HI_1272	76.0995	-2.19061	0.182536	-6.52257	6.91121e-11	2.31659e-10
sgRNA_3173	L_01346	HI_1282	101.782	-8.67381	0.82802	-9.26766	1.90276e-20	8.63675e-20
sgRNA_3174	nusA	HI_1283	106.557	-7.72517	0.631075	-10.6567	1.62263e-26	8.83828e-26
sgRNA_3175	L_01350	HI_1286	372.639	0.31256	0.0716813	0	1	1
sgRNA_3176	hsdM3	NA	881.524	0.367794	0.0517575	0	1	1
sgRNA_3177	L_01355	HI_1291	79.3114	-0.0650886	0.137657	0	1	1
sgRNA_3178	L_01358	HI_1295,HI_1296	120.638	0.261321	0.113143	0	1	1
sgRNA_3179	L_01363	HI_1299	0
sgRNA_3180	can	HI_1301	365.67	-1.16542	0.0818094	-2.02199	0.0431778	0.122771
sgRNA_3181	L_01367	HI_1303	21.1696	-2.25038	0.327974	-3.81243	0.000137609	0.000412118
sgRNA_3182	pgpA	HI_1306	521.268	-1.27835	0.0690598	-4.03054	5.56481e-05	0.000169275
sgRNA_3183	dapB	HI_1308	267.259	-3.1982	0.155749	-14.1137	3.12509e-45	2.80775e-44
sgRNA_3184	L_01374	HI_1310	168.511	0.276649	0.100018	0	1	1
sgRNA_3185	L_01379	HI_1315	72.5732	0.256194	0.15637	0	1	1
sgRNA_3186	L_01380	NA	294.709	0.134075	0.0800829	0	1	1
sgRNA_3187	L_01381	HI_1317	444.521	0.368129	0.0666821	0	1	1
sgRNA_3188	recB	HI_1321	644.427	-2.21452	0.0657238	-18.4792	3.03918e-76	5.8212e-75
sgRNA_3189	L_01397	HI_1334	321.071	-8.66885	0.513271	-14.9411	1.77893e-50	1.81326e-49
sgRNA_3190	L_01403	HI_1340	168.814	-1.19077	0.110902	-1.72018	0.0853999	0.239697
sgRNA_3191	L_01404	HI_1292,HI_1341	142.711	-0.0322039	0.122558	0	1	1
sgRNA_3192	L_01405	HI_1343	116.204	0.343819	0.113815	0	1	1
sgRNA_3193	uupA_2	HI_1342	183.681	0.368006	0.102149	0	1	1
sgRNA_3194	L_01410	HI_1347	31.7549	-1.0308	0.254316	-0.121091	0.903619	1
sgRNA_3195	glgB	HI_1357	845.237	0.295054	0.050982	0	1	1
sgRNA_3196	L_01427	HI_1364	410.742	0.271292	0.0692807	0	1	1
sgRNA_3197	L_01431	HI_1368	387.613	0.406548	0.0673312	0	1	1
sgRNA_3198	mop	HI_1370	289.113	0.189322	0.0894759	0	1	1
sgRNA_3199	L_01438	HI_1374	335.286	-4.57851	0.154712	-23.1301	2.3044e-118	1.08556e-116
sgRNA_3200	pstB_1	HI_1380	367.524	0.365314	0.0798776	0	1	1
sgRNA_3201	L_01448	HI_1383	525.04	0.0434229	0.0610198	0	1	1
sgRNA_3202	L_01451	HI_1386	105.97	0.413487	0.114867	0	1	1
sgRNA_3203	L_01457	HI_1390	11.1922	-0.411173	0.365054	0	1	1
sgRNA_3204	L_01459	HI_1392	83.2656	-6.70318	0.517755	-11.0152	3.22756e-28	1.84447e-27
sgRNA_3205	L_01460	HI_1393	41.2228	-8.55397	1.02408	-7.37634	1.62696e-13	5.77555e-13
sgRNA_3206	L_01463	HI_1395,HI_1396	218.202	-0.540911	0.0866872	0	1	1
sgRNA_3207	fumC	HI_1398	272.179	0.11616	0.0791981	0	1	1
sgRNA_3208	L_01469	HI_1402	267.593	0.198362	0.0854455	0	1	1
sgRNA_3209	L_01470	HI_1403	684.681	0.368809	0.0584777	0	1	1
sgRNA_3210	L_01472	HI_1405	180.542	0.382325	0.100889	0	1	1
sgRNA_3211	L_01473	HI_1406	273.93	0.212937	0.0876924	0	1	1
sgRNA_3212	L_01476	HI_1410	292.72	0.221982	0.076721	0	1	1
sgRNA_3213	L_01478	HI_1412	314.261	0.392953	0.0747694	0	1	1
sgRNA_3214	L_01483	HI_1418	189.683	0.114587	0.104861	0	1	1
sgRNA_3215	L_01484	HI_1419	409.246	-7.07695	0.260876	-23.2944	5.05174e-120	2.58976e-118
sgRNA_3216	L_01485	HI_1420	48.4422	-8.82877	1.02165	-7.66284	1.81859e-14	6.72995e-14
sgRNA_3217	L_01486	HI_1421	225.253	0.412886	0.0863783	0	1	1
sgRNA_3218	L_01490	HI_1424	83.3185	0.236446	0.140393	0	1	1
sgRNA_3219	L_01495	HI_1427	386.08	0.268091	0.0684377	0	1	1
sgRNA_3220	L_01498	HI_1430	378.81	0.0777431	0.0725956	0	1	1
sgRNA_3221	truC	NA	398.627	0.145421	0.0680053	0	1	1
sgRNA_3222	L_01506	HI_1435	208.327	0.211286	0.104437	0	1	1
sgRNA_3223	thiI_1	HI_1436.1	407.798	0.204831	0.0688124	0	1	1
sgRNA_3224	thiI_2	HI_1436.1	396.094	-0.0129611	0.0696581	0	1	1
sgRNA_3225	ispA	HI_1438	198.946	-0.843938	0.095986	0	1	1
sgRNA_3226	L_01519	HI_1446	546.481	0.38145	0.0598292	0	1	1
sgRNA_3227	moeB	HI_1449	789.486	0.0147223	0.0538278	0	1	1
sgRNA_3228	L_01524	HI_1452	582.595	0.28955	0.0628017	0	1	1
sgRNA_3229	msaB	HI_1455	320.754	0.319155	0.0787705	0	1	1
sgRNA_3230	L_01534	NA	284.487	0.0276537	0.0830303	0	1	1
sgRNA_3231	L_01540	HI_1465,HI_1335	178.456	-8.55874	0.627978	-12.0366	2.28075e-33	1.55287e-32
sgRNA_3232	L_01541	HI_1466	108.625	0.255729	0.122117	0	1	1
sgRNA_3233	L_01542	HI_1466.1	155.37	-8.18293	0.581579	-12.3507	4.82645e-35	3.44774e-34
sgRNA_3234	L_01543	HI_1467	386.774	0.350287	0.0697027	0	1	1
sgRNA_3235	L_01545	HI_1469	62.7941	0.590644	0.167211	0	1	1
sgRNA_3236	L_01546	HI_1470	20.1298	0.145936	0.27112	0	1	1
sgRNA_3237	L_01547	HI_1471,HI_1472	238.825	0.12091	0.0863018	0	1	1
sgRNA_3238	L_01548	HI_1472	250.759	0.171637	0.0855831	0	1	1
sgRNA_3239	L_01549	HI_1473	762.055	0.0630026	0.0527996	0	1	1
sgRNA_3240	L_01550	HI_1474	1401.97	0.100824	0.0536759	0	1	1
sgRNA_3241	L_01551	HI_1475	790.305	-0.170817	0.0521188	0	1	1
sgRNA_3242	L_01552	HI_1476	116.282	-9.57531	0.928595	-9.23471	2.58975e-20	1.17245e-19
sgRNA_3243	L_01553	HI_1477	87.7282	-2.97382	0.181932	-10.8492	2.01152e-27	1.12015e-26
sgRNA_3244	L_01554	HI_1478	119.892	0.119331	0.11528	0	1	1
sgRNA_3245	L_01555	HI_1479	577.613	0.217155	0.0587607	0	1	1
sgRNA_3246	L_01556	HI_1480	172.563	0.24119	0.102215	0	1	1
sgRNA_3247	L_01557	HI_1481	248.987	0.229114	0.0841471	0	1	1
sgRNA_3248	L_01558	HI_1482	791.972	0.217243	0.0549356	0	1	1
sgRNA_3249	L_01559	HI_1483	13.5192	0.852557	0.377707	0	1	1
sgRNA_3250	L_01561	NA	400.396	0.388798	0.0698879	0	1	1
sgRNA_3251	L_01562	HI_1485	308.488	0.21036	0.076197	0	1	1
sgRNA_3252	L_01563	HI_1486	205.167	0.433685	0.0957715	0	1	1
sgRNA_3253	L_01564	HI_1487	246.959	0.085231	0.0889666	0	1	1
sgRNA_3254	L_01565	HI_1488	750.434	0.335211	0.0549735	0	1	1
sgRNA_3255	L_01566	HI_1489	432.528	0.117102	0.0648362	0	1	1
sgRNA_3256	L_01567	HI_1492	681.203	-4.11972	0.0913738	-34.1424	1.73202e-255	1.00631e-252
sgRNA_3257	L_01568	HI_1493	271.185	0.113661	0.0812375	0	1	1
sgRNA_3258	L_01569	HI_1495	488.986	-0.218672	0.0656477	0	1	1
sgRNA_3259	L_01570	HI_1496	890.527	0.179826	0.0516474	0	1	1
sgRNA_3260	L_01571	HI_1497	106.338	0.088645	0.128565	0	1	1
sgRNA_3261	L_01572	HI_1498	94.9989	-0.162084	0.148636	0	1	1
sgRNA_3262	L_01573	HI_1498.1	59.4335	0.321297	0.162742	0	1	1
sgRNA_3263	L_01574	HI_1499	711.328	0.24504	0.0547679	0	1	1
sgRNA_3264	L_01575	HI_1500	886.012	-0.76455	0.0491095	0	1	1
sgRNA_3265	L_01576	HI_1501	110.406	0.308651	0.130384	0	1	1
sgRNA_3266	L_01577	HI_1502	43.2215	0.202252	0.206409	0	1	1
sgRNA_3267	L_01578	HI_1503	212.524	0.333625	0.0878941	0	1	1
sgRNA_3268	L_01579	HI_1504	4.54468	0.893197	0.718729	0	1	1
sgRNA_3269	L_01580	HI_1505	151.985	0.230436	0.106168	0	1	1
sgRNA_3270	L_01581	HI_1506	46.9458	0.666169	0.195421	0	1	1
sgRNA_3271	L_01582	HI_1508	358.162	0.245728	0.0764408	0	1	1
sgRNA_3272	L_01583	HI_1509	249.077	0.331812	0.0868012	0	1	1
sgRNA_3273	L_01584	HI_1510	343.327	0.114789	0.0782671	0	1	1
sgRNA_3274	L_01585	HI_1511	586.988	0.342637	0.0652139	0	1	1
sgRNA_3275	L_01586	HI_1512	362.712	0.392592	0.0731936	0	1	1
sgRNA_3276	L_01587	HI_1513	250.89	0.448968	0.0960247	0	1	1
sgRNA_3277	L_01588	HI_1514	193.709	0.388363	0.101679	0	1	1
sgRNA_3278	L_01589	HI_1515	171.358	-1.83572	0.123374	-6.77383	1.25413e-11	4.27778e-11
sgRNA_3279	L_01590	HI_1516	401.668	0.396013	0.0673704	0	1	1
sgRNA_3280	L_01591	HI_1516	541.099	0.304589	0.0604815	0	1	1
sgRNA_3281	L_01592	HI_1516	68.6325	0.21805	0.154321	0	1	1
sgRNA_3282	L_01593	HI_1518	319.988	-0.821202	0.0859161	0	1	1
sgRNA_3283	L_01594	HI_1519	375.914	0.333201	0.0698555	0	1	1
sgRNA_3284	L_01595	HI_1520	707.401	0.264293	0.0517495	0	1	1
sgRNA_3285	L_01596	NA	239.236	0.191046	0.0867544	0	1	1
sgRNA_3286	L_01597	HI_1522	549.765	0.354155	0.057595	0	1	1
sgRNA_3287	L_01598	HI_1523	201.334	0.255383	0.0948224	0	1	1
sgRNA_3288	L_01599	NA	51.8944	0.0175838	0.175676	0	1	1
sgRNA_3289	L_01600	HI_1525	400.98	0.420539	0.075563	0	1	1
sgRNA_3290	grxA	HI_1532	205.046	0.317441	0.0885694	0	1	1
sgRNA_3291	L_01610	HI_1535	425.54	0.12572	0.0673038	0	1	1
sgRNA_3292	L_01611	HI_1536	351.993	0.152968	0.069292	0	1	1
sgRNA_3293	L_01612	HI_1537	495.208	0.18878	0.0672679	0	1	1
sgRNA_3294	licC	HI_1539	210.582	-0.0849858	0.0859496	0	1	1
sgRNA_3295	licD	HI_1540	149.585	0.174775	0.107722	0	1	1
sgRNA_3296	L_01627	HI_1552	142.883	0.370191	0.113914	0	1	1
sgRNA_3297	L_01635	HI_1560	0
sgRNA_3298	L_01637	NA	839.49	0.316967	0.0469236	0	1	1
sgRNA_3299	L_01639	HI_1565	469.806	-0.0203689	0.0606893	0	1	1
sgRNA_3300	L_01640	HI_1567	355.665	0.538781	0.1152	0	1	1
sgRNA_3301	L_01641	HI_1568	336.352	0.18394	0.0754641	0	1	1
sgRNA_3302	L_01644	HI_1572	176.062	-0.00853539	0.0966911	0	1	1
sgRNA_3303	pgi	HI_1576	233.219	0.470729	0.0876543	0	1	1
sgRNA_3304	L_01652	HI_1578	616.57	0.245028	0.0642033	0	1	1
sgRNA_3305	L_01654	HI_1581	428.624	-0.0330089	0.0709693	0	1	1
sgRNA_3306	ilvH	HI_1584	177.558	-0.904942	0.0917558	0	1	1
sgRNA_3307	L_01663	HI_1590	296.168	-0.344822	0.0817022	0	1	1
sgRNA_3308	L_01665	HI_1592	156.833	-3.38943	0.166138	-14.3822	6.69092e-47	6.3382e-46
sgRNA_3309	L_01666	HI_1594	74.6838	-2.07911	0.18984	-5.68432	1.31338e-08	4.23146e-08
sgRNA_3310	lrp	HI_1596	319.609	0.134691	0.0790045	0	1	1
sgRNA_3311	L_01669	HI_1597	446.177	0.137504	0.0745957	0	1	1
sgRNA_3312	L_01676	HI_1604	214.301	0.2784	0.0880164	0	1	1
sgRNA_3313	ispE	HI_1608	333.869	-9.23699	0.579325	-14.2183	7.05801e-46	6.54368e-45
sgRNA_3314	sfsA	HI_1611	435.335	0.124164	0.0693068	0	1	1
sgRNA_3315	purE	HI_1615	599.801	0.168254	0.0565242	0	1	1
sgRNA_3316	L_01691	HI_1620	88.052	0.26933	0.142371	0	1	1
sgRNA_3317	L_01697	HI_1626	621.883	-0.480223	0.0710896	0	1	1
sgRNA_3318	L_01699	HI_1628	235.015	-2.22832	0.110428	-11.1232	9.66856e-29	5.58023e-28
sgRNA_3319	L_01702	HI_1631	218.429	0.248191	0.11515	0	1	1
sgRNA_3320	L_01703	NA	558.727	0.236192	0.0631408	0	1	1
sgRNA_3321	L_01707	HI_1632	496.848	0.00351	0.0693394	0	1	1
sgRNA_3322	dld	HI_1649	418.538	-0.209646	0.0675929	0	1	1
sgRNA_3323	L_01725	HI_1651	508.024	-0.321896	0.0638073	0	1	1
sgRNA_3324	tldD_1	HI_1653	289.912	0.233726	0.0788587	0	1	1
sgRNA_3325	L_01732	HI_1657	41.9475	0.240177	0.204207	0	1	1
sgRNA_3326	L_01752	HI_1678	240.901	-7.2438	0.422178	-14.7895	1.71253e-49	1.70568e-48
sgRNA_3327	yrbI	HI_1679	101.371	-0.530959	0.135646	0	1	1
sgRNA_3328	rnfD	HI_1686	485.781	-3.2489	0.0884469	-25.4266	1.28119e-142	1.24062e-140
sgRNA_3329	rnfE	HI_1688	47.1358	-1.27715	0.209732	-1.32147	0.186346	0.519682
sgRNA_3330	modB	HI_1692	365.901	0.0553292	0.0718608	0	1	1
sgRNA_3331	modE	HI_1694	409.434	0.0734711	0.0666426	0	1	1
sgRNA_3332	lsgF	HI_1695	35.0827	-0.270137	0.222014	0	1	1
sgRNA_3333	lsgD	HI_1697	485.376	0.165782	0.0640331	0	1	1
sgRNA_3334	lsgC	HI_1698	110.077	0.334842	0.123364	0	1	1
sgRNA_3335	lsgB	HI_1699	422.048	0.526317	0.0679228	0	1	1
sgRNA_3336	L_01775	HI_1701	754.955	-3.3679	0.121052	-19.561	3.32471e-85	7.62496e-84
sgRNA_3337	L_01783	HI_1709	533.292	0.359827	0.0631413	0	1	1
sgRNA_3338	crr	HI_1711	51.8531	0.130817	0.177719	0	1	1
sgRNA_3339	engC	HI_1714	205.084	-5.56378	0.240783	-18.9539	4.10003e-80	8.71505e-79
sgRNA_3340	L_01792	HI_1718	184.002	-0.725861	0.109218	0	1	1
sgRNA_3341	glnD	HI_1719	531.767	-6.48605	0.213513	-25.6943	1.35504e-145	1.47614e-143
sgRNA_3342	L_01794	HI_1720	346.566	0.28822	0.0728326	0	1	1
sgRNA_3343	L_01795	NA	532.85	-1.30988	0.0654137	-4.73721	2.1668e-06	6.76833e-06
sgRNA_3344	argG	HI_1727	399.895	-1.54896	0.0798863	-6.87181	6.33905e-12	2.17072e-11
sgRNA_3345	L_01803	HI_1729	81.8006	-6.40414	0.491777	-10.989	4.3159e-28	2.45837e-27
sgRNA_3346	L_01804	HI_1730	178.147	0.285045	0.0975346	0	1	1
sgRNA_3347	hsf_1	HI_1732	252.932	0.283224	0.0823098	0	1	1
sgRNA_3348	hsf_2	HI_1732	438.049	0.0626813	0.0700657	0	1	1
sgRNA_3349	fabI	HI_1734	88.8886	-5.64855	0.401058	-11.5907	4.59335e-31	2.78962e-30
sgRNA_3350	L_01811	HI_1736	83.076	0.170958	0.149605	0	1	1
sgRNA_3351	lldD	HI_1739.1	211.934	-1.24035	0.100981	-2.38018	0.0173043	0.050019

## Sheet: CDM7
sgRNA	Target name	Target locus	baseMean	log2FC	lfcSE	stat	pvalue	padj
sgRNA_0001	gapA	HI_0001	139.158	-2.6205	0.118843	-13.6356	2.46084e-42	4.93017e-41
sgRNA_0002	L_00002	HI_0002	464.259	0.158917	0.0566295	0	1	1
sgRNA_0004	L_00004	HI_0004	76.8074	-0.166122	0.133092	0	1	1
sgRNA_0006	L_00006	HI_0006	22.3946	0.259054	0.240241	0	1	1
sgRNA_0007	L_00007	HI_0006	478.741	-0.0527992	0.0613698	0	1	1
sgRNA_0008	fdxH	HI_0007	38.2765	-0.0795917	0.182477	0	1	1
sgRNA_0009	L_00009	HI_0008	1130.5	-0.00658778	0.0392371	0	1	1
sgRNA_0010	L_00010	HI_0009	487.46	0.0795996	0.0588036	0	1	1
sgRNA_0011	rimI	HI_0010	426.409	0.0389377	0.0656393	0	1	1
sgRNA_0012	holD	HI_0011	24.9611	-0.676532	0.217704	0	1	1
sgRNA_0014	era	HI_0013	286.428	-0.866276	0.06017	0	1	1
sgRNA_0016	lepB	HI_0015	10.8072	-2.23348	0.351288	-3.51129	0.000445935	0.00303619
sgRNA_0017	lepA	HI_0016	183.01	-0.326292	0.0846923	0	1	1
sgRNA_0021	L_00021	HI_0020	351.417	-0.124414	0.0654289	0	1	1
sgRNA_0022	L_00022	NA	567.423	-0.0630838	0.0512102	0	1	1
sgRNA_0023	citF	HI_0022	410.435	0.0326136	0.0593235	0	1	1
sgRNA_0024	L_00024	HI_0023	66.6174	0.0572231	0.131947	0	1	1
sgRNA_0025	citD	HI_0024	218.737	0.150648	0.082632	0	1	1
sgRNA_0026	citC	HI_0025	159.114	-0.0267186	0.0870433	0	1	1
sgRNA_0027	lipA	HI_0026	225.515	-0.950455	0.0698483	0	1	1
sgRNA_0028	lipB	HI_0027	543.922	-0.255653	0.0526167	0	1	1
sgRNA_0029	L_00029	HI_0028	169.642	-0.612409	0.0832803	0	1	1
sgRNA_0030	dacA	HI_0029	760.556	-0.0437353	0.0445762	0	1	1
sgRNA_0031	rlpA	HI_0030	333.227	-0.228056	0.0636955	0	1	1
sgRNA_0032	mrdB	HI_0031	962.524	0.0559742	0.05288	0	1	1
sgRNA_0034	L_00034	HI_0033	171.185	0.0673627	0.0892811	0	1	1
sgRNA_0035	L_00035	HI_0034	307.925	0.11115	0.0736711	0	1	1
sgRNA_0038	mreB	HI_0037	582.496	0.130298	0.0578991	0	1	1
sgRNA_0039	mreC	HI_0038	94.7383	-0.155425	0.126746	0	1	1
sgRNA_0040	mreD	HI_0039	367.985	0.0756832	0.0663556	0	1	1
sgRNA_0041	L_00041	HI_0040	104.115	-0.127399	0.103086	0	1	1
sgRNA_0042	xthA	HI_0041	274.674	-0.0257525	0.0795716	0	1	1
sgRNA_0043	L_00043	HI_0042	491.208	0.00700416	0.0499999	0	1	1
sgRNA_0044	L_00044	HI_0043	221.235	-0.170506	0.120288	0	1	1
sgRNA_0045	L_00045	HI_0044	541.545	-0.00138265	0.0524846	0	1	1
sgRNA_0046	L_00046	NA,NA	39.4923	-2.91733	0.221615	-8.65163	5.0769e-18	5.14479e-17
sgRNA_0048	L_00048	HI_0046	258.647	0.0535618	0.0724166	0	1	1
sgRNA_0049	eda	HI_0047	52.6785	-0.311139	0.156663	0	1	1
sgRNA_0051	L_00051	HI_0048	329.084	0.00761371	0.122964	0	1	1
sgRNA_0053	L_00053	HI_0049	48.6402	0.170746	0.155454	0	1	1
sgRNA_0056	L_00056	HI_0052	673.35	0.122063	0.0534483	0	1	1
sgRNA_0057	L_00057	HI_0053	5.76163	-0.350301	0.522649	0	1	1
sgRNA_0059	L_00059	HI_0055	239.491	-0.0243035	0.0731008	0	1	1
sgRNA_0062	kdsB	HI_0058	201.405	-1.14705	0.0848419	-1.73326	0.0830492	0.513315
sgRNA_0065	rec2	HI_0061	363.687	0.0590732	0.0616658	0	1	1
sgRNA_0066	dksA	HI_0062	335.442	-0.0230328	0.0623633	0	1	1
sgRNA_0068	folK	HI_0064	55.9898	-0.753982	0.143204	0	1	1
sgRNA_0070	amiB	HI_0066	475.371	0.0620437	0.0546773	0	1	1
sgRNA_0075	ppnK	NA	556.903	0.664033	0.0543537	0	1	1
sgRNA_0078	L_00078	HI_0074	549.143	-0.223195	0.0513964	0	1	1
sgRNA_0079	L_00079	HI_0075	243.621	-0.321284	0.0685975	0	1	1
sgRNA_0081	L_00081	HI_0078	15.1304	-1.8358	0.286605	-2.91622	0.00354303	0.023661
sgRNA_0083	L_00083	HI_0080	243.185	-0.0301005	0.0697624	0	1	1
sgRNA_0084	L_00084	HI_0081	403.212	0.128398	0.0618247	0	1	1
sgRNA_0088	L_00088	HI_0085	359.388	-0.0249542	0.0657118	0	1	1
sgRNA_0089	metB	HI_0086	330.315	0.0466195	0.0622554	0	1	1
sgRNA_0090	L_00090	NA,NA,NA	406.758	-2.77253	0.0689666	-25.7013	1.13135e-145	2.81707e-143
sgRNA_0091	L_00091	HI_t01	156.638	-1.53011	0.0905011	-5.85745	4.70038e-09	3.88282e-08
sgRNA_0092	L_00092	NA,NA	95.3605	-2.85227	0.140604	-13.1737	1.24325e-39	2.35542e-38
sgRNA_0160	L_00161	NA,NA,NA	87.2387	-3.59662	0.175298	-14.8126	1.21411e-49	3.15851e-48
sgRNA_0164	L_00165	HI_0090	190.62	0.152697	0.0826411	0	1	1
sgRNA_0165	grk	HI_0091	9.91991	-0.0574071	0.350482	0	1	1
sgRNA_0167	L_00168	HI_0093	137.394	0.0214363	0.0950143	0	1	1
sgRNA_0169	L_00170	HI_0095	245.912	0.0100591	0.0721044	0	1	1
sgRNA_0172	hitB	NA	434.643	0.0109602	0.066813	0	1	1
sgRNA_0177	htpG	HI_0104	379.579	0.00132639	0.0676705	0	1	1
sgRNA_0178	L_00179	HI_0105	116.665	0.03244	0.106731	0	1	1
sgRNA_0183	L_00184	HI_0106	427.612	-1.37083	0.060577	-6.12156	9.26657e-10	7.8406e-09
sgRNA_0184	corB	NA	667.97	-0.0958208	0.244075	0	1	1
sgRNA_0187	L_00188	HI_0109	419.859	-0.270952	0.0548674	0	1	1
sgRNA_0188	serS	HI_0110	25.1833	-2.19651	0.228991	-5.22514	1.74019e-07	1.36016e-06
sgRNA_0189	gst	HI_0111	172.218	-0.0568794	0.0895552	0	1	1
sgRNA_0190	hemR	HI_0113	482.916	-0.0820301	0.0537107	0	1	1
sgRNA_0191	L_00192	HI_r01,HI_r04,HI_r16,HI_r15,HI_r12,HI_r09	42.3748	-4.79447	0.329164	-11.5276	9.57832e-31	1.39125e-29
sgRNA_0192	L_00193	HI_r02,HI_r05,HI_r17,HI_r14,HI_r11,HI_r08	180.54	-3.21124	0.113881	-19.4172	5.52151e-84	5.06526e-82
sgRNA_0193	L_00194	HI_t02,NA,NA	125.424	-3.52157	0.139262	-18.1067	2.82091e-73	1.44613e-71
sgRNA_0194	L_00195	HI_r03,HI_r06,HI_r18,HI_r13,HI_r10,HI_r07	117.573	-1.68791	0.106355	-6.46802	9.92924e-11	8.65333e-10
sgRNA_0195	L_00196	HI_t03,NA	112.563	-2.97576	0.13221	-14.9441	1.70136e-50	4.63356e-49
sgRNA_0196	L_00197	HI_t04	14.2644	-3.35351	0.41222	-5.70935	1.13409e-08	9.28036e-08
sgRNA_0197	L_00198	HI_t05	128.555	-2.87483	0.117048	-16.0177	9.61361e-58	2.99224e-56
sgRNA_0199	L_00200	HI_t06	124.764	-4.0798	0.165334	-18.6277	1.9154e-77	1.11285e-75
sgRNA_0202	L_00203	HI_0119	684.64	0.142922	0.044881	0	1	1
sgRNA_0203	L_00204	HI_0120	473.956	0.0814846	0.0545325	0	1	1
sgRNA_0204	L_00205	HI_0121	281.05	0.0834572	0.0761444	0	1	1
sgRNA_0205	L_00206	HI_0122	333.174	0.159912	0.0628677	0	1	1
sgRNA_0207	pgsA	HI_0123	773.785	-0.180599	0.0431051	0	1	1
sgRNA_0208	L_00212	HI_0124	90.7685	-1.82541	0.121919	-6.77015	1.28651e-11	1.13252e-10
sgRNA_0210	L_00214	HI_0132	894.271	-1.46132	0.0486703	-9.47855	2.57832e-21	2.93727e-20
sgRNA_0211	dcd	HI_0133	181.548	-1.26252	0.0920795	-2.85101	0.00435803	0.0288823
sgRNA_0212	L_00216	HI_0134	521.553	0.0420465	0.0548205	0	1	1
sgRNA_0213	L_00217	HI_0135	201.792	-1.83353	0.0798039	-10.4447	1.54897e-25	2.04535e-24
sgRNA_0214	L_00218	HI_0136	120.149	-2.1728	0.106027	-11.0613	1.93342e-28	2.63278e-27
sgRNA_0215	L_00219	HI_t07,NA,NA	51.1572	-2.78002	0.188892	-9.42349	4.36358e-21	4.87547e-20
sgRNA_0216	L_00221	HI_0137	194.767	-1.70097	0.0792458	-8.84552	9.11015e-19	9.45178e-18
sgRNA_0220	nagB	HI_0141	306.484	0.00572552	0.0673114	0	1	1
sgRNA_0221	nanA	HI_0142	381.888	0.0622534	0.0565308	0	1	1
sgRNA_0222	L_00227	HI_0143	218.495	0.00840305	0.0815433	0	1	1
sgRNA_0223	nanK	HI_0144	240.44	-0.0677461	0.0850636	0	1	1
sgRNA_0224	nanE	HI_0145	369.021	-0.0274639	0.0567051	0	1	1
sgRNA_0226	L_00231	HI_0147	306.636	-1.32068	0.0625973	-5.12294	3.00814e-07	2.3303e-06
sgRNA_0229	hflC	HI_0150	139.375	0.0525056	0.099882	0	1	1
sgRNA_0230	hflK	HI_0151	366.935	0.011083	0.058932	0	1	1
sgRNA_0231	L_00236	HI_0152	15.0431	-0.547836	0.291101	0	1	1
sgRNA_0232	dcuB2	HI_0153	400.111	0.0265738	0.057307	0	1	1
sgRNA_0233	acpP	HI_0154	81.0552	-2.59924	0.143478	-11.1462	7.47148e-29	1.03355e-27
sgRNA_0235	fabD	HI_0156	106.137	-0.458934	0.099136	0	1	1
sgRNA_0236	fabH	HI_0157	204.946	-1.28067	0.0779826	-3.59917	0.00031923	0.00220801
sgRNA_0237	L_00242	HI_0158	159.293	-1.17584	0.0844105	-2.0831	0.0372419	0.235191
sgRNA_0239	psd	HI_0160	271.41	-0.394019	0.0730388	0	1	1
sgRNA_0240	gor	HI_0161	103.954	0.0628806	0.107187	0	1	1
sgRNA_0241	L_00246	HI_0162	275.986	0.014338	0.0711019	0	1	1
sgRNA_0242	bolA	HI_0163	426.07	-0.880509	0.0627807	0	1	1
sgRNA_0244	L_00249	HI_0166	11.4005	-0.912582	0.291646	0	1	1
sgRNA_0245	nqrC	HI_0167	340.85	-0.474726	0.0621063	0	1	1
sgRNA_0246	nqrD	HI_0168	121.406	-0.47568	0.102625	0	1	1
sgRNA_0247	nqrE	HI_0170	141.309	-0.6762	0.0932425	0	1	1
sgRNA_0248	L_00253	HI_0171	234.232	-0.888979	0.0744684	0	1	1
sgRNA_0253	rluD	HI_0176	295.078	-0.286587	0.0651402	0	1	1
sgRNA_0254	L_00259	HI_0177	322.826	-0.328628	0.0787279	0	1	1
sgRNA_0256	pflA_1	HI_0179	21.8202	-0.0682195	0.23483	0	1	1
sgRNA_0257	pflB	HI_0180	191.74	-0.388454	0.0822818	0	1	1
sgRNA_0258	focA	HI_0181	88.4779	0.0265016	0.112216	0	1	1
sgRNA_0263	L_00268	HI_0185	814.149	0.000403151	0.0460638	0	1	1
sgRNA_0264	L_00269	HI_0186	727.958	-0.172132	0.0489462	0	1	1
sgRNA_0265	L_00270	HI_0187	370.459	0.0835945	0.0770087	0	1	1
sgRNA_0266	tatB	HI_0187	98.5606	0.0807145	0.107487	0	1	1
sgRNA_0267	L_00272	HI_0188	452.676	0.0922831	0.0576158	0	1	1
sgRNA_0268	gdhA	HI_0189	280.333	-0.0948925	0.0680259	0	1	1
sgRNA_0269	fur	HI_0190	57.18	-1.09191	0.128674	-0.71429	0.475048	1
sgRNA_0270	fldA	HI_0191	113.342	-1.60003	0.100635	-5.96239	2.48569e-09	2.09303e-08
sgRNA_0271	L_00276	HI_0193	538.697	-0.0188135	0.0529289	0	1	1
sgRNA_0272	L_00277	HI_0192	210.091	-0.210547	0.082403	0	1	1
sgRNA_0276	mepA	HI_0197	243.492	-4.13398	0.120968	-25.9075	5.4876e-148	1.59415e-145
sgRNA_0278	msbB	HI_0199	144.243	-0.571962	0.0845477	0	1	1
sgRNA_0280	rplS	HI_0201	53.1625	-4.00061	0.236274	-12.6997	5.93245e-37	1.04447e-35
sgRNA_0282	L_00287	HI_0203	148.307	-3.62181	0.135143	-19.4002	7.68437e-84	6.44022e-82
sgRNA_0283	L_00288	HI_0204	146.532	-3.47261	0.128945	-19.1757	5.90803e-82	4.47726e-80
sgRNA_0284	L_00289	HI_0205	1034.02	0.0807561	0.0459753	0	1	1
sgRNA_0286	aroK	HI_0207	130.224	-2.38354	0.106955	-12.9357	2.82953e-38	5.19145e-37
sgRNA_0287	aroB	HI_0208	346.223	-0.930268	0.0626146	0	1	1
sgRNA_0288	dam	HI_0209	380.904	-0.298022	0.055775	0	1	1
sgRNA_0290	ribA	HI_0212	210.665	-1.03683	0.0707377	-0.520655	0.602607	1
sgRNA_0295	hsdS2	HI_0216	480.152	0.00211971	0.0543259	0	1	1
sgRNA_0298	hsdR2	HI_0218	2.45723	0.153659	0.707498	0	1	1
sgRNA_0299	L_00304	HI_0219	216.343	-0.00411354	0.090875	0	1	1
sgRNA_0301	L_00306	HI_0220.2	166.175	-0.0143263	0.102704	0	1	1
sgRNA_0303	birA	HI_0220.1	573.827	0.0264134	0.0465543	0	1	1
sgRNA_0304	L_00312	HI_0221	400.763	-2.49204	0.0739268	-20.1827	1.38941e-90	1.72982e-88
sgRNA_0306	L_00314	HI_0223	242.708	0.124173	0.0757292	0	1	1
sgRNA_0307	L_00315	HI_0224	177.667	0.0507437	0.0874539	0	1	1
sgRNA_0308	nhaA	HI_0225	427.647	0.0177756	0.0638484	0	1	1
sgRNA_0309	L_00317	HI_0226	102.287	-0.28536	0.106081	0	1	1
sgRNA_0310	L_00318	HI_0227	117.066	0.257643	0.0997155	0	1	1
sgRNA_0312	pnp	HI_0229	35.2634	-0.262377	0.233328	0	1	1
sgRNA_0313	nlpL	HI_0230	194.18	-0.256653	0.3065	0	1	1
sgRNA_0314	deaD	HI_0231	69.1695	-0.22202	0.120238	0	1	1
sgRNA_0315	L_00323	HI_0232	111.739	0.00976426	0.403052	0	1	1
sgRNA_0316	L_00324	HI_0233	1570.18	0.0454748	0.0357389	0	1	1
sgRNA_0317	L_00325	NA	562.838	-0.081577	0.098556	0	1	1
sgRNA_0318	L_00326	HI_0235	762.871	0.0855017	0.0523434	0	1	1
sgRNA_0319	arsC	HI_0236	426.612	-0.00615723	0.0541376	0	1	1
sgRNA_0320	L_00328	HI_0237	719.312	-0.011813	0.0508976	0	1	1
sgRNA_0321	secF	HI_0239	176.662	-1.94652	0.0912484	-10.373	3.28933e-25	4.18489e-24
sgRNA_0322	secD	HI_0240	117.371	-2.60086	0.115164	-13.9007	6.27072e-44	1.33291e-42
sgRNA_0324	L_00332	HI_0242	734.238	-0.0268648	0.049121	0	1	1
sgRNA_0325	L_00333	HI_0243	803.684	-0.00448675	0.0431776	0	1	1
sgRNA_0327	queA	HI_0245	28.2503	0.0210931	0.198873	0	1	1
sgRNA_0330	L_00338	HI_0249	16.7656	0.247602	0.250928	0	1	1
sgRNA_0331	ssb_2	HI_0250	43.7037	-3.58959	0.254886	-10.1598	2.99784e-24	3.62864e-23
sgRNA_0333	exbD	HI_0252	10.5925	-0.124149	0.356425	0	1	1
sgRNA_0334	exbB	HI_0253	477.718	-0.0277186	0.0600281	0	1	1
sgRNA_0335	bcp	HI_0254	163.56	0.0887237	0.0976101	0	1	1
sgRNA_0337	L_00345	HI_0256	399.338	0.198242	0.0638184	0	1	1
sgRNA_0338	L_00346	HI_0257	261.287	0.0509744	0.0720723	0	1	1
sgRNA_0339	L_00347	HI_t08	43.574	-0.144421	0.163702	0	1	1
sgRNA_0341	orfM	HI_0260	368.168	-0.0416209	0.0626658	0	1	1
sgRNA_0342	L_00350	HI_0260.1	320.639	-0.0652324	0.0568931	0	1	1
sgRNA_0344	hxuC_1	HI_0262	595.624	0.236766	0.0566343	0	1	1
sgRNA_0345	hxuB	HI_0263	462.722	0.0764023	0.0616692	0	1	1
sgRNA_0346	hxuA	HI_0264	540.794	-0.0328395	0.056022	0	1	1
sgRNA_0348	L_00356	HI_0266	198.34	-0.623994	0.0734676	0	1	1
sgRNA_0350	murB	HI_0268	1335.33	1.0962	0.0559372	1.71982	0.0854649	0.526379
sgRNA_0351	rpoH	HI_0269	51.5441	-3.04515	0.199493	-10.2517	1.16242e-24	1.44721e-23
sgRNA_0354	pyrE	HI_0272	408.023	0.0882388	0.0583402	0	1	1
sgRNA_0355	rph	HI_0273	145.949	0.121386	0.0824111	0	1	1
sgRNA_0356	gltX	HI_0274	248.308	-2.39448	0.0801828	-17.3912	9.61282e-68	3.89655e-66
sgRNA_0357	L_00366	HI_t10,NA,NA,NA	8.59408	-2.08159	0.43895	-2.46404	0.0137382	0.0883604
sgRNA_0358	lpt6	HI_0275	117.109	0.170166	0.102455	0	1	1
sgRNA_0361	L_00373	HI_0279	452.224	0.00468653	0.0621113	0	1	1
sgRNA_0362	udp	HI_0280	400.287	-0.139994	0.0599328	0	1	1
sgRNA_0363	L_00375	HI_0281	36.3744	0.174636	0.188071	0	1	1
sgRNA_0364	L_00376	HI_0282	528.07	-0.0776787	0.054726	0	1	1
sgRNA_0365	menD	HI_0283	135.256	-0.380279	0.090391	0	1	1
sgRNA_0367	L_00379	HI_0286	156.836	-3.2919	0.135449	-16.9207	3.1647e-64	1.19915e-62
sgRNA_0369	sdaA	HI_0288	0
sgRNA_0370	sdaC	HI_0289	0
sgRNA_0372	L_00387	HI_0293	0
sgRNA_0373	metJ	HI_0294	32.4386	-0.0417052	0.189336	0	1	1
sgRNA_0374	rho	HI_0295	0
sgRNA_0376	pilC	HI_0297	0
sgRNA_0381	cutE	HI_0302	0
sgRNA_0382	L_00397	HI_0303	0
sgRNA_0383	L_00398	HI_0304	0
sgRNA_0384	yqgF	HI_0305	0
sgRNA_0393	proC	HI_0307	663.582	0.0421653	0.0585593	0	1	1
sgRNA_0394	hcaT	HI_0308	499.964	0.148777	0.0523996	0	1	1
sgRNA_0397	ruvB	HI_0312	224.144	-0.000677826	0.0725551	0	1	1
sgRNA_0398	ruvA	HI_0313	329.034	-0.216168	0.0671309	0	1	1
sgRNA_0400	L_00417	HI_0315	43.7094	-0.148541	0.16965	0	1	1
sgRNA_0401	ntpA	HI_0316	636.865	0.00247401	0.0527247	0	1	1
sgRNA_0402	L_00419	HI_0317	255.391	-2.48898	0.080942	-18.3956	1.42401e-75	7.75642e-74
sgRNA_0403	L_00420	HI_0318	786.58	-0.373756	0.0534518	0	1	1
sgRNA_0404	L_00421	HI_0319	48.913	0.080776	0.157229	0	1	1
sgRNA_0405	vapB1	HI_0321	107.752	-0.32726	0.11486	0	1	1
sgRNA_0406	L_00423	HI_0322	157.829	0.0271774	0.176998	0	1	1
sgRNA_0408	rnt	HI_0324	690.073	0.0387522	0.0517288	0	1	1
sgRNA_0409	L_00426	HI_0325	383.772	-0.701777	0.0656351	0	1	1
sgRNA_0411	L_00429	HI_0328	91.429	-0.699013	0.118434	0	1	1
sgRNA_0412	L_00430	HI_0329	185.664	-0.669687	0.0763522	0	1	1
sgRNA_0413	L_00431	HI_0330	204.544	0.216403	0.0771643	0	1	1
sgRNA_0415	recO	HI_0332	198.325	-0.330139	0.0717982	0	1	1
sgRNA_0416	rumA	HI_0333	514.524	0.0718497	0.0579156	0	1	1
sgRNA_0419	mog	HI_0336	191.754	0.10795	0.0812112	0	1	1
sgRNA_0420	glnB	HI_0337	313.697	-0.0240213	0.0640348	0	1	1
sgRNA_0422	priA	HI_0339	39.4531	-0.191014	0.186326	0	1	1
sgRNA_0423	trmB	HI_0340	576.386	0.0264155	0.0505929	0	1	1
sgRNA_0424	L_00442	HI_0341	23.9602	0.17783	0.208723	0	1	1
sgRNA_0425	L_00443	HI_0342	226.877	0.0329944	0.0762475	0	1	1
sgRNA_0426	napD	HI_0343	193.035	-0.14118	0.0764395	0	1	1
sgRNA_0427	napA	HI_0344	0
sgRNA_0430	napB	HI_0347	178.836	0.101209	0.0850212	0	1	1
sgRNA_0431	napC	HI_0348	568.585	-0.172622	0.0526526	0	1	1
sgRNA_0432	adk	HI_0349	0
sgRNA_0433	lic3C	HI_0350	382.089	0.0666212	0.0640995	0	1	1
sgRNA_0436	L_00454	HI_0354	406.135	-1.27931	0.0619117	-4.51139	6.44054e-06	4.73665e-05
sgRNA_0437	L_00455	HI_0355	360.676	-0.0189341	0.0639069	0	1	1
sgRNA_0438	L_00456	HI_0357	770.459	-0.0291816	0.0464617	0	1	1
sgRNA_0440	hfeD	HI_0359	344.576	-0.117231	0.0638155	0	1	1
sgRNA_0441	hfeC	HI_0360	445.277	-0.296227	0.0568319	0	1	1
sgRNA_0442	hfeB	HI_0361	19.8116	-0.332464	0.251233	0	1	1
sgRNA_0443	hfeA	HI_0362	51.7168	-0.170168	0.153406	0	1	1
sgRNA_0448	L_00466	HI_0367	70.1538	-2.37221	0.146522	-9.36525	7.58704e-21	8.26513e-20
sgRNA_0449	L_00467	HI_0368	193.384	-2.05996	0.0880927	-12.0323	2.40416e-33	3.91631e-32
sgRNA_0450	hisS	HI_0369	251.629	-2.10092	0.0768557	-14.3245	1.53766e-46	3.43608e-45
sgRNA_0451	L_00469	HI_0370	369.291	-0.147783	0.0690554	0	1	1
sgRNA_0452	L_00470	HI_0371	281.173	-0.0289388	0.0694911	0	1	1
sgRNA_0453	fdx	HI_0372	74.5649	-0.811128	0.120474	0	1	1
sgRNA_0454	hscA	HI_0373	69.5794	-1.63013	0.130579	-4.82567	1.39537e-06	1.04833e-05
sgRNA_0456	hscB	HI_0375	89.0709	-1.92045	0.117291	-7.84759	4.24123e-15	4.10693e-14
sgRNA_0457	L_00475	HI_0376	205.888	-1.95831	0.0842944	-11.3686	5.99384e-30	8.49371e-29
sgRNA_0458	nifU	HI_0377	62.7934	-2.41517	0.149337	-9.47637	2.63275e-21	2.97979e-20
sgRNA_0459	nifS2	HI_0378	61.9643	-1.72744	0.137012	-5.3093	1.10049e-07	8.67945e-07
sgRNA_0460	L_00478	HI_0379	242.57	-1.79084	0.0890961	-8.87624	6.9158e-19	7.21811e-18
sgRNA_0461	L_00479	HI_0380	122.522	-0.0215746	0.0941532	0	1	1
sgRNA_0463	L_00482	HI_0381	104.572	0.448483	0.102848	0	1	1
sgRNA_0465	L_00484	HI_0383	642.596	1.09327	0.0924508	1.00882	0.313062	1
sgRNA_0466	tolR	HI_0384	350.409	0.606145	0.0787448	0	1	1
sgRNA_0468	ybgC	HI_0386	233.408	0.691739	0.0859592	0	1	1
sgRNA_0469	dinG	HI_0387	298.614	0.0320152	0.066453	0	1	1
sgRNA_0470	L_00489	HI_0388	204.525	-0.585491	0.0763953	0	1	1
sgRNA_0472	lcfA	HI_0390.1	0
sgRNA_0477	L_00496	HI_0395	108.14	-0.475642	0.0989495	0	1	1
sgRNA_0478	L_00497	HI_0396	418.947	0.0882318	0.0569547	0	1	1
sgRNA_0480	adpP	HI_0398	149.05	0.0679566	0.100322	0	1	1
sgRNA_0481	icc	HI_0399	243.814	-0.196963	0.115998	0	1	1
sgRNA_0482	L_00501	HI_0400	107.582	0.069545	0.111181	0	1	1
sgRNA_0488	accA	HI_0406	101.689	-1.70562	0.126254	-5.5889	2.28513e-08	1.84397e-07
sgRNA_0489	znuB	HI_0407	101.991	-0.0369372	0.104	0	1	1
sgRNA_0491	L_00510	HI_0409	40.642	-0.805295	0.153188	0	1	1
sgRNA_0492	tyrR	HI_0410	527.763	0.172705	0.0520993	0	1	1
sgRNA_0493	L_00512	HI_0411	344.106	-0.114507	0.0798626	0	1	1
sgRNA_0494	rluC	HI_0412	437.184	-0.0463755	0.0640637	0	1	1
sgRNA_0496	L_00515	HI_0414	173.985	0.0648813	0.099982	0	1	1
sgRNA_0497	thiM	HI_0415	323.966	-0.532239	0.0611015	0	1	1
sgRNA_0498	thiD	HI_0416	456.736	0.0546584	0.0682433	0	1	1
sgRNA_0499	thiE	HI_0417	227.483	-0.184203	0.0785726	0	1	1
sgRNA_0501	L_00520	HI_0419	237.023	-0.0176047	0.071301	0	1	1
sgRNA_0502	L_00521	HI_0422	242.164	-0.871485	0.0678669	0	1	1
sgRNA_0504	L_00523	HI_0424	173.912	-0.053958	0.082691	0	1	1
sgRNA_0505	pssA	HI_0425	122.89	-0.262316	0.102598	0	1	1
sgRNA_0506	fadR	HI_0426	520.592	0.147867	0.0764156	0	1	1
sgRNA_0507	nhaB	HI_0427	132.263	0.0274387	0.0958835	0	1	1
sgRNA_0508	dsbB	HI_0428	770.716	0.0550257	0.0469977	0	1	1
sgRNA_0509	glmS	HI_0429	465.414	-0.372135	0.0542633	0	1	1
sgRNA_0510	nudC_1	HI_0430	138.088	-1.51887	0.104602	-4.96047	7.03246e-07	5.39981e-06
sgRNA_0511	L_00530	HI_0431	240.128	-0.19963	0.072048	0	1	1
sgRNA_0512	nudC_2	HI_0432	244.697	-0.0101242	0.069864	0	1	1
sgRNA_0513	L_00532	HI_0433	48.7289	-0.703613	0.142788	0	1	1
sgRNA_0514	L_00533	HI_0434	0
sgRNA_0516	comD	HI_0436	507.936	0.108943	0.0570705	0	1	1
sgRNA_0517	comC	HI_0437	150.697	-1.08369	0.0822072	-1.01801	0.308672	1
sgRNA_0518	comB	HI_0438	553.014	0.00965003	0.0552375	0	1	1
sgRNA_0519	comA	HI_0439	270.724	-0.0120484	0.0714508	0	1	1
sgRNA_0520	L_00539	HI_0440	107.819	0.496198	0.231988	0	1	1
sgRNA_0523	recR	HI_0443	329.091	-0.110434	0.064762	0	1	1
sgRNA_0525	secG	HI_0445	295.136	-0.889187	0.0645566	0	1	1
sgRNA_0526	L_00545	HI_t12	541.307	-0.0103419	0.0567264	0	1	1
sgRNA_0527	fruA	HI_0446	62.374	-0.0414716	0.136035	0	1	1
sgRNA_0528	L_00547	HI_0447	991.946	0.036602	0.0397148	0	1	1
sgRNA_0529	fruB	HI_0448	501.549	0.0459033	0.0498364	0	1	1
sgRNA_0532	vapX	HI_0451	146.219	0.111722	0.0891554	0	1	1
sgRNA_0535	L_00554	HI_0454	237.133	0.00106898	0.077057	0	1	1
sgRNA_0536	holB	HI_0455	129.54	-1.69125	0.100854	-6.85391	7.18595e-12	6.42314e-11
sgRNA_0543	L_00562	HI_0461	149.459	-0.11661	0.0832178	0	1	1
sgRNA_0544	lon	HI_0462	86.8143	-0.167305	0.117627	0	1	1
sgRNA_0548	L_00567	HI_0466	191.555	0.0417262	0.083458	0	1	1
sgRNA_0550	hisG	HI_0468	447.801	0.00362774	0.0556624	0	1	1
sgRNA_0552	hisC	HI_0470	183.905	-0.147134	0.0871807	0	1	1
sgRNA_0553	hisB	HI_0471	160.171	0.0730849	0.086391	0	1	1
sgRNA_0554	hisH	HI_0472	618.647	-0.235026	0.0491273	0	1	1
sgRNA_0556	hisF	HI_0474	594.833	-0.0195545	0.0574625	0	1	1
sgRNA_0557	hisI	HI_0475	70.0099	0.0537851	0.147003	0	1	1
sgRNA_0558	tyrP	HI_0477	428.477	-0.406379	0.0568269	0	1	1
sgRNA_0559	atpC	HI_0478	58.5598	-0.231305	0.138229	0	1	1
sgRNA_0561	L_00580	HI_0480	370.442	0.0660369	0.0632144	0	1	1
sgRNA_0562	L_00581	HI_0481	86.3759	-0.425183	0.109993	0	1	1
sgRNA_0563	atpH	HI_0482	98.7479	0.107575	0.103891	0	1	1
sgRNA_0564	L_00583	HI_0483	288.72	-0.0333434	0.0642524	0	1	1
sgRNA_0565	L_00584	HI_0484	316.649	0.0405858	0.0714446	0	1	1
sgRNA_0566	L_00585	HI_0485	218.021	-0.222634	0.073141	0	1	1
sgRNA_0567	L_00586	HI_0485.1	158.747	-0.250512	0.0823367	0	1	1
sgRNA_0568	gidB	HI_0486	96.7922	0.0439242	0.110725	0	1	1
sgRNA_0569	L_00588	HI_0487	722.259	0.0758608	0.0452195	0	1	1
sgRNA_0571	L_00590	HI_0489	144.616	0.165674	0.0911748	0	1	1
sgRNA_0572	luxS	HI_0491	349.275	0.0807252	0.0738129	0	1	1
sgRNA_0573	aphA	HI_0495	244.946	0.123319	0.0752755	0	1	1
sgRNA_0574	L_00593	HI_0496	192.848	0.0120458	0.0788337	0	1	1
sgRNA_0575	hslU	HI_0497	148.95	0.154044	0.0939278	0	1	1
sgRNA_0576	potD1_1	NA	209.099	0.0284741	0.0811481	0	1	1
sgRNA_0577	ordL	HI_0499	94.0954	-0.0319711	0.114898	0	1	1
sgRNA_0580	rbsA	HI_0502	62.3077	0.173408	0.14734	0	1	1
sgRNA_0581	rbsC	HI_0503	315.424	0.00795717	0.0652599	0	1	1
sgRNA_0582	rbsB	HI_0504	658.92	-0.0637121	0.0482311	0	1	1
sgRNA_0583	rbsK	HI_0505	420.346	0.050379	0.0619894	0	1	1
sgRNA_0585	L_00604	HI_0507	214.615	0.0722749	0.0828611	0	1	1
sgRNA_0586	menG	HI_0508	468.717	0.0410415	0.0623996	0	1	1
sgRNA_0588	L_00607	HI_0510	0
sgRNA_0589	tehA	HI_0511	224.354	0.181744	0.0805155	0	1	1
sgRNA_0590	rpoC	HI_0514	77.8961	-2.09708	0.130216	-8.42503	3.60656e-17	3.61278e-16
sgRNA_0592	L_00611	HI_0516	86.2962	-3.18638	0.152315	-14.3543	1.0011e-46	2.32657e-45
sgRNA_0593	L_00612	HI_0517	96.5865	-3.54391	0.155717	-16.3368	5.3996e-60	1.77575e-58
sgRNA_0594	deoD	HI_0518	141.434	-1.35185	0.0978	-3.59763	0.000321125	0.00221234
sgRNA_0595	L_00614	HI_0519	485.139	-0.174577	0.0541215	0	1	1
sgRNA_0598	L_00617	HI_0522	225.421	0.11694	0.0805787	0	1	1
sgRNA_0599	waaQ	HI_0523	12.6794	0.0320293	0.305246	0	1	1
sgRNA_0600	L_00619	HI_0524	43.0015	-3.53207	0.24336	-10.4046	2.36224e-25	3.04991e-24
sgRNA_0602	L_00621	HI_0526	1033.08	-0.0565496	0.047957	0	1	1
sgRNA_0603	L_00622	HI_0527	232.359	-0.122759	0.0800523	0	1	1
sgRNA_0604	tyrQ	HI_0528	126.838	-0.19047	0.0979378	0	1	1
sgRNA_0605	tdk	HI_0529	385.425	-0.262087	0.0677012	0	1	1
sgRNA_0606	gcp	HI_0530	100.091	-0.72212	0.0964531	0	1	1
sgRNA_0607	L_00626	HI_0531	6.64818	-3.08582	0.552518	-3.77513	0.000159927	0.00111949
sgRNA_0608	dnaG	HI_0532	228.239	-2.22953	0.085051	-14.4564	2.2843e-47	5.45415e-46
sgRNA_0609	aspA_1	HI_0533	89.2385	-1.2899	0.116958	-2.4787	0.0131862	0.0851246
sgRNA_0611	ureH	HI_0535	648.297	0.0506166	0.0539277	0	1	1
sgRNA_0613	ureF	NA	325.704	-0.0117702	0.0631066	0	1	1
sgRNA_0614	ureE	HI_0538	254.08	-0.0438627	0.0853539	0	1	1
sgRNA_0616	ureB	HI_0540	5.57224	-0.137562	0.431272	0	1	1
sgRNA_0617	ureA	HI_0541	242.25	-0.00490632	0.0810115	0	1	1
sgRNA_0618	groES	HI_0542	2.51703	-1.37431	0.695502	-0.538189	0.590447	1
sgRNA_0621	L_00640	HI_0545	155.082	-3.21053	0.11601	-19.0546	6.02067e-81	4.37251e-79
sgRNA_0623	L_00642	HI_0547	39.644	-3.49885	0.243944	-10.2435	1.2652e-24	1.564e-23
sgRNA_0624	infA	HI_0548	96.0011	-2.70221	0.132257	-12.8704	6.60172e-38	1.19863e-36
sgRNA_0627	ksgA	HI_0549	6.98487	0.373241	0.369148	0	1	1
sgRNA_0628	lic2A	HI_0550	212.264	0.0925854	0.101968	0	1	1
sgRNA_0631	gnd	HI_0553	62.5776	-1.94146	0.137145	-6.86471	6.66255e-12	5.98599e-11
sgRNA_0632	L_00651	HI_0554	242.58	-0.0151904	0.0758602	0	1	1
sgRNA_0634	zwf	HI_0558	344.761	-0.0208685	0.0610475	0	1	1
sgRNA_0638	L_00657	HI_0562	90.7951	0.166386	0.123015	0	1	1
sgRNA_0639	asnC	HI_0563	17.7346	-0.0888791	0.258523	0	1	1
sgRNA_0640	L_00659	HI_0564	357.519	-0.0380388	0.0630392	0	1	1
sgRNA_0644	rpe	HI_0566	557.129	-1.62609	0.0521051	-12.0159	2.93183e-33	4.73165e-32
sgRNA_0645	L_00664	HI_0567	130.097	-1.05533	0.096353	-0.574238	0.565807	1
sgRNA_0646	L_00665	HI_0568	471.048	-0.131762	0.0523434	0	1	1
sgRNA_0648	L_00667	HI_0570	342.859	-0.731635	0.0668162	0	1	1
sgRNA_0649	oxyR	HI_0571	691.019	0.0716064	0.0478514	0	1	1
sgRNA_0650	L_00669	HI_0572	72.7308	0.148703	0.131723	0	1	1
sgRNA_0651	slyX	HI_0573	115.134	-0.0248239	0.0989333	0	1	1
sgRNA_0654	L_00673	HI_0576	366.848	-0.412848	0.0599248	0	1	1
sgRNA_0655	L_00674	HI_0576.1	634.952	0.011761	0.0466794	0	1	1
sgRNA_0658	L_00677	HI_t16	265.036	-0.727235	0.0800195	0	1	1
sgRNA_0659	L_00678	HI_t15	94.8501	-1.73722	0.131537	-5.60465	2.08671e-08	1.69169e-07
sgRNA_0660	L_00679	HI_t14	44.1926	-2.39438	0.189136	-7.37236	1.67628e-13	1.5459e-12
sgRNA_0661	L_00680	NA	184.409	-3.43979	0.112771	-21.6349	8.43541e-104	1.47029e-101
sgRNA_0665	L_00684	HI_0628	854.243	0.00453741	0.0501291	0	1	1
sgRNA_0666	L_00685	HI_0627	238.321	-0.130375	0.0756201	0	1	1
sgRNA_0667	mscL	HI_0626	129.006	-0.318404	0.091136	0	1	1
sgRNA_0668	trkA_1	HI_0625	110.288	0.122199	0.101245	0	1	1
sgRNA_0669	trkA_2	HI_0624	333.505	-0.448802	0.057818	0	1	1
sgRNA_0670	fmt	HI_0623	29.0916	-1.13817	0.210962	-0.654973	0.512485	1
sgRNA_0671	def	HI_0622	138.666	-0.906547	0.204507	0	1	1
sgRNA_0675	L_00695	NA,NA,NA	75.5302	-2.86496	0.157199	-11.8637	1.82719e-32	2.86919e-31
sgRNA_0676	L_00696	NA,HI_t18,NA	79.495	-2.80931	0.147117	-12.2985	9.22859e-35	1.56714e-33
sgRNA_0677	sxy	HI_0601	330.439	0.0492206	0.0617082	0	1	1
sgRNA_0678	recA	HI_0600	276.076	-0.191969	0.0665072	0	1	1
sgRNA_0679	recX	NA	199.933	-0.0824466	0.0773724	0	1	1
sgRNA_0680	L_00701	HI_0597.1	809.85	-0.323407	0.0440061	0	1	1
sgRNA_0681	L_00702	HI_0597	507.839	0.0193929	0.0494166	0	1	1
sgRNA_0682	L_00703	HI_0596	0
sgRNA_0683	L_00704	HI_0595	467.87	0.0501601	0.0611629	0	1	1
sgRNA_0684	arcD	HI_0594	349.387	0.0428713	0.10636	0	1	1
sgRNA_0688	pepE	HI_0587	212.97	0.907577	0.083099	0	1	1
sgRNA_0689	L_00710	HI_0586	1213.37	0.052787	0.0422714	0	1	1
sgRNA_0690	abgA	HI_0584	91.2875	0.0256702	0.113229	0	1	1
sgRNA_0695	L_00716	HI_0581	4.81109	-2.41921	0.53861	-2.63494	0.00841517	0.0553496
sgRNA_0696	L_00717	HI_0580	116.754	-3.85121	0.151057	-18.875	1.82996e-79	1.22678e-77
sgRNA_0697	fusA	HI_0579	65.1769	-2.65769	0.162733	-10.1866	2.2758e-24	2.77393e-23
sgRNA_0701	L_00722	HI_0634	245.033	-0.268178	0.0673429	0	1	1
sgRNA_0702	L_00723	HI_0636	263.848	0.0306405	0.0705492	0	1	1
sgRNA_0703	trpS	HI_0637	217.057	-2.15088	0.081222	-14.1696	1.4128e-45	3.1171e-44
sgRNA_0704	L_00725	HI_0638	232.216	-3.17827	0.121467	-17.9329	6.52406e-72	3.15873e-70
sgRNA_0705	purB	HI_0639	373.613	-4.38484	0.107287	-31.5494	1.8261e-218	1.59144e-215
sgRNA_0706	L_00727	HI_0640	54.6864	-3.56127	0.202305	-12.6604	9.79562e-37	1.70738e-35
sgRNA_0709	L_00730	NA	219.576	-0.00605288	0.0781102	0	1	1
sgRNA_0710	L_00731	NA,NA	53.7688	-2.59557	0.174053	-9.16715	4.85682e-20	5.22558e-19
sgRNA_0711	L_00733	NA	6.58315	-3.09273	0.562035	-3.72349	0.000196487	0.0013699
sgRNA_0712	L_00734	HI_0645	447.663	0.062779	0.0613779	0	1	1
sgRNA_0713	asd	HI_0646	348.969	-0.219459	0.0784152	0	1	1
sgRNA_0714	L_00736	HI_0647	688.314	-0.890159	0.0546697	0	1	1
sgRNA_0716	L_00738	HI_0648	27.2641	-0.0267227	0.206061	0	1	1
sgRNA_0717	rep	HI_0649	128.521	-0.12525	0.0989074	0	1	1
sgRNA_0719	kdtB	HI_0651	77.5977	-0.156115	0.129697	0	1	1
sgRNA_0720	kdtA	HI_0652	99.0134	-0.270304	0.0957536	0	1	1
sgRNA_0726	L_00748	HI_0656.1	1075.68	-0.0409325	0.0398635	0	1	1
sgRNA_0728	L_00750	HI_0659	504.223	-0.0429225	0.0506942	0	1	1
sgRNA_0729	L_00751	HI_0660	267.436	0.0489134	0.0748258	0	1	1
sgRNA_0733	cydD1	HI_0663	293.147	-0.0245723	0.18026	0	1	1
sgRNA_0738	glpX	HI_0667	389.343	-0.0243853	0.0560159	0	1	1
sgRNA_0739	L_00761	HI_0668	7.57197	0.280662	0.41583	0	1	1
sgRNA_0740	mioC	HI_0669	1.34017	-1.16353	1.50962	-0.108326	0.913737	1
sgRNA_0741	dtd	HI_0670	944.061	0.00149548	0.0453348	0	1	1
sgRNA_0744	ftsB	HI_0673	592.752	0.257303	0.0572596	0	1	1
sgRNA_0745	gpt_1	HI_0692	121.582	-0.211775	0.0951252	0	1	1
sgRNA_0746	pepD	HI_0675	423.687	-0.223328	0.057117	0	1	1
sgRNA_0747	L_00769	HI_0676	271.93	0.110263	0.075185	0	1	1
sgRNA_0748	L_00770	HI_0677	198.493	0.109049	0.077197	0	1	1
sgRNA_0749	tpiA	HI_0678	184.234	-0.589573	0.0806874	0	1	1
sgRNA_0751	L_00773	HI_0680	337.194	0.0436046	0.0687648	0	1	1
sgRNA_0752	ilvY	HI_0681	245.904	-0.428279	0.0676136	0	1	1
sgRNA_0753	ilvC	HI_0682	387.469	-2.26205	0.0713163	-17.6965	4.4623e-70	1.94445e-68
sgRNA_0755	glpB	HI_0684	670.532	0.014111	0.0515869	0	1	1
sgRNA_0756	glpA	HI_0685	63.8672	0.0311881	0.130505	0	1	1
sgRNA_0757	L_00779	HI_0686	531.393	-0.0121005	0.0557939	0	1	1
sgRNA_0759	glpF	HI_0690	523.509	0.0402138	0.0548242	0	1	1
sgRNA_0760	glpK	HI_0691	128.53	0.144782	0.102432	0	1	1
sgRNA_0765	ppx_1	HI_0695	630.798	0.202288	0.048831	0	1	1
sgRNA_0768	slyD	HI_0699	41.0277	0.200269	0.166607	0	1	1
sgRNA_0769	L_00791	HI_0700	111.606	-0.113123	0.101177	0	1	1
sgRNA_0771	surE	HI_0702	67.1069	-0.146969	0.125394	0	1	1
sgRNA_0772	L_00794	HI_0703	103.071	-0.223109	0.104893	0	1	1
sgRNA_0778	L_00800	HI_t17	259.907	0.012265	0.0754055	0	1	1
sgRNA_0779	selA	HI_0708	394.896	0.0956971	0.0594524	0	1	1
sgRNA_0785	tig	HI_0713	344.73	-0.0631023	0.0653252	0	1	1
sgRNA_0786	clpP	HI_0714	44.1228	0.152541	0.160121	0	1	1
sgRNA_0787	clpX	HI_0715	356.442	-0.0397892	0.0662591	0	1	1
sgRNA_0790	vacJ	HI_0718	302.596	-0.220787	0.0667184	0	1	1
sgRNA_0791	L_00813	HI_0719	148.873	0.217517	0.097708	0	1	1
sgRNA_0792	htpX	HI_0720	101.446	0.0335866	0.122421	0	1	1
sgRNA_0794	L_00816	HI_0722	37.9578	-1.34535	0.185757	-1.85913	0.0630087	0.390833
sgRNA_0795	trkH	HI_0723	131.248	-1.16576	0.0991661	-1.6715	0.0946227	0.58073
sgRNA_0797	L_00824	HI_t13	171.86	-2.34708	0.0991697	-13.5836	5.0131e-42	9.92935e-41
sgRNA_0798	psiE	HI_0601.1	86.303	-0.266113	0.112948	0	1	1
sgRNA_0799	hemY	HI_0602	291.991	-0.571457	0.0655794	0	1	1
sgRNA_0801	cya	HI_0604	280.901	-0.253267	0.0661583	0	1	1
sgRNA_0802	gpsA	HI_0605	101.607	-0.17901	0.0970175	0	1	1
sgRNA_0803	cysE	HI_0606	40.8386	-0.187189	0.148063	0	1	1
sgRNA_0804	L_00831	HI_0607	418.521	-0.127756	0.0558636	0	1	1
sgRNA_0805	L_00832	HI_0608	281.632	-0.0942273	0.0713846	0	1	1
sgRNA_0806	folD	HI_0609	84.6168	-0.0840491	0.105882	0	1	1
sgRNA_0807	L_00835	NA	42.9119	-1.40121	0.158435	-2.53234	0.0113302	0.0736889
sgRNA_0808	L_00836	HI_0610	127.913	0.105154	0.101776	0	1	1
sgRNA_0810	fucU	HI_0612	363.283	-0.0541454	0.0613796	0	1	1
sgRNA_0811	fucK	HI_0613	882.097	0.0873357	0.0448936	0	1	1
sgRNA_0812	fucI	HI_0614	513.809	-0.348652	0.0580461	0	1	1
sgRNA_0814	L_00842	HI_0616	908.099	0.0373224	0.0502517	0	1	1
sgRNA_0817	glpR	HI_0619	471.941	-0.00361404	0.0537192	0	1	1
sgRNA_0818	metQ	HI_0620	221.475	-0.0403401	0.0782381	0	1	1
sgRNA_0819	metI	HI_0620.1	308.404	-0.0645509	0.0639385	0	1	1
sgRNA_0820	metN	HI_0621	316.517	0.0291218	0.0717407	0	1	1
sgRNA_0821	L_00849	HI_0621.1	249.881	-0.107774	0.0767977	0	1	1
sgRNA_0822	L_00855	HI_0724	686.901	-0.0441721	0.0483637	0	1	1
sgRNA_0823	L_00856	HI_0725	338.74	0.408195	0.0779372	0	1	1
sgRNA_0824	narP	HI_0726	539.012	0.224225	0.0576693	0	1	1
sgRNA_0825	L_00858	HI_0727	237.404	-0.168488	0.0797302	0	1	1
sgRNA_0826	L_00859	NA	267.675	-0.0115878	0.074636	0	1	1
sgRNA_0827	cyaY	HI_0727.1	208.193	-0.10751	0.0760922	0	1	1
sgRNA_0829	proS	HI_0729	90.1497	-2.43281	0.143049	-10.0162	1.29424e-23	1.5346e-22
sgRNA_0830	L_00863	HI_0730	192.154	-0.523651	0.0792581	0	1	1
sgRNA_0831	sufI	HI_0733	447.965	0.0476828	0.055367	0	1	1
sgRNA_0832	plsC	HI_0734	281.267	-1.52329	0.0811821	-6.44594	1.14887e-10	9.96261e-10
sgRNA_0834	L_00867	NA	805.83	-0.116458	0.0434054	0	1	1
sgRNA_0837	ilvD	HI_0738	343.398	-1.45948	0.0645777	-7.11522	1.11738e-12	1.01437e-11
sgRNA_0838	L_00871	HI_0738.1	506.28	0.0806899	0.049496	0	1	1
sgRNA_0841	secB	HI_0743	154.689	-0.63526	0.091068	0	1	1
sgRNA_0843	dcuB	HI_0746	1093	-0.13697	0.0495329	0	1	1
sgRNA_0844	ndhA	HI_0747	168.148	-0.0755738	0.0946587	0	1	1
sgRNA_0845	L_00878	HI_0748	58.2474	-1.73869	0.150363	-4.91271	8.98273e-07	6.77788e-06
sgRNA_0846	lexA	HI_0749	280.263	0.129608	0.0781474	0	1	1
sgRNA_0847	dapF	HI_0750	13.8851	-0.178286	0.285418	0	1	1
sgRNA_0848	tpx	HI_0751	452.36	0.108831	0.0535614	0	1	1
sgRNA_0849	purL	HI_0752	537.254	-0.647153	0.0520182	0	1	1
sgRNA_0851	L_00884	HI_0755	206.769	-0.0945883	0.0837978	0	1	1
sgRNA_0852	L_00885	HI_0756	273.497	0.0551181	0.0694272	0	1	1
sgRNA_0853	gpmA	HI_0757	352.893	-1.19177	0.0676409	-2.83517	0.00458011	0.0302392
sgRNA_0855	mutY	HI_0759	508.685	0.0227313	0.0602843	0	1	1
sgRNA_0857	L_00890	HI_0761	59.3598	0.222429	0.143206	0	1	1
sgRNA_0858	L_00891	NA	29.891	-2.51172	0.234992	-6.43309	1.25033e-10	1.07888e-09
sgRNA_0859	L_00892	NA,NA	179.84	-3.06399	0.107427	-19.2128	2.8905e-82	2.29007e-80
sgRNA_0860	L_00893	HI_0762	312.865	-0.097027	0.05892	0	1	1
sgRNA_0861	nadR	HI_0763	179.046	-1.18374	0.083796	-2.19275	0.0283251	0.180185
sgRNA_0862	ribB	HI_0764	33.1223	-0.92149	0.17682	0	1	1
sgRNA_0868	ftsX	HI_0770	167.703	-0.0229891	0.085723	0	1	1
sgRNA_0869	atoB	HI_0771	52.1185	0.0891434	0.150021	0	1	1
sgRNA_0871	L_00904	HI_0773	197.212	-0.029167	0.0852952	0	1	1
sgRNA_0872	atoD	HI_0774	23.0196	0.107356	0.21261	0	1	1
sgRNA_0873	L_00906	HI_0775	87.7773	-0.0297403	0.126365	0	1	1
sgRNA_0874	rpsJ	HI_0776	123.588	-4.09721	0.163697	-18.9204	7.75062e-80	5.40373e-78
sgRNA_0875	L_00908	HI_0777	4.54438	-2.95972	0.624461	-3.13826	0.00169956	0.0114819
sgRNA_0876	L_00909	HI_0778	43.0763	-3.29745	0.225157	-10.2038	1.90713e-24	2.34093e-23
sgRNA_0877	rplW	HI_0779	168.726	-3.55537	0.123039	-20.7688	8.29188e-96	1.2044e-93
sgRNA_0878	L_00911	HI_0780	44.1598	-3.64605	0.229632	-11.523	1.01031e-30	1.45535e-29
sgRNA_0879	L_00912	HI_0781	0.400136	-2.87769	1.85299	-1.01333	0.310902	1
sgRNA_0880	L_00913	HI_0782	106.656	-3.66354	0.148894	-17.8889	1.4399e-71	6.78307e-70
sgRNA_0881	rpsC	HI_0783	0
sgRNA_0882	L_00915	HI_0784	45.5108	-3.79792	0.230451	-12.1411	6.39686e-34	1.05186e-32
sgRNA_0883	L_00916	HI_0785	127.795	-3.00847	0.12169	-16.5047	3.39328e-61	1.20704e-59
sgRNA_0884	L_00917	HI_0786	113.613	-3.42129	0.144732	-16.7295	7.99657e-63	2.96554e-61
sgRNA_0885	rpsQ	NA	113.157	0.0923672	0.107908	0	1	1
sgRNA_0886	L_00919	HI_0788	14.8586	-3.17788	0.393758	-5.53101	3.18401e-08	2.55748e-07
sgRNA_0888	L_00921	HI_0790	46.7865	-3.55006	0.224613	-11.3531	7.15726e-30	1.00606e-28
sgRNA_0889	L_00922	HI_0791	123.01	-3.68125	0.147219	-18.2126	4.09867e-74	2.16484e-72
sgRNA_0890	L_00923	HI_0792	89.9478	-3.81229	0.171629	-16.3858	2.41475e-60	8.09405e-59
sgRNA_0891	rplF	HI_0793	45.6571	-3.62484	0.225463	-11.642	2.52093e-31	3.82086e-30
sgRNA_0892	L_00925	HI_0794	24.5083	-3.41658	0.30933	-7.81233	5.61419e-15	5.40637e-14
sgRNA_0893	L_00926	HI_0795	88.6402	-3.38439	0.153066	-15.5775	1.03516e-54	3.05811e-53
sgRNA_0894	rpmD	HI_0796	35.5422	-3.48416	0.240378	-10.3344	4.92405e-25	6.2193e-24
sgRNA_0895	L_00928	HI_0797	47.2513	-3.427	0.209428	-11.5887	4.70375e-31	6.94799e-30
sgRNA_0896	secY	HI_0798	54.6426	-3.19669	0.189223	-11.609	3.71091e-31	5.5283e-30
sgRNA_0897	L_00930	HI_0798.1	146.764	-1.35658	0.0876661	-4.06753	4.75141e-05	0.000343202
sgRNA_0898	L_00931	HI_0799	66.8466	-3.22586	0.169375	-13.1416	1.90122e-39	3.56326e-38
sgRNA_0899	L_00932	HI_0800	5.29389	-3.23991	0.589644	-3.79875	0.000145427	0.00102209
sgRNA_0900	rpsD	HI_0801	58.8382	-3.1074	0.182108	-11.5723	5.69623e-31	8.3433e-30
sgRNA_0901	L_00934	HI_0802	81.3329	-3.13652	0.156405	-13.6601	1.75695e-42	3.5609e-41
sgRNA_0902	L_00935	HI_0803	67.709	-3.74946	0.194589	-14.1296	2.4968e-45	5.43991e-44
sgRNA_0904	L_00937	HI_0805	2.25016	-0.178236	0.859912	0	1	1
sgRNA_0907	dxr	HI_0807	97.5039	-0.503515	0.102753	0	1	1
sgRNA_0908	frr	HI_0808	203.839	-0.831233	0.0843631	0	1	1
sgRNA_0909	L_00942	HI_0809	167.751	0.0462852	0.0865881	0	1	1
sgRNA_0910	hslO	HI_0810	332.349	-0.229041	0.0623234	0	1	1
sgRNA_0911	argH	HI_0811	256.713	-0.388995	0.073595	0	1	1
sgRNA_0912	galU	HI_0812	129.827	0.305947	0.100728	0	1	1
sgRNA_0913	L_00946	HI_0813	226.546	0.106465	0.0729821	0	1	1
sgRNA_0914	alaS	HI_0814	119.815	-2.61383	0.11814	-13.6603	1.75283e-42	3.5609e-41
sgRNA_0915	L_00948	HI_0815	448.337	-0.0174198	0.0595101	0	1	1
sgRNA_0916	pepP	HI_0816	283.478	0.0758426	0.081159	0	1	1
sgRNA_0917	L_00950	HI_0817	1250.33	0.0360907	0.034856	0	1	1
sgRNA_0918	galM	HI_0818	740.124	0.00910475	0.0483926	0	1	1
sgRNA_0919	galK	HI_0819	446.391	-0.00365712	0.0534501	0	1	1
sgRNA_0921	L_00954	HI_0821	224.517	-0.110561	0.0760694	0	1	1
sgRNA_0922	mglB	HI_0822	357.294	0.187486	0.0601354	0	1	1
sgRNA_0923	L_00956	HI_0823	147.979	0.0741177	0.0964058	0	1	1
sgRNA_0924	L_00957	HI_0824	588.552	0.119805	0.0609014	0	1	1
sgRNA_0925	L_00958	HI_0825	471.136	0.0341117	0.0552642	0	1	1
sgRNA_0926	ispZ	HI_0826	655.187	-0.000909956	0.0623895	0	1	1
sgRNA_0927	L_00960	HI_0827	46.8312	-0.37409	0.183602	0	1	1
sgRNA_0928	L_00961	HI_0828	434.658	-0.0607442	0.0529193	0	1	1
sgRNA_0929	L_00962	HI_0829	421.354	-0.202678	0.0544154	0	1	1
sgRNA_0930	trpR	HI_0830	210.532	-0.101575	0.0776199	0	1	1
sgRNA_0932	frdD	HI_0832	298.024	0.0492404	0.0684652	0	1	1
sgRNA_0933	frdC	HI_0833	133.241	0.0482229	0.104404	0	1	1
sgRNA_0934	frdB	HI_0834	163.3	-0.0986317	0.0980688	0	1	1
sgRNA_0935	frdA	HI_0835	415.111	-0.072028	0.0604134	0	1	1
sgRNA_0936	genX	HI_0836	556.002	-0.0743824	0.0553549	0	1	1
sgRNA_0937	cpxR	HI_0837	235.997	0.139203	0.0758632	0	1	1
sgRNA_0938	smpA	HI_0838	76.6066	0.219426	0.124488	0	1	1
sgRNA_0941	L_00974	HI_0841	16.3287	0.135983	0.297398	0	1	1
sgRNA_0942	L_00975	HI_0842	338.353	-0.0756388	0.0645598	0	1	1
sgRNA_0943	mobA	HI_0844	613.856	0.0354873	0.0490771	0	1	1
sgRNA_0944	L_00977	HI_0845	292.354	0.0386417	0.112748	0	1	1
sgRNA_0945	dsbA	HI_0846	248.362	-0.0527048	0.071904	0	1	1
sgRNA_0946	L_00979	HI_0847	125.31	-0.297048	0.0947523	0	1	1
sgRNA_0947	trmA	HI_0848	349.796	-0.0359022	0.0593459	0	1	1
sgRNA_0948	L_00981	NA	558.513	-0.220992	0.0571336	0	1	1
sgRNA_0949	L_00982	HI_0850	456.61	-0.0310991	0.0607172	0	1	1
sgRNA_0950	mobB	HI_0851	692.13	-0.0452171	0.0487959	0	1	1
sgRNA_0951	L_00984	HI_0852	354.548	-0.084416	0.0670765	0	1	1
sgRNA_0952	hbpA	HI_0853	173.857	-0.0248027	0.0755189	0	1	1
sgRNA_0953	L_00986	HI_0854	60.6917	-1.12036	0.165164	-0.728709	0.46618	1
sgRNA_0954	L_00987	HI_0855	594.393	0.0652636	0.0489749	0	1	1
sgRNA_0955	polA	HI_0856	296.772	-0.40683	0.0617609	0	1	1
sgRNA_0956	L_00989	HI_0857	360.616	-0.0250092	0.0673128	0	1	1
sgRNA_0961	L_00994	HI_0862	161.532	0.0676606	0.0861377	0	1	1
sgRNA_0963	typA	HI_0864	99.8497	-0.122739	0.118112	0	1	1
sgRNA_0969	obgE	HI_0877	227.473	-1.71801	0.0750973	-9.56105	1.16569e-21	1.35453e-20
sgRNA_0970	L_01003	HI_0878	427.78	-0.134342	0.0585652	0	1	1
sgRNA_0971	L_01004	HI_0879	219.597	-2.60431	0.0909789	-17.6339	1.35408e-69	5.75648e-68
sgRNA_0972	rplU	HI_0880	16.1277	-4.41336	0.472817	-7.2192	5.2294e-13	4.77217e-12
sgRNA_0974	L_01007	HI_0882	160.312	-0.036592	0.0946674	0	1	1
sgRNA_0975	L_01008	HI_0883	270.218	-1.55895	0.0817084	-6.84079	7.87577e-12	7.00381e-11
sgRNA_0976	arcA	HI_0884	211.056	-0.17555	0.0731467	0	1	1
sgRNA_0977	dsbD	HI_0885	513.175	0.0514354	0.0517557	0	1	1
sgRNA_0980	purD	HI_0888	358.599	-0.085974	0.0664914	0	1	1
sgRNA_0983	coaE	HI_0890	148.945	-0.161736	0.100847	0	1	1
sgRNA_0984	L_01018	HI_0890	127.764	-0.00128864	0.0932246	0	1	1
sgRNA_0985	rhlB	HI_0892	479.734	-0.134171	0.0531337	0	1	1
sgRNA_0987	L_01021	NA	1071.79	-0.0213536	0.0404527	0	1	1
sgRNA_0989	L_01023	HI_0896	430.907	0.263785	0.0577061	0	1	1
sgRNA_0994	nudH	HI_0901	189.894	-1.88883	0.0880071	-10.0996	5.54927e-24	6.67061e-23
sgRNA_0996	lgt	HI_0904	166.615	-0.979689	0.0839525	0	1	1
sgRNA_0998	L_01032	HI_0906	154.867	0.0442395	0.08507	0	1	1
sgRNA_0999	L_01033	HI_0907	409.142	-0.0160916	0.0597331	0	1	1
sgRNA_1000	L_01034	HI_0908	269.73	-0.141792	0.0680218	0	1	1
sgRNA_1001	secA	HI_0909	52.5474	-1.73926	0.149164	-4.95601	7.19547e-07	5.49742e-06
sgRNA_1002	L_01036	HI_0910	341.204	0.00153417	0.0614234	0	1	1
sgRNA_1003	kefBC	HI_0911	377.446	0.0414248	0.0626785	0	1	1
sgRNA_1004	L_01038	HI_0912	252.627	0.0982764	0.0804397	0	1	1
sgRNA_1005	rpsB	HI_0913	146.829	-3.74807	0.14589	-18.8367	3.78117e-79	2.44095e-77
sgRNA_1006	tsf	HI_0914	136.827	-2.62839	0.110502	-14.7364	3.76531e-49	9.51149e-48
sgRNA_1007	lpxD	HI_0915	108.831	0.0523068	0.108022	0	1	1
sgRNA_1008	omp26	HI_0916	166.643	-0.0935783	0.0773423	0	1	1
sgRNA_1009	yaeT	HI_0917	23.3475	0.230764	0.207056	0	1	1
sgRNA_1010	L_01044	HI_0918	1099.1	0.220807	0.0416603	0	1	1
sgRNA_1011	cdsA	HI_0919	346.618	-2.37109	0.0730984	-18.7567	1.70533e-78	1.06157e-76
sgRNA_1012	uppS	HI_0920	245.669	-2.57847	0.0843103	-18.7222	3.26653e-78	1.9633e-76
sgRNA_1013	L_01047	HI_0921	38.3457	-3.13537	0.226625	-9.42248	4.40577e-21	4.89124e-20
sgRNA_1015	holA	HI_0923	430.06	0.00234737	0.0514298	0	1	1
sgRNA_1016	L_01050	NA	183.45	-0.37835	0.0764814	0	1	1
sgRNA_1017	glyS	HI_0924	176.353	-2.4619	0.0953697	-15.3288	4.91165e-53	1.42684e-51
sgRNA_1019	L_01053	HI_0925	77.6622	-2.532	0.149039	-10.2792	8.74752e-25	1.0969e-23
sgRNA_1020	L_01054	HI_0926	191.639	-2.19653	0.0871026	-13.737	6.09659e-43	1.26504e-41
sgRNA_1021	L_01055	HI_0927	39.4556	-2.58704	0.190813	-8.31726	9.00167e-17	8.96567e-16
sgRNA_1024	L_01058	HI_0930	691.641	-0.0811485	0.0576689	0	1	1
sgRNA_1025	L_01059	HI_0931	211.653	0.152441	0.0743983	0	1	1
sgRNA_1026	eno	HI_0932	183.441	-2.57264	0.103874	-15.1399	8.8281e-52	2.48183e-50
sgRNA_1027	L_01061	HI_0933	114.575	-0.105577	0.3127	0	1	1
sgRNA_1028	L_01062	HI_0934	540.777	-0.0115677	0.0566694	0	1	1
sgRNA_1029	dsbE2	HI_0935	417.041	-0.170726	0.0578593	0	1	1
sgRNA_1030	nrfE	HI_0936	488.989	0.120629	0.0602082	0	1	1
sgRNA_1033	L_01067	HI_0939	755.862	-0.0477831	0.0547045	0	1	1
sgRNA_1035	L_01069	HI_0941	148.216	-0.238	0.0907081	0	1	1
sgRNA_1037	L_01071	HI_0943	265.48	0.220329	0.0660579	0	1	1
sgRNA_1039	degS	HI_0945	115.672	0.22783	0.10732	0	1	1
sgRNA_1040	mutM	HI_0946	41.3054	0.0326854	0.163638	0	1	1
sgRNA_1041	ddc	HI_0946.1	441.389	-0.0330493	0.0549405	0	1	1
sgRNA_1042	L_01076	HI_0947	429.347	0.0254561	0.0599243	0	1	1
sgRNA_1043	L_01077	HI_0948	152.639	-2.04549	0.108137	-9.66813	4.11822e-22	4.81748e-21
sgRNA_1044	dat	HI_0949	83.6558	0.240889	0.121811	0	1	1
sgRNA_1045	L_01079	HI_0950	158.214	-3.27241	0.117136	-19.3997	7.7593e-84	6.44022e-82
sgRNA_1046	rpmB	HI_0951	8.49864	-3.59633	0.497023	-5.22377	1.75317e-07	1.36419e-06
sgRNA_1048	dfp	HI_0953	179.632	0.050274	0.0822122	0	1	1
sgRNA_1052	crp	HI_0957	139.905	-0.0654404	0.0902574	0	1	1
sgRNA_1055	L_01089	HI_0960	325.301	-0.0531667	0.0623429	0	1	1
sgRNA_1056	L_01090	HI_0961	303.773	-0.0123608	0.0694457	0	1	1
sgRNA_1057	ileS	HI_0962	26.4303	-2.19172	0.223562	-5.33058	9.78975e-08	7.75615e-07
sgRNA_1060	rpsT	HI_0965	104.452	-2.58596	0.132639	-11.957	5.96731e-33	9.45548e-32
sgRNA_1061	L_01095	HI_0966	315.185	-0.889795	0.0672116	0	1	1
sgRNA_1064	aroQ	HI_0970	125.349	-0.195543	0.0935963	0	1	1
sgRNA_1068	panF	HI_0975	265.941	-1.1669	0.0828168	-2.01526	0.0438775	0.275102
sgRNA_1069	L_01103	HI_0976	49.5146	0.189212	0.155103	0	1	1
sgRNA_1073	smpB	HI_0981	115.863	-0.308075	0.0973256	0	1	1
sgRNA_1074	L_01108	HI_0982	74.4684	-2.32899	0.153211	-8.67424	4.16329e-18	4.24364e-17
sgRNA_1075	L_01109	HI_0983	391.891	-0.100537	0.0559238	0	1	1
sgRNA_1077	smf	HI_0985	24.7248	0.274103	0.231158	0	1	1
sgRNA_1082	iga1	HI_0990	910.413	0.24629	0.0476557	0	1	1
sgRNA_1084	dnaN	HI_0992	112.378	-1.93512	0.107562	-8.69381	3.50499e-18	3.59364e-17
sgRNA_1085	dnaA	HI_0993	101.203	-3.60946	0.166154	-15.7051	1.3966e-55	4.19702e-54
sgRNA_1086	rpmH	HI_0994	341.919	-0.106547	0.066769	0	1	1
sgRNA_1088	L_01122	HI_0996	515.911	0.082016	0.0769451	0	1	1
sgRNA_1089	L_01123	HI_0998	23.9552	-3.03794	0.276987	-7.35751	1.87373e-13	1.7189e-12
sgRNA_1090	rnpA	HI_0999	145.117	-0.224142	0.0910246	0	1	1
sgRNA_1092	yidC	HI_1001	9.65543	-0.948206	0.328121	0	1	1
sgRNA_1095	L_01129	HI_1005	260.803	0.0150209	0.0708015	0	1	1
sgRNA_1100	thiP	HI_1020	465.539	0.029366	0.0618516	0	1	1
sgRNA_1102	L_01136	HI_1022	498.048	0.0408512	0.0532919	0	1	1
sgRNA_1103	L_01137	HI_1023	138.476	-2.66975	0.12368	-13.5005	1.55328e-41	3.04199e-40
sgRNA_1105	L_01139	HI_1034	956.5	-0.226963	0.0391395	0	1	1
sgRNA_1107	L_01141	HI_1036	46.4219	-0.0492808	0.174288	0	1	1
sgRNA_1112	L_01146	HI_1043	220.193	0.103752	0.070704	0	1	1
sgRNA_1113	L_01147	HI_1044	344.4	0.0295495	0.0609314	0	1	1
sgRNA_1114	dmsC	HI_1045	864.092	0.00895492	0.0453748	0	1	1
sgRNA_1115	dmsB	HI_1046	65.497	-0.0599057	0.140348	0	1	1
sgRNA_1116	L_01150	HI_1047	412.049	0.144608	0.0639484	0	1	1
sgRNA_1119	L_01153	HI_1050	502.306	-0.357673	0.0575181	0	1	1
sgRNA_1120	L_01154	HI_1051	324.264	-0.00688788	0.0616403	0	1	1
sgRNA_1121	L_01155	HI_1052	62.6476	0.122559	0.146671	0	1	1
sgRNA_1122	L_01156	HI_1053	180.701	-0.154488	0.079133	0	1	1
sgRNA_1127	mod	HI_1058	237.552	0.00958384	0.0755249	0	1	1
sgRNA_1129	lpxB	HI_1060	131.603	-0.898588	0.0919055	0	1	1
sgRNA_1132	L_01166	HI_1064	239.596	-0.149344	0.082443	0	1	1
sgRNA_1133	pyrH	HI_1065	254.908	-0.288193	0.0849922	0	1	1
sgRNA_1134	nrfD	HI_1066	233.667	0.0311645	0.0727113	0	1	1
sgRNA_1135	L_01169	HI_1067	429.613	-0.00668386	0.0576619	0	1	1
sgRNA_1137	nrfA	HI_1069	390.904	-0.239618	0.107029	0	1	1
sgRNA_1138	L_01172	HI_1070	227.616	-0.0817319	0.0878648	0	1	1
sgRNA_1140	L_01174	HI_1074	560.532	0.128327	0.0563187	0	1	1
sgRNA_1143	cyoA	HI_1076	300.801	-1.358	0.0669472	-5.34743	8.92124e-08	7.10033e-07
sgRNA_1146	L_01180	HI_1078	389.392	0.0830944	0.0619074	0	1	1
sgRNA_1147	L_01181	HI_1079	1365.58	0.141544	0.04474	0	1	1
sgRNA_1148	L_01182	HI_1080	237.512	-2.04244	0.082381	-12.6539	1.06487e-36	1.83768e-35
sgRNA_1149	murA	HI_1081	49.2054	1.09429	0.132201	0.713218	0.475711	1
sgRNA_1155	L_01189	HI_1087	9.67593	0.0590972	0.36316	0	1	1
sgRNA_1156	sodA	HI_1088	0
sgRNA_1157	ccmA	HI_1089	94.7235	0.0696791	0.12563	0	1	1
sgRNA_1160	ccmD	HI_1092	142.285	-0.160313	0.0934575	0	1	1
sgRNA_1161	ccmE	HI_1093	245.607	-0.04018	0.0760884	0	1	1
sgRNA_1162	ccmF	HI_1094	116.2	0.108806	0.108559	0	1	1
sgRNA_1165	L_01199	HI_1096	783.874	0.0305853	0.0470251	0	1	1
sgRNA_1167	L_01201	HI_1099	447.754	0.0253476	0.0601722	0	1	1
sgRNA_1168	ligN	HI_1100	290.387	0.0798738	0.0647921	0	1	1
sgRNA_1169	zipA	HI_1101	77.8887	0.431367	0.11342	0	1	1
sgRNA_1171	cysK	HI_1103	133.018	-0.0606466	0.0965968	0	1	1
sgRNA_1174	L_01208	HI_1105	287.153	0.390178	0.0804516	0	1	1
sgRNA_1175	xylR	HI_1106	297.535	0.0896114	0.0701193	0	1	1
sgRNA_1176	L_01210	HI_1107	282.252	0.0780497	0.0672577	0	1	1
sgRNA_1178	xylA	HI_1112	482.943	0.032728	0.0556833	0	1	1
sgRNA_1179	xylB	HI_1113	275.466	-0.0881103	0.0688685	0	1	1
sgRNA_1183	comM	HI_1117	447.162	0.118087	0.0589131	0	1	1
sgRNA_1184	engB	HI_1118	277.507	-1.66627	0.0701372	-9.49946	2.10987e-21	2.4194e-20
sgRNA_1185	L_01219	HI_1119	154.102	-0.342012	0.0837091	0	1	1
sgRNA_1186	L_01220	HI_1120	629.373	0.0552351	0.0500263	0	1	1
sgRNA_1187	oppD	HI_1121	184.333	0.0681307	0.0870847	0	1	1
sgRNA_1188	oppC	HI_1122	196.239	0.0552026	0.0819587	0	1	1
sgRNA_1189	oppB	HI_1123	752.169	0.0427013	0.0448069	0	1	1
sgRNA_1191	talB	HI_1125	192.704	-3.52983	0.126816	-19.9488	1.5347e-88	1.78332e-86
sgRNA_1192	L_01226	HI_1126.1	602.568	-0.281315	0.0456689	0	1	1
sgRNA_1194	mraW	HI_1130	471.749	-0.463044	0.0603808	0	1	1
sgRNA_1195	ftsL	HI_1131	175.837	-0.58973	0.089468	0	1	1
sgRNA_1196	ftsI	HI_1132	95.2708	0.00304893	0.101987	0	1	1
sgRNA_1197	murE	HI_1133	113.294	1.01203	0.104518	0.115113	0.908356	1
sgRNA_1200	murD	HI_1136	155.028	0.14246	0.0934274	0	1	1
sgRNA_1201	ftsW	HI_1137	193.573	0.241291	0.0778473	0	1	1
sgRNA_1202	murG	HI_1138	86.8545	1.30972	0.107538	2.88011	0.00397536	0.0264467
sgRNA_1203	murC	HI_1139	118.052	0.741654	0.0973294	0	1	1
sgRNA_1204	ddlB	HI_1140	161.303	0.995171	0.209708	0	1	1
sgRNA_1205	ftsQ	HI_1141	228.536	0.518565	0.0769572	0	1	1
sgRNA_1206	ftsA	HI_1142	197.729	0.620462	0.0822282	0	1	1
sgRNA_1207	L_01241	HI_1143	3.3293	-1.44781	0.568683	-0.78745	0.431019	1
sgRNA_1209	pheA	HI_1145	377.076	0.0598175	0.0629417	0	1	1
sgRNA_1214	L_01248	HI_1150	206.958	-2.3236	0.0923279	-14.3358	1.30702e-46	2.99756e-45
sgRNA_1215	L_01249	HI_1151	181.065	-1.55401	0.086962	-6.3707	1.8817e-10	1.61566e-09
sgRNA_1219	nrdG	HI_1155	968.455	0.0720026	0.0448793	0	1	1
sgRNA_1220	cydC	HI_1156	295.964	0.480382	0.180075	0	1	1
sgRNA_1221	cydD	HI_1157	279.642	0.0524577	0.0745801	0	1	1
sgRNA_1222	trxB	HI_1158	0
sgRNA_1223	L_01257	NA	0
sgRNA_1224	hemH	HI_1160	20.9651	-0.231318	0.253064	0	1	1
sgRNA_1228	L_01262	HI_1165	141.517	0.028488	0.0869206	0	1	1
sgRNA_1229	L_01263	HI_1166	171.797	0.0652451	0.0871729	0	1	1
sgRNA_1232	L_01266	HI_1169	794.824	0.00454608	0.0523918	0	1	1
sgRNA_1233	L_01267	HI_1170	858.873	0.0362936	0.0444328	0	1	1
sgRNA_1235	metX_1	HI_1172	103.114	-3.87491	0.172256	-16.6898	1.55463e-62	5.64526e-61
sgRNA_1236	sprT	HI_1173	102.758	0.103118	0.104265	0	1	1
sgRNA_1240	artQ	HI_1178	167.838	-2.25639	0.0940731	-13.3555	1.1009e-40	2.13208e-39
sgRNA_1245	dppF	HI_1184	53.1585	0.135715	0.125323	0	1	1
sgRNA_1246	dppD	HI_1185	335.084	0.0907733	0.058055	0	1	1
sgRNA_1247	dppC	HI_1186	264.951	0.0803214	0.074591	0	1	1
sgRNA_1248	dppB	HI_1187	247.667	-0.0270516	0.0637244	0	1	1
sgRNA_1250	L_01284	HI_1189	501.72	0.0599313	0.0539551	0	1	1
sgRNA_1251	L_01285	HI_1190	173.575	-0.103087	0.0857638	0	1	1
sgRNA_1252	queC	HI_1191	276.884	0.0255691	0.0639455	0	1	1
sgRNA_1253	ilvE	HI_1193	108.205	-1.88702	0.179004	-4.95528	7.22266e-07	5.49742e-06
sgRNA_1254	L_01289	HI_1194	574.367	-0.209157	0.0524843	0	1	1
sgRNA_1255	L_01290	HI_1195	130.938	0.0171511	0.103325	0	1	1
sgRNA_1257	sucD	HI_1197	116.169	-0.0999626	0.0960379	0	1	1
sgRNA_1258	L_01293	HI_1198	79.4084	-0.307461	0.117913	0	1	1
sgRNA_1259	rluB	HI_1199	244.776	-0.170527	0.076014	0	1	1
sgRNA_1260	cysB	HI_1200	302.955	-0.0670651	0.0736191	0	1	1
sgRNA_1261	L_01296	HI_1201	56.8747	-0.045133	0.151064	0	1	1
sgRNA_1263	pta	HI_1203	269.438	-0.948986	0.0656456	0	1	1
sgRNA_1267	purF	HI_1207	390.406	0.121858	0.067459	0	1	1
sgRNA_1270	mdh	HI_1210	230.03	-0.135707	0.0708604	0	1	1
sgRNA_1273	dsbC	HI_1213	639.024	-0.0796805	0.055408	0	1	1
sgRNA_1278	L_01313	HI_1218	248.157	0.178809	0.0828382	0	1	1
sgRNA_1279	cmk_1	HI_1646	56.7609	-1.9139	0.159524	-5.72894	1.01061e-08	8.30895e-08
sgRNA_1282	sapZ	HI_1643	875.601	0.0270809	0.0549505	0	1	1
sgRNA_1283	L_01318	HI_1642	401.491	-0.142284	0.0579121	0	1	1
sgRNA_1284	sapD	HI_1641	534.059	-0.135885	0.0528873	0	1	1
sgRNA_1285	sapC	HI_1640	23.9815	-0.45866	0.234381	0	1	1
[truncated: 995 more rows]

## Sheet: CDM14
sgRNA	Target name	Target locus	baseMean	log2FC	lfcSE	stat	pvalue	padj
[truncated: 1,773 more rows]

[truncated: 1 more sheets: CDM21]
