# Supplementary material for: CRISPRi-seq in Haemophilus influenzae reveals genome-wide and medium-specific growth determinants
Source: PLoS Pathog. 2025 Oct 31;21(10):e1013650. doi: 10.1371/journal.ppat.1013650 (PMC12591398; doi:10.1371/journal.ppat.1013650)
Supplement: S4 Dataset — (XLSX) [file ppat.1013650.s004.xlsx]

## Sheet: 7_generations
sgRNA	Target name	Target locus	baseMean	log2FC	lfcSE	stat	pvalue	padj
sgRNA_0001	gapA	HI_0001	139.158	-1.8059	0.170446	-4.72816	2.2656e-06	0.000282067
sgRNA_0002	L_00002	HI_0002	464.259	0.151582	0.099144	0	1	1
sgRNA_0004	L_00004	HI_0004	76.8074	-0.218605	0.228208	0	1	1
sgRNA_0006	L_00006	HI_0006	22.3946	-0.138909	0.443889	0	1	1
sgRNA_0007	L_00007	HI_0006	478.741	-0.0651561	0.102429	0	1	1
sgRNA_0008	fdxH	HI_0007	38.2765	-0.328308	0.332942	0	1	1
sgRNA_0009	L_00009	HI_0008	1130.5	0.0308588	0.0655101	0	1	1
sgRNA_0010	L_00010	HI_0009	487.46	0.0585629	0.0988635	0	1	1
sgRNA_0011	rimI	HI_0010	426.409	0.13091	0.108521	0	1	1
sgRNA_0012	holD	HI_0011	24.9611	-0.487979	0.373378	0	1	1
sgRNA_0014	era	HI_0013	286.428	0.486257	0.107473	0	1	1
sgRNA_0016	lepB	HI_0015	10.8072	-0.736461	0.581595	0	1	1
sgRNA_0017	lepA	HI_0016	183.01	0.234606	0.14241	0	1	1
sgRNA_0021	L_00021	HI_0020	351.417	0.1057	0.11255	0	1	1
sgRNA_0022	L_00022	NA	567.423	0.0352501	0.0854691	0	1	1
sgRNA_0023	citF	HI_0022	410.435	-0.0334984	0.102427	0	1	1
sgRNA_0024	L_00024	HI_0023	66.6174	0.0816067	0.23281	0	1	1
sgRNA_0025	citD	HI_0024	218.737	0.0577718	0.140841	0	1	1
sgRNA_0026	citC	HI_0025	159.114	-0.0574646	0.156806	0	1	1
sgRNA_0027	lipA	HI_0026	225.515	0.683473	0.13083	0	1	1
sgRNA_0028	lipB	HI_0027	543.922	0.323401	0.0886288	0	1	1
sgRNA_0029	L_00029	HI_0028	169.642	0.0973585	0.149092	0	1	1
sgRNA_0030	dacA	HI_0029	760.556	0.0418718	0.0757368	0	1	1
sgRNA_0031	rlpA	HI_0030	333.227	0.185077	0.110304	0	1	1
sgRNA_0032	mrdB	HI_0031	962.524	0.0666139	0.0844724	0	1	1
sgRNA_0034	L_00034	HI_0033	171.185	0.064739	0.154325	0	1	1
sgRNA_0035	L_00035	HI_0034	307.925	0.0585847	0.125031	0	1	1
sgRNA_0038	mreB	HI_0037	582.496	0.186362	0.0949609	0	1	1
sgRNA_0039	mreC	HI_0038	94.7383	-0.0234063	0.211931	0	1	1
sgRNA_0040	mreD	HI_0039	367.985	0.0536918	0.113673	0	1	1
sgRNA_0041	L_00041	HI_0040	104.115	-0.088252	0.179626	0	1	1
sgRNA_0042	xthA	HI_0041	274.674	-0.0898736	0.133656	0	1	1
sgRNA_0043	L_00043	HI_0042	491.208	-0.055564	0.0896352	0	1	1
sgRNA_0044	L_00044	HI_0043	221.235	-0.106135	0.188262	0	1	1
sgRNA_0045	L_00045	HI_0044	541.545	-0.0816342	0.0915175	0	1	1
sgRNA_0046	L_00046	NA,NA	39.4923	0.712329	0.405992	0	1	1
sgRNA_0048	L_00048	HI_0046	258.647	0.0764479	0.123585	0	1	1
sgRNA_0049	eda	HI_0047	52.6785	-0.361068	0.280271	0	1	1
sgRNA_0051	L_00051	HI_0048	329.084	-0.270731	0.190646	0	1	1
sgRNA_0053	L_00053	HI_0049	48.6402	-0.091295	0.289239	0	1	1
sgRNA_0056	L_00056	HI_0052	673.35	0.0405575	0.0884526	0	1	1
sgRNA_0057	L_00057	HI_0053	5.76163	0.118186	0.817088	0	1	1
sgRNA_0059	L_00059	HI_0055	239.491	-0.114718	0.131697	0	1	1
sgRNA_0062	kdsB	HI_0058	201.405	-0.675355	0.135156	0	1	1
sgRNA_0065	rec2	HI_0061	363.687	0.0881684	0.107725	0	1	1
sgRNA_0066	dksA	HI_0062	335.442	-0.123196	0.111362	0	1	1
sgRNA_0068	folK	HI_0064	55.9898	-0.766173	0.230259	0	1	1
sgRNA_0070	amiB	HI_0066	475.371	0.163625	0.0921882	0	1	1
sgRNA_0075	ppnK	NA	556.903	0.596512	0.0890471	0	1	1
sgRNA_0078	L_00078	HI_0074	549.143	-0.183499	0.0882497	0	1	1
sgRNA_0079	L_00079	HI_0075	243.621	-0.514788	0.117492	0	1	1
sgRNA_0081	L_00081	HI_0078	15.1304	0.217164	0.533582	0	1	1
sgRNA_0083	L_00083	HI_0080	243.185	-0.0935053	0.129008	0	1	1
sgRNA_0084	L_00084	HI_0081	403.212	0.151481	0.107077	0	1	1
sgRNA_0088	L_00088	HI_0085	359.388	0.0333858	0.112077	0	1	1
sgRNA_0089	metB	HI_0086	330.315	0.176829	0.110546	0	1	1
sgRNA_0090	L_00090	NA,NA,NA	406.758	1.02699	0.139511	0.193494	0.846572	1
sgRNA_0091	L_00091	HI_t01	156.638	0.582565	0.164313	0	1	1
sgRNA_0092	L_00092	NA,NA	95.3605	1.52709	0.327929	1.60732	0.107984	1
sgRNA_0160	L_00161	NA,NA,NA	87.2387	0.579222	0.361197	0	1	1
sgRNA_0164	L_00165	HI_0090	190.62	0.197546	0.142745	0	1	1
sgRNA_0165	grk	HI_0091	9.91991	-0.558312	0.680947	0	1	1
sgRNA_0167	L_00168	HI_0093	137.394	-0.328201	0.175005	0	1	1
sgRNA_0169	L_00170	HI_0095	245.912	-0.106855	0.125171	0	1	1
sgRNA_0172	hitB	NA	434.643	0.0522165	0.110396	0	1	1
sgRNA_0177	htpG	HI_0104	379.579	-0.0661523	0.116175	0	1	1
sgRNA_0178	L_00179	HI_0105	116.665	-0.00540128	0.188773	0	1	1
sgRNA_0183	L_00184	HI_0106	427.612	0.0277997	0.100347	0	1	1
sgRNA_0184	corB	NA	667.97	-0.106298	0.349059	0	1	1
sgRNA_0187	L_00188	HI_0109	419.859	-0.186006	0.0932579	0	1	1
sgRNA_0188	serS	HI_0110	25.1833	0.521933	0.431768	0	1	1
sgRNA_0189	gst	HI_0111	172.218	-0.155244	0.159816	0	1	1
sgRNA_0190	hemR	HI_0113	482.916	-0.00629174	0.0942519	0	1	1
sgRNA_0191	L_00192	HI_r01,HI_r04,HI_r16,HI_r15,HI_r12,HI_r09	42.3748	0.406528	0.658744	0	1	1
sgRNA_0192	L_00193	HI_r02,HI_r05,HI_r17,HI_r14,HI_r11,HI_r08	180.54	1.25375	0.250394	1.0134	0.31087	1
sgRNA_0193	L_00194	HI_t02,NA,NA	125.424	1.44503	0.330361	1.34711	0.177944	1
sgRNA_0194	L_00195	HI_r03,HI_r06,HI_r18,HI_r13,HI_r10,HI_r07	117.573	1.37988	0.21917	1.73328	0.083046	1
sgRNA_0195	L_00196	HI_t03,NA	112.563	0.956947	0.2785	0	1	1
sgRNA_0196	L_00197	HI_t04	14.2644	1.25456	0.872387	0.291799	0.770441	1
sgRNA_0197	L_00198	HI_t05	128.555	1.3628	0.272746	1.3302	0.183454	1
sgRNA_0199	L_00200	HI_t06	124.764	0.559774	0.326235	0	1	1
sgRNA_0202	L_00203	HI_0119	684.64	0.133804	0.0779848	0	1	1
sgRNA_0203	L_00204	HI_0120	473.956	0.0118504	0.0967865	0	1	1
sgRNA_0204	L_00205	HI_0121	281.05	0.0291037	0.127982	0	1	1
sgRNA_0205	L_00206	HI_0122	333.174	-0.122079	0.11249	0	1	1
sgRNA_0207	pgsA	HI_0123	773.785	-0.176817	0.0722023	0	1	1
sgRNA_0208	L_00212	HI_0124	90.7685	0.718587	0.228063	0	1	1
sgRNA_0210	L_00214	HI_0132	894.271	-1.16136	0.0731389	-2.20628	0.0273647	1
sgRNA_0211	dcd	HI_0133	181.548	-1.58157	0.146293	-3.97534	7.02774e-05	0.00630727
sgRNA_0212	L_00216	HI_0134	521.553	-0.098304	0.0952288	0	1	1
sgRNA_0213	L_00217	HI_0135	201.792	-0.109154	0.138516	0	1	1
sgRNA_0214	L_00218	HI_0136	120.149	0.469478	0.205374	0	1	1
sgRNA_0215	L_00219	HI_t07,NA,NA	51.1572	0.686908	0.365196	0	1	1
sgRNA_0216	L_00221	HI_0137	194.767	0.364008	0.144838	0	1	1
sgRNA_0220	nagB	HI_0141	306.484	0.0289026	0.116627	0	1	1
sgRNA_0221	nanA	HI_0142	381.888	0.147881	0.100961	0	1	1
sgRNA_0222	L_00227	HI_0143	218.495	-0.176369	0.143673	0	1	1
sgRNA_0223	nanK	HI_0144	240.44	-0.193315	0.146866	0	1	1
sgRNA_0224	nanE	HI_0145	369.021	-0.0874299	0.10278	0	1	1
sgRNA_0226	L_00231	HI_0147	306.636	0.115067	0.108899	0	1	1
sgRNA_0229	hflC	HI_0150	139.375	0.00497401	0.172499	0	1	1
sgRNA_0230	hflK	HI_0151	366.935	-0.213318	0.106746	0	1	1
sgRNA_0231	L_00236	HI_0152	15.0431	-0.123835	0.457381	0	1	1
sgRNA_0232	dcuB2	HI_0153	400.111	-0.0708726	0.101503	0	1	1
sgRNA_0233	acpP	HI_0154	81.0552	-0.599646	0.237799	0	1	1
sgRNA_0235	fabD	HI_0156	106.137	-0.0931421	0.167905	0	1	1
sgRNA_0236	fabH	HI_0157	204.946	-0.0605351	0.132497	0	1	1
sgRNA_0237	L_00242	HI_0158	159.293	1.25843	0.166814	1.54922	0.121328	1
sgRNA_0239	psd	HI_0160	271.41	0.45332	0.124998	0	1	1
sgRNA_0240	gor	HI_0161	103.954	0.236149	0.185987	0	1	1
sgRNA_0241	L_00246	HI_0162	275.986	-0.213071	0.126317	0	1	1
sgRNA_0242	bolA	HI_0163	426.07	-0.912437	0.10009	0	1	1
sgRNA_0244	L_00249	HI_0166	11.4005	-0.0833424	0.53444	0	1	1
sgRNA_0245	nqrC	HI_0167	340.85	-0.226893	0.104573	0	1	1
sgRNA_0246	nqrD	HI_0168	121.406	-0.214953	0.173762	0	1	1
sgRNA_0247	nqrE	HI_0170	141.309	-0.270387	0.155028	0	1	1
sgRNA_0248	L_00253	HI_0171	234.232	-0.118356	0.124104	0	1	1
sgRNA_0253	rluD	HI_0176	295.078	-0.0101929	0.112904	0	1	1
sgRNA_0254	L_00259	HI_0177	322.826	0.283342	0.126272	0	1	1
sgRNA_0256	pflA_1	HI_0179	21.8202	-0.570739	0.45042	0	1	1
sgRNA_0257	pflB	HI_0180	191.74	-0.118182	0.139997	0	1	1
sgRNA_0258	focA	HI_0181	88.4779	-0.0314169	0.206248	0	1	1
sgRNA_0263	L_00268	HI_0185	814.149	-0.146744	0.0781841	0	1	1
sgRNA_0264	L_00269	HI_0186	727.958	-0.152573	0.0806431	0	1	1
sgRNA_0265	L_00270	HI_0187	370.459	0.0327215	0.125703	0	1	1
sgRNA_0266	tatB	HI_0187	98.5606	-0.105832	0.194346	0	1	1
sgRNA_0267	L_00272	HI_0188	452.676	0.0858793	0.0979321	0	1	1
sgRNA_0268	gdhA	HI_0189	280.333	-0.0795451	0.121022	0	1	1
sgRNA_0269	fur	HI_0190	57.18	2.2234	0.317943	3.84786	0.000119157	0.00944045
sgRNA_0270	fldA	HI_0191	113.342	1.0785	0.219609	0.357453	0.720752	1
sgRNA_0271	L_00276	HI_0193	538.697	-0.0845823	0.0932771	0	1	1
sgRNA_0272	L_00277	HI_0192	210.091	-0.000201164	0.139888	0	1	1
sgRNA_0276	mepA	HI_0197	243.492	0.395256	0.228929	0	1	1
sgRNA_0278	msbB	HI_0199	144.243	0.472842	0.149989	0	1	1
sgRNA_0280	rplS	HI_0201	53.1625	-0.197084	0.404335	0	1	1
sgRNA_0282	L_00287	HI_0203	148.307	1.14784	0.285325	0.518151	0.604353	1
sgRNA_0283	L_00288	HI_0204	146.532	0.420161	0.238274	0	1	1
sgRNA_0284	L_00289	HI_0205	1034.02	0.00220607	0.0750928	0	1	1
sgRNA_0286	aroK	HI_0207	130.224	0.524156	0.201737	0	1	1
sgRNA_0287	aroB	HI_0208	346.223	-0.01459	0.104052	0	1	1
sgRNA_0288	dam	HI_0209	380.904	0.14436	0.0976673	0	1	1
sgRNA_0290	ribA	HI_0212	210.665	-0.400099	0.11965	0	1	1
sgRNA_0295	hsdS2	HI_0216	480.152	-0.173768	0.0975591	0	1	1
sgRNA_0298	hsdR2	HI_0218	2.45723	1.29366	1.30897	0.224347	0.822487	1
sgRNA_0299	L_00304	HI_0219	216.343	0.0152146	0.154902	0	1	1
sgRNA_0301	L_00306	HI_0220.2	166.175	-0.258529	0.175054	0	1	1
sgRNA_0303	birA	HI_0220.1	573.827	0.105819	0.0823592	0	1	1
sgRNA_0304	L_00312	HI_0221	400.763	-2.53181	0.102756	-14.9073	2.9544e-50	2.57476e-47
sgRNA_0306	L_00314	HI_0223	242.708	0.280375	0.129136	0	1	1
sgRNA_0307	L_00315	HI_0224	177.667	-0.226033	0.15641	0	1	1
sgRNA_0308	nhaA	HI_0225	427.647	-0.247481	0.109225	0	1	1
sgRNA_0309	L_00317	HI_0226	102.287	-0.512025	0.197202	0	1	1
sgRNA_0310	L_00318	HI_0227	117.066	0.105505	0.181311	0	1	1
sgRNA_0312	pnp	HI_0229	35.2634	-0.421905	0.391281	0	1	1
sgRNA_0313	nlpL	HI_0230	194.18	-0.209412	0.442299	0	1	1
sgRNA_0314	deaD	HI_0231	69.1695	0.112035	0.210837	0	1	1
sgRNA_0315	L_00323	HI_0232	111.739	-0.415923	0.587183	0	1	1
sgRNA_0316	L_00324	HI_0233	1570.18	0.0448432	0.0593235	0	1	1
sgRNA_0317	L_00325	NA	562.838	-0.374885	0.15049	0	1	1
sgRNA_0318	L_00326	HI_0235	762.871	0.0464017	0.0852068	0	1	1
sgRNA_0319	arsC	HI_0236	426.612	-0.18026	0.0986846	0	1	1
sgRNA_0320	L_00328	HI_0237	719.312	-0.0615026	0.0852693	0	1	1
sgRNA_0321	secF	HI_0239	176.662	0.634772	0.171634	0	1	1
sgRNA_0322	secD	HI_0240	117.371	-0.0256263	0.205273	0	1	1
sgRNA_0324	L_00332	HI_0242	734.238	0.157549	0.0817353	0	1	1
sgRNA_0325	L_00333	HI_0243	803.684	-0.0287572	0.0749961	0	1	1
sgRNA_0327	queA	HI_0245	28.2503	0.290842	0.366373	0	1	1
sgRNA_0330	L_00338	HI_0249	16.7656	0.257968	0.453885	0	1	1
sgRNA_0331	ssb_2	HI_0250	43.7037	0.958773	0.5163	0	1	1
sgRNA_0333	exbD	HI_0252	10.5925	0.326217	0.610915	0	1	1
sgRNA_0334	exbB	HI_0253	477.718	0.0853978	0.100454	0	1	1
sgRNA_0335	bcp	HI_0254	163.56	0.156196	0.171246	0	1	1
sgRNA_0337	L_00345	HI_0256	399.338	0.000469667	0.110864	0	1	1
sgRNA_0338	L_00346	HI_0257	261.287	-0.159817	0.126431	0	1	1
sgRNA_0339	L_00347	HI_t08	43.574	-0.369253	0.30015	0	1	1
sgRNA_0341	orfM	HI_0260	368.168	0.127742	0.108138	0	1	1
sgRNA_0342	L_00350	HI_0260.1	320.639	0.798571	0.105105	0	1	1
sgRNA_0344	hxuC_1	HI_0262	595.624	0.201823	0.0940108	0	1	1
sgRNA_0345	hxuB	HI_0263	462.722	0.0778202	0.103546	0	1	1
sgRNA_0346	hxuA	HI_0264	540.794	0.109995	0.093568	0	1	1
sgRNA_0348	L_00356	HI_0266	198.34	0.845921	0.135977	0	1	1
sgRNA_0350	murB	HI_0268	1335.33	0.507651	0.0849166	0	1	1
sgRNA_0351	rpoH	HI_0269	51.5441	1.25345	0.439951	0.576092	0.564553	1
sgRNA_0354	pyrE	HI_0272	408.023	-0.00800158	0.104239	0	1	1
sgRNA_0355	rph	HI_0273	145.949	-0.0389683	0.146709	0	1	1
sgRNA_0356	gltX	HI_0274	248.308	0.256413	0.14359	0	1	1
sgRNA_0357	L_00366	HI_t10,NA,NA,NA	8.59408	-1.46124	0.623166	-0.740157	0.459205	1
sgRNA_0358	lpt6	HI_0275	117.109	0.0915847	0.187464	0	1	1
sgRNA_0361	L_00373	HI_0279	452.224	-0.107665	0.105298	0	1	1
sgRNA_0362	udp	HI_0280	400.287	-0.119123	0.103779	0	1	1
sgRNA_0363	L_00375	HI_0281	36.3744	0.178413	0.32069	0	1	1
sgRNA_0364	L_00376	HI_0282	528.07	0.0775987	0.091896	0	1	1
sgRNA_0365	menD	HI_0283	135.256	-0.126432	0.157335	0	1	1
sgRNA_0367	L_00379	HI_0286	156.836	-2.78006	0.173789	-10.2426	1.27691e-24	3.70943e-22
sgRNA_0369	sdaA	HI_0288	0
sgRNA_0370	sdaC	HI_0289	0
sgRNA_0372	L_00387	HI_0293	0
sgRNA_0373	metJ	HI_0294	32.4386	0.512305	0.32951	0	1	1
sgRNA_0374	rho	HI_0295	0
sgRNA_0376	pilC	HI_0297	0
sgRNA_0381	cutE	HI_0302	0
sgRNA_0382	L_00397	HI_0303	0
sgRNA_0383	L_00398	HI_0304	0
sgRNA_0384	yqgF	HI_0305	0
sgRNA_0393	proC	HI_0307	663.582	-0.00844697	0.0942875	0	1	1
sgRNA_0394	hcaT	HI_0308	499.964	0.101307	0.0910182	0	1	1
sgRNA_0397	ruvB	HI_0312	224.144	0.342647	0.126202	0	1	1
sgRNA_0398	ruvA	HI_0313	329.034	0.15795	0.113136	0	1	1
sgRNA_0400	L_00417	HI_0315	43.7094	-0.0671037	0.295438	0	1	1
sgRNA_0401	ntpA	HI_0316	636.865	0.0160429	0.0882699	0	1	1
sgRNA_0402	L_00419	HI_0317	255.391	0.73158	0.157411	0	1	1
sgRNA_0403	L_00420	HI_0318	786.58	0.240665	0.0855282	0	1	1
sgRNA_0404	L_00421	HI_0319	48.913	-0.136313	0.290948	0	1	1
sgRNA_0405	vapB1	HI_0321	107.752	-0.227424	0.192501	0	1	1
sgRNA_0406	L_00423	HI_0322	157.829	-0.537276	0.27839	0	1	1
sgRNA_0408	rnt	HI_0324	690.073	0.0353713	0.0846367	0	1	1
sgRNA_0409	L_00426	HI_0325	383.772	-0.340215	0.105414	0	1	1
sgRNA_0411	L_00429	HI_0328	91.429	-0.19064	0.200552	0	1	1
sgRNA_0412	L_00430	HI_0329	185.664	-0.110508	0.13417	0	1	1
sgRNA_0413	L_00431	HI_0330	204.544	-0.0433869	0.142395	0	1	1
sgRNA_0415	recO	HI_0332	198.325	-0.195131	0.128462	0	1	1
sgRNA_0416	rumA	HI_0333	514.524	0.0559648	0.0973784	0	1	1
sgRNA_0419	mog	HI_0336	191.754	0.330446	0.139452	0	1	1
sgRNA_0420	glnB	HI_0337	313.697	-0.0509827	0.111976	0	1	1
sgRNA_0422	priA	HI_0339	39.4531	-0.452436	0.322335	0	1	1
sgRNA_0423	trmB	HI_0340	576.386	-0.0809955	0.0882131	0	1	1
sgRNA_0424	L_00442	HI_0341	23.9602	0.000855421	0.397265	0	1	1
sgRNA_0425	L_00443	HI_0342	226.877	-0.039721	0.133724	0	1	1
sgRNA_0426	napD	HI_0343	193.035	0.393067	0.134975	0	1	1
sgRNA_0427	napA	HI_0344	0
sgRNA_0430	napB	HI_0347	178.836	-0.150462	0.156744	0	1	1
sgRNA_0431	napC	HI_0348	568.585	-0.240884	0.0917029	0	1	1
sgRNA_0432	adk	HI_0349	0
sgRNA_0433	lic3C	HI_0350	382.089	-0.0522748	0.109516	0	1	1
sgRNA_0436	L_00454	HI_0354	406.135	0.130981	0.105672	0	1	1
sgRNA_0437	L_00455	HI_0355	360.676	-0.186635	0.112552	0	1	1
sgRNA_0438	L_00456	HI_0357	770.459	-0.154227	0.0793667	0	1	1
sgRNA_0440	hfeD	HI_0359	344.576	-0.0670839	0.108443	0	1	1
sgRNA_0441	hfeC	HI_0360	445.277	-0.324776	0.0949722	0	1	1
sgRNA_0442	hfeB	HI_0361	19.8116	-0.325379	0.455525	0	1	1
sgRNA_0443	hfeA	HI_0362	51.7168	0.341251	0.256702	0	1	1
sgRNA_0448	L_00466	HI_0367	70.1538	0.876756	0.282845	0	1	1
sgRNA_0449	L_00467	HI_0368	193.384	0.8779	0.171042	0	1	1
sgRNA_0450	hisS	HI_0369	251.629	0.616497	0.140251	0	1	1
sgRNA_0451	L_00469	HI_0370	369.291	-0.243359	0.117905	0	1	1
sgRNA_0452	L_00470	HI_0371	281.173	-0.148203	0.123421	0	1	1
sgRNA_0453	fdx	HI_0372	74.5649	0.0690205	0.205152	0	1	1
sgRNA_0454	hscA	HI_0373	69.5794	0.458916	0.241503	0	1	1
sgRNA_0456	hscB	HI_0375	89.0709	0.647705	0.221283	0	1	1
sgRNA_0457	L_00475	HI_0376	205.888	0.714503	0.162485	0	1	1
sgRNA_0458	nifU	HI_0377	62.7934	0.313711	0.289897	0	1	1
sgRNA_0459	nifS2	HI_0378	61.9643	1.03563	0.275762	0.129218	0.897185	1
sgRNA_0460	L_00478	HI_0379	242.57	1.15364	0.166322	0.923776	0.355603	1
sgRNA_0461	L_00479	HI_0380	122.522	0.112593	0.167159	0	1	1
sgRNA_0463	L_00482	HI_0381	104.572	0.0757625	0.174017	0	1	1
sgRNA_0465	L_00484	HI_0383	642.596	0.412713	0.137618	0	1	1
sgRNA_0466	tolR	HI_0384	350.409	0.0689783	0.124767	0	1	1
sgRNA_0468	ybgC	HI_0386	233.408	0.248943	0.149543	0	1	1
sgRNA_0469	dinG	HI_0387	298.614	-0.0440953	0.115029	0	1	1
sgRNA_0470	L_00489	HI_0388	204.525	0.737615	0.136338	0	1	1
sgRNA_0472	lcfA	HI_0390.1	0
sgRNA_0477	L_00496	HI_0395	108.14	0.347682	0.180441	0	1	1
sgRNA_0478	L_00497	HI_0396	418.947	0.149903	0.100116	0	1	1
sgRNA_0480	adpP	HI_0398	149.05	0.280439	0.174538	0	1	1
sgRNA_0481	icc	HI_0399	243.814	-0.321472	0.183376	0	1	1
sgRNA_0482	L_00501	HI_0400	107.582	0.195038	0.196869	0	1	1
sgRNA_0488	accA	HI_0406	101.689	-0.752187	0.196243	0	1	1
sgRNA_0489	znuB	HI_0407	101.991	0.199779	0.18616	0	1	1
sgRNA_0491	L_00510	HI_0409	40.642	0.28668	0.282002	0	1	1
sgRNA_0492	tyrR	HI_0410	527.763	0.0525134	0.0916491	0	1	1
sgRNA_0493	L_00512	HI_0411	344.106	-0.115425	0.12807	0	1	1
sgRNA_0494	rluC	HI_0412	437.184	-0.00913959	0.10672	0	1	1
sgRNA_0496	L_00515	HI_0414	173.985	0.0897291	0.168042	0	1	1
sgRNA_0497	thiM	HI_0415	323.966	-0.218394	0.104264	0	1	1
sgRNA_0498	thiD	HI_0416	456.736	0.151565	0.111826	0	1	1
sgRNA_0499	thiE	HI_0417	227.483	-0.00987896	0.13458	0	1	1
sgRNA_0501	L_00520	HI_0419	237.023	-0.268073	0.129342	0	1	1
sgRNA_0502	L_00521	HI_0422	242.164	0.182814	0.118584	0	1	1
sgRNA_0504	L_00523	HI_0424	173.912	-0.0207994	0.144131	0	1	1
sgRNA_0505	pssA	HI_0425	122.89	0.540252	0.179051	0	1	1
sgRNA_0506	fadR	HI_0426	520.592	0.0151766	0.11877	0	1	1
sgRNA_0507	nhaB	HI_0427	132.263	0.0515494	0.173658	0	1	1
sgRNA_0508	dsbB	HI_0428	770.716	-0.0958324	0.0792791	0	1	1
sgRNA_0509	glmS	HI_0429	465.414	-0.0114023	0.0910246	0	1	1
sgRNA_0510	nudC_1	HI_0430	138.088	-1.43891	0.16372	-2.68084	0.00734369	0.336844
sgRNA_0511	L_00530	HI_0431	240.128	-0.365373	0.126904	0	1	1
sgRNA_0512	nudC_2	HI_0432	244.697	-0.276483	0.128109	0	1	1
sgRNA_0513	L_00532	HI_0433	48.7289	0.60179	0.255028	0	1	1
sgRNA_0514	L_00533	HI_0434	0
sgRNA_0516	comD	HI_0436	507.936	-0.00642205	0.09749	0	1	1
sgRNA_0517	comC	HI_0437	150.697	0.445368	0.154556	0	1	1
sgRNA_0518	comB	HI_0438	553.014	-0.147351	0.0933658	0	1	1
sgRNA_0519	comA	HI_0439	270.724	0.226722	0.123088	0	1	1
sgRNA_0520	L_00539	HI_0440	107.819	0.682917	0.347844	0	1	1
sgRNA_0523	recR	HI_0443	329.091	-0.0813437	0.112441	0	1	1
sgRNA_0525	secG	HI_0445	295.136	-0.563392	0.106786	0	1	1
sgRNA_0526	L_00545	HI_t12	541.307	0.11243	0.094796	0	1	1
sgRNA_0527	fruA	HI_0446	62.374	0.0365185	0.245817	0	1	1
sgRNA_0528	L_00547	HI_0447	991.946	0.0423163	0.0678866	0	1	1
sgRNA_0529	fruB	HI_0448	501.549	0.107245	0.0880669	0	1	1
sgRNA_0532	vapX	HI_0451	146.219	0.0900413	0.161983	0	1	1
sgRNA_0535	L_00554	HI_0454	237.133	-0.00158963	0.133725	0	1	1
sgRNA_0536	holB	HI_0455	129.54	-0.156251	0.168476	0	1	1
sgRNA_0543	L_00562	HI_0461	149.459	0.360294	0.152403	0	1	1
sgRNA_0544	lon	HI_0462	86.8143	-0.258664	0.213341	0	1	1
sgRNA_0548	L_00567	HI_0466	191.555	-0.110744	0.15155	0	1	1
sgRNA_0550	hisG	HI_0468	447.801	0.0174695	0.0970756	0	1	1
sgRNA_0552	hisC	HI_0470	183.905	-0.288278	0.153729	0	1	1
sgRNA_0553	hisB	HI_0471	160.171	-0.0564133	0.157236	0	1	1
sgRNA_0554	hisH	HI_0472	618.647	0.0729661	0.0829243	0	1	1
sgRNA_0556	hisF	HI_0474	594.833	-0.175142	0.0964483	0	1	1
sgRNA_0557	hisI	HI_0475	70.0099	-0.186993	0.253782	0	1	1
sgRNA_0558	tyrP	HI_0477	428.477	0.339547	0.0963022	0	1	1
sgRNA_0559	atpC	HI_0478	58.5598	0.267038	0.256026	0	1	1
sgRNA_0561	L_00580	HI_0480	370.442	0.291014	0.109301	0	1	1
sgRNA_0562	L_00581	HI_0481	86.3759	0.337928	0.201161	0	1	1
sgRNA_0563	atpH	HI_0482	98.7479	0.644478	0.185463	0	1	1
sgRNA_0564	L_00583	HI_0483	288.72	0.198755	0.113006	0	1	1
sgRNA_0565	L_00584	HI_0484	316.649	0.353209	0.121558	0	1	1
sgRNA_0566	L_00585	HI_0485	218.021	0.490933	0.127156	0	1	1
sgRNA_0567	L_00586	HI_0485.1	158.747	0.142385	0.14776	0	1	1
sgRNA_0568	gidB	HI_0486	96.7922	0.232817	0.201668	0	1	1
sgRNA_0569	L_00588	HI_0487	722.259	0.0583749	0.0776947	0	1	1
sgRNA_0571	L_00590	HI_0489	144.616	0.0286017	0.168516	0	1	1
sgRNA_0572	luxS	HI_0491	349.275	-0.081958	0.125633	0	1	1
sgRNA_0573	aphA	HI_0495	244.946	-0.0347043	0.130198	0	1	1
sgRNA_0574	L_00593	HI_0496	192.848	-0.178729	0.143071	0	1	1
sgRNA_0575	hslU	HI_0497	148.95	-0.00226448	0.166996	0	1	1
sgRNA_0576	potD1_1	NA	209.099	0.332441	0.142265	0	1	1
sgRNA_0577	ordL	HI_0499	94.0954	-0.172797	0.208139	0	1	1
sgRNA_0580	rbsA	HI_0502	62.3077	0.146728	0.251667	0	1	1
sgRNA_0581	rbsC	HI_0503	315.424	-0.0280558	0.116355	0	1	1
sgRNA_0582	rbsB	HI_0504	658.92	0.259954	0.0807511	0	1	1
sgRNA_0583	rbsK	HI_0505	420.346	-0.0832589	0.106431	0	1	1
sgRNA_0585	L_00604	HI_0507	214.615	-0.113188	0.14201	0	1	1
sgRNA_0586	menG	HI_0508	468.717	0.0206795	0.103113	0	1	1
sgRNA_0588	L_00607	HI_0510	0
sgRNA_0589	tehA	HI_0511	224.354	0.33046	0.141048	0	1	1
sgRNA_0590	rpoC	HI_0514	77.8961	1.06069	0.274978	0.220699	0.825327	1
sgRNA_0592	L_00611	HI_0516	86.2962	1.22462	0.324044	0.693179	0.488197	1
sgRNA_0593	L_00612	HI_0517	96.5865	0.846621	0.317441	0	1	1
sgRNA_0594	deoD	HI_0518	141.434	-0.785705	0.156633	0	1	1
sgRNA_0595	L_00614	HI_0519	485.139	0.0977469	0.09255	0	1	1
sgRNA_0598	L_00617	HI_0522	225.421	0.0287665	0.13747	0	1	1
sgRNA_0599	waaQ	HI_0523	12.6794	0.113093	0.534049	0	1	1
sgRNA_0600	L_00619	HI_0524	43.0015	-0.020112	0.42282	0	1	1
sgRNA_0602	L_00621	HI_0526	1033.08	-0.0255747	0.0769843	0	1	1
sgRNA_0603	L_00622	HI_0527	232.359	-0.0810121	0.133612	0	1	1
sgRNA_0604	tyrQ	HI_0528	126.838	-0.435707	0.174433	0	1	1
sgRNA_0605	tdk	HI_0529	385.425	-0.22912	0.112916	0	1	1
sgRNA_0606	gcp	HI_0530	100.091	0.551725	0.17688	0	1	1
sgRNA_0607	L_00626	HI_0531	6.64818	2.22968	1.21754	1.00997	0.312511	1
sgRNA_0608	dnaG	HI_0532	228.239	0.167268	0.146305	0	1	1
sgRNA_0609	aspA_1	HI_0533	89.2385	0.931902	0.214921	0	1	1
sgRNA_0611	ureH	HI_0535	648.297	-0.0178989	0.0898708	0	1	1
sgRNA_0613	ureF	NA	325.704	-0.185738	0.112456	0	1	1
sgRNA_0614	ureE	HI_0538	254.08	-0.57851	0.148818	0	1	1
sgRNA_0616	ureB	HI_0540	5.57224	-1.27828	0.938243	-0.296596	0.766775	1
sgRNA_0617	ureA	HI_0541	242.25	0.0597216	0.137177	0	1	1
sgRNA_0618	groES	HI_0542	2.51703	0.662294	1.13929	0	1	1
sgRNA_0621	L_00640	HI_0545	155.082	0.256086	0.204494	0	1	1
sgRNA_0623	L_00642	HI_0547	39.644	-0.0411581	0.420489	0	1	1
sgRNA_0624	infA	HI_0548	96.0011	0.273095	0.245117	0	1	1
sgRNA_0627	ksgA	HI_0549	6.98487	0.912454	0.675049	0	1	1
sgRNA_0628	lic2A	HI_0550	212.264	0.0709322	0.17062	0	1	1
sgRNA_0631	gnd	HI_0553	62.5776	0.618422	0.273473	0	1	1
sgRNA_0632	L_00651	HI_0554	242.58	0.259095	0.127943	0	1	1
sgRNA_0634	zwf	HI_0558	344.761	0.214211	0.107241	0	1	1
sgRNA_0638	L_00657	HI_0562	90.7951	-0.0694892	0.216642	0	1	1
sgRNA_0639	asnC	HI_0563	17.7346	0.151312	0.461563	0	1	1
sgRNA_0640	L_00659	HI_0564	357.519	0.151423	0.10882	0	1	1
sgRNA_0644	rpe	HI_0566	557.129	-0.842304	0.0812687	0	1	1
sgRNA_0645	L_00664	HI_0567	130.097	0.489201	0.169571	0	1	1
sgRNA_0646	L_00665	HI_0568	471.048	-0.13912	0.0919421	0	1	1
sgRNA_0648	L_00667	HI_0570	342.859	-0.13849	0.109449	0	1	1
sgRNA_0649	oxyR	HI_0571	691.019	-0.11478	0.0817509	0	1	1
sgRNA_0650	L_00669	HI_0572	72.7308	-0.0455967	0.238898	0	1	1
sgRNA_0651	slyX	HI_0573	115.134	-0.227243	0.185048	0	1	1
sgRNA_0654	L_00673	HI_0576	366.848	-0.0580162	0.0996616	0	1	1
sgRNA_0655	L_00674	HI_0576.1	634.952	-0.117861	0.0810659	0	1	1
sgRNA_0658	L_00677	HI_t16	265.036	-0.10996	0.129254	0	1	1
sgRNA_0659	L_00678	HI_t15	94.8501	1.41779	0.264113	1.58185	0.113684	1
sgRNA_0660	L_00679	HI_t14	44.1926	0.364547	0.353534	0	1	1
sgRNA_0661	L_00680	NA	184.409	0.93825	0.238346	0	1	1
sgRNA_0665	L_00684	HI_0628	854.243	0.074393	0.0817385	0	1	1
sgRNA_0666	L_00685	HI_0627	238.321	-0.111293	0.132526	0	1	1
sgRNA_0667	mscL	HI_0626	129.006	0.527932	0.16375	0	1	1
sgRNA_0668	trkA_1	HI_0625	110.288	0.0145451	0.191594	0	1	1
sgRNA_0669	trkA_2	HI_0624	333.505	0.0698629	0.0990908	0	1	1
sgRNA_0670	fmt	HI_0623	29.0916	0.326286	0.333641	0	1	1
sgRNA_0671	def	HI_0622	138.666	-0.464837	0.305879	0	1	1
sgRNA_0675	L_00695	NA,NA,NA	75.5302	1.16407	0.345249	0.475209	0.634638	1
sgRNA_0676	L_00696	NA,HI_t18,NA	79.495	1.29616	0.336978	0.878881	0.379466	1
sgRNA_0677	sxy	HI_0601	330.439	0.0631235	0.109866	0	1	1
sgRNA_0678	recA	HI_0600	276.076	0.220061	0.115051	0	1	1
sgRNA_0679	recX	NA	199.933	-0.142564	0.137552	0	1	1
sgRNA_0680	L_00701	HI_0597.1	809.85	0.676482	0.073841	0	1	1
sgRNA_0681	L_00702	HI_0597	507.839	0.0216127	0.0887191	0	1	1
sgRNA_0682	L_00703	HI_0596	0
sgRNA_0683	L_00704	HI_0595	467.87	-0.0467681	0.104976	0	1	1
sgRNA_0684	arcD	HI_0594	349.387	0.030028	0.167043	0	1	1
sgRNA_0688	pepE	HI_0587	212.97	-0.665626	0.13986	0	1	1
sgRNA_0689	L_00710	HI_0586	1213.37	-0.0461678	0.0695823	0	1	1
sgRNA_0690	abgA	HI_0584	91.2875	-0.470288	0.21042	0	1	1
sgRNA_0695	L_00716	HI_0581	4.81109	0.945753	1.00207	0	1	1
sgRNA_0696	L_00717	HI_0580	116.754	-0.204285	0.261375	0	1	1
sgRNA_0697	fusA	HI_0579	65.1769	0.588626	0.326025	0	1	1
sgRNA_0701	L_00722	HI_0634	245.033	0.167887	0.116951	0	1	1
sgRNA_0702	L_00723	HI_0636	263.848	-0.0334619	0.124837	0	1	1
sgRNA_0703	trpS	HI_0637	217.057	0.155837	0.142201	0	1	1
sgRNA_0704	L_00725	HI_0638	232.216	-2.94739	0.155729	-12.505	7.01163e-36	4.07376e-33
sgRNA_0705	purB	HI_0639	373.613	-2.07469	0.140117	-7.66996	1.72051e-14	2.49904e-12
sgRNA_0706	L_00727	HI_0640	54.6864	-0.629432	0.325124	0	1	1
sgRNA_0709	L_00730	NA	219.576	-0.132136	0.137523	0	1	1
sgRNA_0710	L_00731	NA,NA	53.7688	0.405996	0.333897	0	1	1
sgRNA_0711	L_00733	NA	6.58315	2.12716	1.22847	0.917533	0.358864	1
sgRNA_0712	L_00734	HI_0645	447.663	0.0901357	0.103498	0	1	1
sgRNA_0713	asd	HI_0646	348.969	0.325603	0.125704	0	1	1
sgRNA_0714	L_00736	HI_0647	688.314	0.341842	0.0885464	0	1	1
sgRNA_0716	L_00738	HI_0648	27.2641	-0.33774	0.394425	0	1	1
sgRNA_0717	rep	HI_0649	128.521	0.0668357	0.171201	0	1	1
sgRNA_0719	kdtB	HI_0651	77.5977	0.27774	0.222006	0	1	1
sgRNA_0720	kdtA	HI_0652	99.0134	0.597564	0.172614	0	1	1
sgRNA_0726	L_00748	HI_0656.1	1075.68	-0.0733556	0.0666626	0	1	1
sgRNA_0728	L_00750	HI_0659	504.223	-0.108913	0.0903727	0	1	1
sgRNA_0729	L_00751	HI_0660	267.436	0.00483667	0.130544	0	1	1
sgRNA_0733	cydD1	HI_0663	293.147	-0.398082	0.268166	0	1	1
sgRNA_0738	glpX	HI_0667	389.343	-0.12793	0.0999763	0	1	1
sgRNA_0739	L_00761	HI_0668	7.57197	-0.226312	0.787144	0	1	1
sgRNA_0740	mioC	HI_0669	1.34017	-1.49332	1.74802	-0.282215	0.777779	1
sgRNA_0741	dtd	HI_0670	944.061	0.0189118	0.0753763	0	1	1
sgRNA_0744	ftsB	HI_0673	592.752	0.435216	0.0918225	0	1	1
sgRNA_0745	gpt_1	HI_0692	121.582	1.49398	0.183248	2.69571	0.00702398	0.330886
sgRNA_0746	pepD	HI_0675	423.687	0.312328	0.0980581	0	1	1
sgRNA_0747	L_00769	HI_0676	271.93	-0.208573	0.131997	0	1	1
sgRNA_0748	L_00770	HI_0677	198.493	-0.134433	0.139358	0	1	1
sgRNA_0749	tpiA	HI_0678	184.234	-0.422735	0.135003	0	1	1
sgRNA_0751	L_00773	HI_0680	337.194	-0.0797709	0.119854	0	1	1
sgRNA_0752	ilvY	HI_0681	245.904	-0.357734	0.114122	0	1	1
sgRNA_0753	ilvC	HI_0682	387.469	-1.80849	0.102315	-7.90196	2.74555e-15	4.7855e-13
sgRNA_0755	glpB	HI_0684	670.532	0.491324	0.0862888	0	1	1
sgRNA_0756	glpA	HI_0685	63.8672	0.172795	0.237182	0	1	1
sgRNA_0757	L_00779	HI_0686	531.393	-0.0600413	0.0935419	0	1	1
sgRNA_0759	glpF	HI_0690	523.509	-0.00198906	0.0933152	0	1	1
sgRNA_0760	glpK	HI_0691	128.53	0.00286283	0.180988	0	1	1
sgRNA_0765	ppx_1	HI_0695	630.798	0.205091	0.0847018	0	1	1
sgRNA_0768	slyD	HI_0699	41.0277	0.305766	0.303873	0	1	1
sgRNA_0769	L_00791	HI_0700	111.606	-0.0219287	0.181327	0	1	1
sgRNA_0771	surE	HI_0702	67.1069	-0.205185	0.220928	0	1	1
sgRNA_0772	L_00794	HI_0703	103.071	-0.192464	0.177648	0	1	1
sgRNA_0778	L_00800	HI_t17	259.907	0.106351	0.129968	0	1	1
sgRNA_0779	selA	HI_0708	394.896	-0.184645	0.106215	0	1	1
sgRNA_0785	tig	HI_0713	344.73	0.0508415	0.112031	0	1	1
sgRNA_0786	clpP	HI_0714	44.1228	0.327697	0.286964	0	1	1
sgRNA_0787	clpX	HI_0715	356.442	-0.1262	0.112905	0	1	1
sgRNA_0790	vacJ	HI_0718	302.596	0.466987	0.114006	0	1	1
sgRNA_0791	L_00813	HI_0719	148.873	0.381286	0.163312	0	1	1
sgRNA_0792	htpX	HI_0720	101.446	-0.0701893	0.216911	0	1	1
sgRNA_0794	L_00816	HI_0722	37.9578	-0.49502	0.304397	0	1	1
sgRNA_0795	trkH	HI_0723	131.248	-0.533499	0.160263	0	1	1
sgRNA_0797	L_00824	HI_t13	171.86	0.235431	0.174513	0	1	1
sgRNA_0798	psiE	HI_0601.1	86.303	-0.127915	0.200545	0	1	1
sgRNA_0799	hemY	HI_0602	291.991	0.204381	0.111828	0	1	1
sgRNA_0801	cya	HI_0604	280.901	-0.0741559	0.116477	0	1	1
sgRNA_0802	gpsA	HI_0605	101.607	1.53018	0.184338	2.87616	0.00402551	0.20047
sgRNA_0803	cysE	HI_0606	40.8386	1.14623	0.287942	0.50785	0.611558	1
sgRNA_0804	L_00831	HI_0607	418.521	0.0276075	0.096471	0	1	1
sgRNA_0805	L_00832	HI_0608	281.632	-0.335581	0.127776	0	1	1
sgRNA_0806	folD	HI_0609	84.6168	0.944799	0.196868	0	1	1
sgRNA_0807	L_00835	NA	42.9119	-0.0809571	0.267358	0	1	1
sgRNA_0808	L_00836	HI_0610	127.913	-0.122486	0.185122	0	1	1
sgRNA_0810	fucU	HI_0612	363.283	-0.0627149	0.106524	0	1	1
sgRNA_0811	fucK	HI_0613	882.097	-0.0304705	0.0769356	0	1	1
sgRNA_0812	fucI	HI_0614	513.809	-0.460584	0.0968641	0	1	1
sgRNA_0814	L_00842	HI_0616	908.099	0.0428439	0.082217	0	1	1
sgRNA_0817	glpR	HI_0619	471.941	0.207048	0.0936363	0	1	1
sgRNA_0818	metQ	HI_0620	221.475	0.0985376	0.1365	0	1	1
sgRNA_0819	metI	HI_0620.1	308.404	0.214617	0.112032	0	1	1
sgRNA_0820	metN	HI_0621	316.517	0.233936	0.12219	0	1	1
sgRNA_0821	L_00849	HI_0621.1	249.881	0.00578001	0.131992	0	1	1
sgRNA_0822	L_00855	HI_0724	686.901	-0.0991638	0.0831746	0	1	1
sgRNA_0823	L_00856	HI_0725	338.74	0.0865737	0.12777	0	1	1
sgRNA_0824	narP	HI_0726	539.012	0.255537	0.0983111	0	1	1
sgRNA_0825	L_00858	HI_0727	237.404	-0.360197	0.140298	0	1	1
sgRNA_0826	L_00859	NA	267.675	0.0309273	0.130666	0	1	1
sgRNA_0827	cyaY	HI_0727.1	208.193	0.176457	0.134894	0	1	1
sgRNA_0829	proS	HI_0729	90.1497	0.510515	0.263377	0	1	1
sgRNA_0830	L_00863	HI_0730	192.154	0.507719	0.138649	0	1	1
sgRNA_0831	sufI	HI_0733	447.965	0.0943277	0.0948642	0	1	1
sgRNA_0832	plsC	HI_0734	281.267	0.334984	0.134887	0	1	1
sgRNA_0834	L_00867	NA	805.83	-0.192781	0.0736045	0	1	1
sgRNA_0837	ilvD	HI_0738	343.398	-1.14067	0.10149	-1.38602	0.16574	1
sgRNA_0838	L_00871	HI_0738.1	506.28	0.00518985	0.0893616	0	1	1
sgRNA_0841	secB	HI_0743	154.689	-0.45316	0.151178	0	1	1
sgRNA_0843	dcuB	HI_0746	1093	-0.207677	0.0784865	0	1	1
sgRNA_0844	ndhA	HI_0747	168.148	-0.0528322	0.159322	0	1	1
sgRNA_0845	L_00878	HI_0748	58.2474	-0.228171	0.255199	0	1	1
sgRNA_0846	lexA	HI_0749	280.263	0.680599	0.128352	0	1	1
sgRNA_0847	dapF	HI_0750	13.8851	0.0178537	0.507998	0	1	1
sgRNA_0848	tpx	HI_0751	452.36	0.0885641	0.096077	0	1	1
sgRNA_0849	purL	HI_0752	537.254	1.78855	0.100257	7.86535	3.68081e-15	5.83241e-13
sgRNA_0851	L_00884	HI_0755	206.769	-0.0933743	0.145441	0	1	1
sgRNA_0852	L_00885	HI_0756	273.497	-0.189534	0.123024	0	1	1
sgRNA_0853	gpmA	HI_0757	352.893	-1.0987	0.106674	-0.925277	0.354822	1
sgRNA_0855	mutY	HI_0759	508.685	-0.0263307	0.100422	0	1	1
sgRNA_0857	L_00890	HI_0761	59.3598	0.370104	0.251818	0	1	1
sgRNA_0858	L_00891	NA	29.891	0.963021	0.46722	0	1	1
sgRNA_0859	L_00892	NA,NA	179.84	0.816028	0.211598	0	1	1
sgRNA_0860	L_00893	HI_0762	312.865	-0.111936	0.102325	0	1	1
sgRNA_0861	nadR	HI_0763	179.046	1.47951	0.169774	2.82443	0.00473648	0.229324
sgRNA_0862	ribB	HI_0764	33.1223	2.23692	0.411072	3.00902	0.00262096	0.138434
sgRNA_0868	ftsX	HI_0770	167.703	0.113352	0.150117	0	1	1
sgRNA_0869	atoB	HI_0771	52.1185	0.023533	0.275216	0	1	1
sgRNA_0871	L_00904	HI_0773	197.212	0.0252764	0.148464	0	1	1
sgRNA_0872	atoD	HI_0774	23.0196	0.319875	0.408908	0	1	1
sgRNA_0873	L_00906	HI_0775	87.7773	-0.155182	0.223231	0	1	1
sgRNA_0874	rpsJ	HI_0776	123.588	0.351903	0.310684	0	1	1
sgRNA_0875	L_00908	HI_0777	4.54438	2.13513	1.29862	0.874104	0.382062	1
sgRNA_0876	L_00909	HI_0778	43.0763	0.623277	0.444746	0	1	1
sgRNA_0877	rplW	HI_0779	168.726	1.6178	0.307192	2.0111	0.0443145	1
sgRNA_0878	L_00911	HI_0780	44.1598	1.47674	0.53202	0.896103	0.370198	1
sgRNA_0879	L_00912	HI_0781	0.400136	-1.0681	2.71255	-0.0251048	0.979971	1
sgRNA_0880	L_00913	HI_0782	106.656	1.25686	0.357251	0.718984	0.472151	1
sgRNA_0881	rpsC	HI_0783	0
sgRNA_0882	L_00915	HI_0784	45.5108	0.893058	0.515413	0	1	1
sgRNA_0883	L_00916	HI_0785	127.795	1.2456	0.280593	0.875284	0.381419	1
sgRNA_0884	L_00917	HI_0786	113.613	0.267313	0.265729	0	1	1
sgRNA_0885	rpsQ	NA	113.157	-0.019633	0.191893	0	1	1
sgRNA_0886	L_00919	HI_0788	14.8586	3.64035	1.13362	2.32912	0.0198525	0.786432
sgRNA_0888	L_00921	HI_0790	46.7865	1.23951	0.534024	0.448504	0.653789	1
sgRNA_0889	L_00922	HI_0791	123.01	1.54913	0.378444	1.45101	0.146777	1
sgRNA_0890	L_00923	HI_0792	89.9478	1.01175	0.369904	0.0317588	0.974664	1
sgRNA_0891	rplF	HI_0793	45.6571	1.41614	0.554406	0.750603	0.452892	1
sgRNA_0892	L_00925	HI_0794	24.5083	1.56874	0.747331	0.761026	0.446642	1
sgRNA_0893	L_00926	HI_0795	88.6402	1.59435	0.390074	1.52368	0.127588	1
sgRNA_0894	rpmD	HI_0796	35.5422	0.266239	0.461041	0	1	1
sgRNA_0895	L_00928	HI_0797	47.2513	0.746979	0.468979	0	1	1
sgRNA_0896	secY	HI_0798	54.6426	0.883995	0.409933	0	1	1
sgRNA_0897	L_00930	HI_0798.1	146.764	0.807889	0.169111	0	1	1
sgRNA_0898	L_00931	HI_0799	66.8466	0.380044	0.310245	0	1	1
sgRNA_0899	L_00932	HI_0800	5.29389	2.17583	1.26416	0.93013	0.352304	1
sgRNA_0900	rpsD	HI_0801	58.8382	0.414144	0.333672	0	1	1
sgRNA_0901	L_00934	HI_0802	81.3329	-0.0934454	0.265873	0	1	1
sgRNA_0902	L_00935	HI_0803	67.709	-0.377946	0.315159	0	1	1
sgRNA_0904	L_00937	HI_0805	2.25016	-1.77563	1.49437	-0.519033	0.603738	1
sgRNA_0907	dxr	HI_0807	97.5039	-0.104725	0.178584	0	1	1
sgRNA_0908	frr	HI_0808	203.839	0.0977841	0.142528	0	1	1
sgRNA_0909	L_00942	HI_0809	167.751	0.0619759	0.155849	0	1	1
sgRNA_0910	hslO	HI_0810	332.349	0.0862914	0.107629	0	1	1
sgRNA_0911	argH	HI_0811	256.713	-0.133872	0.128427	0	1	1
sgRNA_0912	galU	HI_0812	129.827	0.199917	0.1824	0	1	1
sgRNA_0913	L_00946	HI_0813	226.546	0.174507	0.127434	0	1	1
sgRNA_0914	alaS	HI_0814	119.815	0.514545	0.220991	0	1	1
sgRNA_0915	L_00948	HI_0815	448.337	-0.242216	0.103288	0	1	1
sgRNA_0916	pepP	HI_0816	283.478	0.00491908	0.140096	0	1	1
sgRNA_0917	L_00950	HI_0817	1250.33	0.181428	0.059646	0	1	1
sgRNA_0918	galM	HI_0818	740.124	-0.0548006	0.0825975	0	1	1
sgRNA_0919	galK	HI_0819	446.391	-0.222253	0.0962997	0	1	1
sgRNA_0921	L_00954	HI_0821	224.517	-0.0249353	0.132035	0	1	1
sgRNA_0922	mglB	HI_0822	357.294	0.148038	0.108812	0	1	1
sgRNA_0923	L_00956	HI_0823	147.979	0.0755886	0.167671	0	1	1
sgRNA_0924	L_00957	HI_0824	588.552	0.0150062	0.101105	0	1	1
sgRNA_0925	L_00958	HI_0825	471.136	-0.105092	0.0978821	0	1	1
sgRNA_0926	ispZ	HI_0826	655.187	-0.122944	0.100605	0	1	1
sgRNA_0927	L_00960	HI_0827	46.8312	-0.104128	0.31783	0	1	1
sgRNA_0928	L_00961	HI_0828	434.658	0.0208774	0.0939602	0	1	1
sgRNA_0929	L_00962	HI_0829	421.354	0.176766	0.0946876	0	1	1
sgRNA_0930	trpR	HI_0830	210.532	-0.10814	0.138997	0	1	1
sgRNA_0932	frdD	HI_0832	298.024	-0.104004	0.121185	0	1	1
sgRNA_0933	frdC	HI_0833	133.241	-0.115432	0.182282	0	1	1
sgRNA_0934	frdB	HI_0834	163.3	0.253449	0.171494	0	1	1
sgRNA_0935	frdA	HI_0835	415.111	-0.0858611	0.104772	0	1	1
sgRNA_0936	genX	HI_0836	556.002	0.2042	0.0897459	0	1	1
sgRNA_0937	cpxR	HI_0837	235.997	-0.0303388	0.135931	0	1	1
sgRNA_0938	smpA	HI_0838	76.6066	0.647955	0.218652	0	1	1
sgRNA_0941	L_00974	HI_0841	16.3287	-0.0845431	0.505619	0	1	1
sgRNA_0942	L_00975	HI_0842	338.353	-0.210644	0.1118	0	1	1
sgRNA_0943	mobA	HI_0844	613.856	0.00476668	0.08462	0	1	1
sgRNA_0944	L_00977	HI_0845	292.354	-0.158202	0.179471	0	1	1
sgRNA_0945	dsbA	HI_0846	248.362	-0.280645	0.129521	0	1	1
sgRNA_0946	L_00979	HI_0847	125.31	-0.131595	0.163553	0	1	1
sgRNA_0947	trmA	HI_0848	349.796	-0.0271157	0.106909	0	1	1
sgRNA_0948	L_00981	NA	558.513	0.38869	0.0933215	0	1	1
sgRNA_0949	L_00982	HI_0850	456.61	0.525335	0.104805	0	1	1
sgRNA_0950	mobB	HI_0851	692.13	-0.245006	0.083771	0	1	1
sgRNA_0951	L_00984	HI_0852	354.548	-0.118656	0.113268	0	1	1
sgRNA_0952	hbpA	HI_0853	173.857	0.239222	0.137034	0	1	1
sgRNA_0953	L_00986	HI_0854	60.6917	0.00571939	0.263956	0	1	1
sgRNA_0954	L_00987	HI_0855	594.393	0.326291	0.0850858	0	1	1
sgRNA_0955	polA	HI_0856	296.772	0.508273	0.108767	0	1	1
sgRNA_0956	L_00989	HI_0857	360.616	-0.14701	0.117689	0	1	1
sgRNA_0961	L_00994	HI_0862	161.532	-0.0820123	0.16025	0	1	1
sgRNA_0963	typA	HI_0864	99.8497	-0.0283506	0.205642	0	1	1
sgRNA_0969	obgE	HI_0877	227.473	0.653866	0.142735	0	1	1
sgRNA_0970	L_01003	HI_0878	427.78	-0.106185	0.0997924	0	1	1
sgRNA_0971	L_01004	HI_0879	219.597	1.7752	0.217314	3.56716	0.000360867	0.024192
sgRNA_0972	rplU	HI_0880	16.1277	-0.0586012	0.841695	0	1	1
sgRNA_0974	L_01007	HI_0882	160.312	0.00521646	0.167256	0	1	1
sgRNA_0975	L_01008	HI_0883	270.218	0.617996	0.142747	0	1	1
sgRNA_0976	arcA	HI_0884	211.056	0.0785299	0.132962	0	1	1
sgRNA_0977	dsbD	HI_0885	513.175	0.076279	0.0895383	0	1	1
sgRNA_0980	purD	HI_0888	358.599	-0.0555122	0.113157	0	1	1
sgRNA_0983	coaE	HI_0890	148.945	0.0831108	0.16514	0	1	1
sgRNA_0984	L_01018	HI_0890	127.764	-0.00698109	0.165439	0	1	1
sgRNA_0985	rhlB	HI_0892	479.734	-0.0932815	0.0927841	0	1	1
sgRNA_0987	L_01021	NA	1071.79	0.126304	0.068088	0	1	1
sgRNA_0989	L_01023	HI_0896	430.907	0.264955	0.100506	0	1	1
sgRNA_0994	nudH	HI_0901	189.894	-0.274117	0.145196	0	1	1
sgRNA_0996	lgt	HI_0904	166.615	-0.980518	0.136969	0	1	1
sgRNA_0998	L_01032	HI_0906	154.867	-0.0018239	0.152001	0	1	1
sgRNA_0999	L_01033	HI_0907	409.142	0.0682197	0.103661	0	1	1
sgRNA_1000	L_01034	HI_0908	269.73	-0.296981	0.121819	0	1	1
sgRNA_1001	secA	HI_0909	52.5474	0.67701	0.28978	0	1	1
sgRNA_1002	L_01036	HI_0910	341.204	-0.161033	0.111759	0	1	1
sgRNA_1003	kefBC	HI_0911	377.446	0.127238	0.108793	0	1	1
sgRNA_1004	L_01038	HI_0912	252.627	0.0741534	0.13518	0	1	1
sgRNA_1005	rpsB	HI_0913	146.829	0.759648	0.28515	0	1	1
sgRNA_1006	tsf	HI_0914	136.827	0.581683	0.208145	0	1	1
sgRNA_1007	lpxD	HI_0915	108.831	-0.120364	0.192919	0	1	1
sgRNA_1008	omp26	HI_0916	166.643	0.678314	0.136875	0	1	1
sgRNA_1009	yaeT	HI_0917	23.3475	0.332494	0.374979	0	1	1
sgRNA_1010	L_01044	HI_0918	1099.1	0.225355	0.0675025	0	1	1
sgRNA_1011	cdsA	HI_0919	346.618	0.389053	0.127743	0	1	1
sgRNA_1012	uppS	HI_0920	245.669	0.534664	0.155529	0	1	1
sgRNA_1013	L_01047	HI_0921	38.3457	0.647203	0.437631	0	1	1
sgRNA_1015	holA	HI_0923	430.06	-0.122061	0.0918212	0	1	1
sgRNA_1016	L_01050	NA	183.45	1.37145	0.14558	2.55155	0.0107246	0.467325
sgRNA_1017	glyS	HI_0924	176.353	0.533252	0.18452	0	1	1
sgRNA_1019	L_01053	HI_0925	77.6622	0.702703	0.287345	0	1	1
sgRNA_1020	L_01054	HI_0926	191.639	0.920247	0.168335	0	1	1
sgRNA_1021	L_01055	HI_0927	39.4556	0.591738	0.387196	0	1	1
sgRNA_1024	L_01058	HI_0930	691.641	0.165306	0.0931768	0	1	1
sgRNA_1025	L_01059	HI_0931	211.653	-0.0303555	0.137506	0	1	1
sgRNA_1026	eno	HI_0932	183.441	-1.87196	0.14894	-5.85443	4.78658e-09	6.4177e-07
sgRNA_1027	L_01061	HI_0933	114.575	-0.501327	0.462222	0	1	1
sgRNA_1028	L_01062	HI_0934	540.777	-0.083585	0.0961926	0	1	1
sgRNA_1029	dsbE2	HI_0935	417.041	-0.118437	0.0996048	0	1	1
sgRNA_1030	nrfE	HI_0936	488.989	-0.0385185	0.101258	0	1	1
sgRNA_1033	L_01067	HI_0939	755.862	-0.0920531	0.0900154	0	1	1
sgRNA_1035	L_01069	HI_0941	148.216	-0.40564	0.160639	0	1	1
sgRNA_1037	L_01071	HI_0943	265.48	0.106691	0.115799	0	1	1
sgRNA_1039	degS	HI_0945	115.672	0.218946	0.188219	0	1	1
sgRNA_1040	mutM	HI_0946	41.3054	-0.42937	0.312641	0	1	1
sgRNA_1041	ddc	HI_0946.1	441.389	-0.23467	0.0983589	0	1	1
sgRNA_1042	L_01076	HI_0947	429.347	0.0188764	0.102066	0	1	1
sgRNA_1043	L_01077	HI_0948	152.639	-1.60462	0.160403	-3.76941	0.000163631	0.0124004
sgRNA_1044	dat	HI_0949	83.6558	0.0410991	0.21605	0	1	1
sgRNA_1045	L_01079	HI_0950	158.214	0.958145	0.242238	0	1	1
sgRNA_1046	rpmB	HI_0951	8.49864	-0.0356213	0.959473	0	1	1
sgRNA_1048	dfp	HI_0953	179.632	0.0013683	0.145258	0	1	1
sgRNA_1052	crp	HI_0957	139.905	-0.10871	0.162642	0	1	1
sgRNA_1055	L_01089	HI_0960	325.301	-0.0179539	0.110452	0	1	1
sgRNA_1056	L_01090	HI_0961	303.773	-0.0294839	0.121455	0	1	1
sgRNA_1057	ileS	HI_0962	26.4303	0.86514	0.442809	0	1	1
sgRNA_1060	rpsT	HI_0965	104.452	0.963331	0.25732	0	1	1
sgRNA_1061	L_01095	HI_0966	315.185	0.350788	0.112085	0	1	1
sgRNA_1064	aroQ	HI_0970	125.349	0.0469389	0.162474	0	1	1
sgRNA_1068	panF	HI_0975	265.941	0.0119431	0.137154	0	1	1
sgRNA_1069	L_01103	HI_0976	49.5146	0.332247	0.279495	0	1	1
sgRNA_1073	smpB	HI_0981	115.863	0.11112	0.169424	0	1	1
sgRNA_1074	L_01108	HI_0982	74.4684	-1.51534	0.218907	-2.35413	0.0185661	0.752575
sgRNA_1075	L_01109	HI_0983	391.891	0.128912	0.0968328	0	1	1
sgRNA_1077	smf	HI_0985	24.7248	-0.162608	0.435497	0	1	1
sgRNA_1082	iga1	HI_0990	910.413	0.0498393	0.07912	0	1	1
sgRNA_1084	dnaN	HI_0992	112.378	-0.0990428	0.186706	0	1	1
sgRNA_1085	dnaA	HI_0993	101.203	-0.0530158	0.276388	0	1	1
sgRNA_1086	rpmH	HI_0994	341.919	-0.0677745	0.113406	0	1	1
sgRNA_1088	L_01122	HI_0996	515.911	0.0452905	0.124751	0	1	1
sgRNA_1089	L_01123	HI_0998	23.9552	1.01401	0.597733	0.0234428	0.981297	1
sgRNA_1090	rnpA	HI_0999	145.117	0.357223	0.155748	0	1	1
sgRNA_1092	yidC	HI_1001	9.65543	0.951287	0.596764	0	1	1
sgRNA_1095	L_01129	HI_1005	260.803	-0.0724628	0.125785	0	1	1
sgRNA_1100	thiP	HI_1020	465.539	-0.0666373	0.103244	0	1	1
sgRNA_1102	L_01136	HI_1022	498.048	-0.102697	0.093011	0	1	1
sgRNA_1103	L_01137	HI_1023	138.476	-1.57373	0.17144	-3.34652	0.000818331	0.0491845
sgRNA_1105	L_01139	HI_1034	956.5	-0.346903	0.0663357	0	1	1
sgRNA_1107	L_01141	HI_1036	46.4219	0.400639	0.293207	0	1	1
sgRNA_1112	L_01146	HI_1043	220.193	0.0817274	0.129854	0	1	1
sgRNA_1113	L_01147	HI_1044	344.4	0.055925	0.108655	0	1	1
sgRNA_1114	dmsC	HI_1045	864.092	-0.0376558	0.0758694	0	1	1
sgRNA_1115	dmsB	HI_1046	65.497	-0.224123	0.265163	0	1	1
sgRNA_1116	L_01150	HI_1047	412.049	0.258567	0.109787	0	1	1
sgRNA_1119	L_01153	HI_1050	502.306	0.328954	0.095968	0	1	1
sgRNA_1120	L_01154	HI_1051	324.264	0.0239537	0.10998	0	1	1
sgRNA_1121	L_01155	HI_1052	62.6476	0.166709	0.251183	0	1	1
sgRNA_1122	L_01156	HI_1053	180.701	0.0479947	0.140415	0	1	1
sgRNA_1127	mod	HI_1058	237.552	-0.106538	0.132979	0	1	1
sgRNA_1129	lpxB	HI_1060	131.603	1.58609	0.18633	3.14542	0.00165851	0.0963596
sgRNA_1132	L_01166	HI_1064	239.596	-0.151214	0.139437	0	1	1
sgRNA_1133	pyrH	HI_1065	254.908	0.644937	0.140754	0	1	1
sgRNA_1134	nrfD	HI_1066	233.667	0.00190231	0.128172	0	1	1
sgRNA_1135	L_01169	HI_1067	429.613	-0.0504519	0.0994301	0	1	1
sgRNA_1137	nrfA	HI_1069	390.904	-0.0388822	0.161949	0	1	1
sgRNA_1138	L_01172	HI_1070	227.616	-0.00165463	0.147465	0	1	1
sgRNA_1140	L_01174	HI_1074	560.532	0.122022	0.0955646	0	1	1
sgRNA_1143	cyoA	HI_1076	300.801	0.358389	0.117523	0	1	1
sgRNA_1146	L_01180	HI_1078	389.392	-0.101384	0.109524	0	1	1
sgRNA_1147	L_01181	HI_1079	1365.58	0.078914	0.071028	0	1	1
sgRNA_1148	L_01182	HI_1080	237.512	-0.133414	0.138959	0	1	1
sgRNA_1149	murA	HI_1081	49.2054	1.42776	0.249294	1.7159	0.0861806	1
sgRNA_1155	L_01189	HI_1087	9.67593	0.105059	0.687223	0	1	1
sgRNA_1156	sodA	HI_1088	0
sgRNA_1157	ccmA	HI_1089	94.7235	-0.0442889	0.220503	0	1	1
sgRNA_1160	ccmD	HI_1092	142.285	-0.35874	0.171501	0	1	1
sgRNA_1161	ccmE	HI_1093	245.607	-0.170799	0.135096	0	1	1
sgRNA_1162	ccmF	HI_1094	116.2	-0.148102	0.196424	0	1	1
sgRNA_1165	L_01199	HI_1096	783.874	0.127267	0.078902	0	1	1
sgRNA_1167	L_01201	HI_1099	447.754	-0.0685688	0.10265	0	1	1
sgRNA_1168	ligN	HI_1100	290.387	0.33399	0.113111	0	1	1
sgRNA_1169	zipA	HI_1101	77.8887	0.492634	0.203835	0	1	1
sgRNA_1171	cysK	HI_1103	133.018	0.354797	0.178679	0	1	1
sgRNA_1174	L_01208	HI_1105	287.153	0.494573	0.135919	0	1	1
sgRNA_1175	xylR	HI_1106	297.535	-0.106727	0.124333	0	1	1
sgRNA_1176	L_01210	HI_1107	282.252	0.0507416	0.119241	0	1	1
sgRNA_1178	xylA	HI_1112	482.943	0.0548201	0.096299	0	1	1
sgRNA_1179	xylB	HI_1113	275.466	0.0223757	0.12271	0	1	1
sgRNA_1183	comM	HI_1117	447.162	-0.00491891	0.101748	0	1	1
sgRNA_1184	engB	HI_1118	277.507	0.736772	0.13064	0	1	1
sgRNA_1185	L_01219	HI_1119	154.102	0.349649	0.149798	0	1	1
sgRNA_1186	L_01220	HI_1120	629.373	0.0425652	0.0859795	0	1	1
sgRNA_1187	oppD	HI_1121	184.333	-0.0603086	0.155107	0	1	1
sgRNA_1188	oppC	HI_1122	196.239	0.15524	0.143517	0	1	1
sgRNA_1189	oppB	HI_1123	752.169	-0.0298704	0.0770983	0	1	1
sgRNA_1191	talB	HI_1125	192.704	-2.86593	0.160601	-11.6184	3.32193e-31	1.44753e-28
sgRNA_1192	L_01226	HI_1126.1	602.568	-0.255033	0.0785681	0	1	1
sgRNA_1194	mraW	HI_1130	471.749	0.722878	0.10074	0	1	1
sgRNA_1195	ftsL	HI_1131	175.837	0.678767	0.15399	0	1	1
sgRNA_1196	ftsI	HI_1132	95.2708	0.333522	0.176958	0	1	1
sgRNA_1197	murE	HI_1133	113.294	0.336296	0.180401	0	1	1
sgRNA_1200	murD	HI_1136	155.028	-0.17244	0.156032	0	1	1
sgRNA_1201	ftsW	HI_1137	193.573	0.451645	0.133191	0	1	1
sgRNA_1202	murG	HI_1138	86.8545	1.04733	0.193408	0.244714	0.806678	1
sgRNA_1203	murC	HI_1139	118.052	0.915216	0.169503	0	1	1
sgRNA_1204	ddlB	HI_1140	161.303	0.548122	0.312401	0	1	1
sgRNA_1205	ftsQ	HI_1141	228.536	0.458846	0.131519	0	1	1
sgRNA_1206	ftsA	HI_1142	197.729	0.37678	0.137593	0	1	1
sgRNA_1207	L_01241	HI_1143	3.3293	2.03887	1.42404	0.729519	0.465684	1
sgRNA_1209	pheA	HI_1145	377.076	0.0220332	0.108273	0	1	1
sgRNA_1214	L_01248	HI_1150	206.958	1.47429	0.197279	2.40415	0.01621	0.672714
sgRNA_1215	L_01249	HI_1151	181.065	1.20422	0.171191	1.19295	0.232891	1
sgRNA_1219	nrdG	HI_1155	968.455	0.0768353	0.0736476	0	1	1
sgRNA_1220	cydC	HI_1156	295.964	0.23227	0.263893	0	1	1
sgRNA_1221	cydD	HI_1157	279.642	0.184832	0.126943	0	1	1
sgRNA_1222	trxB	HI_1158	0
sgRNA_1223	L_01257	NA	0
sgRNA_1224	hemH	HI_1160	20.9651	0.262427	0.429898	0	1	1
sgRNA_1228	L_01262	HI_1165	141.517	-0.198827	0.168259	0	1	1
sgRNA_1229	L_01263	HI_1166	171.797	-0.0408471	0.1566	0	1	1
sgRNA_1232	L_01266	HI_1169	794.824	0.433391	0.0859061	0	1	1
sgRNA_1233	L_01267	HI_1170	858.873	0.0247958	0.0753529	0	1	1
sgRNA_1235	metX_1	HI_1172	103.114	-0.570784	0.280855	0	1	1
sgRNA_1236	sprT	HI_1173	102.758	0.0664715	0.18628	0	1	1
sgRNA_1240	artQ	HI_1178	167.838	0.249117	0.169149	0	1	1
sgRNA_1245	dppF	HI_1184	53.1585	0.945277	0.264365	0	1	1
sgRNA_1246	dppD	HI_1185	335.084	0.806593	0.109881	0	1	1
sgRNA_1247	dppC	HI_1186	264.951	0.921215	0.135882	0	1	1
sgRNA_1248	dppB	HI_1187	247.667	0.912781	0.121279	0	1	1
sgRNA_1250	L_01284	HI_1189	501.72	0.0864395	0.0943072	0	1	1
sgRNA_1251	L_01285	HI_1190	173.575	-0.123102	0.150175	0	1	1
sgRNA_1252	queC	HI_1191	276.884	0.0903575	0.117387	0	1	1
sgRNA_1253	ilvE	HI_1193	108.205	-1.97639	0.266967	-3.65733	0.000254852	0.0185086
sgRNA_1254	L_01289	HI_1194	574.367	0.108494	0.0893483	0	1	1
sgRNA_1255	L_01290	HI_1195	130.938	-0.0585896	0.182971	0	1	1
sgRNA_1257	sucD	HI_1197	116.169	0.199664	0.180249	0	1	1
sgRNA_1258	L_01293	HI_1198	79.4084	0.138672	0.210227	0	1	1
sgRNA_1259	rluB	HI_1199	244.776	0.254317	0.131089	0	1	1
sgRNA_1260	cysB	HI_1200	302.955	0.131677	0.12314	0	1	1
sgRNA_1261	L_01296	HI_1201	56.8747	0.0154632	0.271367	0	1	1
sgRNA_1263	pta	HI_1203	269.438	-0.0909298	0.109742	0	1	1
sgRNA_1267	purF	HI_1207	390.406	-0.0474641	0.116541	0	1	1
sgRNA_1270	mdh	HI_1210	230.03	-0.0698397	0.126828	0	1	1
sgRNA_1273	dsbC	HI_1213	639.024	0.198213	0.0913476	0	1	1
sgRNA_1278	L_01313	HI_1218	248.157	0.361847	0.138828	0	1	1
sgRNA_1279	cmk_1	HI_1646	56.7609	1.24145	0.332971	0.725125	0.468375	1
sgRNA_1282	sapZ	HI_1643	875.601	-0.240797	0.0890329	0	1	1
sgRNA_1283	L_01318	HI_1642	401.491	-0.125978	0.101236	0	1	1
sgRNA_1284	sapD	HI_1641	534.059	-0.248623	0.0911224	0	1	1
sgRNA_1285	sapC	HI_1640	23.9815	-0.0323928	0.40312	0	1	1
sgRNA_1286	sapB	HI_1639	782.178	0.147284	0.0760242	0	1	1
sgRNA_1287	L_01322	HI_1638	145.374	-0.249202	0.156883	0	1	1
sgRNA_1289	ppc	HI_1636	368.262	-0.168175	0.114593	0	1	1
sgRNA_1290	purR	HI_1635	400.988	0.043474	0.101438	0	1	1
sgRNA_1291	L_01326	HI_1634	413.701	0.0467089	0.101266	0	1	1
sgRNA_1292	L_01327	HI_1633	403.742	-2.94674	0.116918	-16.6505	3.00026e-62	5.22946e-59
sgRNA_1294	L_01330	NA	31.6575	-0.194085	0.479888	0	1	1
sgRNA_1295	L_01331	NA	66.7479	0.493082	0.343593	0	1	1
sgRNA_1302	L_01339	HI_1623	376.87	-0.0586796	0.125993	0	1	1
sgRNA_1303	L_01340	HI_1624	376.434	0.431315	0.100227	0	1	1
sgRNA_1305	cbiM	HI_1621	508.656	0.251604	0.0869267	0	1	1
sgRNA_1308	aspC	HI_1617	52.3628	-0.245813	0.266331	0	1	1
sgRNA_1309	purK	HI_1616	302.314	-0.0359744	0.108039	0	1	1
sgRNA_1313	pepN	HI_1614	173.843	-0.309027	0.176114	0	1	1
sgRNA_1314	ribE	HI_1613	392.008	0.42278	0.0984212	0	1	1
sgRNA_1315	norM	HI_1612	387.201	0.427562	0.0956886	0	1	1
sgRNA_1317	L_01354	HI_1610	45.7626	0.121798	0.302002	0	1	1
sgRNA_1318	L_01355	HI_1609	66.6831	1.31703	0.336333	0.942608	0.345882	1
sgRNA_1320	lolB	HI_1607	92.7089	-0.177199	0.178362	0	1	1
sgRNA_1321	cca	HI_1606	145.091	0.398401	0.160843	0	1	1
sgRNA_1322	L_01359	HI_1605	311.266	0.0583286	0.120794	0	1	1
sgRNA_1325	L_01362	HI_1602	603.824	0.183245	0.0904385	0	1	1
sgRNA_1327	L_01364	HI_1600	887.278	-0.122867	0.0762696	0	1	1
sgRNA_1328	L_01365	HI_1599,HI_1600	390.293	-0.0828337	0.111977	0	1	1
sgRNA_1333	L_01371	HI_1598	285.462	-0.145962	0.116362	0	1	1
sgRNA_1337	lolA_2	HI_1591	438.09	0.4735	0.0952661	0	1	1
sgRNA_1341	aroA	HI_1589	95.3573	0.00398306	0.239193	0	1	1
sgRNA_1342	purU	HI_1588	143.129	-0.731826	0.157676	0	1	1
sgRNA_1343	L_01381	HI_1587	313.535	-0.0936696	0.121272	0	1	1
sgRNA_1344	L_01382	HI_1586	161.312	-0.00976031	0.149587	0	1	1
sgRNA_1345	L_01383	HI_1585	171.085	-2.72568	0.160351	-10.7619	5.20934e-27	1.81597e-24
sgRNA_1348	L_01386	HI_1582	484.059	0.0700446	0.0896597	0	1	1
sgRNA_1354	dnaB	HI_1574	546.26	0.723568	0.100297	0	1	1
sgRNA_1355	pykA	HI_1573	86.2678	-0.687195	0.20489	0	1	1
sgRNA_1356	L_01394	NA	24.5017	-0.40326	0.406307	0	1	1
sgRNA_1427	L_01466	HI_1572	358.045	0.288476	0.107379	0	1	1
sgRNA_1429	gpA	NA	370.792	0.0750177	0.104684	0	1	1
sgRNA_1430	L_01469	NA	335.599	0.12854	0.110616	0	1	1
sgRNA_1431	L_01470	HI_1563	195.411	0.466463	0.137585	0	1	1
sgRNA_1438	prfA	HI_1561	242.685	-0.317434	0.115442	0	1	1
sgRNA_1440	hemK	HI_1559	104.716	-0.563428	0.18567	0	1	1
sgRNA_1441	L_01481	HI_1558	92.7693	-0.575823	0.180507	0	1	1
sgRNA_1442	kdsA	HI_1557	190.699	-0.751537	0.142631	0	1	1
sgRNA_1443	L_01483	HI_1556	355.005	1.05193	0.116104	0.447236	0.654705	1
sgRNA_1444	lolC	HI_1555	478.25	0.806761	0.107811	0	1	1
sgRNA_1445	bioA	HI_1554	306.907	-0.224685	0.116186	0	1	1
sgRNA_1446	L_01486	HI_1553	180.76	-0.237804	0.149803	0	1	1
sgRNA_1449	bioD-B	HI_1550	213.442	-0.0492248	0.144393	0	1	1
sgRNA_1451	lolE	HI_1548	369.936	0.180874	0.120603	0	1	1
sgRNA_1452	aroG	HI_1547	472.569	0.113741	0.096495	0	1	1
sgRNA_1453	impA	HI_1546	354.971	0.0854821	0.10783	0	1	1
sgRNA_1454	L_01494	HI_1545	795.546	-0.0252853	0.0735143	0	1	1
sgRNA_1456	L_01496	HI_1543	268.712	0.0274799	0.123452	0	1	1
sgRNA_1458	L_01498	HI_1541	235.296	-0.0887875	0.137921	0	1	1
sgRNA_1461	licB	HI_1538	482.502	0.0949166	0.100413	0	1	1
sgRNA_1464	L_01504	HI_1533	75.1817	-0.854936	0.206658	0	1	1
sgRNA_1468	parC	HI_1529	443.193	1.29078	0.0927894	3.13373	0.00172597	0.0970443
sgRNA_1469	parE	HI_1528	255.778	1.25064	0.139807	1.79275	0.0730123	1
sgRNA_1470	L_01510	HI_1527	439.393	0.690666	0.0919375	0	1	1
sgRNA_1471	rfaE	HI_1526	369.279	0.147737	0.105831	0	1	1
sgRNA_1476	asnS	HI_1302	336.218	0.823663	0.121316	0	1	1
sgRNA_1478	nusB	HI_1304	630.645	0.213576	0.170328	0	1	1
sgRNA_1479	L_01519	HI_1305	375.707	0.0546251	0.0974232	0	1	1
sgRNA_1481	L_01521	HI_1307	391.372	0.0265926	0.102486	0	1	1
sgRNA_1483	L_01523	HI_1309	658.253	-0.00939155	0.0867991	0	1	1
sgRNA_1485	L_01525	HI_1311	180.728	0.725689	0.188391	0	1	1
sgRNA_1486	pheT	HI_1312	19.9703	0.830883	0.521523	0	1	1
sgRNA_1487	himA	HI_1313	151.781	-0.00375918	0.155828	0	1	1
sgRNA_1488	L_01528	HI_1314	64.9734	-0.24161	0.256565	0	1	1
sgRNA_1501	infC	HI_1318	89.0546	0.741051	0.305779	0	1	1
sgRNA_1502	rpmI	HI_1319	31.6667	2.20447	0.791592	1.52158	0.128114	1
sgRNA_1503	L_01543	HI_1320	136.501	0.667248	0.292368	0	1	1
sgRNA_1507	L_01547	HI_1324	360.903	-0.323876	0.107891	0	1	1
sgRNA_1509	L_01549	HI_1326	163.592	-0.273871	0.169322	0	1	1
sgRNA_1512	L_01552	HI_1328.1,HI_1329	876.9	0.121823	0.0746307	0	1	1
sgRNA_1514	greA	HI_1331	36.1471	-0.174441	0.326676	0	1	1
sgRNA_1515	rrmJ	HI_1333	710.391	0.0629747	0.0860466	0	1	1
sgRNA_1517	L_01557	HI_1335	156.234	-1.04969	0.173352	-0.286665	0.774369	1
sgRNA_1522	L_01562	HI_1462	212.055	0.178855	0.128463	0	1	1
sgRNA_1524	L_01564	NA	249.808	0.168953	0.121466	0	1	1
sgRNA_1527	L_01567	HI_1454	517.129	0.07204	0.0899206	0	1	1
sgRNA_1528	L_01568	HI_1453	273.776	-0.0694728	0.13356	0	1	1
sgRNA_1529	L_01569	HI_1450	121.947	0.260369	0.178891	0	1	1
sgRNA_1531	moeA	HI_1448	775.314	0.223126	0.0780569	0	1	1
sgRNA_1532	folE	HI_1447	72.1745	-1.80487	0.239045	-3.36702	0.000759841	0.0473001
sgRNA_1536	rplM	HI_1443	39.5688	-0.33242	0.465625	0	1	1
sgRNA_1537	rpsI	HI_1442	11.4491	2.75669	1.1603	1.51399	0.130028	1
sgRNA_1539	sspB	HI_1440	405.417	0.0159739	0.0989355	0	1	1
sgRNA_1542	xseB	HI_1437	48.5846	-0.433002	0.262527	0	1	1
sgRNA_1544	L_01584	HI_1436	494.373	-0.0700846	0.0971814	0	1	1
sgRNA_1546	cspD	HI_1434.1	394.382	-0.103602	0.104833	0	1	1
sgRNA_1547	L_01588	HI_1434	758.143	-0.106192	0.0820763	0	1	1
sgRNA_1548	usg	HI_1433	40.6619	0.106431	0.331554	0	1	1
sgRNA_1549	L_01590	HI_1432	109.369	0.149858	0.18897	0	1	1
sgRNA_1550	L_01591	HI_1431	637.801	-0.0759214	0.0838877	0	1	1
sgRNA_1552	purM	HI_1429	487.939	0.0495958	0.0916969	0	1	1
sgRNA_1553	purN	HI_1428	96.6886	0.059186	0.205104	0	1	1
sgRNA_1555	uspE	HI_1426	224.075	0.0950341	0.139034	0	1	1
sgRNA_1556	fnr	HI_1425	462.765	0.0490384	0.0989407	0	1	1
sgRNA_1557	L_01599	NA	67.9047	0.240868	0.252731	0	1	1
sgRNA_1559	L_01601	HI_1423	367.534	-0.0956941	0.115	0	1	1
sgRNA_1560	L_01602	HI_1422	74.3194	0.25238	0.235207	0	1	1
sgRNA_1582	L_01624	NA	307.945	-0.0205307	0.119712	0	1	1
sgRNA_1583	L_01625	HI_1416	342.322	-0.205829	0.119178	0	1	1
sgRNA_1584	L_01626	HI_1415,HI_1416	143.116	-0.209195	0.180173	0	1	1
sgRNA_1585	L_01627	HI_1414	27.2149	-0.423218	0.416898	0	1	1
sgRNA_1587	L_01629	HI_1411	253.972	-0.0357564	0.129242	0	1	1
sgRNA_1589	L_01631	HI_1409	48.0909	-0.192584	0.28751	0	1	1
sgRNA_1592	pyrD	HI_1401	326.844	-0.0747037	0.113195	0	1	1
sgRNA_1593	trpH	HI_1400	306.547	-0.0780334	0.114969	0	1	1
sgRNA_1594	L_01636	HI_1399	800.331	0.0527927	0.085906	0	1	1
sgRNA_1598	holC	HI_1397	141.913	1.22482	0.203072	1.10709	0.268255	1
sgRNA_1599	L_01642	HI_1395	80.7542	1.32514	0.280585	1.15879	0.24654	1
sgRNA_1600	L_01643	HI_1394	75.6014	-0.807415	0.406357	0	1	1
sgRNA_1602	L_01645	HI_1391	38.6382	0.854094	0.375428	0	1	1
sgRNA_1605	trpC	HI_1389.1	482.617	-0.304362	0.0996662	0	1	1
sgRNA_1608	trpG	HI_1388	204.145	0.0535697	0.133853	0	1	1
sgRNA_1609	trpE	HI_1387	267.143	-0.0450133	0.124599	0	1	1
sgRNA_1611	ftnB	HI_1385	228.202	0.04664	0.139184	0	1	1
sgRNA_1612	ftnA	HI_1384	166.965	-0.0685766	0.170246	0	1	1
sgRNA_1614	pstC	HI_1382	85.7592	-0.342425	0.207256	0	1	1
sgRNA_1615	pstA	HI_1381	436.633	-0.0489743	0.105225	0	1	1
sgRNA_1616	pstB	HI_1380	264.462	-0.0575401	0.129619	0	1	1
sgRNA_1617	phoB	HI_1379	183.363	-0.0368854	0.157542	0	1	1
sgRNA_1618	phoR	HI_1378	573.374	-0.0169176	0.153984	0	1	1
sgRNA_1619	sbcB	HI_1377	195.405	-0.0415764	0.145864	0	1	1
sgRNA_1620	L_01663	HI_1376	98.4491	0.12587	0.17935	0	1	1
sgRNA_1621	L_01664	HI_1375	487.368	0.0330301	0.102312	0	1	1
sgRNA_1626	L_01669	HI_1372	236.49	0.132962	0.123905	0	1	1
sgRNA_1633	L_01676	HI_1367	139.939	0.377804	0.197182	0	1	1
sgRNA_1634	acpD	HI_1366	554.872	0.0186139	0.0869745	0	1	1
sgRNA_1635	topA	HI_1365	37.4944	1.50571	0.543114	0.93112	0.351791	1
sgRNA_1637	pntB	HI_1363	49.0168	-0.0643583	0.2718	0	1	1
sgRNA_1638	L_01681	HI_1362	272.615	-0.0511961	0.126586	0	1	1
sgRNA_1639	glgP	HI_1361	877.517	0.16784	0.0711336	0	1	1
sgRNA_1640	glgA	HI_1360	111.108	-0.2652	0.186679	0	1	1
sgRNA_1641	glgC	HI_1359	72.2034	-0.0749433	0.240729	0	1	1
sgRNA_1642	L_01685	HI_1358	337.549	0.233537	0.116983	0	1	1
sgRNA_1644	malQ	HI_1356	488.097	0.0086983	0.0979431	0	1	1
sgRNA_1646	L_01689	HI_1354	154.239	0.69676	0.191268	0	1	1
sgRNA_1647	cafA	HI_1353	272.552	0.172052	0.127206	0	1	1
sgRNA_1648	putP	HI_1352	162.339	-0.154742	0.169367	0	1	1
sgRNA_1649	L_01692	HI_1351	289.866	-0.0550944	0.114462	0	1	1
sgRNA_1650	cdd	HI_1350	497.689	0.0258655	0.0964551	0	1	1
sgRNA_1651	L_01694	HI_1349	316.522	-0.146844	0.116328	0	1	1
sgRNA_1652	pepT	HI_1348	28.6798	-0.711129	0.390932	0	1	1
sgRNA_1654	L_01697	HI_1346	214.541	0.204128	0.130628	0	1	1
sgRNA_1655	L_01698	HI_1345	302.159	0.664915	0.134364	0	1	1
sgRNA_1656	potD1_2	HI_1344	199.461	-0.357277	0.137749	0	1	1
sgRNA_1657	uupA	HI_1300	455.86	0.215346	0.107309	0	1	1
sgRNA_1658	L_01701	HI_1299	449.433	0.177453	0.0939991	0	1	1
sgRNA_1659	L_01702	HI_1298	583.313	0.0687467	0.0852999	0	1	1
sgRNA_1660	L_01703	HI_1297	939.299	-0.0525921	0.0707704	0	1	1
sgRNA_1661	L_01704	HI_1296	486.708	-0.584909	0.0980996	0	1	1
sgRNA_1663	L_01706	HI_1293	45.2901	-0.0197544	0.285418	0	1	1
sgRNA_1667	truB	HI_1289	306.415	-0.0295844	0.114716	0	1	1
sgRNA_1668	rbfA	HI_1288	195.797	-0.186101	0.128385	0	1	1
sgRNA_1672	L_01715	HI_1285	489.427	0.0490096	0.0939189	0	1	1
sgRNA_1673	infB	HI_1284	105.795	-0.431539	0.236314	0	1	1
sgRNA_1676	L_01719	NA	84.0354	1.07829	0.302683	0.258646	0.795909	1
sgRNA_1677	ssrA	NA	201.732	-0.128658	0.136955	0	1	1
sgRNA_1714	L_01757	HI_1279	129.613	-0.196363	0.17634	0	1	1
sgRNA_1715	L_01758	HI_1278	465.873	0.26468	0.100748	0	1	1
sgRNA_1716	mrp	HI_1277	419.823	0.287838	0.0967303	0	1	1
sgRNA_1717	L_01760	HI_1276	108.31	0.638181	0.237545	0	1	1
sgRNA_1719	L_01762	HI_1274	492.903	-0.011898	0.0997741	0	1	1
sgRNA_1723	L_01766	HI_1264	418.123	0.773426	0.105157	0	1	1
sgRNA_1724	metX_2	HI_1263	762.417	0.0130376	0.0880004	0	1	1
sgRNA_1725	sanA	HI_1262	260.53	0.0471607	0.13129	0	1	1
sgRNA_1726	folC	HI_1261	37.9243	0.261887	0.297178	0	1	1
sgRNA_1727	accD	HI_1260	474.044	-0.439843	0.106347	0	1	1
sgRNA_1729	mfd	HI_1258	227.061	0.080626	0.125708	0	1	1
sgRNA_1730	L_01773	HI_1257	13.0318	-0.982461	0.571317	0	1	1
sgRNA_1732	L_01775	HI_1253	0.995717	1.02868	1.7767	0.0161422	0.987121	1
sgRNA_1733	L_01776	HI_1252	398.505	0.0211102	0.0999084	0	1	1
sgRNA_1734	L_01777	HI_1251	399.006	0.0212478	0.101094	0	1	1
sgRNA_1735	L_01778	HI_1250	386.593	-0.340966	0.22344	0	1	1
sgRNA_1736	L_01779	HI_1249	619.37	-0.0739446	0.0969972	0	1	1
sgRNA_1743	bcr	HI_1242	1026.11	-0.00586576	0.0746786	0	1	1
sgRNA_1744	proA_1	HI_1241	847.078	0.0569738	0.0758967	0	1	1
sgRNA_1745	L_01789	HI_1240	219.707	0.134736	0.140164	0	1	1
sgRNA_1747	L_01791	HI_1238	125.118	-0.82455	0.18373	0	1	1
sgRNA_1748	dnaK	HI_1237	579.394	-0.660734	0.0911987	0	1	1
sgRNA_1750	mgsA	HI_1234	782.465	0.0428283	0.0808904	0	1	1
sgRNA_1751	aceE	HI_1233	101.891	0.802866	0.203623	0	1	1
sgRNA_1753	L_01797	HI_1231	36.2964	0.0239547	0.290115	0	1	1
sgRNA_1755	dnaX	HI_1229	184.78	0.232675	0.252958	0	1	1
sgRNA_1760	L_01804	HI_1224	911.679	-0.0869052	0.0776192	0	1	1
sgRNA_1761	L_01805	HI_1223	57.7354	-0.607454	0.230958	0	1	1
sgRNA_1762	L_01806	HI_1222	367.5	-0.183235	0.096148	0	1	1
sgRNA_1764	rpsA	HI_1220	42.781	0.825454	0.471682	0	1	1
sgRNA_1766	L_01810	HI_1647	468.738	-0.122614	0.0968834	0	1	1
sgRNA_1767	pdxT	HI_1648	449.8	-0.147977	0.107133	0	1	1
sgRNA_1769	nlpC	HI_1652	503.855	0.125227	0.0956479	0	1	1
sgRNA_1771	L_01815	HI_1654	275.655	0.0578394	0.121408	0	1	1
sgRNA_1773	L_01817	HI_1656	186.15	-0.0425951	0.153033	0	1	1
sgRNA_1775	L_01819	HI_1658	183.834	0.0785038	0.14265	0	1	1
sgRNA_1776	nrdA	HI_1659	320.687	1.10818	0.213373	0.506994	0.612159	1
sgRNA_1777	nrdB	HI_1660	237.479	0.245629	0.123227	0	1	1
sgRNA_1778	sucB	HI_1661	132.682	-0.309805	0.161825	0	1	1
sgRNA_1779	sucA	HI_1662	2.53628	-1.44548	1.40695	-0.316629	0.751525	1
sgRNA_1781	L_01825	HI_1664	1136.52	0.344982	0.0839559	0	1	1
sgRNA_1782	L_01826	HI_1666	446.26	0.110627	0.0995512	0	1	1
sgRNA_1783	L_01827	HI_1667	316.135	-0.0467159	0.115558	0	1	1
sgRNA_1784	prc	HI_1668	245.981	-0.198329	0.131253	0	1	1
sgRNA_1785	proQ	HI_1670	221.513	-0.152418	0.134826	0	1	1
sgRNA_1786	L_01830	NA	226.855	0.196011	0.129169	0	1	1
sgRNA_1788	L_01832	HI_1672	35.8057	-0.485913	0.330407	0	1	1
sgRNA_1789	moaE	HI_1673	859.721	-0.0750858	0.0754204	0	1	1
sgRNA_1790	moaD	HI_1674	174.682	0.190168	0.157994	0	1	1
sgRNA_1793	L_01837	HI_1677	448.037	-0.123355	0.094835	0	1	1
sgRNA_1799	L_01844	HI_1680	438.33	0.00560178	0.105338	0	1	1
sgRNA_1800	L_01845	HI_1681	99.3204	-0.0472301	0.208374	0	1	1
sgRNA_1801	sohB	HI_1682	506.455	-0.0168039	0.0967614	0	1	1
sgRNA_1802	L_01847	HI_1683	216.415	0.799548	0.161689	0	1	1
sgRNA_1804	L_01849	HI_1685	69.2863	0.450201	0.225491	0	1	1
sgRNA_1806	rnfG	HI_1687	548.403	0.353307	0.0987517	0	1	1
sgRNA_1809	L_01854	HI_1690	247.414	-0.0504564	0.124442	0	1	1
sgRNA_1810	modC	HI_1691	372.853	0.0360653	0.108	0	1	1
sgRNA_1815	lsgE	HI_1696	796.435	-0.136592	0.0802639	0	1	1
sgRNA_1819	L_01864	HI_1700	513.675	0.210185	0.0978366	0	1	1
sgRNA_1822	L_01867	HI_1702	302.763	-0.123864	0.117804	0	1	1
sgRNA_1823	L_01868	HI_1703,HI_1704	272.474	0.145254	0.118424	0	1	1
sgRNA_1824	L_01869	HI_1704	265.387	1.14496	0.160002	0.906	0.364936	1
sgRNA_1825	pepA	HI_1705	574.527	0.205798	0.084764	0	1	1
sgRNA_1826	L_01871	HI_1706	342.954	0.101867	0.110348	0	1	1
sgRNA_1827	qseC	HI_1707	692.234	-0.00739709	0.080814	0	1	1
sgRNA_1838	wecA	HI_1716	123.564	0.251824	0.18361	0	1	1
sgRNA_1840	map	HI_1722	292.434	0.152564	0.11407	0	1	1
sgRNA_1841	L_01887	HI_1723	148.204	1.00167	0.155568	0.0107206	0.991446	1
sgRNA_1842	L_01888	HI_1723,HI_1724	90.5517	0.44188	0.202795	0	1	1
sgRNA_1844	purC	HI_1726	417.307	0.854265	0.11298	0	1	1
sgRNA_1846	L_01892	HI_1728	551.95	0.0288183	0.102763	0	1	1
sgRNA_1849	L_01895	HI_1731	469.41	-0.00953813	0.105016	0	1	1
sgRNA_1850	rnb	HI_1733	523.462	-0.00605769	0.0905936	0	1	1
sgRNA_1855	L_01901	HI_1738	707.651	-0.0371354	0.0919774	0	1	1
sgRNA_1856	metR	HI_1739	409.421	-0.0556477	0.106569	0	1	1
sgRNA_1858	murI	HI_1739.2	240.87	1.36828	0.139671	2.63674	0.00837066	0.374104
sgRNA_1859	recG	HI_1740	469.338	0.253072	0.0916213	0	1	1
sgRNA_1860	spoT	NA	145.766	0.553524	0.143096	0	1	1
sgRNA_1861	rpoZ	HI_1742	373.204	-0.0511899	0.101538	0	1	1
sgRNA_1862	gmk	HI_1743	62.8223	0.473162	0.224829	0	1	1
sgRNA_1866	L_00010	HI_0984	85.3314	-0.151425	0.217538	0	1	1
sgRNA_1867	L_00014	HI_0980	181.879	0.0809998	0.143145	0	1	1
sgRNA_1869	L_00016	HI_0978	483.688	0.1501	0.0811499	0	1	1
sgRNA_1874	L_00027	HI_0964	506.498	0.718941	0.157293	0	1	1
sgRNA_1875	ribF	HI_0963	164.987	0.582676	0.143436	0	1	1
sgRNA_1876	nagZ	HI_0959	646.273	-0.0388561	0.0824311	0	1	1
sgRNA_1878	slmA	HI_0955	240.158	-0.111086	0.130732	0	1	1
sgRNA_1884	L_00091	HI_0902	197.046	-0.533083	0.134941	0	1	1
sgRNA_1886	folA	HI_0899	42.2759	-0.232606	0.300473	0	1	1
sgRNA_1887	emrA	HI_0898	487.501	0.0215424	0.0897071	0	1	1
sgRNA_1890	L_00107	HI_0887	142.683	0.0703184	0.172713	0	1	1
sgRNA_1891	L_00108	HI_0886	136.047	0.119051	0.170534	0	1	1
sgRNA_1893	ispB	HI_0881	226.165	0.100744	0.127702	0	1	1
sgRNA_1905	L_00221	HI_0767	160.814	0.0165576	0.15355	0	1	1
sgRNA_1907	L_00232	HI_0758	37.7594	-0.493049	0.342726	0	1	1
sgRNA_1909	recQ	HI_0728	212.702	-0.084903	0.126154	0	1	1
sgRNA_1912	glpG	HI_0618	252.937	0.172114	0.128382	0	1	1
sgRNA_1913	rluA	HI_0617	586.459	0.0495676	0.0860554	0	1	1
sgRNA_1917	yafQ	HI_0711	541.901	0.0875698	0.093016	0	1	1
sgRNA_1922	glpC	HI_0683	161.006	-0.0565728	0.154891	0	1	1
sgRNA_1923	L_00364	NA,NA	417.073	0.00435125	0.105823	0	1	1
sgRNA_1924	hgpB	HI_0661	407.031	-0.100939	0.106423	0	1	1
sgRNA_1925	L_00367	HI_0658	573.934	-0.0332217	0.088568	0	1	1
sgRNA_1926	L_00376	HI_0650	378.676	0.70808	0.0995536	0	1	1
sgRNA_1944	L_00442	HI_0575	31.3534	-0.081494	0.314106	0	1	1
sgRNA_1945	fkbY	HI_0574	268.317	-0.307489	0.189677	0	1	1
sgRNA_1946	gph	HI_0565	431.421	-0.224018	0.0932347	0	1	1
sgRNA_1948	devB	HI_0557	6.63571	-0.340539	0.78275	0	1	1
sgRNA_1949	L_00463	HI_0552	1037.19	0.00545246	0.0741535	0	1	1
sgRNA_1950	apaH	HI_0551	656.804	0.0389096	0.0887381	0	1	1
sgRNA_1953	rplI	HI_0544	0
sgRNA_1959	rne	HI_0413	568.815	-0.367947	0.0854385	0	1	1
sgRNA_1961	znuC	HI_0408	357.241	0.745366	0.114092	0	1	1
sgRNA_1969	pth	HI_0394	256.979	-0.00643843	0.119844	0	1	1
sgRNA_1970	L_00616	HI_0393	323.513	-0.0729665	0.107998	0	1	1
sgRNA_1973	L_00620	HI_0389	287.399	0.185675	0.112876	0	1	1
sgRNA_2034	L_00718	HI_0365	686.09	0.0623833	0.0810421	0	1	1
sgRNA_2040	L_00791	HI_0290	292.241	-0.0663959	0.118894	0	1	1
sgRNA_2041	mtr	HI_0287	395.907	-0.246667	0.0994765	0	1	1
sgRNA_2043	narQ	HI_0267	380.817	0.287899	0.102288	0	1	1
sgRNA_2046	opsX	HI_0261	581.078	0.441373	0.0955285	0	1	1
sgRNA_2049	hap	HI_0247	598.053	0.075038	0.0816036	0	1	1
sgRNA_2052	L_00843	HI_0241	197.331	0.344308	0.176357	0	1	1
sgRNA_2055	hsdM2	HI_0215	456.498	0.11947	0.098966	0	1	1
sgRNA_2064	L_00941	HI_0148	245.839	-0.282104	0.132344	0	1	1
sgRNA_2068	L_00949	HI_0140	367.841	-0.105157	0.102612	0	1	1
sgRNA_2074	L_00981	HI_r01,HI_r04,HI_r16,HI_r15,HI_r12,NA,HI_r09	115.507	1.05871	0.430055	0.136506	0.891421	1
sgRNA_2076	msbA	HI_0060	0
sgRNA_2077	lpxK	HI_0059	115.938	0.649391	0.179676	0	1	1
sgRNA_2079	L_01043	HI_0056	133.226	0.0591824	0.174559	0	1	1
sgRNA_2081	rnc	HI_0014	82.8894	0.474056	0.219393	0	1	1
sgRNA_2090	nth	HI_1689	373.741	0.164066	0.103901	0	1	1
sgRNA_2096	moaA	HI_1676	236.541	-0.0906608	0.129021	0	1	1
sgRNA_2098	L_01182	HI_1671	756.512	0.0114162	0.0793048	0	1	1
sgRNA_2099	L_01189	HI_1663	86.5473	0.440587	0.23366	0	1	1
sgRNA_2101	L_01197	HI_1655	270.427	-0.0128823	0.124355	0	1	1
sgRNA_2102	tldD	HI_1653	329.799	0.0837472	0.117952	0	1	1
sgRNA_2105	mao2	HI_1245	246.799	0.0586672	0.130242	0	1	1
sgRNA_2106	L_01230	HI_1246	201.493	-0.0836541	0.142201	0	1	1
sgRNA_2107	L_01231	HI_1247	913.065	0.10736	0.0666981	0	1	1
sgRNA_2125	L_01342	HI_1369	170.567	0.582203	0.148377	0	1	1
sgRNA_2140	L_01413	NA	365.766	0.106906	0.103804	0	1	1
sgRNA_2143	bioD-A	HI_1445	389.655	-0.0151045	0.108878	0	1	1
sgRNA_2150	L_01453	HI_1459	148.8	0.190855	0.165319	0	1	1
sgRNA_2152	L_01457	HI_1462.2,HI_1338	440.182	-0.0935815	0.0994614	0	1	1
sgRNA_2156	dacB	HI_1330	308.932	-0.0758711	0.118947	0	1	1
sgRNA_2157	rpS15-B	HI_1328	97.2756	0.348303	0.255001	0	1	1
sgRNA_2158	fabA	HI_1325	181.283	-1.72436	0.168053	-4.31033	1.6301e-05	0.00157848
sgRNA_2161	gltS	HI_1530	45.8544	-0.12821	0.269444	0	1	1
sgRNA_2162	rimK	HI_1531	257.805	-0.121668	0.129042	0	1	1
sgRNA_2171	alr	HI_1575	75.1416	0.296973	0.230339	0	1	1
sgRNA_2173	L_01555	HI_1579	423.296	-0.0484493	0.100592	0	1	1
sgRNA_2175	argS	HI_1583	234.453	0.737041	0.148929	0	1	1
sgRNA_2181	L_01616	HI_1637	189.585	0.268613	0.144728	0	1	1
sgRNA_2182	truA	HI_1644	236.076	-0.240224	0.147818	0	1	1
sgRNA_2185	pfs	HI_1216	351.611	0.00770983	0.119696	0	1	1
sgRNA_2189	L_01662	HI_1181	160.583	0.021005	0.169466	0	1	1
sgRNA_2190	artP	HI_1180	148.467	0.0190003	0.214978	0	1	1
sgRNA_2192	L_01678	HI_1164	290.17	-0.0232318	0.134313	0	1	1
sgRNA_2194	L_01687	HI_1154	143.501	0.230409	0.162934	0	1	1
sgRNA_2195	L_01692	HI_1149	255.258	0.999669	0.16353	0	1	1
sgRNA_2197	ptsN	HI_1147	205.205	-0.0721887	0.135782	0	1	1
sgRNA_2198	L_01695	HI_1146	0
sgRNA_2200	mraZ	HI_1129	29.1	0.277188	0.327057	0	1	1
sgRNA_2201	L_01732	HI_1104	248.176	-0.00657601	0.143665	0	1	1
sgRNA_2209	L_01790	HI_1042	457.628	-0.139651	0.095932	0	1	1
sgRNA_2214	L_01795	HI_1037	634.846	0.222113	0.108461	0	1	1
sgRNA_2215	lspA	HI_1006	173.525	1.694	0.174883	3.96835	7.23725e-05	0.00630727
sgRNA_2219	L_00001	HI_0582	48.5322	0.379657	0.251274	0	1	1
sgRNA_2222	greB	HI_0569	160.13	-0.0186411	0.153169	0	1	1
sgRNA_2223	L_00024	HI_0559.1	159.117	0.156438	0.153279	0	1	1
sgRNA_2234	L_00056	HI_0521	408.937	-0.0113134	0.103711	0	1	1
sgRNA_2235	rbsR	HI_0506	81.836	-0.30324	0.224954	0	1	1
sgRNA_2236	rbsD	HI_0501	166.956	0.0694371	0.158862	0	1	1
sgRNA_2240	L_00093	HI_0479	301.79	0.34564	0.112329	0	1	1
sgRNA_2246	rpiA	HI_0464	313.336	-2.11597	0.109893	-10.1551	3.14647e-24	7.83472e-22
sgRNA_2252	L_00122	HI_0450	424.739	-0.105199	0.0985532	0	1	1
sgRNA_2255	L_00132	HI_0441	146.118	0.0243591	0.163896	0	1	1
sgRNA_2256	comE	HI_0435	372.991	-0.0451096	0.104761	0	1	1
sgRNA_2261	mutH	HI_0403	989.918	-0.075713	0.0681409	0	1	1
sgRNA_2270	L_00216	HI_0358	187.797	-0.10503	0.157994	0	1	1
sgRNA_2273	galE	HI_0351	83.0244	-0.340937	0.223206	0	1	1
sgRNA_2274	relA	HI_0334	149.32	-0.36051	0.162312	0	1	1
sgRNA_2277	L_00246	HI_0326	119.135	0.281198	0.195635	0	1	1
sgRNA_2278	gloA	HI_0323	227.508	0.13438	0.136367	0	1	1
sgRNA_2282	xerD	HI_0309	805.886	0.0168517	0.080221	0	1	1
sgRNA_2283	corC	HI_0301	749.568	0.195322	0.0790033	0	1	1
sgRNA_2300	L_00337	HI_0246	180.971	0.299219	0.159013	0	1	1
sgRNA_2311	prlC	HI_0214	703.98	0.0339829	0.0900618	0	1	1
sgRNA_2312	L_00378	HI_0211	382.209	0.187145	0.108934	0	1	1
sgRNA_2313	nadN	HI_0206	0
sgRNA_2314	selD	HI_0200	307.737	0.12084	0.114164	0	1	1
sgRNA_2317	L_00393	HI_0195.1	147.904	-0.298869	0.150239	0	1	1
sgRNA_2318	menE	HI_0194	63.2893	0.264716	0.23483	0	1	1
sgRNA_2320	L_00406	HI_0183	248.267	0.192876	0.134905	0	1	1
sgRNA_2321	L_00407	HI_0182	512.49	-0.481389	0.0915284	0	1	1
sgRNA_2322	L_00414	HI_0175	122.472	0.00724234	0.193727	0	1	1
sgRNA_2324	L_00416	HI_0173	81.3634	-0.0667016	0.224419	0	1	1
sgRNA_2325	apbE	HI_0172	556.035	0.236483	0.0825778	0	1	1
sgRNA_2326	nqrA	HI_0164	53.0919	-0.0388792	0.246106	0	1	1
sgRNA_2329	L_00441	HI_0146	685.591	0.344076	0.0869929	0	1	1
sgRNA_2337	L_00459	HI_0131	266.058	-0.124033	0.12993	0	1	1
sgRNA_2342	L_00476	HI_0116	255.378	0.181339	0.129986	0	1	1
sgRNA_2352	L_00501	HI_0099	23.3354	-0.785862	0.464267	0	1	1
sgRNA_2354	L_00506	HI_0094	255.076	-0.0170511	0.126369	0	1	1
sgRNA_2355	L_00508	HI_0092	162.863	-0.10412	0.153752	0	1	1
sgRNA_2356	thrC	HI_0087	70.6958	-0.568457	0.221322	0	1	1
sgRNA_2415	glnE	HI_0069	854.673	0.450304	0.0725477	0	1	1
sgRNA_2416	miaA	HI_0068	328.867	0.18638	0.114077	0	1	1
sgRNA_2417	mutL	HI_0067	252.253	-0.156883	0.123645	0	1	1
sgRNA_2418	L_00641	HI_0065	174.48	0.43503	0.133667	0	1	1
sgRNA_2421	L_00672	HI_0035	0
sgRNA_2422	mrdA	HI_0032	301.99	0.0735121	0.117219	0	1	1
sgRNA_2423	ung	HI_0018	967.009	0.0933523	0.0744408	0	1	1
sgRNA_2428	L_00703	HI_0005	179.228	0.00722561	0.149688	0	1	1
sgRNA_2433	L_00723	HI_1737	394.373	-0.0556687	0.102788	0	1	1
sgRNA_2434	prfC	HI_1735	90.664	0.087969	0.193562	0	1	1
sgRNA_2438	mrcB	HI_1725	297.447	-0.0599431	0.120016	0	1	1
sgRNA_2442	orn	HI_1715	300.996	0.403153	0.101534	0	1	1
sgRNA_2444	ptsH	HI_1713	277.079	-0.362956	0.12239	0	1	1
sgRNA_2445	ptsI	HI_1712	0
sgRNA_2446	L_00748	HI_1710	167.203	0.210681	0.170871	0	1	1
sgRNA_2448	qseB	HI_1708	424.317	0.101844	0.0951272	0	1	1
sgRNA_2454	modA	HI_1693	284.121	0.309543	0.118683	0	1	1
sgRNA_2458	L_00774	HI_1684	319.912	0.914696	0.113136	0	1	1
sgRNA_2461	L_00783	HI_1675	234.555	-0.00187901	0.128928	0	1	1
sgRNA_2467	ihfB	HI_1221	318.295	-0.708922	0.11675	0	1	1
sgRNA_2469	L_00817	HI_1225.1	685.467	0.425891	0.0955645	0	1	1
sgRNA_2470	uraA	HI_1227	226.32	-0.138506	0.137618	0	1	1
sgRNA_2472	proA_1	HI_1239	195.479	0.067718	0.143631	0	1	1
sgRNA_2474	L_00834	HI_1244	186.687	-0.316365	0.165455	0	1	1
sgRNA_2476	L_00854	HI_1265	67.4822	0.232157	0.241635	0	1	1
sgRNA_2477	L_00856	HI_1273	505.403	-0.125208	0.0951469	0	1	1
sgRNA_2478	tehB	HI_1275	174.764	-0.113463	0.162328	0	1	1
sgRNA_2484	L_00874	HI_1290	592.879	-0.154616	0.0871309	0	1	1
sgRNA_2485	L_00876	HI_1292	85.4131	0.135397	0.210808	0	1	1
sgRNA_2499	recD	HI_1322	590.202	0.17959	0.0909762	0	1	1
sgRNA_2500	L_00915	HI_1323	178.374	-0.00947491	0.148309	0	1	1
sgRNA_2501	rpS15-B	HI_1468	188.198	0.744739	0.184674	0	1	1
sgRNA_2502	folP	HI_1464,HI_1336	256.085	-0.615696	0.113608	0	1	1
sgRNA_2503	mrsA	HI_1463,HI_1337	339.54	0.21491	0.106593	0	1	1
sgRNA_2504	L_00933	NA	286.715	0.233317	0.122438	0	1	1
sgRNA_2505	L_00934	HI_1457	879.971	-0.109139	0.0806565	0	1	1
sgRNA_2506	L_00935	HI_1456	920.713	-0.0484962	0.0758619	0	1	1
sgRNA_2509	L_00945	HI_1444	1086.54	-0.143572	0.0623378	0	1	1
sgRNA_2510	sspA	HI_1441	134.453	0.349735	0.16632	0	1	1
sgRNA_2511	dxs	HI_1439	294.311	-1.25124	0.251156	-1.00033	0.31715	1
sgRNA_2523	L_01002	HI_1407	190.595	-0.142262	0.145446	0	1	1
sgRNA_2531	trpD	HI_1389	483.98	-0.0189678	0.164876	0	1	1
sgRNA_2532	L_01016	HI_1388.1	134.459	0.0185414	0.167587	0	1	1
sgRNA_2536	L_01032	HI_1373	10.9097	0.0758464	0.538634	0	1	1
sgRNA_2537	L_01034	HI_1371.1	53.1359	0.253708	0.269884	0	1	1
sgRNA_2538	tusE	HI_1371	86.0735	-0.0613701	0.198915	0	1	1
sgRNA_2542	L_01051	HI_1355	497.471	-0.10929	0.0945656	0	1	1
sgRNA_2550	mnmC	HI_1534	188.655	-0.245164	0.143151	0	1	1
sgRNA_2554	L_01080	HI_1542	8.98802	-0.394786	0.723626	0	1	1
sgRNA_2555	L_01082	HI_1544	232.072	0.056751	0.141423	0	1	1
sgRNA_2557	lolD	HI_1549	144.721	0.97016	0.167428	0	1	1
sgRNA_2559	L_01089	HI_1551	675.972	0.156642	0.0803294	0	1	1
sgRNA_2578	lolA_2	HI_1595	314.609	0.184452	0.101779	0	1	1
sgRNA_2580	L_01137	HI_1601	550.657	-0.0324945	0.0876978	0	1	1
sgRNA_2581	L_01139	HI_1603	379.322	0.20722	0.0939081	0	1	1
sgRNA_2592	L_01161	HI_1618	523.733	-0.163217	0.0925902	0	1	1
sgRNA_2595	L_01164	HI_1622	322.867	0.0301861	0.109177	0	1	1
sgRNA_2596	L_01167	HI_1625	283.885	0.013998	0.121417	0	1	1
sgRNA_2598	L_01169	HI_1627	120.077	-0.0509138	0.188894	0	1	1
sgRNA_2600	L_01171	HI_1629	285.243	-0.31131	0.125444	0	1	1
sgRNA_2601	rplY	HI_1630	176.18	0.750679	0.235253	0	1	1
sgRNA_2605	fbp	HI_1645	304.252	0.00260217	0.124816	0	1	1
sgRNA_2606	L_01195	HI_1215	362.866	-0.0358123	0.102683	0	1	1
sgRNA_2607	recJ	HI_1214	29.3426	0.0993811	0.353886	0	1	1
sgRNA_2609	L_01199	HI_1211	71.7892	0.626871	0.260888	0	1	1
sgRNA_2610	argR	HI_1209	5.60424	0.0176035	0.990675	0	1	1
sgRNA_2611	sulA	HI_1208	555.385	-0.0427487	0.0891302	0	1	1
sgRNA_2612	cvpA	HI_1206	188.426	-0.0858537	0.141219	0	1	1
sgRNA_2613	L_01205	HI_1205	267.146	-0.0820028	0.123873	0	1	1
sgRNA_2614	ackA	HI_1204	264.895	-0.158094	0.119163	0	1	1
sgRNA_2615	L_01208	HI_1202	137.556	-0.0625228	0.173039	0	1	1
sgRNA_2621	artI	HI_1179	309.535	0.0254062	0.111205	0	1	1
sgRNA_2622	artM	HI_1177	430.857	0.155015	0.100571	0	1	1
sgRNA_2623	trpG2	HI_1171	240.404	0.234207	0.123267	0	1	1
sgRNA_2624	serC	HI_1167	63.4094	-1.63015	0.216286	-2.91348	0.00357428	0.183234
sgRNA_2626	L_01245	HI_1163	385.249	-0.12917	0.103234	0	1	1
sgRNA_2633	lpxC	HI_1144	339.253	0.50049	0.12726	0	1	1
sgRNA_2639	deoC	HI_1116	61.8765	-0.0136107	0.244066	0	1	1
sgRNA_2640	L_01291	HI_1115	395.419	-0.0808444	0.103725	0	1	1
sgRNA_2642	L_01295	HI_1111	694.353	0.142865	0.0859771	0	1	1
sgRNA_2644	L_01297	HI_1109	253.995	0.103049	0.134486	0	1	1
sgRNA_2645	aspC2	HI_1108	171.329	0.8767	0.168387	0	1	1
sgRNA_2650	L_01315	HI_1091	717.456	0.165913	0.0746986	0	1	1
sgRNA_2658	rnhB	HI_1059	241.572	-0.12093	0.138387	0	1	1
sgRNA_2663	L_01357	HI_1048	288.786	-0.0108564	0.119381	0	1	1
sgRNA_2665	L_01363	HI_1042	259.893	0.200838	0.135285	0	1	1
sgRNA_2667	serB	HI_1033	472.186	0.700745	0.145293	0	1	1
sgRNA_2668	thiQ	HI_1021	569.113	-0.00117918	0.0945346	0	1	1
sgRNA_2671	L_01377	HI_1015	84.895	0.0834077	0.235518	0	1	1
sgRNA_2672	L_01378	HI_1014	222.626	-0.0728903	0.137032	0	1	1
sgRNA_2673	L_01379	HI_1013	472.916	-0.0153711	0.0969638	0	1	1
sgRNA_2674	L_01380	HI_1012	364.224	-0.202572	0.105873	0	1	1
sgRNA_2675	L_01381	HI_1011	554.243	-0.166577	0.0925648	0	1	1
sgRNA_2676	L_01382	HI_1010	191.165	-0.0355685	0.148034	0	1	1
sgRNA_2677	L_01383	HI_1009	194.086	0.0270082	0.148163	0	1	1
sgRNA_2679	ispH	HI_1007	142.521	0.572689	0.147088	0	1	1
sgRNA_2683	leuD	HI_0989	572.509	0.128182	0.0872248	0	1	1
sgRNA_2687	L_01416	HI_0974.1	7.43254	-0.376483	0.603897	0	1	1
sgRNA_2688	L_01417	HI_0972	152.439	-0.304956	0.157643	0	1	1
sgRNA_2689	L_01418	HI_0971	186.216	-0.511947	0.146295	0	1	1
sgRNA_2690	L_01420	HI_0969	1287.09	0.024729	0.0652823	0	1	1
sgRNA_2691	L_01421	HI_0968	179.741	-0.264087	0.139101	0	1	1
sgRNA_2694	L_01432	HI_0956	365.479	-0.124822	0.105423	0	1	1
sgRNA_2700	pulG	HI_0938	223.64	0.223634	0.14266	0	1	1
sgRNA_2701	suhB	HI_0937	268.85	0.733399	0.121715	0	1	1
sgRNA_2705	L_01460	HI_0929	77.9406	0.414368	0.221434	0	1	1
sgRNA_2712	thyA	HI_0905	196.424	-1.62527	0.137397	-4.55081	5.34406e-06	0.000547923
sgRNA_2713	proB	HI_0900	484.388	0.0378827	0.0931999	0	1	1
sgRNA_2714	emrB	HI_0897	92.7438	-0.218188	0.210627	0	1	1
sgRNA_2715	L_01494	HI_0895	443.645	0.140957	0.10387	0	1	1
sgRNA_2716	L_01496	HI_0893	180.317	-0.0702092	0.156705	0	1	1
sgRNA_2723	L_01521	HI_0867,HI_0868	108.008	-0.0081023	0.190167	0	1	1
sgRNA_2725	L_01523	HI_0867	877.215	-0.0887902	0.0778285	0	1	1
sgRNA_2726	L_01524	HI_0866	277.543	-0.141741	0.13552	0	1	1
sgRNA_2740	vacB	HI_0861	391.397	-0.0662522	0.103825	0	1	1
sgRNA_2741	L_01541	HI_0860	173.657	0.0429521	0.146718	0	1	1
sgRNA_2742	L_01543	HI_0858	152.627	-0.194078	0.160718	0	1	1
sgRNA_2747	mtgA	HI_0831	50.9199	0.149941	0.248844	0	1	1
sgRNA_2751	L_01595	HI_0806	209.405	-0.0430448	0.14003	0	1	1
sgRNA_2753	L_01597	HI_0804	461.893	0.198281	0.0918931	0	1	1
sgRNA_2756	L_01644	HI_0760	229.578	-0.0777322	0.143182	0	1	1
sgRNA_2758	L_01659	HI_0744	150.07	-0.253547	0.146666	0	1	1
sgRNA_2759	pgmB	NA	221.078	-0.145022	0.129029	0	1	1
sgRNA_2762	L_01665	HI_0737	235.832	-0.796548	0.146508	0	1	1
sgRNA_2763	L_01666	HI_0736	70.1239	-0.207462	0.233408	0	1	1
sgRNA_2811	lppB	HI_0706	1057.66	0.0832176	0.11382	0	1	1
sgRNA_2817	L_01795	HI_0696	759.271	0.0471094	0.0796997	0	1	1
sgRNA_2819	hel	HI_0693	567.786	0.0753541	0.0882078	0	1	1
sgRNA_2829	L_01824	HI_0666	275.506	-0.12361	0.135116	0	1	1
sgRNA_2836	lgtF	HI_0653	198.417	1.23869	0.141856	1.68263	0.0924471	1
sgRNA_2843	L_01850	HI_0644	140.108	-0.153667	0.174095	0	1	1
sgRNA_2844	L_01851	HI_0643	487.625	0.500867	0.108984	0	1	1
sgRNA_2847	rseB_1	HI_0630	419.283	-0.00629762	0.0998801	0	1	1
sgRNA_2848	rseB_2	HI_0629	270.41	0.0795273	0.138701	0	1	1
sgRNA_2852	L_01894	HI_0591	81.2295	0.00289036	0.218685	0	1	1
sgRNA_2853	potE	HI_0590	453.645	-0.0520947	0.103962	0	1	1
sgRNA_2856	L_01898	HI_0588	34.009	0.0868762	0.322549	0	1	1
sgRNA_2857	cpdB	HI_0583	124.887	-0.156202	0.181197	0	1	1
sgRNA_2864	L_00003	HI_0003	491.443	-0.0223574	0.0919897	0	1	1
sgRNA_2865	rsmC	HI_0012	312.476	-0.0441674	0.126546	0	1	1
sgRNA_2866	L_00018	HI_0017	671.907	0.0444766	0.0992898	0	1	1
sgRNA_2867	L_00020	HI_0019	0
sgRNA_2868	L_00037	HI_0036	29.0729	0.209389	0.366917	0	1	1
sgRNA_2869	L_00047	HI_0045	906.297	-0.00819603	0.0775755	0	1	1
sgRNA_2870	L_00052	HI_0050	946.891	0.000416912	0.0769641	0	1	1
sgRNA_2871	L_00053	HI_0051	473.775	-0.11547	0.110233	0	1	1
sgRNA_2872	uxuR	HI_0054	200.523	0.144601	0.140216	0	1	1
sgRNA_2873	L_00059	HI_0057	334.455	0.204619	0.10581	0	1	1
sgRNA_2874	L_00065	HI_0063	213.076	0.0123155	0.134231	0	1	1
sgRNA_2875	recN	HI_0070	469.104	-0.0552423	0.101915	0	1	1
sgRNA_2876	grpE	HI_0071	85.4578	-0.602827	0.205435	0	1	1
sgRNA_2877	L_00075	HI_0073	592.062	-0.146598	0.0864252	0	1	1
sgRNA_2878	tesB	HI_0076	261.464	0.0595321	0.122754	0	1	1
sgRNA_2879	L_00079	HI_0077	544.59	-0.106216	0.0916402	0	1	1
sgRNA_2880	ppiB	HI_0079	129.047	-0.101612	0.175218	0	1	1
sgRNA_2881	L_00084	HI_0082	413.742	-0.130724	0.120999	0	1	1
sgRNA_2882	L_00085	HI_0083	389.148	0.529157	0.0982699	0	1	1
sgRNA_2883	trxA	HI_0084	159.645	0.156079	0.159025	0	1	1
sgRNA_2884	L_00094	HI_0088	140.801	-0.128003	0.158668	0	1	1
sgRNA_2885	thrA	HI_0089	75.5309	-0.838043	0.240134	0	1	1
sgRNA_2886	L_00102	NA	562.898	-0.289256	0.1147	0	1	1
sgRNA_2887	L_00103	HI_0096	82.6441	-0.494071	0.236836	0	1	1
sgRNA_2888	hitA	HI_0097	705.401	-0.0778874	0.0830798	0	1	1
sgRNA_2889	L_00107	HI_0100,HI_0101	105.818	-0.178207	0.177541	0	1	1
sgRNA_2890	dapE	HI_0102	132.446	0.289069	0.174584	0	1	1
sgRNA_2891	L_00109	HI_0103	772.109	0.0423492	0.0752935	0	1	1
sgRNA_2892	L_00114	HI_0108	456.731	0.0710353	0.0921596	0	1	1
sgRNA_2893	L_00126	HI_0116	511.058	-0.00454975	0.0952879	0	1	1
sgRNA_2894	mltA	HI_0117	22.2517	0.157465	0.415341	0	1	1
sgRNA_2895	L_00130	HI_0118	93.5006	-0.186228	0.211786	0	1	1
sgRNA_2896	L_00140	HI_0125	43.0797	0.308083	0.297678	0	1	1
sgRNA_2897	fbpC	HI_0126	452.416	0.0660707	0.0979926	0	1	1
sgRNA_2898	L_00142	NA	169.12	-0.163817	0.157231	0	1	1
sgRNA_2899	rnhA	HI_0138	124.394	0.172294	0.162219	0	1	1
sgRNA_2900	L_00153	HI_0139	121.692	-0.0735069	0.188656	0	1	1
sgRNA_2901	L_00163	HI_0149	166.341	0.0853656	0.160172	0	1	1
sgRNA_2902	dcuB2	HI_0153	358.136	-0.053225	0.1096	0	1	1
sgRNA_2903	fabG	HI_0155	66.5778	-0.750961	0.231832	0	1	1
sgRNA_2904	L_00174	HI_0159	193.468	0.669994	0.156792	0	1	1
sgRNA_2905	L_00187	HI_0174	128.066	0.0116885	0.175032	0	1	1
sgRNA_2906	L_00191	HI_0178	504.89	-0.0703456	0.0947688	0	1	1
sgRNA_2907	L_00197	HI_0184	260.754	0.257833	0.127365	0	1	1
sgRNA_2908	L_00210	HI_0196	440.325	-0.188166	0.0935793	0	1	1
sgRNA_2909	L_00212	HI_0198	734.713	0.167269	0.0784251	0	1	1
sgRNA_2910	trmD	HI_0202	131.802	1.05421	0.338463	0.160169	0.872748	1
sgRNA_2911	L_00226	HI_0213	675.491	0.0796331	0.0799854	0	1	1
sgRNA_2912	hsdM2_2	HI_0215	463.946	-0.160898	0.109699	0	1	1
sgRNA_2913	hsdM2_3	HI_0215	343.826	0.103593	0.111189	0	1	1
sgRNA_2914	L_00232	HI_0217	966.034	-0.102966	0.069499	0	1	1
sgRNA_2915	hsdR2_2	HI_0218	745.857	0.0153696	0.0806625	0	1	1
sgRNA_2916	arcB_1	HI_0220	387.021	0.077606	0.101923	0	1	1
sgRNA_2917	arcB_2	HI_0220	94.7033	-0.188782	0.208355	0	1	1
sgRNA_2918	L_00245	HI_0221.1	613.262	-0.951135	0.0803398	0	1	1
sgRNA_2919	L_00246	HI_0222	130.923	-1.01904	0.168718	-0.112858	0.910143	1
sgRNA_2920	L_00252	HI_0228	327.823	0.0660849	0.120522	0	1	1
sgRNA_2921	L_00262	HI_0237	237.96	0.157936	0.129845	0	1	1
sgRNA_2922	L_00268	HI_0244	573.29	0.0418973	0.0985638	0	1	1
sgRNA_2923	hap	HI_0247	621.75	-0.202602	0.0850214	0	1	1
sgRNA_2924	L_00275	HI_0251	35.0422	0.123416	0.318728	0	1	1
sgRNA_2925	dapA	HI_0255	668.655	0.831128	0.477393	0	1	1
sgRNA_2926	lgtC	HI_0258	799.692	0.695052	0.0745282	0	1	1
sgRNA_2927	folB	HI_0265	303.795	-0.258391	0.122185	0	1	1
sgRNA_2928	djlA_1	HI_0270	306.764	-0.0384153	0.121574	0	1	1
sgRNA_2929	djlA_2	HI_0271	506.848	0.0536998	0.0890807	0	1	1
sgRNA_2930	L_00306	HI_0276	155.862	0.169203	0.157453	0	1	1
sgRNA_2931	L_00307	HI_0277	227.553	0.00648557	0.139187	0	1	1
sgRNA_2932	L_00308	HI_0278	882.065	-0.102033	0.0719286	0	1	1
sgRNA_2933	L_00314	HI_0285	313.866	0.0457956	0.116804	0	1	1
sgRNA_2934	pilD	HI_0296	357.383	0.229107	0.103556	0	1	1
sgRNA_2935	L_00327	HI_0298	179.219	-0.168171	0.151573	0	1	1
sgRNA_2936	pilA	HI_0299	733.585	-0.00256658	0.0778575	0	1	1
sgRNA_2937	L_00329	HI_0300	531.089	0.0987085	0.103277	0	1	1
sgRNA_2938	rdgC	HI_0306	511.184	0.198655	0.0960013	0	1	1
sgRNA_2939	L_00339	HI_0310	350.209	0.0737418	0.115026	0	1	1
sgRNA_2940	L_00342	HI_0314	177.687	0.193973	0.141382	0	1	1
sgRNA_2941	L_00354	NA	175.383	-0.0931326	0.151363	0	1	1
sgRNA_2942	oapB	HI_0331	432.401	0.373971	0.0928908	0	1	1
sgRNA_2943	dgkA	HI_0335	240.9	0.366884	0.11682	0	1	1
sgRNA_2944	L_00366	HI_0338	193.745	0.114218	0.150112	0	1	1
sgRNA_2945	napA_2	HI_0344	380.125	-0.131055	0.111978	0	1	1
sgRNA_2946	napG	HI_0345	110.04	-0.348866	0.206417	0	1	1
sgRNA_2947	napH	HI_0346	285.747	-0.202799	0.125783	0	1	1
sgRNA_2948	L_00381	HI_0352	316.094	-0.329782	0.116373	0	1	1
sgRNA_2949	L_00390	HI_0364	346.058	-0.112691	0.114253	0	1	1
sgRNA_2950	pilF	HI_0366	362.988	-0.0213549	0.112369	0	1	1
sgRNA_2951	L_00400	HI_0374	99.4391	0.695691	0.208534	0	1	1
sgRNA_2952	L_00407	HI_t11	317.297	0.149434	0.126727	0	1	1
sgRNA_2953	tolB	HI_0382	242.602	0.0834165	0.14154	0	1	1
sgRNA_2954	tolQ	HI_0385	405.89	0.200238	0.114487	0	1	1
sgRNA_2955	L_00419	HI_0390	105.003	-0.0543944	0.200869	0	1	1
sgRNA_2956	L_00420	NA	65.2153	-0.752679	0.314217	0	1	1
sgRNA_2957	oatA	HI_0392	177.66	-0.044951	0.153939	0	1	1
sgRNA_2958	L_00426	HI_0397	741.501	-0.00150619	0.0753488	0	1	1
sgRNA_2959	L_00430	HI_0401	330.669	0.0950033	0.11458	0	1	1
sgRNA_2960	L_00431	HI_0402	238.214	0.138729	0.128272	0	1	1
sgRNA_2961	L_00433	HI_0404	141.968	0.31983	0.149689	0	1	1
sgRNA_2962	L_00434	HI_0405	177.403	0.583178	0.131091	0	1	1
sgRNA_2963	L_00447	HI_0418	421.91	-0.0469193	0.10264	0	1	1
sgRNA_2964	L_00449	HI_0420	265.43	-0.189672	0.128381	0	1	1
sgRNA_2965	L_00450	NA	359.086	-0.352583	0.13952	0	1	1
sgRNA_2966	L_00452	HI_0423	288.62	-0.115154	0.120121	0	1	1
sgRNA_2967	L_00471	HI_0442	478.51	0.0929669	0.100091	0	1	1
sgRNA_2968	topB	HI_0444	35.3952	-0.378904	0.326313	0	1	1
sgRNA_2969	L_00479	HI_0449	180.434	-0.0460451	0.145532	0	1	1
sgRNA_2970	L_00482	HI_0452	203.996	0.143022	0.134316	0	1	1
sgRNA_2971	L_00483	HI_0453	206.729	-0.00383743	0.150862	0	1	1
sgRNA_2972	tmk	HI_0457	69.995	0.31351	0.270669	0	1	1
sgRNA_2973	L_00487	HI_0457	56.2112	1.00386	0.339113	0.0113896	0.990913	1
sgRNA_2974	L_00488	HI_0458	73.6433	0.151795	0.235974	0	1	1
sgRNA_2975	pyrR	HI_0459	665.893	0.196038	0.0878792	0	1	1
sgRNA_2976	mazG	HI_0460	185.864	0.147275	0.144751	0	1	1
sgRNA_2977	L_00493	HI_0463	921.751	0.0491079	0.0771034	0	1	1
sgRNA_2978	serA	HI_0465	185	-1.66464	0.144477	-4.60028	4.21915e-06	0.000490266
sgRNA_2979	L_00497	HI_0467	72.0886	0.406421	0.21596	0	1	1
sgRNA_2980	L_00498	NA	589.891	0.362423	0.0839264	0	1	1
sgRNA_2981	hisD	HI_0469	590.695	0.022614	0.0855585	0	1	1
sgRNA_2982	hisA	HI_0473	45.9423	-0.45173	0.307035	0	1	1
sgRNA_2983	L_00519	HI_0488	12.4048	0.0191957	0.542906	0	1	1
sgRNA_2984	L_00522	HI_0494	757.678	-0.00686709	0.0859314	0	1	1
sgRNA_2985	rmuC	NA	254.883	0.0357769	0.135046	0	1	1
sgRNA_2986	menA	HI_0509	338.755	0.081801	0.110154	0	1	1
sgRNA_2987	L_00540	HI_0512	185.114	0.771726	0.146372	0	1	1
sgRNA_2988	L_00541	HI_0513	135.911	0.190925	0.277469	0	1	1
sgRNA_2989	rpoB	HI_0515	347.642	0.788401	0.106696	0	1	1
sgRNA_2990	L_00548	HI_0520	76.3931	-0.152406	0.23064	0	1	1
sgRNA_2991	L_00553	HI_0525	105.792	-0.111728	0.29187	0	1	1
sgRNA_2992	aspA_2	HI_0534	215.471	-0.143276	0.142635	0	1	1
sgRNA_2993	ureG	HI_0536	348.907	0.0665856	0.109923	0	1	1
sgRNA_2994	ureC	HI_0539	155.78	0.0591291	0.178964	0	1	1
sgRNA_2995	L_00571	HI_0543	356.376	-0.0772521	0.105384	0	1	1
sgRNA_2996	priB	HI_0546	20.9282	-0.238118	0.56161	0	1	1
sgRNA_2997	L_00583	HI_0555	455.973	-0.0513987	0.0973029	0	1	1
sgRNA_2998	L_00584	HI_0556	455.589	-0.0339552	0.0925141	0	1	1
sgRNA_2999	cysQ	HI_0559	745.243	-0.0581343	0.0768985	0	1	1
sgRNA_3000	L_00589	HI_0561	174.23	0.190453	0.156084	0	1	1
sgRNA_3001	L_00606	HI_0577	432.266	-0.0505693	0.103894	0	1	1
sgRNA_3002	L_00607	HI_0578	133.103	0.493521	0.17672	0	1	1
sgRNA_3003	L_00614	HI_0585	537.188	0.103017	0.0879221	0	1	1
sgRNA_3004	L_00618	HI_0589	110.053	0.0716303	0.189247	0	1	1
sgRNA_3005	L_00621	HI_0592	1.12779	-0.92257	1.85741	0	1	1
sgRNA_3006	psiE_2	HI_0601.1	348.411	-0.284163	0.110528	0	1	1
sgRNA_3007	L_00641	HI_0602.1	518.936	-0.103249	0.0803942	0	1	1
sgRNA_3008	L_00642	HI_0603	563.266	0.0220378	0.091506	0	1	1
sgRNA_3009	fucA	HI_0611	309.884	-0.10659	0.112406	0	1	1
sgRNA_3010	fucR	HI_0615	50.6407	-0.278777	0.280649	0	1	1
sgRNA_3011	L_00678	HI_0631	387.452	0.115154	0.108916	0	1	1
sgRNA_3012	L_00683	HI_0632	179.072	0.712841	0.18021	0	1	1
sgRNA_3013	L_00684	HI_0633	365.567	-0.0158794	0.113074	0	1	1
sgRNA_3014	L_00686	NA	606.103	0.114171	0.0917127	0	1	1
sgRNA_3015	rplL	HI_0641	35.6909	1.31205	0.638865	0.488444	0.625236	1
sgRNA_3016	glmU	HI_0642	444.351	-0.0470559	0.0962039	0	1	1
sgRNA_3017	L_00709	HI_0654	363.559	-0.163962	0.116788	0	1	1
sgRNA_3018	L_00710	HI_0655	33.0938	0.600889	0.327162	0	1	1
sgRNA_3019	L_00711	HI_0656	146.435	0.155199	0.149333	0	1	1
sgRNA_3020	L_00719	HI_0664	111.764	0.0570683	0.185853	0	1	1
sgRNA_3021	L_00720	HI_0665	271.809	-0.412459	0.146907	0	1	1
sgRNA_3022	L_00722	HI_0666.1	369.761	-0.10577	0.109378	0	1	1
sgRNA_3023	ispF	HI_0671	233.295	-0.0853131	0.122727	0	1	1
sgRNA_3024	ispD	HI_0672	128.848	-0.251028	0.174456	0	1	1
sgRNA_3025	gpt_1	HI_0674,HI_0692	17.9356	1.03101	0.479811	0.0646271	0.948471	1
sgRNA_3026	glpE	HI_0679,HI_0680	441.006	-0.19016	0.119129	0	1	1
sgRNA_3027	L_00743	HI_0687	143.387	0.0288942	0.150341	0	1	1
sgRNA_3028	L_00744	HI_0688	74.174	-0.0784735	0.230576	0	1	1
sgRNA_3029	glpQ	HI_0689	377.206	-0.081715	0.105571	0	1	1
sgRNA_3030	L_00750	HI_0694	276.584	-0.110936	0.124655	0	1	1
sgRNA_3031	L_00753	HI_0698	235.709	0.263476	0.121517	0	1	1
sgRNA_3032	truD	HI_0701	15.5871	0.0344083	0.461721	0	1	1
sgRNA_3033	L_00759	HI_0704	76.489	2.43804	0.394508	3.64514	0.000267248	0.0186325
sgRNA_3034	mutS	HI_0707	722.968	-0.0343461	0.0796982	0	1	1
sgRNA_3035	selB	HI_0709	68.2316	0.07553	0.223728	0	1	1
sgRNA_3036	relB	HI_0710	520.382	0.360061	0.0933618	0	1	1
sgRNA_3037	L_00767	HI_0712	339.785	0.0802198	0.112627	0	1	1
sgRNA_3038	L_00771	HI_0716	139.42	1.07122	0.193139	0.368734	0.712326	1
sgRNA_3039	nusG	HI_0717	84.5049	1.16926	0.211295	0.801049	0.423104	1
sgRNA_3040	sirA	HI_0721	915.761	0.653268	0.0746676	0	1	1
sgRNA_3041	L_00793	HI_0731	862.528	-0.183919	0.0837998	0	1	1
sgRNA_3042	L_00794	HI_0732	393.48	0.0848586	0.104662	0	1	1
sgRNA_3043	lpxH	HI_0735	213.293	0.148141	0.13413	0	1	1
sgRNA_3044	dnaE_1	HI_0739	359.586	1.33318	0.164583	2.02438	0.0429312	1
sgRNA_3045	dnaE_2	HI_0742	246.401	-0.18687	0.125501	0	1	1
sgRNA_3046	L_00808	HI_0745	584.518	0.208965	0.0897705	0	1	1
sgRNA_3047	L_00816	HI_0753	105.063	-0.36688	0.204593	0	1	1
sgRNA_3048	L_00817	HI_0754	329.734	0.0254461	0.112915	0	1	1
sgRNA_3049	lpsA	HI_0765	607.321	0.0705524	0.0972663	0	1	1
sgRNA_3050	L_00831	HI_0766	206.799	-0.130746	0.135078	0	1	1
sgRNA_3051	ftsY	HI_0768	163.929	-0.289404	0.151795	0	1	1
sgRNA_3052	ftsE	HI_0769	35.9003	0.70633	0.354645	0	1	1
sgRNA_3053	atoE	HI_0772	165.078	0.0580753	0.166994	0	1	1
sgRNA_3054	rplX	HI_0789	136.952	0.235908	0.166833	0	1	1
sgRNA_3055	ydeM	HI_0805	216.404	0.0898321	0.134331	0	1	1
sgRNA_3056	galT	HI_0820	274.762	-0.0556446	0.122746	0	1	1
sgRNA_3057	ndpA	HI_0839	463.443	0.0872534	0.0907675	0	1	1
sgRNA_3058	L_00907	HI_0840	141.436	-0.128199	0.146861	0	1	1
sgRNA_3059	clpB	HI_0859	15.3146	0.460329	0.515711	0	1	1
sgRNA_3060	pdxH	HI_0863	398.47	0.0531049	0.101561	0	1	1
sgRNA_3061	L_00931	HI_0865	51.297	2.14824	0.295542	3.88518	0.000102252	0.00848693
sgRNA_3062	L_00935	HI_0869	322.295	-0.221914	0.117245	0	1	1
sgRNA_3063	L_00936	HI_0871	353.68	-0.0907704	0.108279	0	1	1
sgRNA_3064	L_00937	HI_0872	259.382	-0.0175956	0.328641	0	1	1
sgRNA_3065	L_00938	HI_0873	655.053	0.198853	0.101279	0	1	1
sgRNA_3066	rfaL	HI_0874	697.663	-0.258278	0.0835702	0	1	1
sgRNA_3067	pepB_1	HI_0875	129.663	0.471002	0.173822	0	1	1
sgRNA_3068	pepB_2	HI_0875	188.339	0.00463633	0.146961	0	1	1
sgRNA_3069	ndk	HI_0876	124.027	0.178413	0.181902	0	1	1
sgRNA_3070	glyA	HI_0889	155.43	-2.12411	0.246961	-4.55176	5.31984e-06	0.000547923
sgRNA_3071	L_00987	HI_0922	74.9754	-0.229115	0.201591	0	1	1
sgRNA_3072	hktE	HI_0928	0
sgRNA_3073	L_01006	HI_0940	261.342	-0.203344	0.126526	0	1	1
sgRNA_3074	recC	HI_0942	667.238	0.0226454	0.0847858	0	1	1
sgRNA_3075	ribD	HI_0944	141.868	0.392759	0.14432	0	1	1
sgRNA_3076	L_01019	HI_0952	298.811	0.0906808	0.127242	0	1	1
sgRNA_3077	dut	HI_0954	592.524	-0.118864	0.0883922	0	1	1
sgRNA_3078	L_01025	HI_0958	177.475	0.452161	0.143559	0	1	1
sgRNA_3079	ileS_1	HI_0962	37.5588	0.501425	0.337075	0	1	1
sgRNA_3080	L_01040	HI_0973	642.302	0.0592058	0.0859456	0	1	1
sgRNA_3081	L_01041	HI_0974	121.245	-0.145939	0.195925	0	1	1
sgRNA_3082	L_01045	HI_0976.1	137.553	0.267607	0.180509	0	1	1
sgRNA_3083	L_01046	HI_0977	261.846	9.55429e-06	0.127696	0	1	1
sgRNA_3084	fis	HI_0979	259.116	-0.0252452	0.117105	0	1	1
sgRNA_3085	L_01055	HI_0986	226.357	-0.333606	0.136894	0	1	1
sgRNA_3086	leuB	HI_0987	0
sgRNA_3087	L_01057	HI_0988	400.318	0.10564	0.0969725	0	1	1
sgRNA_3088	L_01060	HI_0991	330.261	0.495004	0.10379	0	1	1
sgRNA_3089	L_01064	HI_0995	1148.37	-0.0544055	0.0688921	0	1	1
sgRNA_3090	L_01066	HI_0997	677.551	-0.00500826	0.0794825	0	1	1
sgRNA_3091	L_01069	HI_1000	266.694	-0.290486	0.177582	0	1	1
sgRNA_3092	L_01071	HI_1002	163.356	0.427904	0.140727	0	1	1
sgRNA_3093	ppiD_1	HI_1004	96.7973	0.127552	0.20341	0	1	1
sgRNA_3094	ppiD_2	HI_1004	58.9264	0.26619	0.262669	0	1	1
sgRNA_3095	thiP_1	HI_1008	603.247	-0.0358924	0.0918292	0	1	1
sgRNA_3096	L_01085	HI_1016	112.567	-0.0201402	0.200108	0	1	1
sgRNA_3097	L_01086	HI_1017	124.276	0.318715	0.163369	0	1	1
sgRNA_3098	L_01087	HI_1018	90.2193	-0.0288903	0.207342	0	1	1
sgRNA_3099	tbpA	HI_1019	436.192	0.0367841	0.0981445	0	1	1
sgRNA_3100	L_01093	HI_1024	910.565	-0.124303	0.0681392	0	1	1
sgRNA_3101	L_01094	HI_1025	486.764	0.0156097	0.0869116	0	1	1
sgRNA_3102	L_01095	HI_1026	365.226	0.154548	0.109975	0	1	1
sgRNA_3103	L_01096	HI_1027	208.073	-0.144266	0.137735	0	1	1
sgRNA_3104	L_01097	HI_1028	169.935	-0.0100415	0.157215	0	1	1
sgRNA_3105	L_01098	HI_1029	1115.69	-0.0600055	0.0708299	0	1	1
sgRNA_3106	L_01099	HI_1030	192.913	-0.349136	0.130247	0	1	1
sgRNA_3107	L_01100	HI_1031	456.541	-0.0883392	0.105239	0	1	1
sgRNA_3108	L_01101	HI_1032	383.179	-0.0511138	0.101665	0	1	1
sgRNA_3109	corA	HI_1035	56.5098	0.106527	0.313178	0	1	1
sgRNA_3110	L_01107	HI_1038	369.496	-0.194802	0.112495	0	1	1
sgRNA_3111	L_01108	HI_1040	279.747	-0.261907	0.11934	0	1	1
sgRNA_3112	L_01109	HI_1041	64.0115	-0.138101	0.321786	0	1	1
sgRNA_3113	L_01122	HI_1054	185.036	-0.413692	0.173391	0	1	1
sgRNA_3114	L_01123	HI_1055	106.865	-0.158796	0.204278	0	1	1
sgRNA_3115	L_01124	HI_1056	485.28	-0.0976739	0.101489	0	1	1
sgRNA_3116	lpxA	HI_1061	448.826	1.20151	0.113783	1.77099	0.0765631	1
sgRNA_3117	L_01129	HI_1062	285.767	0.563765	0.121689	0	1	1
sgRNA_3118	L_01130	HI_1063	515.921	0.0265923	0.092201	0	1	1
sgRNA_3119	nrfB	HI_1068	270.122	0.0502216	0.120446	0	1	1
sgRNA_3120	L_01138	HI_1073	364.12	-0.0045333	0.106045	0	1	1
sgRNA_3121	cyoB	HI_1075	229.255	0.436406	0.125285	0	1	1
sgRNA_3122	pyrG	HI_1077	231.381	-1.41438	0.133633	-3.10088	0.00192949	0.105097
sgRNA_3123	L_01143	HI_1077.1	671.544	0.102305	0.0920046	0	1	1
sgRNA_3124	L_01144	NA	523.763	-0.0248694	0.0965507	0	1	1
sgRNA_3125	L_01149	HI_1082	567.498	0.431808	0.100013	0	1	1
sgRNA_3126	L_01150	HI_1083	353.703	2.03244	0.294978	3.50005	0.000465162	0.0300288
sgRNA_3127	L_01151	HI_1084	312.384	-2.15118	0.116347	-9.89439	4.4028e-23	9.59259e-21
sgRNA_3128	mlaD	HI_1085	423.976	0.0985404	0.100403	0	1	1
sgRNA_3129	L_01153	HI_1086	570.114	-0.0475896	0.0902298	0	1	1
sgRNA_3130	ccmB	HI_1090	654.731	0.025134	0.0861978	0	1	1
sgRNA_3131	dsbE	HI_1095	363.623	-0.101386	0.10401	0	1	1
sgRNA_3132	L_01163	HI_1096	253.315	0.131467	0.139771	0	1	1
sgRNA_3133	cysZ	HI_1102	419.009	0.00689285	0.103612	0	1	1
sgRNA_3134	aspC2_1	HI_1108	401.064	0.0470131	0.103171	0	1	1
sgRNA_3135	L_01177	HI_1110	413.555	0.172324	0.104205	0	1	1
sgRNA_3136	wcaG	HI_1114	307.298	0.343932	0.136197	0	1	1
sgRNA_3137	L_01191	HI_1124	776.451	0.0983819	0.0838908	0	1	1
sgRNA_3138	L_01194	HI_1126.1,HI_1127	573.865	-0.0102785	0.0887707	0	1	1
sgRNA_3139	murF	HI_1134	325.775	0.0714338	0.132767	0	1	1
sgRNA_3140	mraY	HI_1135	307.545	0.361983	0.229842	0	1	1
sgRNA_3141	L_01214	HI_1148	212.405	0.0557287	0.145327	0	1	1
sgRNA_3142	pmbA	HI_1152	239.623	0.0265372	0.132759	0	1	1
sgRNA_3143	hpt	HI_1153	283.771	-0.478144	0.117877	0	1	1
sgRNA_3144	L_01225	HI_1159	627.367	0.0122215	0.080427	0	1	1
sgRNA_3145	L_01228	HI_1161	487.37	-0.0387082	0.100775	0	1	1
sgRNA_3146	L_01229	HI_1162	247.314	-0.287986	0.134518	0	1	1
sgRNA_3147	L_01235	HI_1168	355.427	-0.128016	0.111228	0	1	1
sgRNA_3148	opa	NA	911.874	-0.0670388	0.0812261	0	1	1
sgRNA_3149	L_01242	HI_1176	185.307	0.114028	0.15211	0	1	1
sgRNA_3150	L_01248	HI_1182	349.431	-0.0161298	0.115317	0	1	1
sgRNA_3151	uvrD	HI_1188	123.009	-0.00349064	0.186568	0	1	1
sgRNA_3152	L_01261	HI_1196	166.034	0.0359375	0.166494	0	1	1
sgRNA_3153	prfB	HI_1212	160.629	0.511416	0.173301	0	1	1
sgRNA_3154	L_01282	HI_1217	239.284	0.0444234	0.133212	0	1	1
sgRNA_3155	cmk_1	HI_1219	203.714	1.37208	0.175124	2.12466	0.0336151	1
sgRNA_3156	L_01290	HI_1225	62.4179	-0.17719	0.261827	0	1	1
sgRNA_3157	upp	HI_1228	84.244	-0.239055	0.194542	0	1	1
sgRNA_3158	apt	HI_1230	95.4055	-0.32454	0.343095	0	1	1
sgRNA_3159	L_01297	HI_1232	74.8526	0.181239	0.242943	0	1	1
sgRNA_3160	L_01300	HI_1235	263.794	-0.101165	0.154945	0	1	1
sgRNA_3161	L_01301	HI_1236	40.1202	-0.520004	0.326395	0	1	1
sgRNA_3162	rsuA	HI_1243	75.3935	-0.11026	0.229619	0	1	1
sgRNA_3163	L_01314	HI_1248	687.542	0.373387	0.0764613	0	1	1
sgRNA_3164	L_01320	HI_1254	211.497	-0.192763	0.142674	0	1	1
sgRNA_3165	L_01321	HI_1255	144.107	0.165113	0.163138	0	1	1
sgRNA_3166	L_01322	HI_1256	333.682	-0.0158304	0.11275	0	1	1
sgRNA_3167	L_01325	HI_1259	435.201	-0.121318	0.110987	0	1	1
sgRNA_3168	L_01332	HI_1266	766.609	-0.014243	0.0796069	0	1	1
sgRNA_3169	L_01333	NA	63.5478	-0.153021	0.238379	0	1	1
sgRNA_3170	L_01334	HI_1268	215.66	-0.555247	0.16581	0	1	1
sgRNA_3171	L_01335	HI_1271	623.204	0.0218561	0.148421	0	1	1
sgRNA_3172	L_01336	HI_1272	76.0995	-0.172801	0.223195	0	1	1
sgRNA_3173	L_01346	HI_1282	101.782	0.811538	0.197426	0	1	1
sgRNA_3174	nusA	HI_1283	106.557	0.70991	0.244339	0	1	1
sgRNA_3175	L_01350	HI_1286	372.639	-0.0232729	0.111136	0	1	1
sgRNA_3176	hsdM3	NA	881.524	-0.0310297	0.0775995	0	1	1
sgRNA_3177	L_01355	HI_1291	79.3114	-0.170689	0.220495	0	1	1
sgRNA_3178	L_01358	HI_1295,HI_1296	120.638	0.246739	0.177046	0	1	1
sgRNA_3179	L_01363	HI_1299	0
sgRNA_3180	can	HI_1301	365.67	0.17212	0.10806	0	1	1
sgRNA_3181	L_01367	HI_1303	21.1696	0.31889	0.378991	0	1	1
sgRNA_3182	pgpA	HI_1306	521.268	0.169626	0.0896563	0	1	1
sgRNA_3183	dapB	HI_1308	267.259	0.812907	0.168798	0	1	1
sgRNA_3184	L_01374	HI_1310	168.511	-0.249522	0.164971	0	1	1
sgRNA_3185	L_01379	HI_1315	72.5732	-0.182597	0.231515	0	1	1
sgRNA_3186	L_01380	NA	294.709	-0.00284841	0.125314	0	1	1
sgRNA_3187	L_01381	HI_1317	444.521	0.0109114	0.0993595	0	1	1
sgRNA_3188	recB	HI_1321	644.427	-0.0326168	0.0783752	0	1	1
sgRNA_3189	L_01397	HI_1334	321.071	0.578356	0.142282	0	1	1
sgRNA_3190	L_01403	HI_1340	168.814	0.174737	0.14695	0	1	1
sgRNA_3191	L_01404	HI_1292,HI_1341	142.711	0.293356	0.179228	0	1	1
sgRNA_3192	L_01405	HI_1343	116.204	-0.19895	0.185429	0	1	1
sgRNA_3193	uupA_2	HI_1342	183.681	-0.111024	0.154546	0	1	1
sgRNA_3194	L_01410	HI_1347	31.7549	-0.212696	0.346671	0	1	1
sgRNA_3195	glgB	HI_1357	845.237	-0.0546647	0.0762955	0	1	1
sgRNA_3196	L_01427	HI_1364	410.742	0.0268002	0.104958	0	1	1
sgRNA_3197	L_01431	HI_1368	387.613	-0.151803	0.10619	0	1	1
sgRNA_3198	mop	HI_1370	289.113	-0.158686	0.134985	0	1	1
sgRNA_3199	L_01438	HI_1374	335.286	0.275753	0.110517	0	1	1
sgRNA_3200	pstB_1	HI_1380	367.524	-0.0340688	0.118195	0	1	1
sgRNA_3201	L_01448	HI_1383	525.04	-0.0571662	0.0890908	0	1	1
sgRNA_3202	L_01451	HI_1386	105.97	-0.500991	0.190899	0	1	1
sgRNA_3203	L_01457	HI_1390	11.1922	-0.434958	0.564889	0	1	1
sgRNA_3204	L_01459	HI_1392	83.2656	0.0214713	0.300354	0	1	1
sgRNA_3205	L_01460	HI_1393	41.2228	0.917956	0.64523	0	1	1
sgRNA_3206	L_01463	HI_1395,HI_1396	218.202	-0.116698	0.12946	0	1	1
sgRNA_3207	fumC	HI_1398	272.179	0.0373151	0.120966	0	1	1
sgRNA_3208	L_01469	HI_1402	267.593	-0.0708754	0.127039	0	1	1
sgRNA_3209	L_01470	HI_1403	684.681	-0.0243526	0.0868961	0	1	1
sgRNA_3210	L_01472	HI_1405	180.542	-0.104115	0.155569	0	1	1
sgRNA_3211	L_01473	HI_1406	273.93	0.00716324	0.127914	0	1	1
sgRNA_3212	L_01476	HI_1410	292.72	-0.13516	0.118776	0	1	1
sgRNA_3213	L_01478	HI_1412	314.261	0.00956862	0.116922	0	1	1
sgRNA_3214	L_01483	HI_1418	189.683	0.0610702	0.155545	0	1	1
sgRNA_3215	L_01484	HI_1419	409.246	0.634072	0.15533	0	1	1
sgRNA_3216	L_01485	HI_1420	48.4422	0.584656	0.47402	0	1	1
sgRNA_3217	L_01486	HI_1421	225.253	-0.227668	0.133002	0	1	1
sgRNA_3218	L_01490	HI_1424	83.3185	-0.388868	0.223348	0	1	1
sgRNA_3219	L_01495	HI_1427	386.08	-0.0309508	0.102631	0	1	1
sgRNA_3220	L_01498	HI_1430	378.81	0.0322437	0.110812	0	1	1
sgRNA_3221	truC	NA	398.627	-0.114277	0.103412	0	1	1
sgRNA_3222	L_01506	HI_1435	208.327	-0.212188	0.153923	0	1	1
sgRNA_3223	thiI_1	HI_1436.1	407.798	-0.0508605	0.104973	0	1	1
sgRNA_3224	thiI_2	HI_1436.1	396.094	-0.286649	0.10541	0	1	1
sgRNA_3225	ispA	HI_1438	198.946	-0.295259	0.134314	0	1	1
sgRNA_3226	L_01519	HI_1446	546.481	-0.232974	0.0902683	0	1	1
sgRNA_3227	moeB	HI_1449	789.486	-0.0361597	0.0798308	0	1	1
sgRNA_3228	L_01524	HI_1452	582.595	0.0509273	0.0927999	0	1	1
sgRNA_3229	msaB	HI_1455	320.754	-0.103446	0.118604	0	1	1
sgRNA_3230	L_01534	NA	284.487	0.0404943	0.122768	0	1	1
sgRNA_3231	L_01540	HI_1465,HI_1335	178.456	-1.38057	0.156804	-2.42704	0.0152228	0.647153
sgRNA_3232	L_01541	HI_1466	108.625	0.274765	0.193191	0	1	1
sgRNA_3233	L_01542	HI_1466.1	155.37	0.605001	0.226229	0	1	1
sgRNA_3234	L_01543	HI_1467	386.774	0.109743	0.105967	0	1	1
sgRNA_3235	L_01545	HI_1469	62.7941	0.0753159	0.237134	0	1	1
sgRNA_3236	L_01546	HI_1470	20.1298	-0.135745	0.470538	0	1	1
sgRNA_3237	L_01547	HI_1471,HI_1472	238.825	0.0164944	0.132244	0	1	1
sgRNA_3238	L_01548	HI_1472	250.759	0.0102247	0.130472	0	1	1
sgRNA_3239	L_01549	HI_1473	762.055	0.0845645	0.0779819	0	1	1
sgRNA_3240	L_01550	HI_1474	1401.97	0.0111196	0.0773398	0	1	1
sgRNA_3241	L_01551	HI_1475	790.305	0.0255007	0.0769394	0	1	1
sgRNA_3242	L_01552	HI_1476	116.282	0.443916	0.699408	0	1	1
sgRNA_3243	L_01553	HI_1477	87.7282	-0.15227	0.194932	0	1	1
sgRNA_3244	L_01554	HI_1478	119.892	-0.17665	0.178659	0	1	1
sgRNA_3245	L_01555	HI_1479	577.613	-0.110369	0.0904587	0	1	1
sgRNA_3246	L_01556	HI_1480	172.563	0.014829	0.158056	0	1	1
sgRNA_3247	L_01557	HI_1481	248.987	0.103338	0.128937	0	1	1
sgRNA_3248	L_01558	HI_1482	791.972	-0.0254785	0.0820731	0	1	1
sgRNA_3249	L_01559	HI_1483	13.5192	-0.8514	0.581178	0	1	1
sgRNA_3250	L_01561	NA	400.396	0.0221844	0.1048	0	1	1
sgRNA_3251	L_01562	HI_1485	308.488	0.160685	0.116017	0	1	1
sgRNA_3252	L_01563	HI_1486	205.167	0.209532	0.143229	0	1	1
sgRNA_3253	L_01564	HI_1487	246.959	-0.0688922	0.134995	0	1	1
sgRNA_3254	L_01565	HI_1488	750.434	0.201156	0.0821206	0	1	1
sgRNA_3255	L_01566	HI_1489	432.528	0.189359	0.0966215	0	1	1
sgRNA_3256	L_01567	HI_1492	681.203	0.688068	0.0779382	0	1	1
sgRNA_3257	L_01568	HI_1493	271.185	0.0410421	0.123653	0	1	1
sgRNA_3258	L_01569	HI_1495	488.986	0.179532	0.0957537	0	1	1
sgRNA_3259	L_01570	HI_1496	890.527	-0.0704266	0.0772382	0	1	1
sgRNA_3260	L_01571	HI_1497	106.338	-0.0805093	0.200308	0	1	1
sgRNA_3261	L_01572	HI_1498	94.9989	0.18757	0.213273	0	1	1
sgRNA_3262	L_01573	HI_1498.1	59.4335	0.117796	0.246772	0	1	1
sgRNA_3263	L_01574	HI_1499	711.328	-0.0540341	0.0822523	0	1	1
sgRNA_3264	L_01575	HI_1500	886.012	-0.0135458	0.0687466	0	1	1
sgRNA_3265	L_01576	HI_1501	110.406	-0.117601	0.191359	0	1	1
sgRNA_3266	L_01577	HI_1502	43.2215	-0.455431	0.299376	0	1	1
sgRNA_3267	L_01578	HI_1503	212.524	-0.135856	0.138778	0	1	1
sgRNA_3268	L_01579	HI_1504	4.54468	-0.117472	0.923896	0	1	1
sgRNA_3269	L_01580	HI_1505	151.985	-0.192139	0.165597	0	1	1
sgRNA_3270	L_01581	HI_1506	46.9458	-0.995037	0.347916	0	1	1
sgRNA_3271	L_01582	HI_1508	358.162	-0.198598	0.11426	0	1	1
sgRNA_3272	L_01583	HI_1509	249.077	0.0672047	0.128788	0	1	1
sgRNA_3273	L_01584	HI_1510	343.327	0.0509202	0.118176	0	1	1
sgRNA_3274	L_01585	HI_1511	586.988	0.134357	0.0948618	0	1	1
sgRNA_3275	L_01586	HI_1512	362.712	-0.255673	0.114003	0	1	1
sgRNA_3276	L_01587	HI_1513	250.89	-0.337829	0.143375	0	1	1
sgRNA_3277	L_01588	HI_1514	193.709	0.0333304	0.152058	0	1	1
sgRNA_3278	L_01589	HI_1515	171.358	0.211988	0.150708	0	1	1
sgRNA_3279	L_01590	HI_1516	401.668	0.0256237	0.101718	0	1	1
sgRNA_3280	L_01591	HI_1516	541.099	-0.102154	0.091458	0	1	1
sgRNA_3281	L_01592	HI_1516	68.6325	-0.333871	0.246284	0	1	1
sgRNA_3282	L_01593	HI_1518	319.988	0.113338	0.119732	0	1	1
sgRNA_3283	L_01594	HI_1519	375.914	0.2074	0.105022	0	1	1
sgRNA_3284	L_01595	HI_1520	707.401	0.0321367	0.0775024	0	1	1
sgRNA_3285	L_01596	NA	239.236	-0.0155378	0.1322	0	1	1
sgRNA_3286	L_01597	HI_1522	549.765	-0.0739345	0.089329	0	1	1
sgRNA_3287	L_01598	HI_1523	201.334	0.079234	0.141636	0	1	1
sgRNA_3288	L_01599	NA	51.8944	-0.0167798	0.259817	0	1	1
sgRNA_3289	L_01600	HI_1525	400.98	-0.195624	0.11348	0	1	1
sgRNA_3290	grxA	HI_1532	205.046	0.183656	0.13735	0	1	1
sgRNA_3291	L_01610	HI_1535	425.54	-0.0604428	0.101818	0	1	1
sgRNA_3292	L_01611	HI_1536	351.993	0.0747521	0.106159	0	1	1
sgRNA_3293	L_01612	HI_1537	495.208	0.0801427	0.101005	0	1	1
sgRNA_3294	licC	HI_1539	210.582	-0.0847134	0.138746	0	1	1
sgRNA_3295	licD	HI_1540	149.585	-0.114901	0.162345	0	1	1
sgRNA_3296	L_01627	HI_1552	142.883	-0.130597	0.171043	0	1	1
sgRNA_3297	L_01635	HI_1560	0
sgRNA_3298	L_01637	NA	839.49	-0.141153	0.0720084	0	1	1
sgRNA_3299	L_01639	HI_1565	469.806	-0.0306786	0.0891958	0	1	1
sgRNA_3300	L_01640	HI_1567	355.665	-0.209016	0.168638	0	1	1
sgRNA_3301	L_01641	HI_1568	336.352	0.0564399	0.11313	0	1	1
sgRNA_3302	L_01644	HI_1572	176.062	-0.388816	0.15038	0	1	1
sgRNA_3303	pgi	HI_1576	233.219	0.0859815	0.129618	0	1	1
sgRNA_3304	L_01652	HI_1578	616.57	0.00133521	0.0953314	0	1	1
sgRNA_3305	L_01654	HI_1581	428.624	-0.0487289	0.105864	0	1	1
sgRNA_3306	ilvH	HI_1584	177.558	-2.32471	0.154313	-8.58456	9.11859e-18	1.76597e-15
sgRNA_3307	L_01663	HI_1590	296.168	-0.000314394	0.119956	0	1	1
sgRNA_3308	L_01665	HI_1592	156.833	0.487684	0.152501	0	1	1
sgRNA_3309	L_01666	HI_1594	74.6838	0.100077	0.229869	0	1	1
sgRNA_3310	lrp	HI_1596	319.609	-0.0436544	0.117867	0	1	1
sgRNA_3311	L_01669	HI_1597	446.177	-0.0463477	0.108709	0	1	1
sgRNA_3312	L_01676	HI_1604	214.301	0.128251	0.133973	0	1	1
sgRNA_3313	ispE	HI_1608	333.869	1.03598	0.140759	0.255624	0.798241	1
sgRNA_3314	sfsA	HI_1611	435.335	0.228	0.100455	0	1	1
sgRNA_3315	purE	HI_1615	599.801	-0.107657	0.0867337	0	1	1
sgRNA_3316	L_01691	HI_1620	88.052	0.120909	0.213954	0	1	1
sgRNA_3317	L_01697	HI_1626	621.883	0.163527	0.0992883	0	1	1
sgRNA_3318	L_01699	HI_1628	235.015	0.339605	0.128191	0	1	1
sgRNA_3319	L_01702	HI_1631	218.429	-0.0575624	0.174722	0	1	1
sgRNA_3320	L_01703	NA	558.727	-0.112748	0.0935756	0	1	1
sgRNA_3321	L_01707	HI_1632	496.848	0.041698	0.100715	0	1	1
sgRNA_3322	dld	HI_1649	418.538	-0.0890197	0.099799	0	1	1
sgRNA_3323	L_01725	HI_1651	508.024	0.0417497	0.0910955	0	1	1
sgRNA_3324	tldD_1	HI_1653	289.912	-0.197158	0.121351	0	1	1
sgRNA_3325	L_01732	HI_1657	41.9475	-0.228911	0.310236	0	1	1
sgRNA_3326	L_01752	HI_1678	240.901	0.347506	0.120708	0	1	1
sgRNA_3327	yrbI	HI_1679	101.371	-0.150138	0.190644	0	1	1
sgRNA_3328	rnfD	HI_1686	485.781	0.185742	0.086606	0	1	1
sgRNA_3329	rnfE	HI_1688	47.1358	0.155574	0.292287	0	1	1
sgRNA_3330	modB	HI_1692	365.901	0.196399	0.106659	0	1	1
sgRNA_3331	modE	HI_1694	409.434	-0.151609	0.0997024	0	1	1
sgRNA_3332	lsgF	HI_1695	35.0827	0.135192	0.344801	0	1	1
sgRNA_3333	lsgD	HI_1697	485.376	0.0340488	0.0954775	0	1	1
sgRNA_3334	lsgC	HI_1698	110.077	-0.112357	0.196846	0	1	1
sgRNA_3335	lsgB	HI_1699	422.048	-0.0491515	0.102069	0	1	1
sgRNA_3336	L_01775	HI_1701	754.955	1.23677	0.134844	1.75586	0.0791131	1
sgRNA_3337	L_01783	HI_1709	533.292	-0.0405196	0.0930811	0	1	1
sgRNA_3338	crr	HI_1711	51.8531	-0.121975	0.268391	0	1	1
sgRNA_3339	engC	HI_1714	205.084	-0.150664	0.123039	0	1	1
sgRNA_3340	L_01792	HI_1718	184.002	-0.194706	0.156091	0	1	1
sgRNA_3341	glnD	HI_1719	531.767	0.248855	0.090024	0	1	1
sgRNA_3342	L_01794	HI_1720	346.566	-0.0206721	0.111296	0	1	1
sgRNA_3343	L_01795	NA	532.85	0.594579	0.0867862	0	1	1
sgRNA_3344	argG	HI_1727	399.895	0.331167	0.106171	0	1	1
sgRNA_3345	L_01803	HI_1729	81.8006	1.15763	0.216948	0.726563	0.467494	1
sgRNA_3346	L_01804	HI_1730	178.147	-0.140749	0.147211	0	1	1
sgRNA_3347	hsf_1	HI_1732	252.932	-0.376148	0.129267	0	1	1
sgRNA_3348	hsf_2	HI_1732	438.049	0.0644322	0.104475	0	1	1
sgRNA_3349	fabI	HI_1734	88.8886	-0.0306447	0.183185	0	1	1
sgRNA_3350	L_01811	HI_1736	83.076	-0.696251	0.223204	0	1	1
sgRNA_3351	lldD	HI_1739.1	211.934	0.190832	0.136844	0	1	1

## Sheet: 14_generations
sgRNA	Target name	Target locus	baseMean	log2FC	lfcSE	stat	pvalue	padj
sgRNA_0001	gapA	HI_0001	139.158	-5.99466	0.565237	-8.83639	9.88617e-19	3.91627e-17
sgRNA_0002	L_00002	HI_0002	464.259	0.406171	0.085655	0	1	1
sgRNA_0004	L_00004	HI_0004	76.8074	-0.238223	0.199274	0	1	1
sgRNA_0006	L_00006	HI_0006	22.3946	-0.368624	0.351309	0	1	1
sgRNA_0007	L_00007	HI_0006	478.741	-0.206132	0.0897547	0	1	1
sgRNA_0008	fdxH	HI_0007	38.2765	0.470539	0.268455	0	1	1
sgRNA_0009	L_00009	HI_0008	1130.5	0.0355018	0.0572729	0	1	1
sgRNA_0010	L_00010	HI_0009	487.46	0.0857501	0.0856519	0	1	1
sgRNA_0011	rimI	HI_0010	426.409	0.0903598	0.0956693	0	1	1
sgRNA_0012	holD	HI_0011	24.9611	0.0787934	0.337048	0	1	1
sgRNA_0014	era	HI_0013	286.428	-0.0186326	0.188796	0	1	1
sgRNA_0016	lepB	HI_0015	10.8072	-2.10587	1.48285	-0.745773	0.455804	1
sgRNA_0017	lepA	HI_0016	183.01	1.00481	0.184781	0.026011	0.979249	1
sgRNA_0021	L_00021	HI_0020	351.417	0.574293	0.0979348	0	1	1
sgRNA_0022	L_00022	NA	567.423	-0.499519	0.0743973	0	1	1
sgRNA_0023	citF	HI_0022	410.435	-0.0767774	0.0885493	0	1	1
sgRNA_0024	L_00024	HI_0023	66.6174	0.00948741	0.199663	0	1	1
sgRNA_0025	citD	HI_0024	218.737	0.125892	0.122526	0	1	1
sgRNA_0026	citC	HI_0025	159.114	-0.242883	0.132131	0	1	1
sgRNA_0027	lipA	HI_0026	225.515	-0.35792	0.222283	0	1	1
sgRNA_0028	lipB	HI_0027	543.922	0.537164	0.0817896	0	1	1
sgRNA_0029	L_00029	HI_0028	169.642	0.62379	0.164702	0	1	1
sgRNA_0030	dacA	HI_0029	760.556	-0.181061	0.0661727	0	1	1
sgRNA_0031	rlpA	HI_0030	333.227	0.963221	0.103835	0	1	1
sgRNA_0032	mrdB	HI_0031	962.524	-0.195748	0.0770113	0	1	1
sgRNA_0034	L_00034	HI_0033	171.185	-0.0119083	0.138936	0	1	1
sgRNA_0035	L_00035	HI_0034	307.925	0.15123	0.114235	0	1	1
sgRNA_0038	mreB	HI_0037	582.496	-0.398976	0.0841761	0	1	1
sgRNA_0039	mreC	HI_0038	94.7383	0.145809	0.19406	0	1	1
sgRNA_0040	mreD	HI_0039	367.985	-0.124469	0.0979615	0	1	1
sgRNA_0041	L_00041	HI_0040	104.115	0.213921	0.156177	0	1	1
sgRNA_0042	xthA	HI_0041	274.674	0.152018	0.118323	0	1	1
sgRNA_0043	L_00043	HI_0042	491.208	-0.000736506	0.0740673	0	1	1
sgRNA_0044	L_00044	HI_0043	221.235	-0.104233	0.176895	0	1	1
sgRNA_0045	L_00045	HI_0044	541.545	0.0418679	0.0771597	0	1	1
sgRNA_0046	L_00046	NA,NA	39.4923	-0.92786	1.45369	0	1	1
sgRNA_0048	L_00048	HI_0046	258.647	-0.344272	0.104252	0	1	1
sgRNA_0049	eda	HI_0047	52.6785	-0.404308	0.231417	0	1	1
sgRNA_0051	L_00051	HI_0048	329.084	0.0522876	0.176286	0	1	1
sgRNA_0053	L_00053	HI_0049	48.6402	-0.174134	0.223116	0	1	1
sgRNA_0056	L_00056	HI_0052	673.35	0.000764092	0.0775028	0	1	1
sgRNA_0057	L_00057	HI_0053	5.76163	0.311001	0.698692	0	1	1
sgRNA_0059	L_00059	HI_0055	239.491	0.157038	0.108652	0	1	1
sgRNA_0062	kdsB	HI_0058	201.405	-1.23456	0.161546	-1.45201	0.1465	1
sgRNA_0065	rec2	HI_0061	363.687	-0.0272446	0.0904994	0	1	1
sgRNA_0066	dksA	HI_0062	335.442	0.192022	0.0931427	0	1	1
sgRNA_0068	folK	HI_0064	55.9898	-3.32916	0.367526	-6.33741	2.33667e-10	7.83233e-09
sgRNA_0070	amiB	HI_0066	475.371	0.829686	0.0855244	0	1	1
sgRNA_0075	ppnK	NA	556.903	0.767583	0.13256	0	1	1
sgRNA_0078	L_00078	HI_0074	549.143	-0.219868	0.0755124	0	1	1
sgRNA_0079	L_00079	HI_0075	243.621	-1.14662	0.106815	-1.37264	0.169865	1
sgRNA_0081	L_00081	HI_0078	15.1304	-0.171786	1.4719	0	1	1
sgRNA_0083	L_00083	HI_0080	243.185	0.0683267	0.103497	0	1	1
sgRNA_0084	L_00084	HI_0081	403.212	0.093794	0.0909634	0	1	1
sgRNA_0088	L_00088	HI_0085	359.388	0.256832	0.0976384	0	1	1
sgRNA_0089	metB	HI_0086	330.315	0.192623	0.0926686	0	1	1
sgRNA_0090	L_00090	NA,NA,NA	406.758	-0.223715	0.272198	0	1	1
sgRNA_0091	L_00091	HI_t01	156.638	-0.706712	0.541124	0	1	1
sgRNA_0092	L_00092	NA,NA	95.3605	-0.406924	1.44846	0	1	1
sgRNA_0160	L_00161	NA,NA,NA	87.2387	-1.17026	1.44858	-0.117533	0.906438	1
sgRNA_0164	L_00165	HI_0090	190.62	-0.0236819	0.120008	0	1	1
sgRNA_0165	grk	HI_0091	9.91991	0.970813	0.506433	0	1	1
sgRNA_0167	L_00168	HI_0093	137.394	-0.0570504	0.142289	0	1	1
sgRNA_0169	L_00170	HI_0095	245.912	-0.281022	0.105319	0	1	1
sgRNA_0172	hitB	NA	434.643	-0.278627	0.0967075	0	1	1
sgRNA_0177	htpG	HI_0104	379.579	0.204694	0.0995379	0	1	1
sgRNA_0178	L_00179	HI_0105	116.665	0.109499	0.159409	0	1	1
sgRNA_0183	L_00184	HI_0106	427.612	-0.404877	0.254155	0	1	1
sgRNA_0184	corB	NA	667.97	0.436059	0.346319	0	1	1
sgRNA_0187	L_00188	HI_0109	419.859	-0.423511	0.0830452	0	1	1
sgRNA_0188	serS	HI_0110	25.1833	-0.240225	1.46228	0	1	1
sgRNA_0189	gst	HI_0111	172.218	-0.163647	0.132211	0	1	1
sgRNA_0190	hemR	HI_0113	482.916	0.410571	0.0802533	0	1	1
sgRNA_0191	L_00192	HI_r01,HI_r04,HI_r16,HI_r15,HI_r12,HI_r09	42.3748	-2.3706	1.42533	-0.961604	0.336248	1
sgRNA_0192	L_00193	HI_r02,HI_r05,HI_r17,HI_r14,HI_r11,HI_r08	180.54	0.560144	1.25353	0	1	1
sgRNA_0193	L_00194	HI_t02,NA,NA	125.424	0.213261	1.40514	0	1	1
sgRNA_0194	L_00195	HI_r03,HI_r06,HI_r18,HI_r13,HI_r10,HI_r07	117.573	-0.408626	0.581759	0	1	1
sgRNA_0195	L_00196	HI_t03,NA	112.563	-1.46155	1.10774	-0.416663	0.676925	1
sgRNA_0196	L_00197	HI_t04	14.2644	-0.416241	1.47236	0	1	1
sgRNA_0197	L_00198	HI_t05	128.555	-0.756157	0.852013	0	1	1
sgRNA_0199	L_00200	HI_t06	124.764	-1.96314	1.05896	-0.909512	0.36308	1
sgRNA_0202	L_00203	HI_0119	684.64	0.0497173	0.0661788	0	1	1
sgRNA_0203	L_00204	HI_0120	473.956	-0.0564368	0.0807034	0	1	1
sgRNA_0204	L_00205	HI_0121	281.05	0.0901162	0.110681	0	1	1
sgRNA_0205	L_00206	HI_0122	333.174	-0.143157	0.093271	0	1	1
sgRNA_0207	pgsA	HI_0123	773.785	-0.618237	0.0638037	0	1	1
sgRNA_0208	L_00212	HI_0124	90.7685	-0.971801	1.44856	0	1	1
sgRNA_0210	L_00214	HI_0132	894.271	-4.26762	0.0862029	-37.9062	0	0
sgRNA_0211	dcd	HI_0133	181.548	-3.39578	0.148356	-16.1488	1.15768e-58	1.34522e-56
sgRNA_0212	L_00216	HI_0134	521.553	-0.00264699	0.0793767	0	1	1
sgRNA_0213	L_00217	HI_0135	201.792	0.283933	0.290213	0	1	1
sgRNA_0214	L_00218	HI_0136	120.149	1.16566	0.714581	0.231825	0.816674	1
sgRNA_0215	L_00219	HI_t07,NA,NA	51.1572	-3.25754	1.08617	-2.07843	0.0376697	0.45596
sgRNA_0216	L_00221	HI_0137	194.767	0.566638	0.226163	0	1	1
sgRNA_0220	nagB	HI_0141	306.484	0.0487894	0.100501	0	1	1
sgRNA_0221	nanA	HI_0142	381.888	0.0430085	0.0824112	0	1	1
sgRNA_0222	L_00227	HI_0143	218.495	-0.0452872	0.118473	0	1	1
sgRNA_0223	nanK	HI_0144	240.44	-0.0916898	0.125019	0	1	1
sgRNA_0224	nanE	HI_0145	369.021	-0.199124	0.0842431	0	1	1
sgRNA_0226	L_00231	HI_0147	306.636	-0.209809	0.240753	0	1	1
sgRNA_0229	hflC	HI_0150	139.375	-0.44579	0.14419	0	1	1
sgRNA_0230	hflK	HI_0151	366.935	-0.0591469	0.0869074	0	1	1
sgRNA_0231	L_00236	HI_0152	15.0431	-2.28984	1.17567	-1.09711	0.272594	1
sgRNA_0232	dcuB2	HI_0153	400.111	0.0147906	0.0837851	0	1	1
sgRNA_0233	acpP	HI_0154	81.0552	-1.0879	0.696189	-0.126264	0.899523	1
sgRNA_0235	fabD	HI_0156	106.137	0.189321	0.373647	0	1	1
sgRNA_0236	fabH	HI_0157	204.946	-1.5173	0.410443	-1.26035	0.207543	1
sgRNA_0237	L_00242	HI_0158	159.293	0.930971	0.208551	0	1	1
sgRNA_0239	psd	HI_0160	271.41	-0.35688	0.135448	0	1	1
sgRNA_0240	gor	HI_0161	103.954	0.33252	0.162724	0	1	1
sgRNA_0241	L_00246	HI_0162	275.986	-0.0684111	0.103824	0	1	1
sgRNA_0242	bolA	HI_0163	426.07	-3.34069	0.103989	-22.5089	3.39381e-112	1.18308e-109
sgRNA_0244	L_00249	HI_0166	11.4005	-2.99411	0.669028	-2.9806	0.0028768	0.0455841
sgRNA_0245	nqrC	HI_0167	340.85	-0.873064	0.0957496	0	1	1
sgRNA_0246	nqrD	HI_0168	121.406	-1.26063	0.165346	-1.57628	0.11496	1
sgRNA_0247	nqrE	HI_0170	141.309	-1.25734	0.158631	-1.62224	0.104752	1
sgRNA_0248	L_00253	HI_0171	234.232	-0.926283	0.141923	0	1	1
sgRNA_0253	rluD	HI_0176	295.078	0.0763441	0.103384	0	1	1
sgRNA_0254	L_00259	HI_0177	322.826	-0.0729187	0.441936	0	1	1
sgRNA_0256	pflA_1	HI_0179	21.8202	-0.337506	0.33757	0	1	1
sgRNA_0257	pflB	HI_0180	191.74	-0.533517	0.131389	0	1	1
sgRNA_0258	focA	HI_0181	88.4779	-0.0580257	0.166867	0	1	1
sgRNA_0263	L_00268	HI_0185	814.149	-0.0629374	0.0669204	0	1	1
sgRNA_0264	L_00269	HI_0186	727.958	-0.462112	0.0715079	0	1	1
sgRNA_0265	L_00270	HI_0187	370.459	-0.0185267	0.114432	0	1	1
sgRNA_0266	tatB	HI_0187	98.5606	0.155303	0.163808	0	1	1
sgRNA_0267	L_00272	HI_0188	452.676	0.0724426	0.0881778	0	1	1
sgRNA_0268	gdhA	HI_0189	280.333	-0.153874	0.101797	0	1	1
sgRNA_0269	fur	HI_0190	57.18	2.16657	0.883317	1.32067	0.18661	1
sgRNA_0270	fldA	HI_0191	113.342	0.308698	0.278398	0	1	1
sgRNA_0271	L_00276	HI_0193	538.697	-0.0050518	0.0784589	0	1	1
sgRNA_0272	L_00277	HI_0192	210.091	0.0606483	0.123061	0	1	1
sgRNA_0276	mepA	HI_0197	243.492	0.617266	0.385529	0	1	1
sgRNA_0278	msbB	HI_0199	144.243	0.721288	0.431207	0	1	1
sgRNA_0280	rplS	HI_0201	53.1625	-3.05931	0.95265	-2.16166	0.0306441	0.384264
sgRNA_0282	L_00287	HI_0203	148.307	-1.85502	0.648205	-1.31906	0.18715	1
sgRNA_0283	L_00288	HI_0204	146.532	-0.882046	0.576513	0	1	1
sgRNA_0284	L_00289	HI_0205	1034.02	-0.0120918	0.0664693	0	1	1
sgRNA_0286	aroK	HI_0207	130.224	-1.52592	0.477327	-1.1018	0.270547	1
sgRNA_0287	aroB	HI_0208	346.223	-1.6633	0.132593	-5.0025	5.65901e-07	1.47219e-05
sgRNA_0288	dam	HI_0209	380.904	0.215214	0.0874627	0	1	1
sgRNA_0290	ribA	HI_0212	210.665	0.140149	0.267506	0	1	1
sgRNA_0295	hsdS2	HI_0216	480.152	-0.131172	0.079954	0	1	1
sgRNA_0298	hsdR2	HI_0218	2.45723	1.39006	1.10433	0.353213	0.723929	1
sgRNA_0299	L_00304	HI_0219	216.343	0.153305	0.134012	0	1	1
sgRNA_0301	L_00306	HI_0220.2	166.175	0.101712	0.150779	0	1	1
sgRNA_0303	birA	HI_0220.1	573.827	0.103663	0.0699413	0	1	1
sgRNA_0304	L_00312	HI_0221	400.763	-7.6316	0.323646	-20.4903	2.62818e-93	5.72614e-91
sgRNA_0306	L_00314	HI_0223	242.708	-0.0088469	0.110984	0	1	1
sgRNA_0307	L_00315	HI_0224	177.667	0.042855	0.127997	0	1	1
sgRNA_0308	nhaA	HI_0225	427.647	0.0997474	0.0936637	0	1	1
sgRNA_0309	L_00317	HI_0226	102.287	-0.424974	0.164522	0	1	1
sgRNA_0310	L_00318	HI_0227	117.066	-0.333912	0.147091	0	1	1
sgRNA_0312	pnp	HI_0229	35.2634	-0.241872	0.344184	0	1	1
sgRNA_0313	nlpL	HI_0230	194.18	-0.39563	0.439677	0	1	1
sgRNA_0314	deaD	HI_0231	69.1695	-0.0641706	0.208235	0	1	1
sgRNA_0315	L_00323	HI_0232	111.739	-0.356219	0.573505	0	1	1
sgRNA_0316	L_00324	HI_0233	1570.18	-0.00583355	0.0521422	0	1	1
sgRNA_0317	L_00325	NA	562.838	-0.14271	0.140836	0	1	1
sgRNA_0318	L_00326	HI_0235	762.871	0.148677	0.0770776	0	1	1
sgRNA_0319	arsC	HI_0236	426.612	0.0355039	0.080133	0	1	1
sgRNA_0320	L_00328	HI_0237	719.312	-0.0692156	0.0750398	0	1	1
sgRNA_0321	secF	HI_0239	176.662	-2.0222	0.693277	-1.47445	0.140361	1
sgRNA_0322	secD	HI_0240	117.371	-3.28222	0.804681	-2.83619	0.0045656	0.0704233
sgRNA_0324	L_00332	HI_0242	734.238	0.348305	0.0725023	0	1	1
sgRNA_0325	L_00333	HI_0243	803.684	0.00734994	0.0637383	0	1	1
sgRNA_0327	queA	HI_0245	28.2503	1.20713	0.314042	0.659568	0.509531	1
sgRNA_0330	L_00338	HI_0249	16.7656	-0.144089	0.411379	0	1	1
sgRNA_0331	ssb_2	HI_0250	43.7037	-1.25023	1.4552	-0.171954	0.863473	1
sgRNA_0333	exbD	HI_0252	10.5925	-0.203544	0.512165	0	1	1
sgRNA_0334	exbB	HI_0253	477.718	-0.158731	0.0859062	0	1	1
sgRNA_0335	bcp	HI_0254	163.56	-0.0299933	0.144387	0	1	1
sgRNA_0337	L_00345	HI_0256	399.338	0.0892515	0.0946716	0	1	1
sgRNA_0338	L_00346	HI_0257	261.287	-0.223063	0.105709	0	1	1
sgRNA_0339	L_00347	HI_t08	43.574	-0.534418	0.241429	0	1	1
sgRNA_0341	orfM	HI_0260	368.168	0.260478	0.0969037	0	1	1
sgRNA_0342	L_00350	HI_0260.1	320.639	2.18467	0.153475	7.71893	1.17306e-14	4.35031e-13
sgRNA_0344	hxuC_1	HI_0262	595.624	0.480693	0.0832113	0	1	1
sgRNA_0345	hxuB	HI_0263	462.722	0.0253339	0.0895285	0	1	1
sgRNA_0346	hxuA	HI_0264	540.794	0.0490407	0.0822976	0	1	1
sgRNA_0348	L_00356	HI_0266	198.34	0.18658	0.209267	0	1	1
sgRNA_0350	murB	HI_0268	1335.33	-0.9282	0.0835132	0	1	1
sgRNA_0351	rpoH	HI_0269	51.5441	0.869536	1.3272	0	1	1
sgRNA_0354	pyrE	HI_0272	408.023	-0.00687338	0.0860199	0	1	1
sgRNA_0355	rph	HI_0273	145.949	0.00910146	0.176137	0	1	1
sgRNA_0356	gltX	HI_0274	248.308	-0.892224	0.573477	0	1	1
sgRNA_0357	L_00366	HI_t10,NA,NA,NA	8.59408	-3.79332	1.10141	-2.53613	0.0112085	0.151445
sgRNA_0358	lpt6	HI_0275	117.109	0.0455308	0.15461	0	1	1
sgRNA_0361	L_00373	HI_0279	452.224	0.177098	0.0919216	0	1	1
sgRNA_0362	udp	HI_0280	400.287	-0.438947	0.0877105	0	1	1
sgRNA_0363	L_00375	HI_0281	36.3744	-0.246768	0.275774	0	1	1
sgRNA_0364	L_00376	HI_0282	528.07	0.326593	0.0819994	0	1	1
sgRNA_0365	menD	HI_0283	135.256	0.043917	0.157831	0	1	1
sgRNA_0367	L_00379	HI_0286	156.836	-6.73905	0.470343	-12.2019	3.03819e-34	2.20648e-32
sgRNA_0369	sdaA	HI_0288	0
sgRNA_0370	sdaC	HI_0289	0
sgRNA_0372	L_00387	HI_0293	0
sgRNA_0373	metJ	HI_0294	32.4386	-0.675148	0.283836	0	1	1
sgRNA_0374	rho	HI_0295	0
sgRNA_0376	pilC	HI_0297	0
sgRNA_0381	cutE	HI_0302	0
sgRNA_0382	L_00397	HI_0303	0
sgRNA_0383	L_00398	HI_0304	0
sgRNA_0384	yqgF	HI_0305	0
sgRNA_0393	proC	HI_0307	663.582	-0.201481	0.0869856	0	1	1
sgRNA_0394	hcaT	HI_0308	499.964	-0.207496	0.0791287	0	1	1
sgRNA_0397	ruvB	HI_0312	224.144	1.02813	0.119344	0.235744	0.813631	1
sgRNA_0398	ruvA	HI_0313	329.034	0.194851	0.10332	0	1	1
sgRNA_0400	L_00417	HI_0315	43.7094	0.223966	0.256101	0	1	1
sgRNA_0401	ntpA	HI_0316	636.865	-0.0387086	0.0771364	0	1	1
sgRNA_0402	L_00419	HI_0317	255.391	-0.830315	0.520926	0	1	1
sgRNA_0403	L_00420	HI_0318	786.58	0.0959235	0.0817804	0	1	1
sgRNA_0404	L_00421	HI_0319	48.913	-0.145002	0.237298	0	1	1
sgRNA_0405	vapB1	HI_0321	107.752	-0.674383	0.161685	0	1	1
sgRNA_0406	L_00423	HI_0322	157.829	0.111533	0.253949	0	1	1
sgRNA_0408	rnt	HI_0324	690.073	0.294448	0.0790415	0	1	1
sgRNA_0409	L_00426	HI_0325	383.772	-1.02476	0.102831	-0.240767	0.809735	1
sgRNA_0411	L_00429	HI_0328	91.429	-0.2373	0.191366	0	1	1
sgRNA_0412	L_00430	HI_0329	185.664	-0.310204	0.134675	0	1	1
sgRNA_0413	L_00431	HI_0330	204.544	0.11455	0.119203	0	1	1
sgRNA_0415	recO	HI_0332	198.325	-0.942623	0.112614	0	1	1
sgRNA_0416	rumA	HI_0333	514.524	-0.0447831	0.0848041	0	1	1
sgRNA_0419	mog	HI_0336	191.754	0.240093	0.123498	0	1	1
sgRNA_0420	glnB	HI_0337	313.697	0.317047	0.100018	0	1	1
sgRNA_0422	priA	HI_0339	39.4531	0.0527621	0.274831	0	1	1
sgRNA_0423	trmB	HI_0340	576.386	-0.105018	0.0749346	0	1	1
sgRNA_0424	L_00442	HI_0341	23.9602	-0.343959	0.329716	0	1	1
sgRNA_0425	L_00443	HI_0342	226.877	-0.0364203	0.112034	0	1	1
sgRNA_0426	napD	HI_0343	193.035	0.802256	0.124322	0	1	1
sgRNA_0427	napA	HI_0344	0
sgRNA_0430	napB	HI_0347	178.836	0.224308	0.125991	0	1	1
sgRNA_0431	napC	HI_0348	568.585	0.00752515	0.0754914	0	1	1
sgRNA_0432	adk	HI_0349	0
sgRNA_0433	lic3C	HI_0350	382.089	-0.252166	0.0931501	0	1	1
sgRNA_0436	L_00454	HI_0354	406.135	0.176376	0.151708	0	1	1
sgRNA_0437	L_00455	HI_0355	360.676	-0.121624	0.0932777	0	1	1
sgRNA_0438	L_00456	HI_0357	770.459	-0.314247	0.067949	0	1	1
sgRNA_0440	hfeD	HI_0359	344.576	-0.660537	0.095897	0	1	1
sgRNA_0441	hfeC	HI_0360	445.277	-0.864631	0.0875878	0	1	1
sgRNA_0442	hfeB	HI_0361	19.8116	-0.354586	0.387394	0	1	1
sgRNA_0443	hfeA	HI_0362	51.7168	-0.0581376	0.258149	0	1	1
sgRNA_0448	L_00466	HI_0367	70.1538	0.0556795	0.665586	0	1	1
sgRNA_0449	L_00467	HI_0368	193.384	1.69905	0.893134	0.78269	0.433809	1
sgRNA_0450	hisS	HI_0369	251.629	-0.00602426	0.189738	0	1	1
sgRNA_0451	L_00469	HI_0370	369.291	0.0566398	0.103148	0	1	1
sgRNA_0452	L_00470	HI_0371	281.173	0.20891	0.104965	0	1	1
sgRNA_0453	fdx	HI_0372	74.5649	-1.67308	0.355617	-1.89272	0.0583952	0.687722
sgRNA_0454	hscA	HI_0373	69.5794	-0.0694747	0.736424	0	1	1
sgRNA_0456	hscB	HI_0375	89.0709	1.15578	1.08762	0.143227	0.886111	1
sgRNA_0457	L_00475	HI_0376	205.888	-1.51224	0.414031	-1.23721	0.21601	1
sgRNA_0458	nifU	HI_0377	62.7934	0.829409	1.21564	0	1	1
sgRNA_0459	nifS2	HI_0378	61.9643	1.28343	1.06824	0.265324	0.79076	1
sgRNA_0460	L_00478	HI_0379	242.57	1.20745	0.561519	0.369448	0.711794	1
sgRNA_0461	L_00479	HI_0380	122.522	-0.061179	0.145216	0	1	1
sgRNA_0463	L_00482	HI_0381	104.572	-2.57823	0.226437	-6.96984	3.17301e-12	1.10611e-10
sgRNA_0465	L_00484	HI_0383	642.596	-0.0356914	0.143419	0	1	1
sgRNA_0466	tolR	HI_0384	350.409	-0.336506	0.157535	0	1	1
sgRNA_0468	ybgC	HI_0386	233.408	0.312398	0.129614	0	1	1
sgRNA_0469	dinG	HI_0387	298.614	-0.120429	0.0968117	0	1	1
sgRNA_0470	L_00489	HI_0388	204.525	0.98048	0.455836	0	1	1
sgRNA_0472	lcfA	HI_0390.1	0
sgRNA_0477	L_00496	HI_0395	108.14	1.79091	0.291645	2.71189	0.00669007	0.0963702
sgRNA_0478	L_00497	HI_0396	418.947	0.341763	0.0843637	0	1	1
sgRNA_0480	adpP	HI_0398	149.05	0.347414	0.149221	0	1	1
sgRNA_0481	icc	HI_0399	243.814	0.0440899	0.167994	0	1	1
sgRNA_0482	L_00501	HI_0400	107.582	0.0421547	0.16616	0	1	1
sgRNA_0488	accA	HI_0406	101.689	-2.14796	0.505854	-2.26934	0.0232475	0.302391
sgRNA_0489	znuB	HI_0407	101.991	0.499037	0.157476	0	1	1
sgRNA_0491	L_00510	HI_0409	40.642	0.221689	0.287328	0	1	1
sgRNA_0492	tyrR	HI_0410	527.763	-0.0167003	0.0776229	0	1	1
sgRNA_0493	L_00512	HI_0411	344.106	-0.687201	0.118009	0	1	1
sgRNA_0494	rluC	HI_0412	437.184	0.0313196	0.0932133	0	1	1
sgRNA_0496	L_00515	HI_0414	173.985	0.0363899	0.144796	0	1	1
sgRNA_0497	thiM	HI_0415	323.966	-1.47535	0.0978858	-4.85615	1.19688e-06	2.98023e-05
sgRNA_0498	thiD	HI_0416	456.736	-0.0931946	0.098616	0	1	1
sgRNA_0499	thiE	HI_0417	227.483	-0.452217	0.118154	0	1	1
sgRNA_0501	L_00520	HI_0419	237.023	-0.112132	0.107057	0	1	1
sgRNA_0502	L_00521	HI_0422	242.164	0.0384436	0.22676	0	1	1
sgRNA_0504	L_00523	HI_0424	173.912	-0.0315315	0.121825	0	1	1
sgRNA_0505	pssA	HI_0425	122.89	0.939106	0.240521	0	1	1
sgRNA_0506	fadR	HI_0426	520.592	-1.89482	0.11505	-7.7777	7.38574e-15	2.79855e-13
sgRNA_0507	nhaB	HI_0427	132.263	-0.236198	0.141192	0	1	1
sgRNA_0508	dsbB	HI_0428	770.716	-0.166992	0.0683897	0	1	1
sgRNA_0509	glmS	HI_0429	465.414	-0.0461925	0.0884868	0	1	1
sgRNA_0510	nudC_1	HI_0430	138.088	-2.06974	0.91269	-1.17207	0.241168	1
sgRNA_0511	L_00530	HI_0431	240.128	-0.00813298	0.113423	0	1	1
sgRNA_0512	nudC_2	HI_0432	244.697	-0.00718284	0.104927	0	1	1
sgRNA_0513	L_00532	HI_0433	48.7289	1.91137	0.49041	1.85839	0.0631139	0.733384
sgRNA_0514	L_00533	HI_0434	0
sgRNA_0516	comD	HI_0436	507.936	0.116025	0.0832646	0	1	1
sgRNA_0517	comC	HI_0437	150.697	-1.14253	0.384944	-0.370254	0.711193	1
sgRNA_0518	comB	HI_0438	553.014	-0.0530682	0.0810796	0	1	1
sgRNA_0519	comA	HI_0439	270.724	0.0784635	0.10537	0	1	1
sgRNA_0520	L_00539	HI_0440	107.819	1.12525	0.398435	0.314361	0.753247	1
sgRNA_0523	recR	HI_0443	329.091	0.197564	0.0976376	0	1	1
sgRNA_0525	secG	HI_0445	295.136	-1.23231	0.152642	-1.52191	0.128032	1
sgRNA_0526	L_00545	HI_t12	541.307	-0.175205	0.0833717	0	1	1
sgRNA_0527	fruA	HI_0446	62.374	0.228456	0.207072	0	1	1
sgRNA_0528	L_00547	HI_0447	991.946	0.0358275	0.0588033	0	1	1
sgRNA_0529	fruB	HI_0448	501.549	-0.0833433	0.0749245	0	1	1
sgRNA_0532	vapX	HI_0451	146.219	0.159424	0.135492	0	1	1
sgRNA_0535	L_00554	HI_0454	237.133	-0.213828	0.113603	0	1	1
sgRNA_0536	holB	HI_0455	129.54	-0.00236329	0.416951	0	1	1
sgRNA_0543	L_00562	HI_0461	149.459	1.60406	0.15365	3.9314	8.44527e-05	0.00175239
sgRNA_0544	lon	HI_0462	86.8143	-0.0257968	0.179027	0	1	1
sgRNA_0548	L_00567	HI_0466	191.555	0.267074	0.123968	0	1	1
sgRNA_0550	hisG	HI_0468	447.801	0.0618978	0.0813979	0	1	1
sgRNA_0552	hisC	HI_0470	183.905	-0.13171	0.128627	0	1	1
sgRNA_0553	hisB	HI_0471	160.171	0.026933	0.127836	0	1	1
sgRNA_0554	hisH	HI_0472	618.647	0.0518156	0.0752575	0	1	1
sgRNA_0556	hisF	HI_0474	594.833	-0.0376738	0.0841134	0	1	1
sgRNA_0557	hisI	HI_0475	70.0099	-0.145079	0.21175	0	1	1
sgRNA_0558	tyrP	HI_0477	428.477	0.0900501	0.0919552	0	1	1
sgRNA_0559	atpC	HI_0478	58.5598	0.2427	0.223483	0	1	1
sgRNA_0561	L_00580	HI_0480	370.442	0.219441	0.0990163	0	1	1
sgRNA_0562	L_00581	HI_0481	86.3759	-0.03827	0.199876	0	1	1
sgRNA_0563	atpH	HI_0482	98.7479	-0.0191677	0.166716	0	1	1
sgRNA_0564	L_00583	HI_0483	288.72	-0.0881271	0.0983813	0	1	1
sgRNA_0565	L_00584	HI_0484	316.649	0.5335	0.112043	0	1	1
sgRNA_0566	L_00585	HI_0485	218.021	0.79658	0.133116	0	1	1
sgRNA_0567	L_00586	HI_0485.1	158.747	0.0433914	0.134399	0	1	1
sgRNA_0568	gidB	HI_0486	96.7922	-0.16724	0.16639	0	1	1
sgRNA_0569	L_00588	HI_0487	722.259	-0.0964065	0.0663691	0	1	1
sgRNA_0571	L_00590	HI_0489	144.616	0.0837641	0.139502	0	1	1
sgRNA_0572	luxS	HI_0491	349.275	-0.0920707	0.109075	0	1	1
sgRNA_0573	aphA	HI_0495	244.946	-0.0354322	0.110292	0	1	1
sgRNA_0574	L_00593	HI_0496	192.848	-0.350862	0.121448	0	1	1
sgRNA_0575	hslU	HI_0497	148.95	0.0996761	0.141389	0	1	1
sgRNA_0576	potD1_1	NA	209.099	0.127043	0.121442	0	1	1
sgRNA_0577	ordL	HI_0499	94.0954	0.314797	0.17175	0	1	1
sgRNA_0580	rbsA	HI_0502	62.3077	0.0516985	0.21297	0	1	1
sgRNA_0581	rbsC	HI_0503	315.424	0.140849	0.0965461	0	1	1
sgRNA_0582	rbsB	HI_0504	658.92	0.872402	0.0754197	0	1	1
sgRNA_0583	rbsK	HI_0505	420.346	-0.0539286	0.0910251	0	1	1
sgRNA_0585	L_00604	HI_0507	214.615	-0.0778408	0.121051	0	1	1
sgRNA_0586	menG	HI_0508	468.717	-0.101425	0.0910037	0	1	1
sgRNA_0588	L_00607	HI_0510	0
sgRNA_0589	tehA	HI_0511	224.354	0.175739	0.118287	0	1	1
sgRNA_0590	rpoC	HI_0514	77.8961	-1.86908	1.42105	-0.611575	0.540819	1
sgRNA_0592	L_00611	HI_0516	86.2962	0.417535	1.15041	0	1	1
sgRNA_0593	L_00612	HI_0517	96.5865	-3.49146	0.911154	-2.73441	0.0062493	0.0907711
sgRNA_0594	deoD	HI_0518	141.434	-4.28215	0.228981	-14.3337	1.34655e-46	1.11763e-44
sgRNA_0595	L_00614	HI_0519	485.139	-0.357888	0.0836555	0	1	1
sgRNA_0598	L_00617	HI_0522	225.421	-0.24721	0.118582	0	1	1
sgRNA_0599	waaQ	HI_0523	12.6794	-0.254876	0.477569	0	1	1
sgRNA_0600	L_00619	HI_0524	43.0015	-0.871969	1.45422	0	1	1
sgRNA_0602	L_00621	HI_0526	1033.08	-0.0558564	0.0692657	0	1	1
sgRNA_0603	L_00622	HI_0527	232.359	-0.361728	0.119127	0	1	1
sgRNA_0604	tyrQ	HI_0528	126.838	-0.71007	0.144366	0	1	1
sgRNA_0605	tdk	HI_0529	385.425	-0.434172	0.0979523	0	1	1
sgRNA_0606	gcp	HI_0530	100.091	1.65544	0.528404	1.24041	0.214825	1
sgRNA_0607	L_00626	HI_0531	6.64818	-1.69743	1.51892	-0.459165	0.646116	1
sgRNA_0608	dnaG	HI_0532	228.239	-2.09886	1.02414	-1.07296	0.283291	1
sgRNA_0609	aspA_1	HI_0533	89.2385	-1.97845	0.640726	-1.5271	0.126735	1
sgRNA_0611	ureH	HI_0535	648.297	-0.164064	0.0781999	0	1	1
sgRNA_0613	ureF	NA	325.704	-0.0752536	0.092573	0	1	1
sgRNA_0614	ureE	HI_0538	254.08	0.0288817	0.124316	0	1	1
sgRNA_0616	ureB	HI_0540	5.57224	0.295247	0.643001	0	1	1
sgRNA_0617	ureA	HI_0541	242.25	-0.214545	0.116149	0	1	1
sgRNA_0618	groES	HI_0542	2.51703	-0.939814	1.63279	0	1	1
sgRNA_0621	L_00640	HI_0545	155.082	-2.91775	0.668798	-2.86746	0.00413785	0.0643952
sgRNA_0623	L_00642	HI_0547	39.644	-0.596593	1.11917	0	1	1
sgRNA_0624	infA	HI_0548	96.0011	0.0862697	0.876057	0	1	1
sgRNA_0627	ksgA	HI_0549	6.98487	1.26559	0.661329	0.401595	0.687982	1
sgRNA_0628	lic2A	HI_0550	212.264	-0.124539	0.149616	0	1	1
sgRNA_0631	gnd	HI_0553	62.5776	-0.162813	1.0302	0	1	1
sgRNA_0632	L_00651	HI_0554	242.58	-0.136932	0.115374	0	1	1
sgRNA_0634	zwf	HI_0558	344.761	0.573028	0.0947037	0	1	1
sgRNA_0638	L_00657	HI_0562	90.7951	0.0371474	0.178198	0	1	1
sgRNA_0639	asnC	HI_0563	17.7346	0.594611	0.383855	0	1	1
sgRNA_0640	L_00659	HI_0564	357.519	-0.790061	0.097302	0	1	1
sgRNA_0644	rpe	HI_0566	557.129	-4.00193	0.180676	-16.615	5.42568e-62	7.27458e-60
sgRNA_0645	L_00664	HI_0567	130.097	-1.37575	0.367719	-1.02184	0.306857	1
sgRNA_0646	L_00665	HI_0568	471.048	0.377909	0.0799288	0	1	1
sgRNA_0648	L_00667	HI_0570	342.859	-0.236899	0.10513	0	1	1
sgRNA_0649	oxyR	HI_0571	691.019	0.257314	0.0705369	0	1	1
sgRNA_0650	L_00669	HI_0572	72.7308	-0.334396	0.196286	0	1	1
sgRNA_0651	slyX	HI_0573	115.134	-0.113396	0.147345	0	1	1
sgRNA_0654	L_00673	HI_0576	366.848	0.42861	0.138432	0	1	1
sgRNA_0655	L_00674	HI_0576.1	634.952	-0.283085	0.0681007	0	1	1
sgRNA_0658	L_00677	HI_t16	265.036	0.40444	0.14668	0	1	1
sgRNA_0659	L_00678	HI_t15	94.8501	0.711234	1.13184	0	1	1
sgRNA_0660	L_00679	HI_t14	44.1926	-1.69219	0.92383	-0.749261	0.4537	1
sgRNA_0661	L_00680	NA	184.409	-2.29718	0.609489	-2.12831	0.0333118	0.414731
sgRNA_0665	L_00684	HI_0628	854.243	-0.163149	0.0729877	0	1	1
sgRNA_0666	L_00685	HI_0627	238.321	0.115238	0.112725	0	1	1
sgRNA_0667	mscL	HI_0626	129.006	0.956032	0.221407	0	1	1
sgRNA_0668	trkA_1	HI_0625	110.288	0.0287523	0.152592	0	1	1
sgRNA_0669	trkA_2	HI_0624	333.505	-0.382503	0.108807	0	1	1
sgRNA_0670	fmt	HI_0623	29.0916	0.370856	1.16713	0	1	1
sgRNA_0671	def	HI_0622	138.666	-0.583071	0.329556	0	1	1
sgRNA_0675	L_00695	NA,NA,NA	75.5302	0.498077	1.40786	0	1	1
sgRNA_0676	L_00696	NA,HI_t18,NA	79.495	0.806065	1.32306	0	1	1
sgRNA_0677	sxy	HI_0601	330.439	0.0664313	0.0925713	0	1	1
sgRNA_0678	recA	HI_0600	276.076	0.398932	0.104449	0	1	1
sgRNA_0679	recX	NA	199.933	-0.0427032	0.114025	0	1	1
sgRNA_0680	L_00701	HI_0597.1	809.85	0.784708	0.0809526	0	1	1
sgRNA_0681	L_00702	HI_0597	507.839	0.0895789	0.0740878	0	1	1
sgRNA_0682	L_00703	HI_0596	0
sgRNA_0683	L_00704	HI_0595	467.87	-0.0596797	0.0886449	0	1	1
sgRNA_0684	arcD	HI_0594	349.387	0.237193	0.153765	0	1	1
sgRNA_0688	pepE	HI_0587	212.97	-1.59061	0.174008	-3.39415	0.00068843	0.0122442
sgRNA_0689	L_00710	HI_0586	1213.37	-0.0190703	0.0613609	0	1	1
sgRNA_0690	abgA	HI_0584	91.2875	-0.117434	0.170561	0	1	1
sgRNA_0695	L_00716	HI_0581	4.81109	-1.05032	1.54363	-0.0325997	0.973994	1
sgRNA_0696	L_00717	HI_0580	116.754	-5.3246	1.0967	-3.94328	8.03731e-05	0.00168783
sgRNA_0697	fusA	HI_0579	65.1769	-1.0313	0.847882	-0.0369128	0.970555	1
sgRNA_0701	L_00722	HI_0634	245.033	-0.15415	0.102466	0	1	1
sgRNA_0702	L_00723	HI_0636	263.848	0.123935	0.10491	0	1	1
sgRNA_0703	trpS	HI_0637	217.057	-1.3596	0.505174	-0.711824	0.476574	1
sgRNA_0704	L_00725	HI_0638	232.216	-6.93022	0.325573	-18.2147	3.94621e-74	6.25295e-72
sgRNA_0705	purB	HI_0639	373.613	-2.19272	0.358951	-3.32278	0.000891254	0.01523
sgRNA_0706	L_00727	HI_0640	54.6864	-3.93565	0.78639	-3.73308	0.000189156	0.00370449
sgRNA_0709	L_00730	NA	219.576	-0.289646	0.113075	0	1	1
sgRNA_0710	L_00731	NA,NA	53.7688	0.0224422	0.339765	0	1	1
sgRNA_0711	L_00733	NA	6.58315	-1.66409	1.52179	-0.436387	0.662556	1
sgRNA_0712	L_00734	HI_0645	447.663	-0.169642	0.0906548	0	1	1
sgRNA_0713	asd	HI_0646	348.969	-0.710038	0.273976	0	1	1
sgRNA_0714	L_00736	HI_0647	688.314	2.05329	0.1141	9.23135	2.67238e-20	1.10904e-18
sgRNA_0716	L_00738	HI_0648	27.2641	0.157031	0.323143	0	1	1
sgRNA_0717	rep	HI_0649	128.521	-0.138394	0.146917	0	1	1
sgRNA_0719	kdtB	HI_0651	77.5977	0.384706	0.197941	0	1	1
sgRNA_0720	kdtA	HI_0652	99.0134	1.20782	0.18971	1.09544	0.273322	1
sgRNA_0726	L_00748	HI_0656.1	1075.68	0.017051	0.0584702	0	1	1
sgRNA_0728	L_00750	HI_0659	504.223	0.133672	0.0755906	0	1	1
sgRNA_0729	L_00751	HI_0660	267.436	0.116294	0.110029	0	1	1
sgRNA_0733	cydD1	HI_0663	293.147	-0.105752	0.257241	0	1	1
sgRNA_0738	glpX	HI_0667	389.343	-0.132155	0.0831955	0	1	1
sgRNA_0739	L_00761	HI_0668	7.57197	1.2991	0.642898	0.465236	0.641763	1
sgRNA_0740	mioC	HI_0669	1.34017	-1.57672	1.74509	-0.330484	0.741035	1
sgRNA_0741	dtd	HI_0670	944.061	0.0770522	0.0662218	0	1	1
sgRNA_0744	ftsB	HI_0673	592.752	1.09059	0.158651	0.570999	0.568	1
sgRNA_0745	gpt_1	HI_0692	121.582	4.90706	0.476553	8.19858	2.43246e-16	9.42174e-15
sgRNA_0746	pepD	HI_0675	423.687	0.269446	0.0888553	0	1	1
sgRNA_0747	L_00769	HI_0676	271.93	0.119826	0.110472	0	1	1
sgRNA_0748	L_00770	HI_0677	198.493	0.182283	0.116089	0	1	1
sgRNA_0749	tpiA	HI_0678	184.234	-1.4469	0.126373	-3.53633	0.000405727	0.00760411
sgRNA_0751	L_00773	HI_0680	337.194	-0.0963719	0.0999988	0	1	1
sgRNA_0752	ilvY	HI_0681	245.904	-2.57593	0.117142	-13.4532	2.94899e-41	2.23482e-39
sgRNA_0753	ilvC	HI_0682	387.469	-4.38056	0.152983	-22.0977	3.32631e-108	9.66292e-106
sgRNA_0755	glpB	HI_0684	670.532	0.504596	0.0778838	0	1	1
sgRNA_0756	glpA	HI_0685	63.8672	0.843084	0.204229	0	1	1
sgRNA_0757	L_00779	HI_0686	531.393	0.189946	0.0819929	0	1	1
sgRNA_0759	glpF	HI_0690	523.509	-0.0656446	0.0803444	0	1	1
sgRNA_0760	glpK	HI_0691	128.53	-0.114566	0.149677	0	1	1
sgRNA_0765	ppx_1	HI_0695	630.798	-0.0204401	0.0718098	0	1	1
sgRNA_0768	slyD	HI_0699	41.0277	-0.0102831	0.255606	0	1	1
sgRNA_0769	L_00791	HI_0700	111.606	0.032686	0.15477	0	1	1
sgRNA_0771	surE	HI_0702	67.1069	-0.176533	0.19387	0	1	1
sgRNA_0772	L_00794	HI_0703	103.071	-0.267747	0.163622	0	1	1
sgRNA_0778	L_00800	HI_t17	259.907	0.0236897	0.111697	0	1	1
sgRNA_0779	selA	HI_0708	394.896	0.13014	0.0880474	0	1	1
sgRNA_0785	tig	HI_0713	344.73	0.0203059	0.0974901	0	1	1
sgRNA_0786	clpP	HI_0714	44.1228	0.328619	0.238448	0	1	1
sgRNA_0787	clpX	HI_0715	356.442	0.00330746	0.0972898	0	1	1
sgRNA_0790	vacJ	HI_0718	302.596	1.00334	0.108849	0.0307301	0.975485	1
sgRNA_0791	L_00813	HI_0719	148.873	-0.0408801	0.148264	0	1	1
sgRNA_0792	htpX	HI_0720	101.446	-0.118466	0.181969	0	1	1
sgRNA_0794	L_00816	HI_0722	37.9578	-3.79915	0.566295	-4.94291	7.69653e-07	1.9728e-05
sgRNA_0795	trkH	HI_0723	131.248	-3.23073	0.242298	-9.20654	3.36815e-20	1.36528e-18
sgRNA_0797	L_00824	HI_t13	171.86	-2.77944	0.630628	-2.8217	0.00477703	0.0724031
sgRNA_0798	psiE	HI_0601.1	86.303	0.0752666	0.16915	0	1	1
sgRNA_0799	hemY	HI_0602	291.991	-0.287939	0.121793	0	1	1
sgRNA_0801	cya	HI_0604	280.901	-0.895086	0.100897	0	1	1
sgRNA_0802	gpsA	HI_0605	101.607	2.30053	0.375805	3.46064	0.000538886	0.00968329
sgRNA_0803	cysE	HI_0606	40.8386	1.24274	0.451247	0.537942	0.590617	1
sgRNA_0804	L_00831	HI_0607	418.521	0.194108	0.082479	0	1	1
sgRNA_0805	L_00832	HI_0608	281.632	-0.396293	0.10508	0	1	1
sgRNA_0806	folD	HI_0609	84.6168	1.49106	0.21867	2.24567	0.024725	0.31688
sgRNA_0807	L_00835	NA	42.9119	-0.653655	0.356488	0	1	1
sgRNA_0808	L_00836	HI_0610	127.913	0.124845	0.148768	0	1	1
sgRNA_0810	fucU	HI_0612	363.283	0.127339	0.0896666	0	1	1
sgRNA_0811	fucK	HI_0613	882.097	0.225384	0.0662153	0	1	1
sgRNA_0812	fucI	HI_0614	513.809	-0.714367	0.0842044	0	1	1
sgRNA_0814	L_00842	HI_0616	908.099	0.106652	0.0729968	0	1	1
sgRNA_0817	glpR	HI_0619	471.941	0.329536	0.0800104	0	1	1
sgRNA_0818	metQ	HI_0620	221.475	-0.176261	0.115048	0	1	1
sgRNA_0819	metI	HI_0620.1	308.404	0.806831	0.101484	0	1	1
sgRNA_0820	metN	HI_0621	316.517	0.927474	0.109284	0	1	1
sgRNA_0821	L_00849	HI_0621.1	249.881	-0.159762	0.115213	0	1	1
sgRNA_0822	L_00855	HI_0724	686.901	-0.00329002	0.0717135	0	1	1
sgRNA_0823	L_00856	HI_0725	338.74	0.365327	0.128679	0	1	1
sgRNA_0824	narP	HI_0726	539.012	0.308259	0.0851401	0	1	1
sgRNA_0825	L_00858	HI_0727	237.404	-0.213185	0.117653	0	1	1
sgRNA_0826	L_00859	NA	267.675	0.038758	0.112346	0	1	1
sgRNA_0827	cyaY	HI_0727.1	208.193	0.367361	0.117904	0	1	1
sgRNA_0829	proS	HI_0729	90.1497	1.59693	1.21588	0.490946	0.623465	1
sgRNA_0830	L_00863	HI_0730	192.154	-0.71232	0.426847	0	1	1
sgRNA_0831	sufI	HI_0733	447.965	0.326447	0.0815623	0	1	1
sgRNA_0832	plsC	HI_0734	281.267	0.24422	0.704032	0	1	1
sgRNA_0834	L_00867	NA	805.83	-0.666025	0.0633404	0	1	1
sgRNA_0837	ilvD	HI_0738	343.398	-4.91302	0.173041	-22.6133	3.20613e-113	1.86276e-110
sgRNA_0838	L_00871	HI_0738.1	506.28	0.0650389	0.0743039	0	1	1
sgRNA_0841	secB	HI_0743	154.689	-0.640547	0.139063	0	1	1
sgRNA_0843	dcuB	HI_0746	1093	-0.569582	0.0712178	0	1	1
sgRNA_0844	ndhA	HI_0747	168.148	-0.223741	0.138448	0	1	1
sgRNA_0845	L_00878	HI_0748	58.2474	0.728532	0.569384	0	1	1
sgRNA_0846	lexA	HI_0749	280.263	2.52121	0.464339	3.27608	0.0010526	0.0178125
sgRNA_0847	dapF	HI_0750	13.8851	-0.145932	0.44747	0	1	1
sgRNA_0848	tpx	HI_0751	452.36	0.1253	0.0793233	0	1	1
sgRNA_0849	purL	HI_0752	537.254	2.95333	0.267368	7.30577	2.75688e-13	1.00109e-11
sgRNA_0851	L_00884	HI_0755	206.769	0.0606886	0.124118	0	1	1
sgRNA_0852	L_00885	HI_0756	273.497	0.049243	0.102274	0	1	1
sgRNA_0853	gpmA	HI_0757	352.893	-4.50632	0.155742	-22.5136	3.05395e-112	1.18308e-109
sgRNA_0855	mutY	HI_0759	508.685	-0.0208951	0.0868624	0	1	1
sgRNA_0857	L_00890	HI_0761	59.3598	-0.181231	0.208228	0	1	1
sgRNA_0858	L_00891	NA	29.891	-0.799994	1.45948	0	1	1
sgRNA_0859	L_00892	NA,NA	179.84	-2.07564	1.2046	-0.89294	0.37189	1
sgRNA_0860	L_00893	HI_0762	312.865	-0.530511	0.129918	0	1	1
sgRNA_0861	nadR	HI_0763	179.046	0.312447	0.638356	0	1	1
sgRNA_0862	ribB	HI_0764	33.1223	2.93655	1.08553	1.78397	0.074429	0.859137
sgRNA_0868	ftsX	HI_0770	167.703	0.570524	0.130091	0	1	1
sgRNA_0869	atoB	HI_0771	52.1185	0.0211227	0.226781	0	1	1
sgRNA_0871	L_00904	HI_0773	197.212	-0.0474428	0.125001	0	1	1
sgRNA_0872	atoD	HI_0774	23.0196	0.330991	0.326846	0	1	1
sgRNA_0873	L_00906	HI_0775	87.7773	0.17573	0.185192	0	1	1
sgRNA_0874	rpsJ	HI_0776	123.588	-3.30846	0.720657	-3.20327	0.00135878	0.0227727
sgRNA_0875	L_00908	HI_0777	4.54438	-1.0207	1.54365	-0.0134092	0.989301	1
sgRNA_0876	L_00909	HI_0778	43.0763	-3.43202	0.935523	-2.59963	0.0093323	0.131179
sgRNA_0877	rplW	HI_0779	168.726	0.328854	1.40423	0	1	1
sgRNA_0878	L_00911	HI_0780	44.1598	-1.13141	1.45369	-0.0903953	0.927973	1
sgRNA_0879	L_00912	HI_0781	0.400136	-1.94497	2.68758	-0.351606	0.725134	1
sgRNA_0880	L_00913	HI_0782	106.656	-0.594282	1.44712	0	1	1
sgRNA_0881	rpsC	HI_0783	0
sgRNA_0882	L_00915	HI_0784	45.5108	-0.981044	1.45155	0	1	1
sgRNA_0883	L_00916	HI_0785	127.795	1.92345	1.1232	0.822157	0.410987	1
sgRNA_0884	L_00917	HI_0786	113.613	0.891514	1.32214	0	1	1
sgRNA_0885	rpsQ	NA	113.157	-0.0443988	0.156121	0	1	1
sgRNA_0886	L_00919	HI_0788	14.8586	-1.55609	1.48064	-0.375571	0.707236	1
sgRNA_0888	L_00921	HI_0790	46.7865	0.0826314	1.41243	0	1	1
sgRNA_0889	L_00922	HI_0791	123.01	1.30422	1.25571	0.242268	0.808573	1
sgRNA_0890	L_00923	HI_0792	89.9478	-1.1779	1.44824	-0.122837	0.902236	1
sgRNA_0891	rplF	HI_0793	45.6571	-1.88907	1.45258	-0.612058	0.5405	1
sgRNA_0892	L_00925	HI_0794	24.5083	-2.11794	1.46242	-0.764449	0.4446	1
sgRNA_0893	L_00926	HI_0795	88.6402	1.5246	1.21343	0.432329	0.665502	1
sgRNA_0894	rpmD	HI_0796	35.5422	-2.64377	1.14267	-1.43853	0.150284	1
sgRNA_0895	L_00928	HI_0797	47.2513	-1.04402	1.45265	-0.0303043	0.975824	1
sgRNA_0896	secY	HI_0798	54.6426	-2.25829	1.16765	-1.07762	0.281202	1
sgRNA_0897	L_00930	HI_0798.1	146.764	2.23495	0.369899	3.33861	0.000841996	0.0145307
sgRNA_0898	L_00931	HI_0799	66.8466	-2.59044	0.758591	-2.09658	0.0360312	0.439732
sgRNA_0899	L_00932	HI_0800	5.29389	-1.288	1.53141	-0.188064	0.850826	1
sgRNA_0900	rpsD	HI_0801	58.8382	-3.38879	0.93369	-2.55844	0.0105142	0.144301
sgRNA_0901	L_00934	HI_0802	81.3329	-4.74793	0.875402	-4.28138	1.8574e-05	0.000420449
sgRNA_0902	L_00935	HI_0803	67.709	-3.30398	0.660299	-3.4893	0.000484288	0.0088854
sgRNA_0904	L_00937	HI_0805	2.25016	0.523976	1.06424	0	1	1
sgRNA_0907	dxr	HI_0807	97.5039	-0.435964	0.174866	0	1	1
sgRNA_0908	frr	HI_0808	203.839	0.862117	0.275211	0	1	1
sgRNA_0909	L_00942	HI_0809	167.751	0.0449209	0.127915	0	1	1
sgRNA_0910	hslO	HI_0810	332.349	0.357602	0.0929243	0	1	1
sgRNA_0911	argH	HI_0811	256.713	0.377834	0.11244	0	1	1
sgRNA_0912	galU	HI_0812	129.827	0.258592	0.149286	0	1	1
sgRNA_0913	L_00946	HI_0813	226.546	0.890812	0.117152	0	1	1
sgRNA_0914	alaS	HI_0814	119.815	-3.06095	1.07983	-1.90858	0.0563157	0.667743
sgRNA_0915	L_00948	HI_0815	448.337	-0.143182	0.0866739	0	1	1
sgRNA_0916	pepP	HI_0816	283.478	0.367802	0.121019	0	1	1
sgRNA_0917	L_00950	HI_0817	1250.33	0.278293	0.052156	0	1	1
sgRNA_0918	galM	HI_0818	740.124	-0.049134	0.0708136	0	1	1
sgRNA_0919	galK	HI_0819	446.391	-0.0942902	0.0790082	0	1	1
sgRNA_0921	L_00954	HI_0821	224.517	-0.0992485	0.113496	0	1	1
sgRNA_0922	mglB	HI_0822	357.294	0.120441	0.0912616	0	1	1
sgRNA_0923	L_00956	HI_0823	147.979	0.052657	0.146322	0	1	1
sgRNA_0924	L_00957	HI_0824	588.552	0.0755333	0.0884495	0	1	1
sgRNA_0925	L_00958	HI_0825	471.136	-0.223759	0.080296	0	1	1
sgRNA_0926	ispZ	HI_0826	655.187	-0.120464	0.0903105	0	1	1
sgRNA_0927	L_00960	HI_0827	46.8312	-0.365977	0.288583	0	1	1
sgRNA_0928	L_00961	HI_0828	434.658	-0.118795	0.078455	0	1	1
sgRNA_0929	L_00962	HI_0829	421.354	0.696269	0.0850303	0	1	1
sgRNA_0930	trpR	HI_0830	210.532	-0.085631	0.115695	0	1	1
sgRNA_0932	frdD	HI_0832	298.024	0.0118383	0.10222	0	1	1
sgRNA_0933	frdC	HI_0833	133.241	-0.185876	0.151427	0	1	1
sgRNA_0934	frdB	HI_0834	163.3	1.4335	0.156957	2.76192	0.00574629	0.0841662
sgRNA_0935	frdA	HI_0835	415.111	-0.0766876	0.088303	0	1	1
sgRNA_0936	genX	HI_0836	556.002	0.256446	0.0867785	0	1	1
sgRNA_0937	cpxR	HI_0837	235.997	-0.0684296	0.111257	0	1	1
sgRNA_0938	smpA	HI_0838	76.6066	3.41942	0.866936	2.79077	0.0052583	0.0783352
sgRNA_0941	L_00974	HI_0841	16.3287	-0.0967907	0.456745	0	1	1
sgRNA_0942	L_00975	HI_0842	338.353	-0.303735	0.0946778	0	1	1
sgRNA_0943	mobA	HI_0844	613.856	0.0694297	0.0716789	0	1	1
sgRNA_0944	L_00977	HI_0845	292.354	0.247711	0.162411	0	1	1
sgRNA_0945	dsbA	HI_0846	248.362	0.00559012	0.104574	0	1	1
sgRNA_0946	L_00979	HI_0847	125.31	0.0923284	0.153939	0	1	1
sgRNA_0947	trmA	HI_0848	349.796	0.283226	0.0898453	0	1	1
sgRNA_0948	L_00981	NA	558.513	2.32804	0.120876	10.9868	4.4251e-28	2.57098e-26
sgRNA_0949	L_00982	HI_0850	456.61	2.3591	0.113004	12.027	2.5633e-33	1.78713e-31
sgRNA_0950	mobB	HI_0851	692.13	-0.0568005	0.0715759	0	1	1
sgRNA_0951	L_00984	HI_0852	354.548	-0.0823527	0.0991009	0	1	1
sgRNA_0952	hbpA	HI_0853	173.857	2.00882	0.139586	7.22722	4.92974e-13	1.75358e-11
sgRNA_0953	L_00986	HI_0854	60.6917	1.26781	0.322678	0.829957	0.406563	1
sgRNA_0954	L_00987	HI_0855	594.393	0.504869	0.0745042	0	1	1
sgRNA_0955	polA	HI_0856	296.772	-0.359411	0.178258	0	1	1
sgRNA_0956	L_00989	HI_0857	360.616	0.184374	0.100187	0	1	1
sgRNA_0961	L_00994	HI_0862	161.532	0.0374297	0.129318	0	1	1
sgRNA_0963	typA	HI_0864	99.8497	0.064331	0.177089	0	1	1
sgRNA_0969	obgE	HI_0877	227.473	-0.199836	0.414272	0	1	1
sgRNA_0970	L_01003	HI_0878	427.78	-0.466335	0.0858924	0	1	1
sgRNA_0971	L_01004	HI_0879	219.597	-0.0895868	0.383592	0	1	1
sgRNA_0972	rplU	HI_0880	16.1277	-0.373852	0.800839	0	1	1
sgRNA_0974	L_01007	HI_0882	160.312	0.133119	0.140136	0	1	1
sgRNA_0975	L_01008	HI_0883	270.218	-0.0812273	0.194823	0	1	1
sgRNA_0976	arcA	HI_0884	211.056	0.631469	0.114227	0	1	1
sgRNA_0977	dsbD	HI_0885	513.175	-0.030629	0.0761808	0	1	1
sgRNA_0980	purD	HI_0888	358.599	-0.286912	0.0957096	0	1	1
sgRNA_0983	coaE	HI_0890	148.945	0.0968725	0.156857	0	1	1
sgRNA_0984	L_01018	HI_0890	127.764	-0.372896	0.145946	0	1	1
sgRNA_0985	rhlB	HI_0892	479.734	0.115858	0.0786976	0	1	1
sgRNA_0987	L_01021	NA	1071.79	0.424573	0.0603597	0	1	1
sgRNA_0989	L_01023	HI_0896	430.907	0.356084	0.0873977	0	1	1
sgRNA_0994	nudH	HI_0901	189.894	1.42998	0.371558	1.15723	0.247177	1
sgRNA_0996	lgt	HI_0904	166.615	-1.9378	0.156937	-5.97567	2.29144e-09	7.39624e-08
sgRNA_0998	L_01032	HI_0906	154.867	-0.244518	0.133517	0	1	1
sgRNA_0999	L_01033	HI_0907	409.142	-0.00845215	0.088059	0	1	1
sgRNA_1000	L_01034	HI_0908	269.73	-0.144222	0.100426	0	1	1
sgRNA_1001	secA	HI_0909	52.5474	-1.36959	0.638964	-0.578427	0.562976	1
sgRNA_1002	L_01036	HI_0910	341.204	-0.098669	0.0892162	0	1	1
sgRNA_1003	kefBC	HI_0911	377.446	0.21942	0.0908272	0	1	1
sgRNA_1004	L_01038	HI_0912	252.627	-0.129321	0.116783	0	1	1
sgRNA_1005	rpsB	HI_0913	146.829	-0.751028	0.375215	0	1	1
sgRNA_1006	tsf	HI_0914	136.827	1.77428	1.05696	0.732556	0.463829	1
sgRNA_1007	lpxD	HI_0915	108.831	-0.346987	0.160843	0	1	1
sgRNA_1008	omp26	HI_0916	166.643	0.731514	0.264315	0	1	1
sgRNA_1009	yaeT	HI_0917	23.3475	1.58612	1.21096	0.484016	0.628375	1
sgRNA_1010	L_01044	HI_0918	1099.1	-0.806628	0.0633737	0	1	1
sgRNA_1011	cdsA	HI_0919	346.618	0.205463	0.857171	0	1	1
sgRNA_1012	uppS	HI_0920	245.669	-3.06524	0.943524	-2.18886	0.0286069	0.361317
sgRNA_1013	L_01047	HI_0921	38.3457	-1.90753	1.45619	-0.623221	0.533139	1
sgRNA_1015	holA	HI_0923	430.06	-0.211658	0.0783813	0	1	1
sgRNA_1016	L_01050	NA	183.45	0.554286	0.745785	0	1	1
sgRNA_1017	glyS	HI_0924	176.353	-0.910011	0.808752	0	1	1
sgRNA_1019	L_01053	HI_0925	77.6622	-0.47882	0.943689	0	1	1
sgRNA_1020	L_01054	HI_0926	191.639	-0.515384	0.539367	0	1	1
sgRNA_1021	L_01055	HI_0927	39.4556	2.19579	1.15551	1.03486	0.300736	1
sgRNA_1024	L_01058	HI_0930	691.641	0.195213	0.084828	0	1	1
sgRNA_1025	L_01059	HI_0931	211.653	-0.0178096	0.111831	0	1	1
sgRNA_1026	eno	HI_0932	183.441	-7.25519	0.656709	-9.52505	1.64965e-21	7.37269e-20
sgRNA_1027	L_01061	HI_0933	114.575	-0.110354	0.444645	0	1	1
sgRNA_1028	L_01062	HI_0934	540.777	-0.0894968	0.0845359	0	1	1
sgRNA_1029	dsbE2	HI_0935	417.041	-0.418156	0.0838503	0	1	1
sgRNA_1030	nrfE	HI_0936	488.989	-0.147629	0.0871826	0	1	1
sgRNA_1033	L_01067	HI_0939	755.862	-0.0870955	0.0798927	0	1	1
sgRNA_1035	L_01069	HI_0941	148.216	0.131434	0.138265	0	1	1
sgRNA_1037	L_01071	HI_0943	265.48	0.617712	0.113719	0	1	1
sgRNA_1039	degS	HI_0945	115.672	-0.342579	0.158503	0	1	1
sgRNA_1040	mutM	HI_0946	41.3054	-0.00987384	0.249447	0	1	1
sgRNA_1041	ddc	HI_0946.1	441.389	-0.204629	0.0812644	0	1	1
sgRNA_1042	L_01076	HI_0947	429.347	-0.20431	0.0875559	0	1	1
sgRNA_1043	L_01077	HI_0948	152.639	-1.68283	0.143095	-4.77185	1.82541e-06	4.35849e-05
sgRNA_1044	dat	HI_0949	83.6558	-0.304034	0.175879	0	1	1
sgRNA_1045	L_01079	HI_0950	158.214	0.881836	1.10841	0	1	1
sgRNA_1046	rpmB	HI_0951	8.49864	-0.307217	1.50361	0	1	1
sgRNA_1048	dfp	HI_0953	179.632	-0.00754215	0.122477	0	1	1
sgRNA_1052	crp	HI_0957	139.905	-0.705424	0.138733	0	1	1
sgRNA_1055	L_01089	HI_0960	325.301	-0.0112287	0.0910732	0	1	1
sgRNA_1056	L_01090	HI_0961	303.773	0.159892	0.103171	0	1	1
sgRNA_1057	ileS	HI_0962	26.4303	-0.633038	1.46029	0	1	1
sgRNA_1060	rpsT	HI_0965	104.452	-0.758649	0.473054	0	1	1
sgRNA_1061	L_01095	HI_0966	315.185	-0.215994	0.128715	0	1	1
sgRNA_1064	aroQ	HI_0970	125.349	0.223911	0.1744	0	1	1
sgRNA_1068	panF	HI_0975	265.941	0.123028	0.183924	0	1	1
sgRNA_1069	L_01103	HI_0976	49.5146	0.0885365	0.228499	0	1	1
sgRNA_1073	smpB	HI_0981	115.863	0.0427671	0.155859	0	1	1
sgRNA_1074	L_01108	HI_0982	74.4684	-1.94333	0.27006	-3.49303	0.000477575	0.00885546
sgRNA_1075	L_01109	HI_0983	391.891	0.321582	0.0861251	0	1	1
sgRNA_1077	smf	HI_0985	24.7248	0.0451394	0.345195	0	1	1
sgRNA_1082	iga1	HI_0990	910.413	0.1628	0.0696348	0	1	1
sgRNA_1084	dnaN	HI_0992	112.378	-0.879245	0.810369	0	1	1
sgRNA_1085	dnaA	HI_0993	101.203	-0.218276	0.323908	0	1	1
sgRNA_1086	rpmH	HI_0994	341.919	-0.3383	0.0997238	0	1	1
sgRNA_1088	L_01122	HI_0996	515.911	0.59136	0.112787	0	1	1
sgRNA_1089	L_01123	HI_0998	23.9552	0.487742	1.42262	0	1	1
sgRNA_1090	rnpA	HI_0999	145.117	-0.333261	0.20798	0	1	1
sgRNA_1092	yidC	HI_1001	9.65543	0.174002	1.44911	0	1	1
sgRNA_1095	L_01129	HI_1005	260.803	0.225496	0.104983	0	1	1
sgRNA_1100	thiP	HI_1020	465.539	0.0450341	0.0912009	0	1	1
sgRNA_1102	L_01136	HI_1022	498.048	-0.0515085	0.0787959	0	1	1
sgRNA_1103	L_01137	HI_1023	138.476	-5.94235	0.849746	-5.81626	6.01773e-09	1.90707e-07
sgRNA_1105	L_01139	HI_1034	956.5	-0.708418	0.0569882	0	1	1
sgRNA_1107	L_01141	HI_1036	46.4219	-0.316504	0.265689	0	1	1
sgRNA_1112	L_01146	HI_1043	220.193	0.0899355	0.108742	0	1	1
sgRNA_1113	L_01147	HI_1044	344.4	0.0600726	0.0905976	0	1	1
sgRNA_1114	dmsC	HI_1045	864.092	-0.0388276	0.0664628	0	1	1
sgRNA_1115	dmsB	HI_1046	65.497	-0.0360464	0.205785	0	1	1
sgRNA_1116	L_01150	HI_1047	412.049	0.249306	0.0954283	0	1	1
sgRNA_1119	L_01153	HI_1050	502.306	0.983263	0.0917686	0	1	1
sgRNA_1120	L_01154	HI_1051	324.264	-0.149862	0.0913679	0	1	1
sgRNA_1121	L_01155	HI_1052	62.6476	0.154187	0.210796	0	1	1
sgRNA_1122	L_01156	HI_1053	180.701	-0.190988	0.119491	0	1	1
sgRNA_1127	mod	HI_1058	237.552	0.0588047	0.109496	0	1	1
sgRNA_1129	lpxB	HI_1060	131.603	1.43499	0.910345	0.477829	0.632772	1
sgRNA_1132	L_01166	HI_1064	239.596	-0.128727	0.11968	0	1	1
sgRNA_1133	pyrH	HI_1065	254.908	1.30476	0.334606	0.910801	0.3624	1
sgRNA_1134	nrfD	HI_1066	233.667	-0.0646529	0.106488	0	1	1
sgRNA_1135	L_01169	HI_1067	429.613	0.177062	0.0846901	0	1	1
sgRNA_1137	nrfA	HI_1069	390.904	-0.217219	0.154938	0	1	1
sgRNA_1138	L_01172	HI_1070	227.616	0.0477968	0.126451	0	1	1
sgRNA_1140	L_01174	HI_1074	560.532	0.216678	0.0825077	0	1	1
sgRNA_1143	cyoA	HI_1076	300.801	-1.06208	0.361448	-0.171765	0.863622	1
sgRNA_1146	L_01180	HI_1078	389.392	-0.130737	0.0919876	0	1	1
sgRNA_1147	L_01181	HI_1079	1365.58	-0.0339904	0.064166	0	1	1
sgRNA_1148	L_01182	HI_1080	237.512	-0.655512	0.24276	0	1	1
sgRNA_1149	murA	HI_1081	49.2054	4.00612	1.06125	2.83263	0.00461669	0.0705868
sgRNA_1155	L_01189	HI_1087	9.67593	-0.706243	0.535014	0	1	1
sgRNA_1156	sodA	HI_1088	0
sgRNA_1157	ccmA	HI_1089	94.7235	0.0711189	0.183256	0	1	1
sgRNA_1160	ccmD	HI_1092	142.285	-0.0382411	0.141078	0	1	1
sgRNA_1161	ccmE	HI_1093	245.607	0.189628	0.110978	0	1	1
sgRNA_1162	ccmF	HI_1094	116.2	-0.237415	0.15374	0	1	1
sgRNA_1165	L_01199	HI_1096	783.874	0.0496719	0.0688399	0	1	1
sgRNA_1167	L_01201	HI_1099	447.754	0.00522862	0.089285	0	1	1
sgRNA_1168	ligN	HI_1100	290.387	0.929399	0.115312	0	1	1
sgRNA_1169	zipA	HI_1101	77.8887	0.390143	0.30546	0	1	1
sgRNA_1171	cysK	HI_1103	133.018	1.92111	0.168428	5.46889	4.52875e-08	1.29403e-06
sgRNA_1174	L_01208	HI_1105	287.153	0.447108	0.119085	0	1	1
sgRNA_1175	xylR	HI_1106	297.535	-0.13501	0.104162	0	1	1
sgRNA_1176	L_01210	HI_1107	282.252	-0.0632239	0.0989719	0	1	1
sgRNA_1178	xylA	HI_1112	482.943	-0.0152501	0.0817888	0	1	1
sgRNA_1179	xylB	HI_1113	275.466	0.320391	0.106838	0	1	1
sgRNA_1183	comM	HI_1117	447.162	0.126753	0.086243	0	1	1
sgRNA_1184	engB	HI_1118	277.507	-0.0204433	0.259163	0	1	1
sgRNA_1185	L_01219	HI_1119	154.102	0.207337	0.138229	0	1	1
sgRNA_1186	L_01220	HI_1120	629.373	0.0366293	0.0730413	0	1	1
sgRNA_1187	oppD	HI_1121	184.333	0.00950424	0.12815	0	1	1
sgRNA_1188	oppC	HI_1122	196.239	-0.063967	0.124602	0	1	1
sgRNA_1189	oppB	HI_1123	752.169	-0.244159	0.0657817	0	1	1
sgRNA_1191	talB	HI_1125	192.704	-7.54802	0.654598	-10.0031	1.47676e-23	7.14996e-22
sgRNA_1192	L_01226	HI_1126.1	602.568	-0.793998	0.0680665	0	1	1
sgRNA_1194	mraW	HI_1130	471.749	-1.31705	0.306342	-1.03495	0.300693	1
sgRNA_1195	ftsL	HI_1131	175.837	-3.05141	0.590198	-3.4758	0.000509325	0.00924743
sgRNA_1196	ftsI	HI_1132	95.2708	-1.42409	0.187193	-2.26551	0.0234815	0.303172
sgRNA_1197	murE	HI_1133	113.294	-0.341769	0.373464	0	1	1
sgRNA_1200	murD	HI_1136	155.028	0.376706	0.148704	0	1	1
sgRNA_1201	ftsW	HI_1137	193.573	2.42329	0.251743	5.65376	1.56972e-08	4.71729e-07
sgRNA_1202	murG	HI_1138	86.8545	3.08075	1.02048	2.039	0.0414504	0.498262
sgRNA_1203	murC	HI_1139	118.052	1.14156	0.572855	0.247119	0.804816	1
sgRNA_1204	ddlB	HI_1140	161.303	2.29273	0.806145	1.6036	0.108803	1
sgRNA_1205	ftsQ	HI_1141	228.536	-0.291967	0.141955	0	1	1
sgRNA_1206	ftsA	HI_1142	197.729	0.653936	0.164063	0	1	1
sgRNA_1207	L_01241	HI_1143	3.3293	-1.40179	1.58557	-0.253407	0.799954	1
sgRNA_1209	pheA	HI_1145	377.076	0.0514533	0.0931103	0	1	1
sgRNA_1214	L_01248	HI_1150	206.958	-1.183	0.917884	-0.199369	0.841974	1
sgRNA_1215	L_01249	HI_1151	181.065	-0.758266	0.605743	0	1	1
sgRNA_1219	nrdG	HI_1155	968.455	-0.146502	0.0650594	0	1	1
sgRNA_1220	cydC	HI_1156	295.964	0.420511	0.262294	0	1	1
sgRNA_1221	cydD	HI_1157	279.642	-0.0475963	0.11014	0	1	1
sgRNA_1222	trxB	HI_1158	0
sgRNA_1223	L_01257	NA	0
sgRNA_1224	hemH	HI_1160	20.9651	-0.125257	0.36461	0	1	1
sgRNA_1228	L_01262	HI_1165	141.517	0.408732	0.139396	0	1	1
sgRNA_1229	L_01263	HI_1166	171.797	0.0767327	0.13033	0	1	1
sgRNA_1232	L_01266	HI_1169	794.824	1.1362	0.0804209	1.69362	0.090337	1
sgRNA_1233	L_01267	HI_1170	858.873	0.102088	0.0648773	0	1	1
sgRNA_1235	metX_1	HI_1172	103.114	-2.95786	0.827323	-2.3665	0.017957	0.238924
sgRNA_1236	sprT	HI_1173	102.758	0.104524	0.154306	0	1	1
sgRNA_1240	artQ	HI_1178	167.838	-1.55108	0.421577	-1.3072	0.191145	1
sgRNA_1245	dppF	HI_1184	53.1585	2.59058	0.295843	5.37641	7.59854e-08	2.10226e-06
sgRNA_1246	dppD	HI_1185	335.084	3.01438	0.129602	15.5427	1.78186e-54	1.82693e-52
sgRNA_1247	dppC	HI_1186	264.951	2.81697	0.156918	11.5791	5.2589e-31	3.52548e-29
sgRNA_1248	dppB	HI_1187	247.667	2.38811	0.146488	9.47599	2.64245e-21	1.12336e-19
sgRNA_1250	L_01284	HI_1189	501.72	-0.0480444	0.0794465	0	1	1
sgRNA_1251	L_01285	HI_1190	173.575	-0.368013	0.128621	0	1	1
sgRNA_1252	queC	HI_1191	276.884	0.455082	0.0973963	0	1	1
sgRNA_1253	ilvE	HI_1193	108.205	-5.955	0.429774	-11.5293	9.39007e-31	6.06181e-29
sgRNA_1254	L_01289	HI_1194	574.367	0.213984	0.0807684	0	1	1
sgRNA_1255	L_01290	HI_1195	130.938	-0.0981225	0.155942	0	1	1
sgRNA_1257	sucD	HI_1197	116.169	0.238171	0.143864	0	1	1
sgRNA_1258	L_01293	HI_1198	79.4084	0.8562	0.225246	0	1	1
sgRNA_1259	rluB	HI_1199	244.776	0.781174	0.135184	0	1	1
sgRNA_1260	cysB	HI_1200	302.955	1.11225	0.121264	0.925646	0.35463	1
sgRNA_1261	L_01296	HI_1201	56.8747	-0.360822	0.222886	0	1	1
sgRNA_1263	pta	HI_1203	269.438	-0.749127	0.161715	0	1	1
sgRNA_1267	purF	HI_1207	390.406	0.0120695	0.0983838	0	1	1
sgRNA_1270	mdh	HI_1210	230.03	0.175304	0.106135	0	1	1
sgRNA_1273	dsbC	HI_1213	639.024	0.321849	0.0821704	0	1	1
sgRNA_1278	L_01313	HI_1218	248.157	0.556606	0.123298	0	1	1
sgRNA_1279	cmk_1	HI_1646	56.7609	0.949217	0.498633	0	1	1
sgRNA_1282	sapZ	HI_1643	875.601	-0.204969	0.0798899	0	1	1
sgRNA_1283	L_01318	HI_1642	401.491	0.0650035	0.0880094	0	1	1
sgRNA_1284	sapD	HI_1641	534.059	0.0463452	0.0788037	0	1	1
sgRNA_1285	sapC	HI_1640	23.9815	0.330521	0.398961	0	1	1
sgRNA_1286	sapB	HI_1639	782.178	0.191015	0.0685514	0	1	1
sgRNA_1287	L_01322	HI_1638	145.374	-0.187188	0.140489	0	1	1
sgRNA_1289	ppc	HI_1636	368.262	-0.250262	0.0982067	0	1	1
sgRNA_1290	purR	HI_1635	400.988	-0.405678	0.0907996	0	1	1
sgRNA_1291	L_01326	HI_1634	413.701	0.29027	0.0884023	0	1	1
sgRNA_1292	L_01327	HI_1633	403.742	-5.16574	0.15899	-26.2013	2.57009e-151	2.23983e-148
sgRNA_1294	L_01330	NA	31.6575	-0.835789	1.45821	0	1	1
sgRNA_1295	L_01331	NA	66.7479	-1.22629	1.03109	-0.219466	0.826287	1
sgRNA_1302	L_01339	HI_1623	376.87	-0.123144	0.112417	0	1	1
sgRNA_1303	L_01340	HI_1624	376.434	0.965367	0.0955832	0	1	1
sgRNA_1305	cbiM	HI_1621	508.656	0.198506	0.0749955	0	1	1
sgRNA_1308	aspC	HI_1617	52.3628	-0.991371	0.22654	0	1	1
sgRNA_1309	purK	HI_1616	302.314	-1.53304	0.15004	-3.55266	0.000381357	0.00722506
sgRNA_1313	pepN	HI_1614	173.843	-0.329459	0.149085	0	1	1
sgRNA_1314	ribE	HI_1613	392.008	0.44757	0.220244	0	1	1
sgRNA_1315	norM	HI_1612	387.201	1.05051	0.0938884	0.537985	0.590587	1
sgRNA_1317	L_01354	HI_1610	45.7626	-2.31464	0.592998	-2.21694	0.0266271	0.338766
sgRNA_1318	L_01355	HI_1609	66.6831	0.860834	1.32599	0	1	1
sgRNA_1320	lolB	HI_1607	92.7089	-0.0608831	0.30273	0	1	1
sgRNA_1321	cca	HI_1606	145.091	-0.349379	0.179866	0	1	1
sgRNA_1322	L_01359	HI_1605	311.266	-0.624098	0.124241	0	1	1
sgRNA_1325	L_01362	HI_1602	603.824	-0.0399065	0.0783465	0	1	1
sgRNA_1327	L_01364	HI_1600	887.278	0.0152408	0.0654635	0	1	1
sgRNA_1328	L_01365	HI_1599,HI_1600	390.293	0.145952	0.0945466	0	1	1
sgRNA_1333	L_01371	HI_1598	285.462	0.0418271	0.0971686	0	1	1
sgRNA_1337	lolA_2	HI_1591	438.09	-2.40416	0.136657	-10.2751	9.12609e-25	4.75783e-23
sgRNA_1341	aroA	HI_1589	95.3573	-0.727704	0.310831	0	1	1
sgRNA_1342	purU	HI_1588	143.129	-1.61443	0.15289	-4.01874	5.85101e-05	0.0012437
sgRNA_1343	L_01381	HI_1587	313.535	-0.233144	0.10546	0	1	1
sgRNA_1344	L_01382	HI_1586	161.312	-1.23895	0.192979	-1.2382	0.215641	1
sgRNA_1345	L_01383	HI_1585	171.085	-5.99008	0.350703	-14.2288	6.07186e-46	4.81057e-44
sgRNA_1348	L_01386	HI_1582	484.059	0.0890488	0.0767345	0	1	1
sgRNA_1354	dnaB	HI_1574	546.26	1.09419	0.71398	0.131917	0.89505	1
sgRNA_1355	pykA	HI_1573	86.2678	-3.78387	0.593584	-4.68992	2.73308e-06	6.35168e-05
sgRNA_1356	L_01394	NA	24.5017	-0.554575	0.338481	0	1	1
sgRNA_1427	L_01466	HI_1572	358.045	0.206338	0.0946953	0	1	1
sgRNA_1429	gpA	NA	370.792	0.199592	0.0878252	0	1	1
sgRNA_1430	L_01469	NA	335.599	0.0403966	0.0929978	0	1	1
sgRNA_1431	L_01470	HI_1563	195.411	-0.383704	0.18598	0	1	1
sgRNA_1438	prfA	HI_1561	242.685	-1.07518	0.190539	-0.39459	0.693145	1
sgRNA_1440	hemK	HI_1559	104.716	-0.332626	0.170286	0	1	1
sgRNA_1441	L_01481	HI_1558	92.7693	-0.491922	0.191461	0	1	1
sgRNA_1442	kdsA	HI_1557	190.699	-1.79587	0.129101	-6.1647	7.0616e-10	2.32233e-08
sgRNA_1443	L_01483	HI_1556	355.005	-0.0811968	0.184491	0	1	1
sgRNA_1444	lolC	HI_1555	478.25	0.0362273	0.0999999	0	1	1
sgRNA_1445	bioA	HI_1554	306.907	-0.153977	0.0994792	0	1	1
sgRNA_1446	L_01486	HI_1553	180.76	-0.26267	0.123389	0	1	1
sgRNA_1449	bioD-B	HI_1550	213.442	-0.131988	0.121492	0	1	1
sgRNA_1451	lolE	HI_1548	369.936	0.166134	0.10307	0	1	1
sgRNA_1452	aroG	HI_1547	472.569	0.170023	0.081605	0	1	1
sgRNA_1453	impA	HI_1546	354.971	0.0714231	0.0909349	0	1	1
sgRNA_1454	L_01494	HI_1545	795.546	-0.0589152	0.0629646	0	1	1
sgRNA_1456	L_01496	HI_1543	268.712	-0.071273	0.0998992	0	1	1
sgRNA_1458	L_01498	HI_1541	235.296	-0.132667	0.115846	0	1	1
sgRNA_1461	licB	HI_1538	482.502	0.012908	0.0864158	0	1	1
sgRNA_1464	L_01504	HI_1533	75.1817	-6.31975	0.983682	-5.40799	6.37342e-08	1.79175e-06
sgRNA_1468	parC	HI_1529	443.193	1.76536	0.199533	3.83574	0.000125187	0.00250805
sgRNA_1469	parE	HI_1528	255.778	1.73005	0.586969	1.24376	0.213586	1
sgRNA_1470	L_01510	HI_1527	439.393	1.90275	0.358429	2.51864	0.0117808	0.157954
sgRNA_1471	rfaE	HI_1526	369.279	0.299531	0.0892638	0	1	1
sgRNA_1476	asnS	HI_1302	336.218	-0.0799161	0.346143	0	1	1
sgRNA_1478	nusB	HI_1304	630.645	0.27913	0.169669	0	1	1
sgRNA_1479	L_01519	HI_1305	375.707	-0.234448	0.0893504	0	1	1
sgRNA_1481	L_01521	HI_1307	391.372	-0.0909868	0.0857172	0	1	1
sgRNA_1483	L_01523	HI_1309	658.253	-0.147192	0.0778234	0	1	1
sgRNA_1485	L_01525	HI_1311	180.728	-1.51199	0.616259	-0.830802	0.406085	1
sgRNA_1486	pheT	HI_1312	19.9703	-0.217326	1.46452	0	1	1
sgRNA_1487	himA	HI_1313	151.781	-0.510661	0.141054	0	1	1
sgRNA_1488	L_01528	HI_1314	64.9734	0.0515316	0.212284	0	1	1
sgRNA_1501	infC	HI_1318	89.0546	2.26424	1.03036	1.22699	0.219827	1
sgRNA_1502	rpmI	HI_1319	31.6667	-0.957725	1.4572	0	1	1
sgRNA_1503	L_01543	HI_1320	136.501	-1.39088	0.611391	-0.639332	0.522607	1
sgRNA_1507	L_01547	HI_1324	360.903	-0.249773	0.0912024	0	1	1
sgRNA_1509	L_01549	HI_1326	163.592	-0.0409457	0.142502	0	1	1
sgRNA_1512	L_01552	HI_1328.1,HI_1329	876.9	0.0691803	0.0653478	0	1	1
sgRNA_1514	greA	HI_1331	36.1471	-0.453443	0.25846	0	1	1
sgRNA_1515	rrmJ	HI_1333	710.391	-0.108793	0.0758915	0	1	1
sgRNA_1517	L_01557	HI_1335	156.234	0.146657	0.445527	0	1	1
sgRNA_1522	L_01562	HI_1462	212.055	0.0668248	0.107363	0	1	1
sgRNA_1524	L_01564	NA	249.808	0.154036	0.0997653	0	1	1
sgRNA_1527	L_01567	HI_1454	517.129	-0.136393	0.0758416	0	1	1
sgRNA_1528	L_01568	HI_1453	273.776	0.1683	0.111706	0	1	1
sgRNA_1529	L_01569	HI_1450	121.947	-0.0859383	0.144143	0	1	1
sgRNA_1531	moeA	HI_1448	775.314	0.238915	0.0687662	0	1	1
sgRNA_1532	folE	HI_1447	72.1745	-4.40952	0.324392	-10.5105	7.73014e-26	4.21051e-24
sgRNA_1536	rplM	HI_1443	39.5688	-3.71559	1.06046	-2.56077	0.0104441	0.144301
sgRNA_1537	rpsI	HI_1442	11.4491	-1.32107	1.48141	-0.216731	0.828418	1
sgRNA_1539	sspB	HI_1440	405.417	0.0164634	0.0878429	0	1	1
sgRNA_1542	xseB	HI_1437	48.5846	-0.170809	0.474235	0	1	1
sgRNA_1544	L_01584	HI_1436	494.373	-0.0299401	0.0848989	0	1	1
sgRNA_1546	cspD	HI_1434.1	394.382	-0.0515674	0.0869783	0	1	1
sgRNA_1547	L_01588	HI_1434	758.143	-0.197655	0.0712439	0	1	1
sgRNA_1548	usg	HI_1433	40.6619	0.293586	0.282054	0	1	1
sgRNA_1549	L_01590	HI_1432	109.369	-0.0577801	0.153419	0	1	1
sgRNA_1550	L_01591	HI_1431	637.801	-0.14558	0.0730356	0	1	1
sgRNA_1552	purM	HI_1429	487.939	-0.052051	0.0763081	0	1	1
sgRNA_1553	purN	HI_1428	96.6886	0.201091	0.165768	0	1	1
sgRNA_1555	uspE	HI_1426	224.075	0.0117117	0.117193	0	1	1
sgRNA_1556	fnr	HI_1425	462.765	0.374695	0.0827845	0	1	1
sgRNA_1557	L_01599	NA	67.9047	0.396232	0.213779	0	1	1
sgRNA_1559	L_01601	HI_1423	367.534	0.0569433	0.0979409	0	1	1
sgRNA_1560	L_01602	HI_1422	74.3194	-0.00323192	0.195335	0	1	1
sgRNA_1582	L_01624	NA	307.945	0.129832	0.101739	0	1	1
sgRNA_1583	L_01625	HI_1416	342.322	-0.0701353	0.10087	0	1	1
sgRNA_1584	L_01626	HI_1415,HI_1416	143.116	-0.0269995	0.156139	0	1	1
sgRNA_1585	L_01627	HI_1414	27.2149	0.138705	0.301393	0	1	1
sgRNA_1587	L_01629	HI_1411	253.972	0.154677	0.107121	0	1	1
sgRNA_1589	L_01631	HI_1409	48.0909	0.0134989	0.235497	0	1	1
sgRNA_1592	pyrD	HI_1401	326.844	-0.0314521	0.0947513	0	1	1
sgRNA_1593	trpH	HI_1400	306.547	-0.189355	0.0970025	0	1	1
sgRNA_1594	L_01636	HI_1399	800.331	0.00339916	0.0765928	0	1	1
sgRNA_1598	holC	HI_1397	141.913	-0.343281	0.623855	0	1	1
sgRNA_1599	L_01642	HI_1395	80.7542	1.15963	0.812871	0.196383	0.844311	1
sgRNA_1600	L_01643	HI_1394	75.6014	-2.36843	1.00859	-1.35677	0.174853	1
sgRNA_1602	L_01645	HI_1391	38.6382	-2.22402	1.21459	-1.00776	0.313568	1
sgRNA_1605	trpC	HI_1389.1	482.617	-0.6272	0.0871823	0	1	1
sgRNA_1608	trpG	HI_1388	204.145	-0.0203228	0.11185	0	1	1
sgRNA_1609	trpE	HI_1387	267.143	-0.184558	0.107335	0	1	1
sgRNA_1611	ftnB	HI_1385	228.202	-0.191444	0.110921	0	1	1
sgRNA_1612	ftnA	HI_1384	166.965	0.0473457	0.135649	0	1	1
sgRNA_1614	pstC	HI_1382	85.7592	-0.0175073	0.172339	0	1	1
sgRNA_1615	pstA	HI_1381	436.633	-0.0892907	0.0906157	0	1	1
sgRNA_1616	pstB	HI_1380	264.462	0.0737784	0.107745	0	1	1
sgRNA_1617	phoB	HI_1379	183.363	0.39744	0.128127	0	1	1
sgRNA_1618	phoR	HI_1378	573.374	-0.0978796	0.147246	0	1	1
sgRNA_1619	sbcB	HI_1377	195.405	0.0255904	0.122365	0	1	1
sgRNA_1620	L_01663	HI_1376	98.4491	0.144731	0.191098	0	1	1
sgRNA_1621	L_01664	HI_1375	487.368	-0.0545083	0.0900974	0	1	1
sgRNA_1626	L_01669	HI_1372	236.49	0.779873	0.139484	0	1	1
sgRNA_1633	L_01676	HI_1367	139.939	-2.39035	0.50335	-2.7622	0.00574135	0.0841662
sgRNA_1634	acpD	HI_1366	554.872	-0.0660902	0.0725995	0	1	1
sgRNA_1635	topA	HI_1365	37.4944	-0.390496	1.29832	0	1	1
sgRNA_1637	pntB	HI_1363	49.0168	0.0294577	0.230085	0	1	1
sgRNA_1638	L_01681	HI_1362	272.615	-0.135457	0.10466	0	1	1
sgRNA_1639	glgP	HI_1361	877.517	-0.0523799	0.061226	0	1	1
sgRNA_1640	glgA	HI_1360	111.108	-0.0616228	0.158556	0	1	1
sgRNA_1641	glgC	HI_1359	72.2034	-0.36929	0.200988	0	1	1
sgRNA_1642	L_01685	HI_1358	337.549	0.0345584	0.100702	0	1	1
sgRNA_1644	malQ	HI_1356	488.097	-0.184718	0.0834528	0	1	1
sgRNA_1646	L_01689	HI_1354	154.239	1.31989	1.06828	0.299445	0.7646	1
sgRNA_1647	cafA	HI_1353	272.552	0.521118	0.107865	0	1	1
sgRNA_1648	putP	HI_1352	162.339	-0.0227607	0.148765	0	1	1
sgRNA_1649	L_01692	HI_1351	289.866	-0.129208	0.0936427	0	1	1
sgRNA_1650	cdd	HI_1350	497.689	0.0134026	0.081976	0	1	1
sgRNA_1651	L_01694	HI_1349	316.522	0.10504	0.0967004	0	1	1
sgRNA_1652	pepT	HI_1348	28.6798	0.119269	0.294358	0	1	1
sgRNA_1654	L_01697	HI_1346	214.541	0.795299	0.118869	0	1	1
sgRNA_1655	L_01698	HI_1345	302.159	1.09126	0.127961	0.713174	0.475738	1
sgRNA_1656	potD1_2	HI_1344	199.461	-0.822202	0.121288	0	1	1
sgRNA_1657	uupA	HI_1300	455.86	-0.000427513	0.0994717	0	1	1
sgRNA_1658	L_01701	HI_1299	449.433	-0.0378156	0.0868735	0	1	1
sgRNA_1659	L_01702	HI_1298	583.313	-0.183619	0.0725532	0	1	1
sgRNA_1660	L_01703	HI_1297	939.299	-0.0220282	0.0596937	0	1	1
sgRNA_1661	L_01704	HI_1296	486.708	-1.91753	0.0927599	-9.89148	4.53289e-23	2.13536e-21
sgRNA_1663	L_01706	HI_1293	45.2901	-0.0920247	0.239582	0	1	1
sgRNA_1667	truB	HI_1289	306.415	-0.123215	0.0985656	0	1	1
sgRNA_1668	rbfA	HI_1288	195.797	-0.798707	0.12265	0	1	1
sgRNA_1672	L_01715	HI_1285	489.427	-0.0796881	0.0792923	0	1	1
sgRNA_1673	infB	HI_1284	105.795	-2.01469	1.05987	-0.95737	0.338381	1
sgRNA_1676	L_01719	NA	84.0354	0.475215	0.541322	0	1	1
sgRNA_1677	ssrA	NA	201.732	-0.059989	0.126586	0	1	1
sgRNA_1714	L_01757	HI_1279	129.613	-0.170301	0.14263	0	1	1
sgRNA_1715	L_01758	HI_1278	465.873	-0.0157619	0.0880539	0	1	1
sgRNA_1716	mrp	HI_1277	419.823	1.05978	0.0892667	0.669733	0.503028	1
sgRNA_1717	L_01760	HI_1276	108.31	1.56564	1.06991	0.528678	0.597029	1
sgRNA_1719	L_01762	HI_1274	492.903	0.296069	0.0839951	0	1	1
sgRNA_1723	L_01766	HI_1264	418.123	0.908096	0.317319	0	1	1
sgRNA_1724	metX_2	HI_1263	762.417	-0.163922	0.0775682	0	1	1
sgRNA_1725	sanA	HI_1262	260.53	0.0653657	0.111043	0	1	1
sgRNA_1726	folC	HI_1261	37.9243	0.125941	0.280334	0	1	1
sgRNA_1727	accD	HI_1260	474.044	-0.312529	0.548107	0	1	1
sgRNA_1729	mfd	HI_1258	227.061	-0.239841	0.113225	0	1	1
sgRNA_1730	L_01773	HI_1257	13.0318	0.0980782	0.453094	0	1	1
sgRNA_1732	L_01775	HI_1253	0.995717	-1.34289	2.03995	-0.168087	0.866515	1
sgRNA_1733	L_01776	HI_1252	398.505	0.167815	0.0856944	0	1	1
sgRNA_1734	L_01777	HI_1251	399.006	-0.107683	0.086161	0	1	1
sgRNA_1735	L_01778	HI_1250	386.593	-0.0854098	0.212789	0	1	1
sgRNA_1736	L_01779	HI_1249	619.37	-0.0751765	0.0857134	0	1	1
sgRNA_1743	bcr	HI_1242	1026.11	-0.0687914	0.0661417	0	1	1
sgRNA_1744	proA_1	HI_1241	847.078	-0.0159767	0.0658279	0	1	1
sgRNA_1745	L_01789	HI_1240	219.707	-0.124188	0.116802	0	1	1
sgRNA_1747	L_01791	HI_1238	125.118	-1.89571	0.388724	-2.30423	0.0212098	0.280066
sgRNA_1748	dnaK	HI_1237	579.394	-1.85074	0.0882947	-9.63529	5.67308e-22	2.60215e-20
sgRNA_1750	mgsA	HI_1234	782.465	-0.0172443	0.0697522	0	1	1
sgRNA_1751	aceE	HI_1233	101.891	-1.78583	0.441256	-1.78088	0.0749317	0.85925
sgRNA_1753	L_01797	HI_1231	36.2964	-1.70082	0.541145	-1.29507	0.195297	1
sgRNA_1755	dnaX	HI_1229	184.78	-4.39057	1.01428	-3.34284	0.000829257	0.014454
sgRNA_1760	L_01804	HI_1224	911.679	-0.302206	0.0690258	0	1	1
sgRNA_1761	L_01805	HI_1223	57.7354	-2.14622	1.21224	-0.945544	0.344381	1
sgRNA_1762	L_01806	HI_1222	367.5	-3.33803	0.149828	-15.6048	6.7527e-55	7.35622e-53
sgRNA_1764	rpsA	HI_1220	42.781	-0.93618	1.45412	0	1	1
sgRNA_1766	L_01810	HI_1647	468.738	-0.102787	0.0822047	0	1	1
sgRNA_1767	pdxT	HI_1648	449.8	-0.0231665	0.0904275	0	1	1
sgRNA_1769	nlpC	HI_1652	503.855	-0.0238232	0.0820096	0	1	1
sgRNA_1771	L_01815	HI_1654	275.655	0.0107574	0.10604	0	1	1
sgRNA_1773	L_01817	HI_1656	186.15	0.11915	0.124996	0	1	1
sgRNA_1775	L_01819	HI_1658	183.834	0.201235	0.117584	0	1	1
sgRNA_1776	nrdA	HI_1659	320.687	-1.08285	0.836204	-0.099079	0.921076	1
sgRNA_1777	nrdB	HI_1660	237.479	0.015776	0.127701	0	1	1
sgRNA_1778	sucB	HI_1661	132.682	-0.880399	0.139995	0	1	1
sgRNA_1779	sucA	HI_1662	2.53628	-1.43497	1.0194	-0.426691	0.669605	1
sgRNA_1781	L_01825	HI_1664	1136.52	0.585882	0.0740528	0	1	1
sgRNA_1782	L_01826	HI_1666	446.26	-0.0541993	0.0851847	0	1	1
sgRNA_1783	L_01827	HI_1667	316.135	0.0120336	0.0967984	0	1	1
sgRNA_1784	prc	HI_1668	245.981	-0.216116	0.115496	0	1	1
sgRNA_1785	proQ	HI_1670	221.513	-0.412691	0.121057	0	1	1
sgRNA_1786	L_01830	NA	226.855	0.61908	0.144278	0	1	1
sgRNA_1788	L_01832	HI_1672	35.8057	-0.198474	0.272802	0	1	1
sgRNA_1789	moaE	HI_1673	859.721	-0.0836096	0.0633092	0	1	1
sgRNA_1790	moaD	HI_1674	174.682	0.229201	0.134126	0	1	1
sgRNA_1793	L_01837	HI_1677	448.037	-0.157115	0.0785895	0	1	1
sgRNA_1799	L_01844	HI_1680	438.33	0.24259	0.0927565	0	1	1
sgRNA_1800	L_01845	HI_1681	99.3204	-0.104119	0.168391	0	1	1
sgRNA_1801	sohB	HI_1682	506.455	-0.125601	0.0829485	0	1	1
sgRNA_1802	L_01847	HI_1683	216.415	1.11906	0.453936	0.262277	0.793108	1
sgRNA_1804	L_01849	HI_1685	69.2863	2.42083	0.258973	5.48641	4.10183e-08	1.21178e-06
sgRNA_1806	rnfG	HI_1687	548.403	2.21329	0.128011	9.47807	2.59021e-21	1.12336e-19
sgRNA_1809	L_01854	HI_1690	247.414	-0.0625451	0.103221	0	1	1
sgRNA_1810	modC	HI_1691	372.853	-0.0471572	0.092539	0	1	1
sgRNA_1815	lsgE	HI_1696	796.435	-0.147813	0.0724024	0	1	1
sgRNA_1819	L_01864	HI_1700	513.675	0.239292	0.0893595	0	1	1
sgRNA_1822	L_01867	HI_1702	302.763	-0.411627	0.101055	0	1	1
sgRNA_1823	L_01868	HI_1703,HI_1704	272.474	-0.985602	0.305964	0	1	1
sgRNA_1824	L_01869	HI_1704	265.387	-0.843178	0.658953	0	1	1
sgRNA_1825	pepA	HI_1705	574.527	0.359111	0.0742491	0	1	1
sgRNA_1826	L_01871	HI_1706	342.954	0.0990317	0.0920865	0	1	1
sgRNA_1827	qseC	HI_1707	692.234	-0.158068	0.0701241	0	1	1
sgRNA_1838	wecA	HI_1716	123.564	0.205833	0.158374	0	1	1
sgRNA_1840	map	HI_1722	292.434	0.0774801	0.101874	0	1	1
sgRNA_1841	L_01887	HI_1723	148.204	2.68816	0.322456	5.2353	1.64715e-07	4.48592e-06
sgRNA_1842	L_01888	HI_1723,HI_1724	90.5517	1.73009	0.233954	3.12063	0.00180463	0.0299569
sgRNA_1844	purC	HI_1726	417.307	0.121167	0.301641	0	1	1
sgRNA_1846	L_01892	HI_1728	551.95	-0.0909447	0.0909007	0	1	1
sgRNA_1849	L_01895	HI_1731	469.41	0.0260355	0.0918167	0	1	1
sgRNA_1850	rnb	HI_1733	523.462	0.0657345	0.0764117	0	1	1
sgRNA_1855	L_01901	HI_1738	707.651	0.155826	0.0800779	0	1	1
sgRNA_1856	metR	HI_1739	409.421	-0.13787	0.0903513	0	1	1
sgRNA_1858	murI	HI_1739.2	240.87	1.83766	0.272744	3.07124	0.0021317	0.0350524
sgRNA_1859	recG	HI_1740	469.338	-0.284112	0.0910061	0	1	1
sgRNA_1860	spoT	NA	145.766	1.11416	0.362873	0.314598	0.753067	1
sgRNA_1861	rpoZ	HI_1742	373.204	-0.0833518	0.123982	0	1	1
sgRNA_1862	gmk	HI_1743	62.8223	-0.12037	0.819908	0	1	1
sgRNA_1866	L_00010	HI_0984	85.3314	-0.102248	0.183717	0	1	1
sgRNA_1867	L_00014	HI_0980	181.879	0.0367322	0.128733	0	1	1
sgRNA_1869	L_00016	HI_0978	483.688	-0.891665	0.13931	0	1	1
sgRNA_1874	L_00027	HI_0964	506.498	1.18874	0.203092	0.929331	0.352717	1
sgRNA_1875	ribF	HI_0963	164.987	0.0741866	0.158162	0	1	1
sgRNA_1876	nagZ	HI_0959	646.273	-0.27141	0.0701522	0	1	1
sgRNA_1878	slmA	HI_0955	240.158	0.100737	0.106205	0	1	1
sgRNA_1884	L_00091	HI_0902	197.046	-1.17055	0.120977	-1.40977	0.158608	1
sgRNA_1886	folA	HI_0899	42.2759	-0.42677	0.259145	0	1	1
sgRNA_1887	emrA	HI_0898	487.501	0.291141	0.0738012	0	1	1
sgRNA_1890	L_00107	HI_0887	142.683	-0.158503	0.145047	0	1	1
sgRNA_1891	L_00108	HI_0886	136.047	0.234429	0.151614	0	1	1
sgRNA_1893	ispB	HI_0881	226.165	0.202653	0.134159	0	1	1
sgRNA_1905	L_00221	HI_0767	160.814	-0.144628	0.13109	0	1	1
sgRNA_1907	L_00232	HI_0758	37.7594	-0.335913	1.23105	0	1	1
sgRNA_1909	recQ	HI_0728	212.702	-0.313266	0.11185	0	1	1
sgRNA_1912	glpG	HI_0618	252.937	0.795637	0.123107	0	1	1
sgRNA_1913	rluA	HI_0617	586.459	-0.0417322	0.072049	0	1	1
sgRNA_1917	yafQ	HI_0711	541.901	0.355496	0.0803361	0	1	1
sgRNA_1922	glpC	HI_0683	161.006	0.438006	0.16848	0	1	1
sgRNA_1923	L_00364	NA,NA	417.073	0.136954	0.0920097	0	1	1
sgRNA_1924	hgpB	HI_0661	407.031	0.00197646	0.0886539	0	1	1
sgRNA_1925	L_00367	HI_0658	573.934	0.114357	0.0753945	0	1	1
sgRNA_1926	L_00376	HI_0650	378.676	1.11283	0.113988	0.989871	0.322237	1
sgRNA_1944	L_00442	HI_0575	31.3534	-0.188657	0.51136	0	1	1
sgRNA_1945	fkbY	HI_0574	268.317	0.710855	0.197143	0	1	1
sgRNA_1946	gph	HI_0565	431.421	-0.271101	0.0783929	0	1	1
sgRNA_1948	devB	HI_0557	6.63571	-0.210442	0.696551	0	1	1
sgRNA_1949	L_00463	HI_0552	1037.19	0.0558077	0.0669535	0	1	1
sgRNA_1950	apaH	HI_0551	656.804	-0.599546	0.0822449	0	1	1
sgRNA_1953	rplI	HI_0544	0
sgRNA_1959	rne	HI_0413	568.815	-0.926618	0.0754725	0	1	1
sgRNA_1961	znuC	HI_0408	357.241	2.24345	0.122707	10.1335	3.92395e-24	1.95413e-22
sgRNA_1969	pth	HI_0394	256.979	0.672157	0.135589	0	1	1
sgRNA_1970	L_00616	HI_0393	323.513	0.163093	0.09325	0	1	1
sgRNA_1973	L_00620	HI_0389	287.399	0.552175	0.0987789	0	1	1
sgRNA_2034	L_00718	HI_0365	686.09	-0.177509	0.0704118	0	1	1
sgRNA_2040	L_00791	HI_0290	292.241	-0.037028	0.0998973	0	1	1
sgRNA_2041	mtr	HI_0287	395.907	-0.600798	0.0952764	0	1	1
sgRNA_2043	narQ	HI_0267	380.817	0.367964	0.0987304	0	1	1
sgRNA_2046	opsX	HI_0261	581.078	0.801603	0.0886739	0	1	1
sgRNA_2049	hap	HI_0247	598.053	0.0894382	0.0681901	0	1	1
sgRNA_2052	L_00843	HI_0241	197.331	-0.118484	1.22056	0	1	1
sgRNA_2055	hsdM2	HI_0215	456.498	-0.00685419	0.0836997	0	1	1
sgRNA_2064	L_00941	HI_0148	245.839	-0.282215	0.111894	0	1	1
sgRNA_2068	L_00949	HI_0140	367.841	0.161755	0.0828448	0	1	1
sgRNA_2074	L_00981	HI_r01,HI_r04,HI_r16,HI_r15,HI_r12,NA,HI_r09	115.507	-1.71145	1.41833	-0.50161	0.615942	1
sgRNA_2076	msbA	HI_0060	0
sgRNA_2077	lpxK	HI_0059	115.938	1.35887	0.653207	0.549402	0.58273	1
sgRNA_2079	L_01043	HI_0056	133.226	-0.306336	0.150613	0	1	1
sgRNA_2081	rnc	HI_0014	82.8894	-0.302194	0.655717	0	1	1
sgRNA_2090	nth	HI_1689	373.741	-0.000364536	0.0872728	0	1	1
sgRNA_2096	moaA	HI_1676	236.541	-0.0914007	0.104654	0	1	1
sgRNA_2098	L_01182	HI_1671	756.512	-0.075907	0.069014	0	1	1
sgRNA_2099	L_01189	HI_1663	86.5473	-0.0964521	0.203573	0	1	1
sgRNA_2101	L_01197	HI_1655	270.427	-0.0520209	0.105828	0	1	1
sgRNA_2102	tldD	HI_1653	329.799	-0.0448931	0.101477	0	1	1
sgRNA_2105	mao2	HI_1245	246.799	-0.405821	0.112872	0	1	1
sgRNA_2106	L_01230	HI_1246	201.493	0.166897	0.12056	0	1	1
sgRNA_2107	L_01231	HI_1247	913.065	0.254356	0.0589953	0	1	1
sgRNA_2125	L_01342	HI_1369	170.567	-0.211434	0.335788	0	1	1
sgRNA_2140	L_01413	NA	365.766	0.445218	0.0887667	0	1	1
sgRNA_2143	bioD-A	HI_1445	389.655	-0.0781169	0.0931859	0	1	1
sgRNA_2150	L_01453	HI_1459	148.8	0.115899	0.141136	0	1	1
sgRNA_2152	L_01457	HI_1462.2,HI_1338	440.182	0.0309725	0.083251	0	1	1
sgRNA_2156	dacB	HI_1330	308.932	0.236687	0.0996825	0	1	1
sgRNA_2157	rpS15-B	HI_1328	97.2756	-1.2317	0.44171	-0.524559	0.59989	1
sgRNA_2158	fabA	HI_1325	181.283	-7.25524	0.425338	-14.7065	5.85568e-49	5.10323e-47
sgRNA_2161	gltS	HI_1530	45.8544	0.212282	0.263594	0	1	1
sgRNA_2162	rimK	HI_1531	257.805	-0.168855	0.10716	0	1	1
sgRNA_2171	alr	HI_1575	75.1416	-0.869994	0.247634	0	1	1
sgRNA_2173	L_01555	HI_1579	423.296	0.232256	0.0843743	0	1	1
sgRNA_2175	argS	HI_1583	234.453	-0.647971	0.354938	0	1	1
sgRNA_2181	L_01616	HI_1637	189.585	0.215107	0.128576	0	1	1
sgRNA_2182	truA	HI_1644	236.076	-0.0547807	0.124602	0	1	1
sgRNA_2185	pfs	HI_1216	351.611	-0.0743088	0.103723	0	1	1
sgRNA_2189	L_01662	HI_1181	160.583	0.64124	0.144162	0	1	1
sgRNA_2190	artP	HI_1180	148.467	-2.81427	0.64829	-2.79854	0.00513341	0.0771338
sgRNA_2192	L_01678	HI_1164	290.17	-0.197032	0.112553	0	1	1
sgRNA_2194	L_01687	HI_1154	143.501	0.518855	0.131881	0	1	1
sgRNA_2195	L_01692	HI_1149	255.258	-1.15568	0.244783	-0.635987	0.524785	1
sgRNA_2197	ptsN	HI_1147	205.205	-0.56194	0.117822	0	1	1
sgRNA_2198	L_01695	HI_1146	0
sgRNA_2200	mraZ	HI_1129	29.1	-0.227323	1.45799	0	1	1
sgRNA_2201	L_01732	HI_1104	248.176	0.0279037	0.123596	0	1	1
sgRNA_2209	L_01790	HI_1042	457.628	0.0990912	0.0806828	0	1	1
sgRNA_2214	L_01795	HI_1037	634.846	0.831904	0.101745	0	1	1
sgRNA_2215	lspA	HI_1006	173.525	-0.772186	0.614247	0	1	1
sgRNA_2219	L_00001	HI_0582	48.5322	0.705399	0.233239	0	1	1
sgRNA_2222	greB	HI_0569	160.13	0.00874368	0.129825	0	1	1
sgRNA_2223	L_00024	HI_0559.1	159.117	-0.286489	0.133609	0	1	1
sgRNA_2234	L_00056	HI_0521	408.937	-0.230668	0.0880273	0	1	1
sgRNA_2235	rbsR	HI_0506	81.836	-0.245945	0.180724	0	1	1
sgRNA_2236	rbsD	HI_0501	166.956	0.297227	0.132992	0	1	1
sgRNA_2240	L_00093	HI_0479	301.79	0.187292	0.100504	0	1	1
sgRNA_2246	rpiA	HI_0464	313.336	-6.29504	0.27234	-19.4427	3.3593e-84	6.50584e-82
sgRNA_2252	L_00122	HI_0450	424.739	0.00520126	0.0816261	0	1	1
sgRNA_2255	L_00132	HI_0441	146.118	0.199818	0.141796	0	1	1
sgRNA_2256	comE	HI_0435	372.991	0.0352309	0.0847706	0	1	1
sgRNA_2261	mutH	HI_0403	989.918	0.0714974	0.0568868	0	1	1
sgRNA_2270	L_00216	HI_0358	187.797	0.0232407	0.133634	0	1	1
sgRNA_2273	galE	HI_0351	83.0244	-0.209946	0.184115	0	1	1
sgRNA_2274	relA	HI_0334	149.32	-0.29804	0.15207	0	1	1
sgRNA_2277	L_00246	HI_0326	119.135	0.247298	0.172782	0	1	1
sgRNA_2278	gloA	HI_0323	227.508	0.811245	0.11957	0	1	1
sgRNA_2282	xerD	HI_0309	805.886	0.118964	0.0733771	0	1	1
sgRNA_2283	corC	HI_0301	749.568	0.329162	0.0700492	0	1	1
sgRNA_2300	L_00337	HI_0246	180.971	0.274516	0.141396	0	1	1
sgRNA_2311	prlC	HI_0214	703.98	0.109214	0.0799522	0	1	1
sgRNA_2312	L_00378	HI_0211	382.209	0.37583	0.100797	0	1	1
sgRNA_2313	nadN	HI_0206	0
sgRNA_2314	selD	HI_0200	307.737	0.113975	0.096303	0	1	1
sgRNA_2317	L_00393	HI_0195.1	147.904	-0.743799	0.155498	0	1	1
sgRNA_2318	menE	HI_0194	63.2893	-0.0230498	0.208848	0	1	1
sgRNA_2320	L_00406	HI_0183	248.267	-0.458574	0.118634	0	1	1
sgRNA_2321	L_00407	HI_0182	512.49	-1.05103	0.0803246	-0.635308	0.525227	1
sgRNA_2322	L_00414	HI_0175	122.472	-0.0954947	0.16541	0	1	1
sgRNA_2324	L_00416	HI_0173	81.3634	0.420241	0.190342	0	1	1
sgRNA_2325	apbE	HI_0172	556.035	0.535059	0.0716589	0	1	1
sgRNA_2326	nqrA	HI_0164	53.0919	-1.66128	0.256109	-2.58203	0.009822	0.136958
sgRNA_2329	L_00441	HI_0146	685.591	1.12879	0.0780792	1.64951	0.0990431	1
sgRNA_2337	L_00459	HI_0131	266.058	0.044884	0.110173	0	1	1
sgRNA_2342	L_00476	HI_0116	255.378	0.058212	0.113273	0	1	1
sgRNA_2352	L_00501	HI_0099	23.3354	0.0463023	0.339671	0	1	1
sgRNA_2354	L_00506	HI_0094	255.076	-0.138107	0.106265	0	1	1
sgRNA_2355	L_00508	HI_0092	162.863	-0.14626	0.125688	0	1	1
sgRNA_2356	thrC	HI_0087	70.6958	-2.83719	0.382767	-4.79975	1.5886e-06	3.8999e-05
sgRNA_2415	glnE	HI_0069	854.673	0.342236	0.0813466	0	1	1
sgRNA_2416	miaA	HI_0068	328.867	0.415158	0.110126	0	1	1
sgRNA_2417	mutL	HI_0067	252.253	0.105008	0.109341	0	1	1
sgRNA_2418	L_00641	HI_0065	174.48	0.434257	0.349022	0	1	1
sgRNA_2421	L_00672	HI_0035	0
sgRNA_2422	mrdA	HI_0032	301.99	0.242488	0.112346	0	1	1
sgRNA_2423	ung	HI_0018	967.009	-0.194337	0.0658351	0	1	1
sgRNA_2428	L_00703	HI_0005	179.228	0.0232612	0.125345	0	1	1
sgRNA_2433	L_00723	HI_1737	394.373	-0.235366	0.0887424	0	1	1
sgRNA_2434	prfC	HI_1735	90.664	0.33364	0.246635	0	1	1
sgRNA_2438	mrcB	HI_1725	297.447	0.118659	0.102893	0	1	1
sgRNA_2442	orn	HI_1715	300.996	0.0436405	0.100292	0	1	1
sgRNA_2444	ptsH	HI_1713	277.079	-0.984652	0.107808	0	1	1
sgRNA_2445	ptsI	HI_1712	0
sgRNA_2446	L_00748	HI_1710	167.203	0.466313	0.152432	0	1	1
sgRNA_2448	qseB	HI_1708	424.317	0.0850513	0.0801606	0	1	1
sgRNA_2454	modA	HI_1693	284.121	1.11339	0.111385	1.018	0.308679	1
sgRNA_2458	L_00774	HI_1684	319.912	1.80219	0.264534	3.03248	0.00242557	0.0387869
sgRNA_2461	L_00783	HI_1675	234.555	-0.499291	0.117815	0	1	1
sgRNA_2467	ihfB	HI_1221	318.295	-3.1239	0.387372	-5.48285	4.18529e-08	1.21583e-06
sgRNA_2469	L_00817	HI_1225.1	685.467	0.132254	0.0897246	0	1	1
sgRNA_2470	uraA	HI_1227	226.32	-0.129281	0.116276	0	1	1
sgRNA_2472	proA_1	HI_1239	195.479	0.195721	0.120042	0	1	1
sgRNA_2474	L_00834	HI_1244	186.687	0.0321294	0.134571	0	1	1
sgRNA_2476	L_00854	HI_1265	67.4822	-0.295073	0.195827	0	1	1
sgRNA_2477	L_00856	HI_1273	505.403	0.0481935	0.0812989	0	1	1
sgRNA_2478	tehB	HI_1275	174.764	-0.030522	0.135371	0	1	1
sgRNA_2484	L_00874	HI_1290	592.879	0.000112192	0.0744272	0	1	1
sgRNA_2485	L_00876	HI_1292	85.4131	0.198971	0.170102	0	1	1
sgRNA_2499	recD	HI_1322	590.202	0.0216613	0.0796015	0	1	1
sgRNA_2500	L_00915	HI_1323	178.374	0.519185	0.130118	0	1	1
sgRNA_2501	rpS15-B	HI_1468	188.198	0.511734	0.966118	0	1	1
sgRNA_2502	folP	HI_1464,HI_1336	256.085	-2.60394	0.146837	-10.9233	8.92421e-28	5.01771e-26
sgRNA_2503	mrsA	HI_1463,HI_1337	339.54	-0.0790877	0.0927025	0	1	1
sgRNA_2504	L_00933	NA	286.715	-0.288988	0.10585	0	1	1
sgRNA_2505	L_00934	HI_1457	879.971	-0.289976	0.071953	0	1	1
sgRNA_2506	L_00935	HI_1456	920.713	-0.293283	0.0678853	0	1	1
sgRNA_2509	L_00945	HI_1444	1086.54	-0.31645	0.0578693	0	1	1
sgRNA_2510	sspA	HI_1441	134.453	0.42052	0.155805	0	1	1
sgRNA_2511	dxs	HI_1439	294.311	1.33209	0.31951	1.03938	0.29863	1
sgRNA_2523	L_01002	HI_1407	190.595	0.267668	0.118702	0	1	1
sgRNA_2531	trpD	HI_1389	483.98	0.183816	0.159422	0	1	1
sgRNA_2532	L_01016	HI_1388.1	134.459	0.0938473	0.143589	0	1	1
sgRNA_2536	L_01032	HI_1373	10.9097	1.01594	0.616033	0.0258817	0.979352	1
sgRNA_2537	L_01034	HI_1371.1	53.1359	1.1023	0.314071	0.32571	0.744644	1
sgRNA_2538	tusE	HI_1371	86.0735	0.910569	0.19428	0	1	1
sgRNA_2542	L_01051	HI_1355	497.471	-0.0178748	0.0794576	0	1	1
sgRNA_2550	mnmC	HI_1534	188.655	0.181097	0.115936	0	1	1
sgRNA_2554	L_01080	HI_1542	8.98802	0.258614	0.529276	0	1	1
sgRNA_2555	L_01082	HI_1544	232.072	0.0771497	0.122537	0	1	1
sgRNA_2557	lolD	HI_1549	144.721	-0.9953	0.344956	0	1	1
sgRNA_2559	L_01089	HI_1551	675.972	0.244688	0.0683375	0	1	1
sgRNA_2578	lolA_2	HI_1595	314.609	0.32228	0.11175	0	1	1
sgRNA_2580	L_01137	HI_1601	550.657	-0.0460691	0.0742748	0	1	1
sgRNA_2581	L_01139	HI_1603	379.322	-0.602712	0.145884	0	1	1
sgRNA_2592	L_01161	HI_1618	523.733	-0.100501	0.0767345	0	1	1
sgRNA_2595	L_01164	HI_1622	322.867	-0.0843125	0.0906784	0	1	1
sgRNA_2596	L_01167	HI_1625	283.885	-0.0809411	0.0993662	0	1	1
sgRNA_2598	L_01169	HI_1627	120.077	0.0682339	0.157996	0	1	1
sgRNA_2600	L_01171	HI_1629	285.243	-0.299134	0.235465	0	1	1
sgRNA_2601	rplY	HI_1630	176.18	-0.78288	0.69182	0	1	1
sgRNA_2605	fbp	HI_1645	304.252	0.172681	0.103749	0	1	1
sgRNA_2606	L_01195	HI_1215	362.866	0.359972	0.0934263	0	1	1
sgRNA_2607	recJ	HI_1214	29.3426	0.397766	0.31185	0	1	1
sgRNA_2609	L_01199	HI_1211	71.7892	-0.48761	1.06208	0	1	1
sgRNA_2610	argR	HI_1209	5.60424	0.406335	0.630774	0	1	1
sgRNA_2611	sulA	HI_1208	555.385	-0.00358266	0.0740134	0	1	1
sgRNA_2612	cvpA	HI_1206	188.426	-0.916313	0.125786	0	1	1
sgRNA_2613	L_01205	HI_1205	267.146	-0.526644	0.106406	0	1	1
sgRNA_2614	ackA	HI_1204	264.895	-0.866941	0.209229	0	1	1
sgRNA_2615	L_01208	HI_1202	137.556	-0.022388	0.142265	0	1	1
sgRNA_2621	artI	HI_1179	309.535	-1.4709	0.115332	-4.08304	4.44502e-05	0.000956503
sgRNA_2622	artM	HI_1177	430.857	-1.73319	0.145446	-5.04102	4.63056e-07	1.22289e-05
sgRNA_2623	trpG2	HI_1171	240.404	0.171574	0.105593	0	1	1
sgRNA_2624	serC	HI_1167	63.4094	-1.80553	0.262694	-3.06643	0.00216632	0.0352888
sgRNA_2626	L_01245	HI_1163	385.249	-0.496813	0.0869271	0	1	1
sgRNA_2633	lpxC	HI_1144	339.253	0.83369	0.119281	0	1	1
sgRNA_2639	deoC	HI_1116	61.8765	-0.405735	0.203075	0	1	1
sgRNA_2640	L_01291	HI_1115	395.419	-0.05517	0.0872001	0	1	1
sgRNA_2642	L_01295	HI_1111	694.353	0.0559028	0.0743445	0	1	1
sgRNA_2644	L_01297	HI_1109	253.995	0.44776	0.118783	0	1	1
sgRNA_2645	aspC2	HI_1108	171.329	1.14176	0.281305	0.50393	0.614311	1
sgRNA_2650	L_01315	HI_1091	717.456	0.163557	0.0702418	0	1	1
sgRNA_2658	rnhB	HI_1059	241.572	-0.13167	0.116784	0	1	1
sgRNA_2663	L_01357	HI_1048	288.786	0.0171169	0.0986151	0	1	1
sgRNA_2665	L_01363	HI_1042	259.893	0.0916688	0.11447	0	1	1
sgRNA_2667	serB	HI_1033	472.186	-1.16672	0.465931	-0.357832	0.720469	1
sgRNA_2668	thiQ	HI_1021	569.113	-0.326261	0.0860973	0	1	1
sgRNA_2671	L_01377	HI_1015	84.895	0.012278	0.200219	0	1	1
sgRNA_2672	L_01378	HI_1014	222.626	-0.00191171	0.112277	0	1	1
sgRNA_2673	L_01379	HI_1013	472.916	-0.0129162	0.0795145	0	1	1
sgRNA_2674	L_01380	HI_1012	364.224	-0.210737	0.0916428	0	1	1
sgRNA_2675	L_01381	HI_1011	554.243	-0.0173932	0.0791173	0	1	1
sgRNA_2676	L_01382	HI_1010	191.165	0.0711814	0.123693	0	1	1
sgRNA_2677	L_01383	HI_1009	194.086	-0.326551	0.125112	0	1	1
sgRNA_2679	ispH	HI_1007	142.521	1.75685	0.778112	0.972673	0.330716	1
sgRNA_2683	leuD	HI_0989	572.509	-0.159111	0.0745636	0	1	1
sgRNA_2687	L_01416	HI_0974.1	7.43254	-0.158308	0.679504	0	1	1
sgRNA_2688	L_01417	HI_0972	152.439	-1.87314	0.888884	-0.982283	0.325961	1
sgRNA_2689	L_01418	HI_0971	186.216	0.0654799	0.889546	0	1	1
sgRNA_2690	L_01420	HI_0969	1287.09	-0.0873913	0.063935	0	1	1
sgRNA_2691	L_01421	HI_0968	179.741	0.332298	0.187843	0	1	1
sgRNA_2694	L_01432	HI_0956	365.479	-0.308837	0.0910689	0	1	1
sgRNA_2700	pulG	HI_0938	223.64	-0.0322349	0.117538	0	1	1
sgRNA_2701	suhB	HI_0937	268.85	0.760581	0.126834	0	1	1
sgRNA_2705	L_01460	HI_0929	77.9406	0.15726	0.190012	0	1	1
sgRNA_2712	thyA	HI_0905	196.424	-4.33228	0.187869	-17.7372	2.16385e-70	3.14299e-68
sgRNA_2713	proB	HI_0900	484.388	0.488765	0.0795782	0	1	1
sgRNA_2714	emrB	HI_0897	92.7438	0.154269	0.171459	0	1	1
sgRNA_2715	L_01494	HI_0895	443.645	0.300562	0.0917751	0	1	1
sgRNA_2716	L_01496	HI_0893	180.317	0.268551	0.13254	0	1	1
sgRNA_2723	L_01521	HI_0867,HI_0868	108.008	-0.0249311	0.15521	0	1	1
sgRNA_2725	L_01523	HI_0867	877.215	0.0386089	0.0680401	0	1	1
sgRNA_2726	L_01524	HI_0866	277.543	0.0135043	0.117973	0	1	1
sgRNA_2740	vacB	HI_0861	391.397	0.0856063	0.0856408	0	1	1
sgRNA_2741	L_01541	HI_0860	173.657	0.0549134	0.154732	0	1	1
sgRNA_2742	L_01543	HI_0858	152.627	-0.374236	0.133336	0	1	1
sgRNA_2747	mtgA	HI_0831	50.9199	-2.79187	0.588091	-3.04693	0.00231191	0.0373116
sgRNA_2751	L_01595	HI_0806	209.405	0.162946	0.115262	0	1	1
sgRNA_2753	L_01597	HI_0804	461.893	0.0365336	0.0779104	0	1	1
sgRNA_2756	L_01644	HI_0760	229.578	0.265438	0.126416	0	1	1
sgRNA_2758	L_01659	HI_0744	150.07	-0.47912	0.13311	0	1	1
sgRNA_2759	pgmB	NA	221.078	-2.67912	0.148468	-11.3097	1.17513e-29	7.06292e-28
sgRNA_2762	L_01665	HI_0737	235.832	-3.78616	0.170746	-16.3176	7.40186e-60	9.21531e-58
sgRNA_2763	L_01666	HI_0736	70.1239	-0.647591	0.191528	0	1	1
sgRNA_2811	lppB	HI_0706	1057.66	0.0497241	0.109097	0	1	1
sgRNA_2817	L_01795	HI_0696	759.271	0.118364	0.0705592	0	1	1
sgRNA_2819	hel	HI_0693	567.786	0.16264	0.0770803	0	1	1
sgRNA_2829	L_01824	HI_0666	275.506	-0.0477753	0.114907	0	1	1
sgRNA_2836	lgtF	HI_0653	198.417	3.2725	0.396042	5.73803	9.57824e-09	2.92892e-07
sgRNA_2843	L_01850	HI_0644	140.108	0.0927721	0.147536	0	1	1
sgRNA_2844	L_01851	HI_0643	487.625	-0.743113	0.104834	0	1	1
sgRNA_2847	rseB_1	HI_0630	419.283	0.0745814	0.0839183	0	1	1
sgRNA_2848	rseB_2	HI_0629	270.41	0.345683	0.134221	0	1	1
sgRNA_2852	L_01894	HI_0591	81.2295	-0.0809277	0.17956	0	1	1
sgRNA_2853	potE	HI_0590	453.645	-0.031163	0.0907392	0	1	1
sgRNA_2856	L_01898	HI_0588	34.009	-0.152859	0.280054	0	1	1
sgRNA_2857	cpdB	HI_0583	124.887	-0.110369	0.149608	0	1	1
sgRNA_2864	L_00003	HI_0003	491.443	0.128611	0.0813941	0	1	1
sgRNA_2865	rsmC	HI_0012	312.476	-0.247087	0.112371	0	1	1
sgRNA_2866	L_00018	HI_0017	671.907	-0.258521	0.0898696	0	1	1
sgRNA_2867	L_00020	HI_0019	0
sgRNA_2868	L_00037	HI_0036	29.0729	-0.160141	0.293909	0	1	1
sgRNA_2869	L_00047	HI_0045	906.297	-0.16041	0.0701983	0	1	1
sgRNA_2870	L_00052	HI_0050	946.891	-0.0798297	0.0681656	0	1	1
sgRNA_2871	L_00053	HI_0051	473.775	-0.0777668	0.0974677	0	1	1
sgRNA_2872	uxuR	HI_0054	200.523	0.392726	0.117516	0	1	1
sgRNA_2873	L_00059	HI_0057	334.455	0.127649	0.0951044	0	1	1
sgRNA_2874	L_00065	HI_0063	213.076	-0.299486	0.111512	0	1	1
sgRNA_2875	recN	HI_0070	469.104	0.0241308	0.087147	0	1	1
sgRNA_2876	grpE	HI_0071	85.4578	-0.651453	0.235127	0	1	1
sgRNA_2877	L_00075	HI_0073	592.062	-0.016659	0.0737726	0	1	1
sgRNA_2878	tesB	HI_0076	261.464	0.0786292	0.105438	0	1	1
sgRNA_2879	L_00079	HI_0077	544.59	0.16373	0.0770359	0	1	1
sgRNA_2880	ppiB	HI_0079	129.047	0.0330039	0.140021	0	1	1
sgRNA_2881	L_00084	HI_0082	413.742	0.0183823	0.105833	0	1	1
sgRNA_2882	L_00085	HI_0083	389.148	0.28662	0.0918668	0	1	1
sgRNA_2883	trxA	HI_0084	159.645	0.0588354	0.133023	0	1	1
sgRNA_2884	L_00094	HI_0088	140.801	-2.44098	0.209427	-6.8806	5.96027e-12	2.03701e-10
sgRNA_2885	thrA	HI_0089	75.5309	-4.24278	0.639843	-5.06809	4.01825e-07	1.07751e-05
sgRNA_2886	L_00102	NA	562.898	0.0280438	0.10151	0	1	1
sgRNA_2887	L_00103	HI_0096	82.6441	-0.351808	0.194218	0	1	1
sgRNA_2888	hitA	HI_0097	705.401	0.103155	0.0699926	0	1	1
sgRNA_2889	L_00107	HI_0100,HI_0101	105.818	0.365268	0.154745	0	1	1
sgRNA_2890	dapE	HI_0102	132.446	1.38802	0.18277	2.12299	0.0337546	0.417264
sgRNA_2891	L_00109	HI_0103	772.109	0.18632	0.0631543	0	1	1
sgRNA_2892	L_00114	HI_0108	456.731	-0.103422	0.0784609	0	1	1
sgRNA_2893	L_00126	HI_0116	511.058	-0.0867971	0.0802156	0	1	1
sgRNA_2894	mltA	HI_0117	22.2517	-0.506631	0.357032	0	1	1
sgRNA_2895	L_00130	HI_0118	93.5006	0.198806	0.17864	0	1	1
sgRNA_2896	L_00140	HI_0125	43.0797	0.24605	0.257445	0	1	1
sgRNA_2897	fbpC	HI_0126	452.416	-0.171114	0.0836241	0	1	1
sgRNA_2898	L_00142	NA	169.12	-0.119012	0.129247	0	1	1
sgRNA_2899	rnhA	HI_0138	124.394	0.283641	0.173104	0	1	1
sgRNA_2900	L_00153	HI_0139	121.692	0.852559	0.168551	0	1	1
sgRNA_2901	L_00163	HI_0149	166.341	-0.152166	0.136718	0	1	1
sgRNA_2902	dcuB2	HI_0153	358.136	-0.126809	0.0908449	0	1	1
sgRNA_2903	fabG	HI_0155	66.5778	-2.30649	1.2124	-1.07761	0.281209	1
sgRNA_2904	L_00174	HI_0159	193.468	0.76676	0.61897	0	1	1
sgRNA_2905	L_00187	HI_0174	128.066	0.787809	0.150693	0	1	1
sgRNA_2906	L_00191	HI_0178	504.89	-0.031979	0.0830152	0	1	1
sgRNA_2907	L_00197	HI_0184	260.754	-0.118225	0.107986	0	1	1
sgRNA_2908	L_00210	HI_0196	440.325	-1.21385	0.0840793	-2.54341	0.0109777	0.149486
sgRNA_2909	L_00212	HI_0198	734.713	-0.120865	0.0690882	0	1	1
sgRNA_2910	trmD	HI_0202	131.802	-0.0216188	1.22047	0	1	1
sgRNA_2911	L_00226	HI_0213	675.491	0.0790806	0.0669852	0	1	1
sgRNA_2912	hsdM2_2	HI_0215	463.946	-0.0385264	0.0933264	0	1	1
sgRNA_2913	hsdM2_3	HI_0215	343.826	0.0208517	0.0947138	0	1	1
sgRNA_2914	L_00232	HI_0217	966.034	-0.259183	0.059095	0	1	1
sgRNA_2915	hsdR2_2	HI_0218	745.857	-0.0615633	0.0697096	0	1	1
sgRNA_2916	arcB_1	HI_0220	387.021	-0.0380433	0.0838627	0	1	1
sgRNA_2917	arcB_2	HI_0220	94.7033	-0.0522056	0.175921	0	1	1
sgRNA_2918	L_00245	HI_0221.1	613.262	-2.8938	0.0874632	-21.6526	5.74488e-104	1.43048e-101
sgRNA_2919	L_00246	HI_0222	130.923	-2.85094	0.414814	-4.4621	8.11607e-06	0.000186136
sgRNA_2920	L_00252	HI_0228	327.823	0.0306458	0.104304	0	1	1
sgRNA_2921	L_00262	HI_0237	237.96	0.203927	0.109811	0	1	1
sgRNA_2922	L_00268	HI_0244	573.29	0.114882	0.0866142	0	1	1
sgRNA_2923	hap	HI_0247	621.75	-0.0133439	0.0727246	0	1	1
sgRNA_2924	L_00275	HI_0251	35.0422	-0.424862	0.260226	0	1	1
sgRNA_2925	dapA	HI_0255	668.655	0.993945	0.501486	0	1	1
sgRNA_2926	lgtC	HI_0258	799.692	1.19638	0.0679962	2.88806	0.00387632	0.0608687
sgRNA_2927	folB	HI_0265	303.795	-0.177476	0.104283	0	1	1
sgRNA_2928	djlA_1	HI_0270	306.764	-0.0417922	0.10127	0	1	1
sgRNA_2929	djlA_2	HI_0271	506.848	-0.0798547	0.0758087	0	1	1
sgRNA_2930	L_00306	HI_0276	155.862	0.0161313	0.133072	0	1	1
sgRNA_2931	L_00307	HI_0277	227.553	-0.188283	0.118011	0	1	1
sgRNA_2932	L_00308	HI_0278	882.065	-0.116394	0.0607157	0	1	1
sgRNA_2933	L_00314	HI_0285	313.866	0.285947	0.174298	0	1	1
sgRNA_2934	pilD	HI_0296	357.383	-0.0751961	0.0897597	0	1	1
sgRNA_2935	L_00327	HI_0298	179.219	-0.044093	0.126102	0	1	1
sgRNA_2936	pilA	HI_0299	733.585	-0.202632	0.0671743	0	1	1
sgRNA_2937	L_00329	HI_0300	531.089	0.0891684	0.0923231	0	1	1
sgRNA_2938	rdgC	HI_0306	511.184	0.27556	0.081945	0	1	1
sgRNA_2939	L_00339	HI_0310	350.209	-0.154188	0.100968	0	1	1
sgRNA_2940	L_00342	HI_0314	177.687	0.650835	0.12492	0	1	1
sgRNA_2941	L_00354	NA	175.383	-0.0542729	0.124757	0	1	1
sgRNA_2942	oapB	HI_0331	432.401	0.745815	0.086305	0	1	1
sgRNA_2943	dgkA	HI_0335	240.9	-0.00102395	0.224534	0	1	1
sgRNA_2944	L_00366	HI_0338	193.745	0.0645299	0.130521	0	1	1
sgRNA_2945	napA_2	HI_0344	380.125	-0.146948	0.0940006	0	1	1
sgRNA_2946	napG	HI_0345	110.04	-0.0637851	0.176293	0	1	1
sgRNA_2947	napH	HI_0346	285.747	0.158513	0.102324	0	1	1
sgRNA_2948	L_00381	HI_0352	316.094	-0.314031	0.0980004	0	1	1
sgRNA_2949	L_00390	HI_0364	346.058	-0.120085	0.0969431	0	1	1
sgRNA_2950	pilF	HI_0366	362.988	0.0878765	0.0955424	0	1	1
sgRNA_2951	L_00400	HI_0374	99.4391	1.90982	0.775411	1.17333	0.240662	1
sgRNA_2952	L_00407	HI_t11	317.297	-0.00907897	0.110411	0	1	1
sgRNA_2953	tolB	HI_0382	242.602	0.164246	0.12318	0	1	1
sgRNA_2954	tolQ	HI_0385	405.89	-0.285818	0.130667	0	1	1
sgRNA_2955	L_00419	HI_0390	105.003	0.00254439	0.172036	0	1	1
sgRNA_2956	L_00420	NA	65.2153	-0.174466	0.266978	0	1	1
sgRNA_2957	oatA	HI_0392	177.66	-0.0581183	0.126283	0	1	1
sgRNA_2958	L_00426	HI_0397	741.501	0.102213	0.0630376	0	1	1
sgRNA_2959	L_00430	HI_0401	330.669	0.205567	0.0966045	0	1	1
sgRNA_2960	L_00431	HI_0402	238.214	-0.114693	0.10713	0	1	1
sgRNA_2961	L_00433	HI_0404	141.968	2.45733	0.253131	5.75722	8.55112e-09	2.66154e-07
sgRNA_2962	L_00434	HI_0405	177.403	1.89301	0.227316	3.92848	8.54838e-05	0.00175292
sgRNA_2963	L_00447	HI_0418	421.91	-0.0523882	0.0871959	0	1	1
sgRNA_2964	L_00449	HI_0420	265.43	0.0433912	0.106666	0	1	1
sgRNA_2965	L_00450	NA	359.086	-0.0350207	0.123746	0	1	1
sgRNA_2966	L_00452	HI_0423	288.62	-0.0891352	0.0993474	0	1	1
sgRNA_2967	L_00471	HI_0442	478.51	0.238833	0.0880834	0	1	1
sgRNA_2968	topB	HI_0444	35.3952	-0.0620575	0.268686	0	1	1
sgRNA_2969	L_00479	HI_0449	180.434	-0.0261272	0.123132	0	1	1
sgRNA_2970	L_00482	HI_0452	203.996	0.238548	0.124569	0	1	1
sgRNA_2971	L_00483	HI_0453	206.729	-0.113211	0.130695	0	1	1
sgRNA_2972	tmk	HI_0457	69.995	2.40119	1.09505	1.27956	0.2007	1
sgRNA_2973	L_00487	HI_0457	56.2112	-1.16508	1.03174	-0.160003	0.872879	1
sgRNA_2974	L_00488	HI_0458	73.6433	-0.339784	0.200421	0	1	1
sgRNA_2975	pyrR	HI_0459	665.893	0.310934	0.0775154	0	1	1
sgRNA_2976	mazG	HI_0460	185.864	-0.0979947	0.11991	0	1	1
sgRNA_2977	L_00493	HI_0463	921.751	0.169286	0.0675798	0	1	1
sgRNA_2978	serA	HI_0465	185	-4.0371	0.162215	-18.7227	3.2325e-78	5.63425e-76
sgRNA_2979	L_00497	HI_0467	72.0886	0.955925	0.213724	0	1	1
sgRNA_2980	L_00498	NA	589.891	1.28096	0.10458	2.68656	0.00721925	0.103141
sgRNA_2981	hisD	HI_0469	590.695	-0.0404052	0.0705336	0	1	1
sgRNA_2982	hisA	HI_0473	45.9423	-0.0383504	0.241582	0	1	1
sgRNA_2983	L_00519	HI_0488	12.4048	0.670353	0.469762	0	1	1
sgRNA_2984	L_00522	HI_0494	757.678	0.250531	0.0757256	0	1	1
sgRNA_2985	rmuC	NA	254.883	0.499068	0.120484	0	1	1
sgRNA_2986	menA	HI_0509	338.755	0.120224	0.129566	0	1	1
sgRNA_2987	L_00540	HI_0512	185.114	1.30399	0.222088	1.36879	0.171065	1
sgRNA_2988	L_00541	HI_0513	135.911	0.287919	0.599885	0	1	1
sgRNA_2989	rpoB	HI_0515	347.642	0.57963	0.11426	0	1	1
sgRNA_2990	L_00548	HI_0520	76.3931	0.00912997	0.187134	0	1	1
sgRNA_2991	L_00553	HI_0525	105.792	-0.869527	0.755788	0	1	1
sgRNA_2992	aspA_2	HI_0534	215.471	0.0815548	0.121293	0	1	1
sgRNA_2993	ureG	HI_0536	348.907	0.0273196	0.0913949	0	1	1
sgRNA_2994	ureC	HI_0539	155.78	-0.144973	0.151094	0	1	1
sgRNA_2995	L_00571	HI_0543	356.376	0.024166	0.0887161	0	1	1
sgRNA_2996	priB	HI_0546	20.9282	-0.355461	1.42418	0	1	1
sgRNA_2997	L_00583	HI_0555	455.973	-0.318128	0.082333	0	1	1
sgRNA_2998	L_00584	HI_0556	455.589	-0.478661	0.0822142	0	1	1
sgRNA_2999	cysQ	HI_0559	745.243	0.0300049	0.0645921	0	1	1
sgRNA_3000	L_00589	HI_0561	174.23	-0.0617111	0.132301	0	1	1
sgRNA_3001	L_00606	HI_0577	432.266	0.137827	0.0873789	0	1	1
sgRNA_3002	L_00607	HI_0578	133.103	-0.359117	0.423448	0	1	1
sgRNA_3003	L_00614	HI_0585	537.188	0.116098	0.0750543	0	1	1
sgRNA_3004	L_00618	HI_0589	110.053	-0.0695716	0.155516	0	1	1
sgRNA_3005	L_00621	HI_0592	1.12779	1.6549	1.63681	0.400107	0.689078	1
sgRNA_3006	psiE_2	HI_0601.1	348.411	-0.199314	0.0932523	0	1	1
sgRNA_3007	L_00641	HI_0602.1	518.936	-0.251723	0.0949098	0	1	1
sgRNA_3008	L_00642	HI_0603	563.266	0.213769	0.0808644	0	1	1
sgRNA_3009	fucA	HI_0611	309.884	-0.153497	0.0921216	0	1	1
sgRNA_3010	fucR	HI_0615	50.6407	0.059232	0.222907	0	1	1
sgRNA_3011	L_00678	HI_0631	387.452	0.0660107	0.0927749	0	1	1
sgRNA_3012	L_00683	HI_0632	179.072	1.07028	0.930058	0.0755625	0.939767	1
sgRNA_3013	L_00684	HI_0633	365.567	0.151168	0.0979368	0	1	1
sgRNA_3014	L_00686	NA	606.103	-0.072527	0.0807645	0	1	1
sgRNA_3015	rplL	HI_0641	35.6909	-1.06547	1.4564	-0.0449534	0.964144	1
sgRNA_3016	glmU	HI_0642	444.351	0.00813756	0.0808632	0	1	1
sgRNA_3017	L_00709	HI_0654	363.559	0.137381	0.0981518	0	1	1
sgRNA_3018	L_00710	HI_0655	33.0938	-0.224196	0.287675	0	1	1
sgRNA_3019	L_00711	HI_0656	146.435	-0.236472	0.176998	0	1	1
sgRNA_3020	L_00719	HI_0664	111.764	-0.130212	0.151898	0	1	1
sgRNA_3021	L_00720	HI_0665	271.809	-0.220412	0.127728	0	1	1
sgRNA_3022	L_00722	HI_0666.1	369.761	0.0253294	0.0925003	0	1	1
sgRNA_3023	ispF	HI_0671	233.295	1.81269	0.223905	3.62961	0.000283845	0.00543672
sgRNA_3024	ispD	HI_0672	128.848	-0.331043	0.181939	0	1	1
sgRNA_3025	gpt_1	HI_0674,HI_0692	17.9356	1.99041	0.527542	1.8774	0.0604637	0.707303
sgRNA_3026	glpE	HI_0679,HI_0680	441.006	0.11834	0.104421	0	1	1
sgRNA_3027	L_00743	HI_0687	143.387	0.188163	0.130704	0	1	1
sgRNA_3028	L_00744	HI_0688	74.174	-0.055759	0.184105	0	1	1
sgRNA_3029	glpQ	HI_0689	377.206	0.0456462	0.0890275	0	1	1
sgRNA_3030	L_00750	HI_0694	276.584	0.335422	0.101165	0	1	1
sgRNA_3031	L_00753	HI_0698	235.709	0.640989	0.345283	0	1	1
sgRNA_3032	truD	HI_0701	15.5871	-0.125642	0.402978	0	1	1
sgRNA_3033	L_00759	HI_0704	76.489	1.66523	0.905415	0.734724	0.462507	1
sgRNA_3034	mutS	HI_0707	722.968	-0.126968	0.0683028	0	1	1
sgRNA_3035	selB	HI_0709	68.2316	0.865351	0.287803	0	1	1
sgRNA_3036	relB	HI_0710	520.382	0.462365	0.0805461	0	1	1
sgRNA_3037	L_00767	HI_0712	339.785	-0.0347301	0.0977309	0	1	1
sgRNA_3038	L_00771	HI_0716	139.42	-0.335585	0.612775	0	1	1
sgRNA_3039	nusG	HI_0717	84.5049	1.95596	0.884412	1.0809	0.279742	1
sgRNA_3040	sirA	HI_0721	915.761	0.56411	0.163582	0	1	1
sgRNA_3041	L_00793	HI_0731	862.528	0.27865	0.073419	0	1	1
sgRNA_3042	L_00794	HI_0732	393.48	0.260383	0.0905722	0	1	1
sgRNA_3043	lpxH	HI_0735	213.293	0.171047	0.113374	0	1	1
sgRNA_3044	dnaE_1	HI_0739	359.586	-1.42044	0.488532	-0.860622	0.389447	1
sgRNA_3045	dnaE_2	HI_0742	246.401	-0.292491	0.103934	0	1	1
sgRNA_3046	L_00808	HI_0745	584.518	-0.0940911	0.079451	0	1	1
sgRNA_3047	L_00816	HI_0753	105.063	-0.425138	0.177238	0	1	1
sgRNA_3048	L_00817	HI_0754	329.734	0.253188	0.0951602	0	1	1
sgRNA_3049	lpsA	HI_0765	607.321	0.244233	0.0843333	0	1	1
sgRNA_3050	L_00831	HI_0766	206.799	-0.0482079	0.113823	0	1	1
sgRNA_3051	ftsY	HI_0768	163.929	-0.894614	0.168989	0	1	1
sgRNA_3052	ftsE	HI_0769	35.9003	0.423171	0.62372	0	1	1
sgRNA_3053	atoE	HI_0772	165.078	0.0576835	0.141449	0	1	1
sgRNA_3054	rplX	HI_0789	136.952	0.330156	0.15132	0	1	1
sgRNA_3055	ydeM	HI_0805	216.404	0.150304	0.114788	0	1	1
sgRNA_3056	galT	HI_0820	274.762	-0.0281061	0.103993	0	1	1
sgRNA_3057	ndpA	HI_0839	463.443	-0.000317161	0.0888514	0	1	1
sgRNA_3058	L_00907	HI_0840	141.436	-0.717883	0.237245	0	1	1
sgRNA_3059	clpB	HI_0859	15.3146	0.0990186	0.427673	0	1	1
sgRNA_3060	pdxH	HI_0863	398.47	0.0233207	0.0852772	0	1	1
sgRNA_3061	L_00931	HI_0865	51.297	6.09422	1.04068	4.89508	9.82681e-07	2.48234e-05
sgRNA_3062	L_00935	HI_0869	322.295	-0.00227564	0.0929915	0	1	1
sgRNA_3063	L_00936	HI_0871	353.68	-0.2141	0.0905929	0	1	1
sgRNA_3064	L_00937	HI_0872	259.382	-0.0502278	0.321593	0	1	1
sgRNA_3065	L_00938	HI_0873	655.053	0.417893	0.0891978	0	1	1
sgRNA_3066	rfaL	HI_0874	697.663	-0.393643	0.0710519	0	1	1
sgRNA_3067	pepB_1	HI_0875	129.663	0.128087	0.144764	0	1	1
sgRNA_3068	pepB_2	HI_0875	188.339	-0.0393821	0.125874	0	1	1
sgRNA_3069	ndk	HI_0876	124.027	0.103978	0.150765	0	1	1
sgRNA_3070	glyA	HI_0889	155.43	-3.69716	1.03514	-2.60561	0.00917121	0.129963
sgRNA_3071	L_00987	HI_0922	74.9754	-0.874951	0.270417	0	1	1
sgRNA_3072	hktE	HI_0928	0
sgRNA_3073	L_01006	HI_0940	261.342	0.0442718	0.105496	0	1	1
sgRNA_3074	recC	HI_0942	667.238	0.0316377	0.0749598	0	1	1
sgRNA_3075	ribD	HI_0944	141.868	0.52433	0.232269	0	1	1
sgRNA_3076	L_01019	HI_0952	298.811	-0.0899479	0.109749	0	1	1
sgRNA_3077	dut	HI_0954	592.524	-1.41849	0.087422	-4.78698	1.69311e-06	4.09874e-05
sgRNA_3078	L_01025	HI_0958	177.475	0.43618	0.157616	0	1	1
sgRNA_3079	ileS_1	HI_0962	37.5588	0.315297	0.84648	0	1	1
sgRNA_3080	L_01040	HI_0973	642.302	0.136043	0.0725536	0	1	1
sgRNA_3081	L_01041	HI_0974	121.245	-0.0271967	0.165699	0	1	1
sgRNA_3082	L_01045	HI_0976.1	137.553	0.403865	0.149516	0	1	1
sgRNA_3083	L_01046	HI_0977	261.846	-0.190346	0.109761	0	1	1
sgRNA_3084	fis	HI_0979	259.116	0.0893087	0.1024	0	1	1
sgRNA_3085	L_01055	HI_0986	226.357	-0.134404	0.113255	0	1	1
sgRNA_3086	leuB	HI_0987	0
sgRNA_3087	L_01057	HI_0988	400.318	-0.0736321	0.0838525	0	1	1
sgRNA_3088	L_01060	HI_0991	330.261	0.739701	0.130136	0	1	1
sgRNA_3089	L_01064	HI_0995	1148.37	-0.251329	0.061685	0	1	1
sgRNA_3090	L_01066	HI_0997	677.551	-0.0235142	0.0665144	0	1	1
sgRNA_3091	L_01069	HI_1000	266.694	-0.177686	0.163016	0	1	1
sgRNA_3092	L_01071	HI_1002	163.356	1.32297	0.141866	2.27659	0.0228108	0.298942
sgRNA_3093	ppiD_1	HI_1004	96.7973	-0.192663	0.172393	0	1	1
sgRNA_3094	ppiD_2	HI_1004	58.9264	0.0109153	0.226724	0	1	1
sgRNA_3095	thiP_1	HI_1008	603.247	0.143708	0.0795856	0	1	1
sgRNA_3096	L_01085	HI_1016	112.567	-0.0303783	0.166263	0	1	1
sgRNA_3097	L_01086	HI_1017	124.276	0.425918	0.145118	0	1	1
sgRNA_3098	L_01087	HI_1018	90.2193	-0.0617575	0.164352	0	1	1
sgRNA_3099	tbpA	HI_1019	436.192	-0.036776	0.0831008	0	1	1
sgRNA_3100	L_01093	HI_1024	910.565	-0.321873	0.0585239	0	1	1
sgRNA_3101	L_01094	HI_1025	486.764	-0.219476	0.0799239	0	1	1
sgRNA_3102	L_01095	HI_1026	365.226	0.0728686	0.0930771	0	1	1
sgRNA_3103	L_01096	HI_1027	208.073	0.129473	0.111584	0	1	1
sgRNA_3104	L_01097	HI_1028	169.935	0.124903	0.130445	0	1	1
sgRNA_3105	L_01098	HI_1029	1115.69	-0.197142	0.0620413	0	1	1
sgRNA_3106	L_01099	HI_1030	192.913	-0.908444	0.136651	0	1	1
sgRNA_3107	L_01100	HI_1031	456.541	-0.134152	0.0913966	0	1	1
sgRNA_3108	L_01101	HI_1032	383.179	-0.0096937	0.084969	0	1	1
sgRNA_3109	corA	HI_1035	56.5098	-2.09969	0.896675	-1.22641	0.220045	1
sgRNA_3110	L_01107	HI_1038	369.496	-0.766598	0.102713	0	1	1
sgRNA_3111	L_01108	HI_1040	279.747	0.0549956	0.0988359	0	1	1
sgRNA_3112	L_01109	HI_1041	64.0115	-1.57211	0.339252	-1.68639	0.0917201	1
sgRNA_3113	L_01122	HI_1054	185.036	0.158437	0.142197	0	1	1
sgRNA_3114	L_01123	HI_1055	106.865	-0.0172326	0.174832	0	1	1
sgRNA_3115	L_01124	HI_1056	485.28	-0.0801354	0.0857007	0	1	1
sgRNA_3116	lpxA	HI_1061	448.826	-0.825276	0.42476	0	1	1
sgRNA_3117	L_01129	HI_1062	285.767	0.0703433	0.534383	0	1	1
sgRNA_3118	L_01130	HI_1063	515.921	0.0569915	0.0767477	0	1	1
sgRNA_3119	nrfB	HI_1068	270.122	-0.0836159	0.101018	0	1	1
sgRNA_3120	L_01138	HI_1073	364.12	0.182581	0.0902408	0	1	1
sgRNA_3121	cyoB	HI_1075	229.255	-0.680669	0.302469	0	1	1
sgRNA_3122	pyrG	HI_1077	231.381	-3.09346	0.137791	-15.193	3.93567e-52	3.61046e-50
sgRNA_3123	L_01143	HI_1077.1	671.544	-0.0257384	0.0802028	0	1	1
sgRNA_3124	L_01144	NA	523.763	0.177662	0.080653	0	1	1
sgRNA_3125	L_01149	HI_1082	567.498	-0.892172	0.116733	0	1	1
sgRNA_3126	L_01150	HI_1083	353.703	2.53985	0.404362	3.80809	0.000140044	0.00277382
sgRNA_3127	L_01151	HI_1084	312.384	-5.35095	0.380915	-11.4223	3.23373e-30	2.013e-28
sgRNA_3128	mlaD	HI_1085	423.976	0.270217	0.0867843	0	1	1
sgRNA_3129	L_01153	HI_1086	570.114	-0.172785	0.0788584	0	1	1
sgRNA_3130	ccmB	HI_1090	654.731	0.0238145	0.0751592	0	1	1
sgRNA_3131	dsbE	HI_1095	363.623	-0.210781	0.0867006	0	1	1
sgRNA_3132	L_01163	HI_1096	253.315	0.195503	0.128483	0	1	1
sgRNA_3133	cysZ	HI_1102	419.009	-0.197986	0.0877409	0	1	1
sgRNA_3134	aspC2_1	HI_1108	401.064	0.315373	0.0870686	0	1	1
sgRNA_3135	L_01177	HI_1110	413.555	0.419986	0.0928304	0	1	1
sgRNA_3136	wcaG	HI_1114	307.298	0.513392	0.119358	0	1	1
sgRNA_3137	L_01191	HI_1124	776.451	0.233836	0.0716282	0	1	1
sgRNA_3138	L_01194	HI_1126.1,HI_1127	573.865	0.0489866	0.0739121	0	1	1
sgRNA_3139	murF	HI_1134	325.775	-0.132944	0.213589	0	1	1
sgRNA_3140	mraY	HI_1135	307.545	0.56368	0.355173	0	1	1
sgRNA_3141	L_01214	HI_1148	212.405	0.422906	0.595369	0	1	1
sgRNA_3142	pmbA	HI_1152	239.623	0.0431433	0.111175	0	1	1
sgRNA_3143	hpt	HI_1153	283.771	-1.0807	0.102357	-0.788461	0.430427	1
sgRNA_3144	L_01225	HI_1159	627.367	0.0525323	0.0675935	0	1	1
sgRNA_3145	L_01228	HI_1161	487.37	0.632753	0.0940231	0	1	1
sgRNA_3146	L_01229	HI_1162	247.314	-0.0496062	0.10941	0	1	1
sgRNA_3147	L_01235	HI_1168	355.427	0.0611691	0.0930245	0	1	1
sgRNA_3148	opa	NA	911.874	-0.0313471	0.0711901	0	1	1
sgRNA_3149	L_01242	HI_1176	185.307	0.264242	0.126237	0	1	1
sgRNA_3150	L_01248	HI_1182	349.431	0.159321	0.100966	0	1	1
sgRNA_3151	uvrD	HI_1188	123.009	0.342591	0.155759	0	1	1
sgRNA_3152	L_01261	HI_1196	166.034	-0.136307	0.144264	0	1	1
sgRNA_3153	prfB	HI_1212	160.629	-1.34897	0.487907	-0.715238	0.474462	1
sgRNA_3154	L_01282	HI_1217	239.284	-0.00124026	0.113067	0	1	1
sgRNA_3155	cmk_1	HI_1219	203.714	0.927222	0.378378	0	1	1
sgRNA_3156	L_01290	HI_1225	62.4179	0.154141	0.211021	0	1	1
sgRNA_3157	upp	HI_1228	84.244	-0.840789	0.179408	0	1	1
sgRNA_3158	apt	HI_1230	95.4055	-4.0074	0.773473	-3.88818	0.000100999	0.00204699
sgRNA_3159	L_01297	HI_1232	74.8526	-2.14447	0.597839	-1.91434	0.0555766	0.663493
sgRNA_3160	L_01300	HI_1235	263.794	0.0839474	0.136326	0	1	1
sgRNA_3161	L_01301	HI_1236	40.1202	-0.493006	0.254116	0	1	1
sgRNA_3162	rsuA	HI_1243	75.3935	-0.140901	0.182265	0	1	1
sgRNA_3163	L_01314	HI_1248	687.542	0.591883	0.0707513	0	1	1
sgRNA_3164	L_01320	HI_1254	211.497	0.240847	0.118695	0	1	1
sgRNA_3165	L_01321	HI_1255	144.107	0.13461	0.142714	0	1	1
sgRNA_3166	L_01322	HI_1256	333.682	-0.132258	0.0962981	0	1	1
sgRNA_3167	L_01325	HI_1259	435.201	0.207153	0.0991516	0	1	1
sgRNA_3168	L_01332	HI_1266	766.609	-0.142221	0.0687835	0	1	1
sgRNA_3169	L_01333	NA	63.5478	-0.0819252	0.206561	0	1	1
sgRNA_3170	L_01334	HI_1268	215.66	-0.0207742	0.137568	0	1	1
sgRNA_3171	L_01335	HI_1271	623.204	-0.171508	0.141291	0	1	1
sgRNA_3172	L_01336	HI_1272	76.0995	0.670537	0.205795	0	1	1
sgRNA_3173	L_01346	HI_1282	101.782	2.33835	0.394882	3.38925	0.000700838	0.012339
sgRNA_3174	nusA	HI_1283	106.557	-1.48578	0.557461	-0.871414	0.383528	1
sgRNA_3175	L_01350	HI_1286	372.639	0.107293	0.0929231	0	1	1
sgRNA_3176	hsdM3	NA	881.524	-0.114975	0.0670497	0	1	1
sgRNA_3177	L_01355	HI_1291	79.3114	-0.0759489	0.187778	0	1	1
sgRNA_3178	L_01358	HI_1295,HI_1296	120.638	0.165804	0.14267	0	1	1
sgRNA_3179	L_01363	HI_1299	0
sgRNA_3180	can	HI_1301	365.67	0.656101	0.098097	0	1	1
sgRNA_3181	L_01367	HI_1303	21.1696	0.531034	0.452858	0	1	1
sgRNA_3182	pgpA	HI_1306	521.268	0.329503	0.0831857	0	1	1
sgRNA_3183	dapB	HI_1308	267.259	0.278966	0.163476	0	1	1
sgRNA_3184	L_01374	HI_1310	168.511	-0.0884547	0.134049	0	1	1
sgRNA_3185	L_01379	HI_1315	72.5732	-0.0767233	0.197098	0	1	1
sgRNA_3186	L_01380	NA	294.709	0.0457979	0.105462	0	1	1
sgRNA_3187	L_01381	HI_1317	444.521	0.0180642	0.0850378	0	1	1
sgRNA_3188	recB	HI_1321	644.427	0.127504	0.0707484	0	1	1
sgRNA_3189	L_01397	HI_1334	321.071	0.426872	0.330485	0	1	1
sgRNA_3190	L_01403	HI_1340	168.814	0.39288	0.129761	0	1	1
sgRNA_3191	L_01404	HI_1292,HI_1341	142.711	0.201371	0.161177	0	1	1
sgRNA_3192	L_01405	HI_1343	116.204	0.300678	0.151297	0	1	1
sgRNA_3193	uupA_2	HI_1342	183.681	0.0136115	0.128323	0	1	1
sgRNA_3194	L_01410	HI_1347	31.7549	0.658581	0.270523	0	1	1
sgRNA_3195	glgB	HI_1357	845.237	-0.0796444	0.0653603	0	1	1
sgRNA_3196	L_01427	HI_1364	410.742	-0.123765	0.0889242	0	1	1
sgRNA_3197	L_01431	HI_1368	387.613	0.162551	0.0869726	0	1	1
sgRNA_3198	mop	HI_1370	289.113	0.133796	0.114081	0	1	1
sgRNA_3199	L_01438	HI_1374	335.286	0.363284	0.119365	0	1	1
sgRNA_3200	pstB_1	HI_1380	367.524	-0.391689	0.103829	0	1	1
sgRNA_3201	L_01448	HI_1383	525.04	0.272894	0.0762466	0	1	1
sgRNA_3202	L_01451	HI_1386	105.97	-0.54462	0.157167	0	1	1
sgRNA_3203	L_01457	HI_1390	11.1922	1.2498	0.487923	0.51196	0.608679	1
sgRNA_3204	L_01459	HI_1392	83.2656	-1.5785	0.605822	-0.954903	0.339627	1
sgRNA_3205	L_01460	HI_1393	41.2228	-1.21623	1.45488	-0.148624	0.88185	1
sgRNA_3206	L_01463	HI_1395,HI_1396	218.202	-0.25465	0.108034	0	1	1
sgRNA_3207	fumC	HI_1398	272.179	-0.226756	0.101487	0	1	1
sgRNA_3208	L_01469	HI_1402	267.593	-0.0491537	0.108659	0	1	1
sgRNA_3209	L_01470	HI_1403	684.681	-0.129087	0.0755964	0	1	1
sgRNA_3210	L_01472	HI_1405	180.542	-0.0138976	0.125729	0	1	1
sgRNA_3211	L_01473	HI_1406	273.93	0.00551535	0.112222	0	1	1
sgRNA_3212	L_01476	HI_1410	292.72	0.211818	0.0981226	0	1	1
sgRNA_3213	L_01478	HI_1412	314.261	0.0171808	0.0950482	0	1	1
sgRNA_3214	L_01483	HI_1418	189.683	-0.0768564	0.134631	0	1	1
sgRNA_3215	L_01484	HI_1419	409.246	-0.692827	0.269945	0	1	1
sgRNA_3216	L_01485	HI_1420	48.4422	-0.309453	1.41024	0	1	1
sgRNA_3217	L_01486	HI_1421	225.253	-0.0680075	0.109547	0	1	1
sgRNA_3218	L_01490	HI_1424	83.3185	-0.329001	0.182005	0	1	1
sgRNA_3219	L_01495	HI_1427	386.08	-0.0484116	0.0865792	0	1	1
sgRNA_3220	L_01498	HI_1430	378.81	0.0411895	0.0934794	0	1	1
sgRNA_3221	truC	NA	398.627	0.0368496	0.086821	0	1	1
sgRNA_3222	L_01506	HI_1435	208.327	-0.132599	0.133939	0	1	1
sgRNA_3223	thiI_1	HI_1436.1	407.798	0.0422975	0.0885044	0	1	1
sgRNA_3224	thiI_2	HI_1436.1	396.094	0.162649	0.0876661	0	1	1
sgRNA_3225	ispA	HI_1438	198.946	0.148823	0.116381	0	1	1
sgRNA_3226	L_01519	HI_1446	546.481	-0.0819784	0.0771114	0	1	1
sgRNA_3227	moeB	HI_1449	789.486	0.2203	0.0685609	0	1	1
sgRNA_3228	L_01524	HI_1452	582.595	0.117757	0.081101	0	1	1
sgRNA_3229	msaB	HI_1455	320.754	-0.169208	0.101634	0	1	1
sgRNA_3230	L_01534	NA	284.487	0.133068	0.10413	0	1	1
sgRNA_3231	L_01540	HI_1465,HI_1335	178.456	-0.990558	1.18214	0	1	1
sgRNA_3232	L_01541	HI_1466	108.625	-0.070176	0.159159	0	1	1
sgRNA_3233	L_01542	HI_1466.1	155.37	-0.593175	0.552301	0	1	1
sgRNA_3234	L_01543	HI_1467	386.774	-0.0810795	0.0887039	0	1	1
sgRNA_3235	L_01545	HI_1469	62.7941	-0.132873	0.19956	0	1	1
sgRNA_3236	L_01546	HI_1470	20.1298	-0.0695628	0.350765	0	1	1
sgRNA_3237	L_01547	HI_1471,HI_1472	238.825	0.0422336	0.111435	0	1	1
sgRNA_3238	L_01548	HI_1472	250.759	-0.0739858	0.110061	0	1	1
sgRNA_3239	L_01549	HI_1473	762.055	0.114623	0.067502	0	1	1
sgRNA_3240	L_01550	HI_1474	1401.97	0.38066	0.0708751	0	1	1
sgRNA_3241	L_01551	HI_1475	790.305	0.117048	0.0662094	0	1	1
sgRNA_3242	L_01552	HI_1476	116.282	-1.64683	1.44802	-0.446699	0.655092	1
sgRNA_3243	L_01553	HI_1477	87.7282	-1.97602	0.228185	-4.27734	1.89144e-05	0.000422663
sgRNA_3244	L_01554	HI_1478	119.892	-0.134417	0.143444	0	1	1
sgRNA_3245	L_01555	HI_1479	577.613	0.136249	0.0752804	0	1	1
sgRNA_3246	L_01556	HI_1480	172.563	0.219215	0.127987	0	1	1
sgRNA_3247	L_01557	HI_1481	248.987	0.03218	0.106994	0	1	1
sgRNA_3248	L_01558	HI_1482	791.972	-0.209907	0.0713021	0	1	1
sgRNA_3249	L_01559	HI_1483	13.5192	-0.645901	0.468478	0	1	1
sgRNA_3250	L_01561	NA	400.396	-0.0765347	0.0882631	0	1	1
sgRNA_3251	L_01562	HI_1485	308.488	0.12242	0.0977404	0	1	1
sgRNA_3252	L_01563	HI_1486	205.167	0.0496294	0.118733	0	1	1
sgRNA_3253	L_01564	HI_1487	246.959	-0.072888	0.114741	0	1	1
sgRNA_3254	L_01565	HI_1488	750.434	0.19698	0.0705184	0	1	1
sgRNA_3255	L_01566	HI_1489	432.528	-0.0852405	0.082241	0	1	1
sgRNA_3256	L_01567	HI_1492	681.203	0.695498	0.081664	0	1	1
sgRNA_3257	L_01568	HI_1493	271.185	0.0391719	0.102917	0	1	1
sgRNA_3258	L_01569	HI_1495	488.986	0.416917	0.0835127	0	1	1
sgRNA_3259	L_01570	HI_1496	890.527	0.0620047	0.0668948	0	1	1
sgRNA_3260	L_01571	HI_1497	106.338	0.267315	0.165729	0	1	1
sgRNA_3261	L_01572	HI_1498	94.9989	0.0979622	0.186124	0	1	1
sgRNA_3262	L_01573	HI_1498.1	59.4335	-0.0910517	0.205762	0	1	1
sgRNA_3263	L_01574	HI_1499	711.328	-0.118658	0.0705341	0	1	1
sgRNA_3264	L_01575	HI_1500	886.012	-0.341448	0.061723	0	1	1
sgRNA_3265	L_01576	HI_1501	110.406	0.079246	0.162018	0	1	1
sgRNA_3266	L_01577	HI_1502	43.2215	-0.106463	0.253672	0	1	1
sgRNA_3267	L_01578	HI_1503	212.524	-0.00830314	0.112436	0	1	1
sgRNA_3268	L_01579	HI_1504	4.54468	1.30416	0.837646	0.363118	0.716517	1
sgRNA_3269	L_01580	HI_1505	151.985	-0.320282	0.135251	0	1	1
sgRNA_3270	L_01581	HI_1506	46.9458	0.270331	0.242548	0	1	1
sgRNA_3271	L_01582	HI_1508	358.162	-0.0575115	0.0965192	0	1	1
sgRNA_3272	L_01583	HI_1509	249.077	-0.0812649	0.111935	0	1	1
sgRNA_3273	L_01584	HI_1510	343.327	0.330152	0.099928	0	1	1
sgRNA_3274	L_01585	HI_1511	586.988	0.11386	0.0837686	0	1	1
sgRNA_3275	L_01586	HI_1512	362.712	-0.0667986	0.0941174	0	1	1
sgRNA_3276	L_01587	HI_1513	250.89	0.0790495	0.120423	0	1	1
sgRNA_3277	L_01588	HI_1514	193.709	-0.121575	0.127996	0	1	1
sgRNA_3278	L_01589	HI_1515	171.358	0.509472	0.139605	0	1	1
sgRNA_3279	L_01590	HI_1516	401.668	-0.204942	0.0845523	0	1	1
sgRNA_3280	L_01591	HI_1516	541.099	0.0405518	0.0774475	0	1	1
sgRNA_3281	L_01592	HI_1516	68.6325	-0.189512	0.205409	0	1	1
sgRNA_3282	L_01593	HI_1518	319.988	0.287968	0.106181	0	1	1
sgRNA_3283	L_01594	HI_1519	375.914	0.030352	0.087996	0	1	1
sgRNA_3284	L_01595	HI_1520	707.401	0.00438346	0.0658047	0	1	1
sgRNA_3285	L_01596	NA	239.236	-0.0596807	0.111715	0	1	1
sgRNA_3286	L_01597	HI_1522	549.765	-0.0936444	0.0733199	0	1	1
sgRNA_3287	L_01598	HI_1523	201.334	-0.000309391	0.120498	0	1	1
sgRNA_3288	L_01599	NA	51.8944	-0.474582	0.217322	0	1	1
sgRNA_3289	L_01600	HI_1525	400.98	0.0738266	0.0967902	0	1	1
sgRNA_3290	grxA	HI_1532	205.046	-0.111887	0.114098	0	1	1
sgRNA_3291	L_01610	HI_1535	425.54	0.0946846	0.086437	0	1	1
sgRNA_3292	L_01611	HI_1536	351.993	-0.0264133	0.0890581	0	1	1
sgRNA_3293	L_01612	HI_1537	495.208	0.152152	0.0861809	0	1	1
sgRNA_3294	licC	HI_1539	210.582	-0.0281221	0.108415	0	1	1
sgRNA_3295	licD	HI_1540	149.585	-0.0259329	0.137328	0	1	1
sgRNA_3296	L_01627	HI_1552	142.883	0.08865	0.143207	0	1	1
sgRNA_3297	L_01635	HI_1560	0
sgRNA_3298	L_01637	NA	839.49	0.00221822	0.0599272	0	1	1
sgRNA_3299	L_01639	HI_1565	469.806	-0.0978235	0.0757011	0	1	1
sgRNA_3300	L_01640	HI_1567	355.665	-0.159907	0.155046	0	1	1
sgRNA_3301	L_01641	HI_1568	336.352	-0.0753022	0.0966096	0	1	1
sgRNA_3302	L_01644	HI_1572	176.062	-1.26589	0.126854	-2.09606	0.0360767	0.439732
sgRNA_3303	pgi	HI_1576	233.219	-0.93565	0.115313	0	1	1
sgRNA_3304	L_01652	HI_1578	616.57	0.00765941	0.0842144	0	1	1
sgRNA_3305	L_01654	HI_1581	428.624	0.00712247	0.0928343	0	1	1
sgRNA_3306	ilvH	HI_1584	177.558	-6.00104	0.326284	-15.3273	5.02711e-53	4.86792e-51
sgRNA_3307	L_01663	HI_1590	296.168	0.43758	0.101617	0	1	1
sgRNA_3308	L_01665	HI_1592	156.833	1.14441	0.147602	0.978351	0.327901	1
sgRNA_3309	L_01666	HI_1594	74.6838	0.392172	0.21936	0	1	1
sgRNA_3310	lrp	HI_1596	319.609	-0.542181	0.102393	0	1	1
sgRNA_3311	L_01669	HI_1597	446.177	-0.117608	0.0958878	0	1	1
sgRNA_3312	L_01676	HI_1604	214.301	-0.053076	0.110915	0	1	1
sgRNA_3313	ispE	HI_1608	333.869	0.494373	0.29274	0	1	1
sgRNA_3314	sfsA	HI_1611	435.335	0.0864593	0.0873439	0	1	1
sgRNA_3315	purE	HI_1615	599.801	-0.0887451	0.0724484	0	1	1
sgRNA_3316	L_01691	HI_1620	88.052	-0.313161	0.181488	0	1	1
sgRNA_3317	L_01697	HI_1626	621.883	0.145099	0.0908014	0	1	1
sgRNA_3318	L_01699	HI_1628	235.015	0.173901	0.123244	0	1	1
sgRNA_3319	L_01702	HI_1631	218.429	0.0664416	0.152385	0	1	1
sgRNA_3320	L_01703	NA	558.727	-0.150543	0.0812733	0	1	1
sgRNA_3321	L_01707	HI_1632	496.848	-0.242427	0.0888987	0	1	1
sgRNA_3322	dld	HI_1649	418.538	-0.146831	0.0870795	0	1	1
sgRNA_3323	L_01725	HI_1651	508.024	0.189024	0.0801641	0	1	1
sgRNA_3324	tldD_1	HI_1653	289.912	-0.082501	0.0991799	0	1	1
sgRNA_3325	L_01732	HI_1657	41.9475	-0.000100212	0.25758	0	1	1
sgRNA_3326	L_01752	HI_1678	240.901	2.73715	0.169091	10.2735	9.2809e-25	4.75783e-23
sgRNA_3327	yrbI	HI_1679	101.371	-0.418857	0.170607	0	1	1
sgRNA_3328	rnfD	HI_1686	485.781	1.37014	0.0882242	4.19547	2.72312e-05	0.00060081
sgRNA_3329	rnfE	HI_1688	47.1358	1.36537	0.245255	1.48976	0.136288	1
sgRNA_3330	modB	HI_1692	365.901	0.0345388	0.0916387	0	1	1
sgRNA_3331	modE	HI_1694	409.434	-0.406227	0.0859385	0	1	1
sgRNA_3332	lsgF	HI_1695	35.0827	0.2669	0.288788	0	1	1
sgRNA_3333	lsgD	HI_1697	485.376	-0.158183	0.0815629	0	1	1
sgRNA_3334	lsgC	HI_1698	110.077	-0.24169	0.157929	0	1	1
sgRNA_3335	lsgB	HI_1699	422.048	-0.177979	0.0865776	0	1	1
sgRNA_3336	L_01775	HI_1701	754.955	0.532416	0.135051	0	1	1
sgRNA_3337	L_01783	HI_1709	533.292	0.00336918	0.0799083	0	1	1
sgRNA_3338	crr	HI_1711	51.8531	-0.638366	0.227833	0	1	1
sgRNA_3339	engC	HI_1714	205.084	0.562573	0.1591	0	1	1
sgRNA_3340	L_01792	HI_1718	184.002	0.223529	0.135768	0	1	1
sgRNA_3341	glnD	HI_1719	531.767	0.281057	0.127313	0	1	1
sgRNA_3342	L_01794	HI_1720	346.566	0.0830333	0.094258	0	1	1
sgRNA_3343	L_01795	NA	532.85	1.04788	0.0780211	0.613641	0.539452	1
sgRNA_3344	argG	HI_1727	399.895	0.421579	0.096235	0	1	1
sgRNA_3345	L_01803	HI_1729	81.8006	2.29232	0.273939	4.71756	2.38693e-06	5.62218e-05
sgRNA_3346	L_01804	HI_1730	178.147	-0.13904	0.124545	0	1	1
sgRNA_3347	hsf_1	HI_1732	252.932	0.0559079	0.102332	0	1	1
sgRNA_3348	hsf_2	HI_1732	438.049	-0.181336	0.0912677	0	1	1
sgRNA_3349	fabI	HI_1734	88.8886	-2.32354	0.323499	-4.09134	4.2889e-05	0.000934445
sgRNA_3350	L_01811	HI_1736	83.076	-1.73963	0.199606	-3.70546	0.000211009	0.00408655
sgRNA_3351	lldD	HI_1739.1	211.934	-0.164977	0.123288	0	1	1

## Sheet: 21_generations
sgRNA	Target name	Target locus	baseMean	log2FC	lfcSE	stat	pvalue	padj
sgRNA_0001	gapA	HI_0001	139.158	-6.10237	1.014	-5.03194	4.85529e-07	8.92226e-06
sgRNA_0002	L_00002	HI_0002	464.259	0.456182	0.0870654	0	1	1
sgRNA_0004	L_00004	HI_0004	76.8074	0.155784	0.210204	0	1	1
sgRNA_0006	L_00006	HI_0006	22.3946	0.0465347	0.334047	0	1	1
sgRNA_0007	L_00007	HI_0006	478.741	-0.414627	0.0917974	0	1	1
sgRNA_0008	fdxH	HI_0007	38.2765	0.287812	0.275255	0	1	1
sgRNA_0009	L_00009	HI_0008	1130.5	-0.0515157	0.0576521	0	1	1
sgRNA_0010	L_00010	HI_0009	487.46	0.0892843	0.0866516	0	1	1
sgRNA_0011	rimI	HI_0010	426.409	0.167388	0.0972125	0	1	1
sgRNA_0012	holD	HI_0011	24.9611	0.253846	0.439447	0	1	1
sgRNA_0014	era	HI_0013	286.428	-0.649806	0.248144	0	1	1
sgRNA_0016	lepB	HI_0015	10.8072	-1.16904	1.4741	-0.114674	0.908703
sgRNA_0017	lepA	HI_0016	183.01	1.76497	0.354631	2.15709	0.0309989	0.281793
sgRNA_0021	L_00021	HI_0020	351.417	0.72853	0.0982607	0	1	1
sgRNA_0022	L_00022	NA	567.423	-0.575984	0.0760085	0	1	1
sgRNA_0023	citF	HI_0022	410.435	-0.0538145	0.0884862	0	1	1
sgRNA_0024	L_00024	HI_0023	66.6174	0.43702	0.191328	0	1	1
sgRNA_0025	citD	HI_0024	218.737	0.0598188	0.124255	0	1	1
sgRNA_0026	citC	HI_0025	159.114	-0.218134	0.1345	0	1	1
sgRNA_0027	lipA	HI_0026	225.515	-1.03074	0.500802	-0.0613907	0.951048	1
sgRNA_0028	lipB	HI_0027	543.922	1.086	0.0878455	0.978944	0.327608	1
sgRNA_0029	L_00029	HI_0028	169.642	1.2981	0.242934	1.22706	0.2198	1
sgRNA_0030	dacA	HI_0029	760.556	-0.213732	0.0670755	0	1	1
sgRNA_0031	rlpA	HI_0030	333.227	1.37437	0.110763	3.37989	0.000725143	0.00953284
sgRNA_0032	mrdB	HI_0031	962.524	-0.224302	0.0783274	0	1	1
sgRNA_0034	L_00034	HI_0033	171.185	0.815311	0.161105	0	1	1
sgRNA_0035	L_00035	HI_0034	307.925	-0.0666961	0.123211	0	1	1
sgRNA_0038	mreB	HI_0037	582.496	-0.434867	0.0864308	0	1	1
sgRNA_0039	mreC	HI_0038	94.7383	0.25599	0.21914	0	1	1
sgRNA_0040	mreD	HI_0039	367.985	-0.249592	0.0981794	0	1	1
sgRNA_0041	L_00041	HI_0040	104.115	-0.235732	0.157846	0	1	1
sgRNA_0042	xthA	HI_0041	274.674	0.226532	0.121255	0	1	1
sgRNA_0043	L_00043	HI_0042	491.208	-0.041662	0.0730794	0	1	1
sgRNA_0044	L_00044	HI_0043	221.235	-0.156435	0.179821	0	1	1
sgRNA_0045	L_00045	HI_0044	541.545	-0.127726	0.0777673	0	1	1
sgRNA_0046	L_00046	NA,NA	39.4923	-1.78119	1.38799	-0.562822	0.573556	1
sgRNA_0048	L_00048	HI_0046	258.647	-0.534791	0.106902	0	1	1
sgRNA_0049	eda	HI_0047	52.6785	-0.393994	0.238613	0	1	1
sgRNA_0051	L_00051	HI_0048	329.084	-0.0507786	0.176022	0	1	1
sgRNA_0053	L_00053	HI_0049	48.6402	-0.063794	0.23953	0	1	1
sgRNA_0056	L_00056	HI_0052	673.35	0.0992657	0.0777847	0	1	1
sgRNA_0057	L_00057	HI_0053	5.76163	-0.324329	0.751452	0	1
sgRNA_0059	L_00059	HI_0055	239.491	-0.018234	0.107217	0	1	1
sgRNA_0062	kdsB	HI_0058	201.405	-0.549073	0.241916	0	1	1
sgRNA_0065	rec2	HI_0061	363.687	0.0149256	0.0921206	0	1	1
sgRNA_0066	dksA	HI_0062	335.442	0.319019	0.0923955	0	1	1
sgRNA_0068	folK	HI_0064	55.9898	-1.97215	0.640624	-1.5175	0.129139	0.882797
sgRNA_0070	amiB	HI_0066	475.371	1.66787	0.0933678	7.15312	8.48299e-13	2.54341e-11
sgRNA_0075	ppnK	NA	556.903	-0.0195467	0.308117	0	1	1
sgRNA_0078	L_00078	HI_0074	549.143	-0.168648	0.0760091	0	1	1
sgRNA_0079	L_00079	HI_0075	243.621	-1.67571	0.122407	-5.52022	3.3858e-08	6.57539e-07
sgRNA_0081	L_00081	HI_0078	15.1304	-1.02609	1.46564	-0.0177983	0.9858	1
sgRNA_0083	L_00083	HI_0080	243.185	-0.0643344	0.101474	0	1	1
sgRNA_0084	L_00084	HI_0081	403.212	0.192886	0.0908833	0	1	1
sgRNA_0088	L_00088	HI_0085	359.388	0.269984	0.10122	0	1	1
sgRNA_0089	metB	HI_0086	330.315	0.259881	0.0925342	0	1	1
sgRNA_0090	L_00090	NA,NA,NA	406.758	-0.473921	0.270305	0	1	1
sgRNA_0091	L_00091	HI_t01	156.638	-3.49832	1.17631	-2.12386	0.033682	0.301374
sgRNA_0092	L_00092	NA,NA	95.3605	-0.269414	1.44393	0	1	1
sgRNA_0160	L_00161	NA,NA,NA	87.2387	-0.991902	1.44405	0	1	1
sgRNA_0164	L_00165	HI_0090	190.62	-0.237502	0.122512	0	1	1
sgRNA_0165	grk	HI_0091	9.91991	0.0984607	0.52078	0	1
sgRNA_0167	L_00168	HI_0093	137.394	-0.0361974	0.145199	0	1	1
sgRNA_0169	L_00170	HI_0095	245.912	-0.0887399	0.102856	0	1	1
sgRNA_0172	hitB	NA	434.643	-0.0746206	0.0968155	0	1	1
sgRNA_0177	htpG	HI_0104	379.579	0.173692	0.10117	0	1	1
sgRNA_0178	L_00179	HI_0105	116.665	0.150508	0.15983	0	1	1
sgRNA_0183	L_00184	HI_0106	427.612	0.500569	0.632976	0	1	1
sgRNA_0184	corB	NA	667.97	0.78164	0.346257	0	1	1
sgRNA_0187	L_00188	HI_0109	419.859	-0.821655	0.0874366	0	1	1
sgRNA_0188	serS	HI_0110	25.1833	-1.2194	1.45885	-0.150393	0.880454	1
sgRNA_0189	gst	HI_0111	172.218	3.09091e-05	0.130375	0	1	1
sgRNA_0190	hemR	HI_0113	482.916	0.465738	0.0805401	0	1	1
sgRNA_0191	L_00192	HI_r01,HI_r04,HI_r16,HI_r15,HI_r12,HI_r09	42.3748	-2.31748	1.32379	-0.995239	0.31962	1
sgRNA_0192	L_00193	HI_r02,HI_r05,HI_r17,HI_r14,HI_r11,HI_r08	180.54	-1.65199	1.38033	-0.472347	0.636679	1
sgRNA_0193	L_00194	HI_t02,NA,NA	125.424	-2.07759	1.31515	-0.819366	0.412578	1
sgRNA_0194	L_00195	HI_r03,HI_r06,HI_r18,HI_r13,HI_r10,HI_r07	117.573	-3.3	1.14499	-2.00875	0.0445632	0.378898
sgRNA_0195	L_00196	HI_t03,NA	112.563	-2.70139	1.17798	-1.44432	0.148648	0.984648
sgRNA_0196	L_00197	HI_t04	14.2644	-0.75952	1.4668	0	1	1
sgRNA_0197	L_00198	HI_t05	128.555	-1.46064	1.3154	-0.350189	0.726197	1
sgRNA_0199	L_00200	HI_t06	124.764	-1.62852	1.38033	-0.455338	0.648866	1
sgRNA_0202	L_00203	HI_0119	684.64	0.311586	0.0665272	0	1	1
sgRNA_0203	L_00204	HI_0120	473.956	-0.0658261	0.0818012	0	1	1
sgRNA_0204	L_00205	HI_0121	281.05	0.103551	0.111802	0	1	1
sgRNA_0205	L_00206	HI_0122	333.174	-0.0881361	0.091738	0	1	1
sgRNA_0207	pgsA	HI_0123	773.785	-0.719531	0.0662145	0	1	1
sgRNA_0208	L_00212	HI_0124	90.7685	-1.6127	1.3827	-0.443123	0.657677	1
sgRNA_0210	L_00214	HI_0132	894.271	-6.08137	0.152094	-33.4095	9.99069e-245	1.70741e-241
sgRNA_0211	dcd	HI_0133	181.548	-5.82553	0.265868	-18.1501	1.28189e-73	2.19076e-71
sgRNA_0212	L_00216	HI_0134	521.553	-0.0424718	0.080038	0	1	1
sgRNA_0213	L_00217	HI_0135	201.792	1.50963	0.77219	0.659981	0.509266	1
sgRNA_0214	L_00218	HI_0136	120.149	-1.87058	1.26607	-0.687627	0.491688	1
sgRNA_0215	L_00219	HI_t07,NA,NA	51.1572	-1.46861	1.21776	-0.384812	0.700377	1
sgRNA_0216	L_00221	HI_0137	194.767	1.49466	0.47667	1.03774	0.299393	1
sgRNA_0220	nagB	HI_0141	306.484	0.218375	0.104395	0	1	1
sgRNA_0221	nanA	HI_0142	381.888	0.119079	0.0828638	0	1	1
sgRNA_0222	L_00227	HI_0143	218.495	-0.465214	0.11934	0	1	1
sgRNA_0223	nanK	HI_0144	240.44	-0.289034	0.124369	0	1	1
sgRNA_0224	nanE	HI_0145	369.021	-0.281262	0.0856477	0	1	1
sgRNA_0226	L_00231	HI_0147	306.636	-1.38371	0.73591	-0.521404	0.602085	1
sgRNA_0229	hflC	HI_0150	139.375	-0.473396	0.145507	0	1	1
sgRNA_0230	hflK	HI_0151	366.935	-0.0448682	0.0862693	0	1	1
sgRNA_0231	L_00236	HI_0152	15.0431	-0.587582	1.47681	0	1	1
sgRNA_0232	dcuB2	HI_0153	400.111	0.04432	0.0836426	0	1	1
sgRNA_0233	acpP	HI_0154	81.0552	0.477173	0.798655	0	1	1
sgRNA_0235	fabD	HI_0156	106.137	-1.1369	1.04816	-0.130609	0.896085	1
sgRNA_0236	fabH	HI_0157	204.946	-3.1519	1.14267	-1.88322	0.0596712	0.469945
sgRNA_0237	L_00242	HI_0158	159.293	1.28963	0.346348	0.836242	0.403019	1
sgRNA_0239	psd	HI_0160	271.41	-1.01035	0.226237	-0.0457429	0.963515	1
sgRNA_0240	gor	HI_0161	103.954	0.361991	0.172893	0	1	1
sgRNA_0241	L_00246	HI_0162	275.986	0.0749096	0.103309	0	1	1
sgRNA_0242	bolA	HI_0163	426.07	-5.34611	0.161665	-26.8835	3.42568e-159	2.92725e-156
sgRNA_0244	L_00249	HI_0166	11.4005	-1.98585	0.841636	-1.17135	0.241459
sgRNA_0245	nqrC	HI_0167	340.85	-1.11085	0.104515	-1.06065	0.288849	1
sgRNA_0246	nqrD	HI_0168	121.406	-1.5024	0.191914	-2.61782	0.00884925	0.0933542
sgRNA_0247	nqrE	HI_0170	141.309	-1.44415	0.208913	-2.12603	0.033501	0.301333
sgRNA_0248	L_00253	HI_0171	234.232	-0.583543	0.214994	0	1	1
sgRNA_0253	rluD	HI_0176	295.078	0.21344	0.112056	0	1	1
sgRNA_0254	L_00259	HI_0177	322.826	-4.69057	1.10064	-3.35311	0.000799081	0.0104247
sgRNA_0256	pflA_1	HI_0179	21.8202	-0.442005	0.35293	0	1	1
sgRNA_0257	pflB	HI_0180	191.74	-1.05257	0.161192	-0.326134	0.744323	1
sgRNA_0258	focA	HI_0181	88.4779	-0.274875	0.17061	0	1	1
sgRNA_0263	L_00268	HI_0185	814.149	0.00514764	0.0675692	0	1	1
sgRNA_0264	L_00269	HI_0186	727.958	-0.752899	0.0726877	0	1	1
sgRNA_0265	L_00270	HI_0187	370.459	0.167488	0.116266	0	1	1
sgRNA_0266	tatB	HI_0187	98.5606	-0.0554224	0.171263	0	1	1
sgRNA_0267	L_00272	HI_0188	452.676	0.0177695	0.0941907	0	1	1
sgRNA_0268	gdhA	HI_0189	280.333	-0.291741	0.102775	0	1	1
sgRNA_0269	fur	HI_0190	57.18	0.139742	0.884719	0	1	1
sgRNA_0270	fldA	HI_0191	113.342	-1.41183	0.269381	-1.5288	0.126313	0.868358
sgRNA_0271	L_00276	HI_0193	538.697	0.101858	0.0785027	0	1	1
sgRNA_0272	L_00277	HI_0192	210.091	0.0368635	0.12904	0	1	1
sgRNA_0276	mepA	HI_0197	243.492	0.705332	0.377847	0	1	1
sgRNA_0278	msbB	HI_0199	144.243	-2.94221	1.15799	-1.67722	0.0934994	0.690176
sgRNA_0280	rplS	HI_0201	53.1625	-0.926983	1.38545	0	1	1
sgRNA_0282	L_00287	HI_0203	148.307	-2.20211	1.31539	-0.913875	0.360783	1
sgRNA_0283	L_00288	HI_0204	146.532	-0.571512	0.708158	0	1	1
sgRNA_0284	L_00289	HI_0205	1034.02	-0.00980926	0.0669264	0	1	1
sgRNA_0286	aroK	HI_0207	130.224	-1.03213	0.929281	-0.0345708	0.972422	1
sgRNA_0287	aroB	HI_0208	346.223	-4.20835	0.440529	-7.28296	3.26578e-13	9.96646e-12
sgRNA_0288	dam	HI_0209	380.904	0.880559	0.0950465	0	1	1
sgRNA_0290	ribA	HI_0212	210.665	-2.52058	1.26431	-1.20269	0.229095	1
sgRNA_0295	hsdS2	HI_0216	480.152	-0.256465	0.0795426	0	1	1
sgRNA_0298	hsdR2	HI_0218	2.45723	1.10554	0.998862	0.105656	0.915855
sgRNA_0299	L_00304	HI_0219	216.343	0.135547	0.133894	0	1	1
sgRNA_0301	L_00306	HI_0220.2	166.175	-0.169359	0.146983	0	1	1
sgRNA_0303	birA	HI_0220.1	573.827	0.0956519	0.0716051	0	1	1
sgRNA_0304	L_00312	HI_0221	400.763	-9.75306	0.836426	-10.4648	1.25303e-25	6.69195e-24
sgRNA_0306	L_00314	HI_0223	242.708	-0.128997	0.110975	0	1	1
sgRNA_0307	L_00315	HI_0224	177.667	-0.267855	0.126981	0	1	1
sgRNA_0308	nhaA	HI_0225	427.647	0.0322817	0.093943	0	1	1
sgRNA_0309	L_00317	HI_0226	102.287	-0.688685	0.168304	0	1	1
sgRNA_0310	L_00318	HI_0227	117.066	-0.226759	0.148575	0	1	1
sgRNA_0312	pnp	HI_0229	35.2634	-0.822045	0.352197	0	1	1
sgRNA_0313	nlpL	HI_0230	194.18	-0.498648	0.442388	0	1	1
sgRNA_0314	deaD	HI_0231	69.1695	0.131573	0.259677	0	1	1
sgRNA_0315	L_00323	HI_0232	111.739	0.137805	0.568	0	1	1
sgRNA_0316	L_00324	HI_0233	1570.18	0.0915302	0.0523418	0	1	1
sgRNA_0317	L_00325	NA	562.838	0.0023291	0.140687	0	1	1
sgRNA_0318	L_00326	HI_0235	762.871	0.1429	0.0786232	0	1	1
sgRNA_0319	arsC	HI_0236	426.612	0.0820281	0.079077	0	1	1
sgRNA_0320	L_00328	HI_0237	719.312	-0.0664214	0.0754509	0	1	1
sgRNA_0321	secF	HI_0239	176.662	-2.40341	1.22844	-1.14243	0.253274	1
sgRNA_0322	secD	HI_0240	117.371	-2.43772	1.22926	-1.16959	0.242168	1
sgRNA_0324	L_00332	HI_0242	734.238	0.488124	0.0737388	0	1	1
sgRNA_0325	L_00333	HI_0243	803.684	0.0593914	0.0645159	0	1	1
sgRNA_0327	queA	HI_0245	28.2503	1.28981	0.317273	0.913454	0.361004	1
sgRNA_0330	L_00338	HI_0249	16.7656	-0.228086	0.405882	0	1	1
sgRNA_0331	ssb_2	HI_0250	43.7037	-1.04235	1.45062	-0.0291938	0.97671	1
sgRNA_0333	exbD	HI_0252	10.5925	0.0407238	0.480118	0	1
sgRNA_0334	exbB	HI_0253	477.718	-0.396397	0.0868464	0	1	1
sgRNA_0335	bcp	HI_0254	163.56	0.110741	0.144004	0	1	1
sgRNA_0337	L_00345	HI_0256	399.338	-0.0293706	0.0960796	0	1	1
sgRNA_0338	L_00346	HI_0257	261.287	-0.409263	0.10632	0	1	1
sgRNA_0339	L_00347	HI_t08	43.574	-0.44337	0.236056	0	1	1
sgRNA_0341	orfM	HI_0260	368.168	0.212349	0.101743	0	1	1
sgRNA_0342	L_00350	HI_0260.1	320.639	2.18085	0.354266	3.33323	0.000858424	0.011114
sgRNA_0344	hxuC_1	HI_0262	595.624	0.947288	0.0853273	0	1	1
sgRNA_0345	hxuB	HI_0263	462.722	0.200781	0.0909182	0	1	1
sgRNA_0346	hxuA	HI_0264	540.794	0.120799	0.0844301	0	1	1
sgRNA_0348	L_00356	HI_0266	198.34	-1.54352	0.506255	-1.0736	0.283	1
sgRNA_0350	murB	HI_0268	1335.33	-2.89003	0.108168	-17.4731	2.29705e-68	3.27138e-66
sgRNA_0351	rpoH	HI_0269	51.5441	-1.88055	1.38641	-0.635134	0.525341	1
sgRNA_0354	pyrE	HI_0272	408.023	-0.186419	0.0863948	0	1	1
sgRNA_0355	rph	HI_0273	145.949	-1.62956	0.310677	-2.02641	0.0427224	0.365063
sgRNA_0356	gltX	HI_0274	248.308	-2.51296	1.19826	-1.26263	0.206722	1
sgRNA_0357	L_00366	HI_t10,NA,NA,NA	8.59408	-2.41215	1.32758	-1.0637	0.287464
sgRNA_0358	lpt6	HI_0275	117.109	-0.0740098	0.160603	0	1	1
sgRNA_0361	L_00373	HI_0279	452.224	0.0949883	0.0928672	0	1	1
sgRNA_0362	udp	HI_0280	400.287	-0.951633	0.0911286	0	1	1
sgRNA_0363	L_00375	HI_0281	36.3744	0.2467	0.274035	0	1	1
sgRNA_0364	L_00376	HI_0282	528.07	0.501587	0.0851893	0	1	1
sgRNA_0365	menD	HI_0283	135.256	0.969381	0.216845	0	1	1
sgRNA_0367	L_00379	HI_0286	156.836	-9.01936	1.02656	-7.81187	5.6346e-15	1.88814e-13
sgRNA_0369	sdaA	HI_0288	0
sgRNA_0370	sdaC	HI_0289	0
sgRNA_0372	L_00387	HI_0293	0
sgRNA_0373	metJ	HI_0294	32.4386	-0.40065	0.29991	0	1	1
sgRNA_0374	rho	HI_0295	0
sgRNA_0376	pilC	HI_0297	0
sgRNA_0381	cutE	HI_0302	0
sgRNA_0382	L_00397	HI_0303	0
sgRNA_0383	L_00398	HI_0304	0
sgRNA_0384	yqgF	HI_0305	0
sgRNA_0393	proC	HI_0307	663.582	-0.30841	0.0912804	0	1	1
sgRNA_0394	hcaT	HI_0308	499.964	-0.30339	0.080618	0	1	1
sgRNA_0397	ruvB	HI_0312	224.144	1.65365	0.135418	4.82693	1.38655e-06	2.46835e-05
sgRNA_0398	ruvA	HI_0313	329.034	0.930715	0.110678	0	1	1
sgRNA_0400	L_00417	HI_0315	43.7094	0.413934	0.279487	0	1	1
sgRNA_0401	ntpA	HI_0316	636.865	-0.182384	0.078757	0	1	1
sgRNA_0402	L_00419	HI_0317	255.391	-2.64539	1.11055	-1.48161	0.138445	0.924231
sgRNA_0403	L_00420	HI_0318	786.58	0.40966	0.0901647	0	1	1
sgRNA_0404	L_00421	HI_0319	48.913	0.103808	0.231253	0	1	1
sgRNA_0405	vapB1	HI_0321	107.752	-1.01762	0.168113	-0.104831	0.91651	1
sgRNA_0406	L_00423	HI_0322	157.829	0.269029	0.252205	0	1	1
sgRNA_0408	rnt	HI_0324	690.073	0.860771	0.0842468	0	1	1
sgRNA_0409	L_00426	HI_0325	383.772	-1.83396	0.121437	-6.86738	6.53899e-12	1.80244e-10
sgRNA_0411	L_00429	HI_0328	91.429	-0.824113	0.253666	0	1	1
sgRNA_0412	L_00430	HI_0329	185.664	-0.599772	0.208705	0	1	1
sgRNA_0413	L_00431	HI_0330	204.544	0.380759	0.121102	0	1	1
sgRNA_0415	recO	HI_0332	198.325	-1.39368	0.128279	-3.06894	0.00214822	0.0258543
sgRNA_0416	rumA	HI_0333	514.524	0.0539967	0.0847024	0	1	1
sgRNA_0419	mog	HI_0336	191.754	0.626501	0.13182	0	1	1
sgRNA_0420	glnB	HI_0337	313.697	0.875184	0.108604	0	1	1
sgRNA_0422	priA	HI_0339	39.4531	0.0179957	0.261454	0	1	1
sgRNA_0423	trmB	HI_0340	576.386	-0.0381085	0.0753254	0	1	1
sgRNA_0424	L_00442	HI_0341	23.9602	0.126551	0.328538	0	1	1
sgRNA_0425	L_00443	HI_0342	226.877	0.0206316	0.113073	0	1	1
sgRNA_0426	napD	HI_0343	193.035	1.37575	0.133969	2.80476	0.00503544	0.0555198
sgRNA_0427	napA	HI_0344	0
sgRNA_0430	napB	HI_0347	178.836	-0.072278	0.12462	0	1	1
sgRNA_0431	napC	HI_0348	568.585	-0.0334511	0.075603	0	1	1
sgRNA_0432	adk	HI_0349	0
sgRNA_0433	lic3C	HI_0350	382.089	-0.0759229	0.0945609	0	1	1
sgRNA_0436	L_00454	HI_0354	406.135	0.594819	0.252188	0	1	1
sgRNA_0437	L_00455	HI_0355	360.676	-0.217058	0.0940309	0	1	1
sgRNA_0438	L_00456	HI_0357	770.459	-0.265564	0.0688026	0	1	1
sgRNA_0440	hfeD	HI_0359	344.576	-1.29301	0.101056	-2.89951	0.00373751	0.0420224
sgRNA_0441	hfeC	HI_0360	445.277	-1.70311	0.100505	-6.99577	2.63812e-12	7.64161e-11
sgRNA_0442	hfeB	HI_0361	19.8116	0.159495	0.399712	0	1	1
sgRNA_0443	hfeA	HI_0362	51.7168	-1.06455	0.348368	-0.185297	0.852996	1
sgRNA_0448	L_00466	HI_0367	70.1538	-2.11298	1.31942	-0.843536	0.398929	1
sgRNA_0449	L_00467	HI_0368	193.384	-0.266994	1.17497	0	1	1
sgRNA_0450	hisS	HI_0369	251.629	-0.3662	0.18549	0	1	1
sgRNA_0451	L_00469	HI_0370	369.291	-0.192803	0.103549	0	1	1
sgRNA_0452	L_00470	HI_0371	281.173	0.056036	0.105428	0	1	1
sgRNA_0453	fdx	HI_0372	74.5649	-2.19799	1.31903	-0.908231	0.363756	1
sgRNA_0454	hscA	HI_0373	69.5794	-2.58507	1.20495	-1.31547	0.188352	1
sgRNA_0456	hscB	HI_0375	89.0709	-1.74709	1.38231	-0.540461	0.588879	1
sgRNA_0457	L_00475	HI_0376	205.888	-5.07372	1.08655	-3.74921	0.00017739	0.00256915
sgRNA_0458	nifU	HI_0377	62.7934	-1.41928	1.44584	-0.289988	0.771826	1
sgRNA_0459	nifS2	HI_0378	61.9643	-1.10347	1.4464	-0.0715344	0.942972	1
sgRNA_0460	L_00478	HI_0379	242.57	-2.2948	1.15786	-1.11826	0.263456	1
sgRNA_0461	L_00479	HI_0380	122.522	0.400686	0.151599	0	1	1
sgRNA_0463	L_00482	HI_0381	104.572	-4.43725	0.625131	-5.49846	3.83128e-08	7.35691e-07
sgRNA_0465	L_00484	HI_0383	642.596	-0.743966	0.209681	0	1	1
sgRNA_0466	tolR	HI_0384	350.409	-0.469059	0.487296	0	1	1
sgRNA_0468	ybgC	HI_0386	233.408	-0.0288724	0.131449	0	1	1
sgRNA_0469	dinG	HI_0387	298.614	-0.111363	0.100346	0	1	1
sgRNA_0470	L_00489	HI_0388	204.525	-2.86048	1.09295	-1.70225	0.0887078	0.664919
sgRNA_0472	lcfA	HI_0390.1	0
sgRNA_0477	L_00496	HI_0395	108.14	2.65204	0.668188	2.47242	0.0134202	0.134912
sgRNA_0478	L_00497	HI_0396	418.947	0.190169	0.0851726	0	1	1
sgRNA_0480	adpP	HI_0398	149.05	0.557062	0.151537	0	1	1
sgRNA_0481	icc	HI_0399	243.814	0.255053	0.167713	0	1	1
sgRNA_0482	L_00501	HI_0400	107.582	-0.0898915	0.162167	0	1	1
sgRNA_0488	accA	HI_0406	101.689	-4.08625	1.13673	-2.71503	0.00662688	0.0707834
sgRNA_0489	znuB	HI_0407	101.991	0.472413	0.164238	0	1	1
sgRNA_0491	L_00510	HI_0409	40.642	0.993171	0.430891	0	1	1
sgRNA_0492	tyrR	HI_0410	527.763	-0.00370336	0.0784698	0	1	1
sgRNA_0493	L_00512	HI_0411	344.106	-0.544285	0.123081	0	1	1
sgRNA_0494	rluC	HI_0412	437.184	0.0374677	0.0938476	0	1	1
sgRNA_0496	L_00515	HI_0414	173.985	-0.168462	0.146841	0	1	1
sgRNA_0497	thiM	HI_0415	323.966	-2.82446	0.127066	-14.3584	9.44023e-47	8.96297e-45
sgRNA_0498	thiD	HI_0416	456.736	0.119368	0.100087	0	1	1
sgRNA_0499	thiE	HI_0417	227.483	-0.693926	0.124152	0	1	1
sgRNA_0501	L_00520	HI_0419	237.023	-0.366532	0.108213	0	1	1
sgRNA_0502	L_00521	HI_0422	242.164	-0.837884	0.461789	0	1	1
sgRNA_0504	L_00523	HI_0424	173.912	0.067572	0.121226	0	1	1
sgRNA_0505	pssA	HI_0425	122.89	1.46273	0.43871	1.05475	0.29154	1
sgRNA_0506	fadR	HI_0426	520.592	-4.00261	0.136849	-21.941	1.05617e-106	3.60998e-104
sgRNA_0507	nhaB	HI_0427	132.263	-0.0342215	0.141234	0	1	1
sgRNA_0508	dsbB	HI_0428	770.716	-0.126348	0.0695498	0	1	1
sgRNA_0509	glmS	HI_0429	465.414	-1.89603	0.136034	-6.58683	4.49302e-11	1.16342e-09
sgRNA_0510	nudC_1	HI_0430	138.088	-0.251417	1.17741	0	1	1
sgRNA_0511	L_00530	HI_0431	240.128	0.0873924	0.118985	0	1	1
sgRNA_0512	nudC_2	HI_0432	244.697	-0.130288	0.104213	0	1	1
sgRNA_0513	L_00532	HI_0433	48.7289	3.02208	0.990975	2.04049	0.0413011	0.355793
sgRNA_0514	L_00533	HI_0434	0
sgRNA_0516	comD	HI_0436	507.936	-0.0352777	0.0838233	0	1	1
sgRNA_0517	comC	HI_0437	150.697	-1.84752	0.848218	-0.999171	0.317712	1
sgRNA_0518	comB	HI_0438	553.014	0.0394124	0.0825958	0	1	1
sgRNA_0519	comA	HI_0439	270.724	0.0691355	0.106503	0	1	1
sgRNA_0520	L_00539	HI_0440	107.819	-0.63858	0.497654	0	1	1
sgRNA_0523	recR	HI_0443	329.091	0.577525	0.100211	0	1	1
sgRNA_0525	secG	HI_0445	295.136	-0.54193	0.475731	0	1	1
sgRNA_0526	L_00545	HI_t12	541.307	-0.188687	0.0844931	0	1	1
sgRNA_0527	fruA	HI_0446	62.374	0.0897097	0.209662	0	1	1
sgRNA_0528	L_00547	HI_0447	991.946	0.147621	0.0597225	0	1	1
sgRNA_0529	fruB	HI_0448	501.549	0.100302	0.0779213	0	1	1
sgRNA_0532	vapX	HI_0451	146.219	0.107893	0.136715	0	1	1
sgRNA_0535	L_00554	HI_0454	237.133	-0.171448	0.114375	0	1	1
sgRNA_0536	holB	HI_0455	129.54	-2.63356	1.26632	-1.29	0.19705	1
sgRNA_0543	L_00562	HI_0461	149.459	2.41214	0.200476	7.04393	1.86894e-12	5.50692e-11
sgRNA_0544	lon	HI_0462	86.8143	0.13693	0.19205	0	1	1
sgRNA_0548	L_00567	HI_0466	191.555	0.145043	0.121817	0	1	1
sgRNA_0550	hisG	HI_0468	447.801	0.167495	0.0825013	0	1	1
sgRNA_0552	hisC	HI_0470	183.905	0.0890909	0.126097	0	1	1
sgRNA_0553	hisB	HI_0471	160.171	0.109797	0.123765	0	1	1
sgRNA_0554	hisH	HI_0472	618.647	0.203653	0.0795165	0	1	1
sgRNA_0556	hisF	HI_0474	594.833	0.0569671	0.0850947	0	1	1
sgRNA_0557	hisI	HI_0475	70.0099	-0.853681	0.210325	0	1	1
sgRNA_0558	tyrP	HI_0477	428.477	0.372185	0.105608	0	1	1
sgRNA_0559	atpC	HI_0478	58.5598	1.09502	0.241155	0.39403	0.693559	1
sgRNA_0561	L_00580	HI_0480	370.442	0.983246	0.104404	0	1	1
sgRNA_0562	L_00581	HI_0481	86.3759	1.15887	0.271479	0.585191	0.558419	1
sgRNA_0563	atpH	HI_0482	98.7479	1.22035	0.177036	1.24468	0.213249	1
sgRNA_0564	L_00583	HI_0483	288.72	0.422954	0.0998187	0	1	1
sgRNA_0565	L_00584	HI_0484	316.649	0.943111	0.117964	0	1	1
sgRNA_0566	L_00585	HI_0485	218.021	1.02964	0.155762	0.190317	0.849061	1
sgRNA_0567	L_00586	HI_0485.1	158.747	0.738942	0.145694	0	1	1
sgRNA_0568	gidB	HI_0486	96.7922	0.126604	0.166818	0	1	1
sgRNA_0569	L_00588	HI_0487	722.259	0.00637904	0.0668937	0	1	1
sgRNA_0571	L_00590	HI_0489	144.616	-0.153489	0.135494	0	1	1
sgRNA_0572	luxS	HI_0491	349.275	0.00933766	0.107396	0	1	1
sgRNA_0573	aphA	HI_0495	244.946	0.0374473	0.109198	0	1	1
sgRNA_0574	L_00593	HI_0496	192.848	-0.783845	0.123716	0	1	1
sgRNA_0575	hslU	HI_0497	148.95	0.166831	0.13813	0	1	1
sgRNA_0576	potD1_1	NA	209.099	0.294418	0.124258	0	1	1
sgRNA_0577	ordL	HI_0499	94.0954	0.359376	0.173507	0	1	1
sgRNA_0580	rbsA	HI_0502	62.3077	0.0207145	0.213162	0	1	1
sgRNA_0581	rbsC	HI_0503	315.424	0.2354	0.0957186	0	1	1
sgRNA_0582	rbsB	HI_0504	658.92	1.40016	0.0807334	4.95661	7.17353e-07	1.29048e-05
sgRNA_0583	rbsK	HI_0505	420.346	0.0513369	0.0911329	0	1	1
sgRNA_0585	L_00604	HI_0507	214.615	0.102032	0.12131	0	1	1
sgRNA_0586	menG	HI_0508	468.717	-0.330728	0.092321	0	1	1
sgRNA_0588	L_00607	HI_0510	0
sgRNA_0589	tehA	HI_0511	224.354	0.288315	0.119912	0	1	1
sgRNA_0590	rpoC	HI_0514	77.8961	-1.50312	1.31817	-0.381679	0.702699	1
sgRNA_0592	L_00611	HI_0516	86.2962	-1.72722	1.38288	-0.525875	0.598975	1
sgRNA_0593	L_00612	HI_0517	96.5865	-2.96668	1.23087	-1.5978	0.110088	0.790506
sgRNA_0594	deoD	HI_0518	141.434	-9.09187	1.02912	-7.86287	3.75416e-15	1.28317e-13
sgRNA_0595	L_00614	HI_0519	485.139	-0.559754	0.0894792	0	1	1
sgRNA_0598	L_00617	HI_0522	225.421	-0.0659231	0.119665	0	1	1
sgRNA_0599	waaQ	HI_0523	12.6794	0.458379	0.449876	0	1	1
sgRNA_0600	L_00619	HI_0524	43.0015	-1.49954	1.38883	-0.359687	0.719081	1
sgRNA_0602	L_00621	HI_0526	1033.08	-0.0464297	0.0701719	0	1	1
sgRNA_0603	L_00622	HI_0527	232.359	-0.30915	0.123929	0	1	1
sgRNA_0604	tyrQ	HI_0528	126.838	-1.23954	0.149464	-1.60265	0.109012	0.786083
sgRNA_0605	tdk	HI_0529	385.425	-0.708427	0.0990716	0	1	1
sgRNA_0606	gcp	HI_0530	100.091	0.510853	1.05267	0	1	1
sgRNA_0607	L_00626	HI_0531	6.64818	-2.23061	1.46434	-0.840389	0.40069
sgRNA_0608	dnaG	HI_0532	228.239	-1.09936	1.07749	-0.0922126	0.926529	1
sgRNA_0609	aspA_1	HI_0533	89.2385	-3.77495	1.16218	-2.38771	0.0169539	0.165567
sgRNA_0611	ureH	HI_0535	648.297	0.0878928	0.0787117	0	1	1
sgRNA_0613	ureF	NA	325.704	-0.151626	0.0928883	0	1	1
sgRNA_0614	ureE	HI_0538	254.08	-0.022474	0.123009	0	1	1
sgRNA_0616	ureB	HI_0540	5.57224	1.33947	0.729431	0.465397	0.641647
sgRNA_0617	ureA	HI_0541	242.25	-0.118457	0.118187	0	1	1
sgRNA_0618	groES	HI_0542	2.51703	-0.517461	1.70202	0	1
sgRNA_0621	L_00640	HI_0545	155.082	-3.35714	1.1764	-2.00369	0.0451031	0.38159
sgRNA_0623	L_00642	HI_0547	39.644	-2.04783	1.32643	-0.789966	0.429548	1
sgRNA_0624	infA	HI_0548	96.0011	-1.46715	1.31674	-0.35478	0.722754	1
sgRNA_0627	ksgA	HI_0549	6.98487	2.87928	0.836738	2.24595	0.024707
sgRNA_0628	lic2A	HI_0550	212.264	-0.0144087	0.148327	0	1	1
sgRNA_0631	gnd	HI_0553	62.5776	-1.57749	1.38351	-0.417409	0.67638	1
sgRNA_0632	L_00651	HI_0554	242.58	0.0663924	0.123249	0	1	1
sgRNA_0634	zwf	HI_0558	344.761	0.766419	0.0968579	0	1	1
sgRNA_0638	L_00657	HI_0562	90.7951	-0.330064	0.18265	0	1	1
sgRNA_0639	asnC	HI_0563	17.7346	0.219823	0.365997	0	1	1
sgRNA_0640	L_00659	HI_0564	357.519	-1.12373	0.101429	-1.21988	0.222509	1
sgRNA_0644	rpe	HI_0566	557.129	-5.95113	0.73113	-6.77188	1.27119e-11	3.44836e-10
sgRNA_0645	L_00664	HI_0567	130.097	-3.15297	1.08237	-1.98913	0.0466864	0.393039
sgRNA_0646	L_00665	HI_0568	471.048	0.452705	0.0818665	0	1	1
sgRNA_0648	L_00667	HI_0570	342.859	0.189163	0.123135	0	1	1
sgRNA_0649	oxyR	HI_0571	691.019	0.701332	0.0723923	0	1	1
sgRNA_0650	L_00669	HI_0572	72.7308	0.478665	0.204524	0	1	1
sgRNA_0651	slyX	HI_0573	115.134	0.0232328	0.148513	0	1	1
sgRNA_0654	L_00673	HI_0576	366.848	0.35213	0.285941	0	1	1
sgRNA_0655	L_00674	HI_0576.1	634.952	-0.433562	0.0692762	0	1	1
sgRNA_0658	L_00677	HI_t16	265.036	0.588756	0.210236	0	1	1
sgRNA_0659	L_00678	HI_t15	94.8501	-1.50404	1.31942	-0.382015	0.70245	1
sgRNA_0660	L_00679	HI_t14	44.1926	-1.41268	1.32494	-0.31147	0.755443	1
sgRNA_0661	L_00680	NA	184.409	-3.21466	1.19885	-1.84733	0.0646997	0.504559
sgRNA_0665	L_00684	HI_0628	854.243	-0.0822295	0.0740334	0	1	1
sgRNA_0666	L_00685	HI_0627	238.321	-0.0626605	0.111402	0	1	1
sgRNA_0667	mscL	HI_0626	129.006	1.01563	0.498873	0.0313388	0.974999	1
sgRNA_0668	trkA_1	HI_0625	110.288	0.316333	0.155149	0	1	1
sgRNA_0669	trkA_2	HI_0624	333.505	-0.44057	0.144751	0	1	1
sgRNA_0670	fmt	HI_0623	29.0916	-0.747465	1.39567	0	1	1
sgRNA_0671	def	HI_0622	138.666	-0.987699	0.490822	0	1	1
sgRNA_0675	L_00695	NA,NA,NA	75.5302	-0.954232	1.44507	0	1	1
sgRNA_0676	L_00696	NA,HI_t18,NA	79.495	-2.60512	1.26834	-1.26552	0.205684	1
sgRNA_0677	sxy	HI_0601	330.439	-0.0355757	0.0914988	0	1	1
sgRNA_0678	recA	HI_0600	276.076	0.713984	0.110904	0	1	1
sgRNA_0679	recX	NA	199.933	-0.0757935	0.111463	0	1	1
sgRNA_0680	L_00701	HI_0597.1	809.85	0.950669	0.109286	0	1	1
sgRNA_0681	L_00702	HI_0597	507.839	0.0845618	0.0742212	0	1	1
sgRNA_0682	L_00703	HI_0596	0
sgRNA_0683	L_00704	HI_0595	467.87	-0.0117623	0.0897133	0	1	1
sgRNA_0684	arcD	HI_0594	349.387	0.0403642	0.153299	0	1	1
sgRNA_0688	pepE	HI_0587	212.97	-2.9313	0.567947	-3.40049	0.000672643	0.00891122
sgRNA_0689	L_00710	HI_0586	1213.37	0.071667	0.061964	0	1	1
sgRNA_0690	abgA	HI_0584	91.2875	-0.0037234	0.168907	0	1	1
sgRNA_0695	L_00716	HI_0581	4.81109	-0.655932	1.54006	0	1
sgRNA_0696	L_00717	HI_0580	116.754	-2.71984	1.26717	-1.35723	0.174708	1
sgRNA_0697	fusA	HI_0579	65.1769	-1.69893	1.38517	-0.504581	0.613853	1
sgRNA_0701	L_00722	HI_0634	245.033	0.147884	0.106568	0	1	1
sgRNA_0702	L_00723	HI_0636	263.848	0.0398662	0.105896	0	1	1
sgRNA_0703	trpS	HI_0637	217.057	-0.602894	0.993029	0	1	1
sgRNA_0704	L_00725	HI_0638	232.216	-9.71935	1.00384	-8.68595	3.75583e-18	1.64582e-16
sgRNA_0705	purB	HI_0639	373.613	-2.47638	0.613473	-2.40658	0.0161025	0.15907
sgRNA_0706	L_00727	HI_0640	54.6864	-3.86502	1.152	-2.487	0.0128827	0.130275
sgRNA_0709	L_00730	NA	219.576	-0.46224	0.114447	0	1	1
sgRNA_0710	L_00731	NA,NA	53.7688	1.18917	0.392169	0.482379	0.629536	1
sgRNA_0711	L_00733	NA	6.58315	-0.905701	1.5277	0	1
sgRNA_0712	L_00734	HI_0645	447.663	0.0478552	0.0916513	0	1	1
sgRNA_0713	asd	HI_0646	348.969	-3.67003	1.1142	-2.39636	0.0165586	0.162636
sgRNA_0714	L_00736	HI_0647	688.314	2.75697	0.219354	8.00972	1.14965e-15	4.09325e-14
sgRNA_0716	L_00738	HI_0648	27.2641	0.296633	0.309133	0	1	1
sgRNA_0717	rep	HI_0649	128.521	-0.0139997	0.150959	0	1	1
sgRNA_0719	kdtB	HI_0651	77.5977	0.324642	0.212169	0	1	1
sgRNA_0720	kdtA	HI_0652	99.0134	2.26385	0.312564	4.0435	5.26601e-05	0.000803536
sgRNA_0726	L_00748	HI_0656.1	1075.68	0.193375	0.0597908	0	1	1
sgRNA_0728	L_00750	HI_0659	504.223	0.151821	0.0757627	0	1	1
sgRNA_0729	L_00751	HI_0660	267.436	0.0774924	0.110395	0	1	1
sgRNA_0733	cydD1	HI_0663	293.147	0.112326	0.255695	0	1	1
sgRNA_0738	glpX	HI_0667	389.343	0.0285947	0.0840989	0	1	1
sgRNA_0739	L_00761	HI_0668	7.57197	0.336083	0.613334	0	1
sgRNA_0740	mioC	HI_0669	1.34017	-1.79669	2.04867	-0.38888	0.697365
sgRNA_0741	dtd	HI_0670	944.061	0.243386	0.0672801	0	1	1
sgRNA_0744	ftsB	HI_0673	592.752	-1.62157	0.4737	-1.31216	0.189466	1
sgRNA_0745	gpt_1	HI_0692	121.582	5.44259	0.694672	6.39523	1.60311e-10	3.85875e-09
sgRNA_0746	pepD	HI_0675	423.687	0.408205	0.0948616	0	1	1
sgRNA_0747	L_00769	HI_0676	271.93	0.00458187	0.111325	0	1	1
sgRNA_0748	L_00770	HI_0677	198.493	0.0929824	0.116411	0	1	1
sgRNA_0749	tpiA	HI_0678	184.234	-1.9965	0.14281	-6.9778	2.99836e-12	8.54032e-11
sgRNA_0751	L_00773	HI_0680	337.194	0.0619269	0.102016	0	1	1
sgRNA_0752	ilvY	HI_0681	245.904	-4.20439	0.180054	-17.7969	7.47308e-71	1.16105e-68
sgRNA_0753	ilvC	HI_0682	387.469	-3.82618	0.178123	-15.8665	1.08165e-56	1.32039e-54
sgRNA_0755	glpB	HI_0684	670.532	0.760407	0.0793186	0	1	1
sgRNA_0756	glpA	HI_0685	63.8672	0.929883	0.19923	0	1	1
sgRNA_0757	L_00779	HI_0686	531.393	0.198423	0.0826499	0	1	1
sgRNA_0759	glpF	HI_0690	523.509	-0.0507635	0.0812009	0	1	1
sgRNA_0760	glpK	HI_0691	128.53	0.0309527	0.150335	0	1	1
sgRNA_0765	ppx_1	HI_0695	630.798	0.0825669	0.0729863	0	1	1
sgRNA_0768	slyD	HI_0699	41.0277	-0.195036	0.261104	0	1	1
sgRNA_0769	L_00791	HI_0700	111.606	-0.46129	0.155889	0	1	1
sgRNA_0771	surE	HI_0702	67.1069	-2.33223	0.305011	-4.36783	1.2549e-05	0.000214462
sgRNA_0772	L_00794	HI_0703	103.071	-1.37647	0.202323	-1.86071	0.0627846	0.492196
sgRNA_0778	L_00800	HI_t17	259.907	0.00342977	0.112662	0	1	1
sgRNA_0779	selA	HI_0708	394.896	0.0327993	0.0875334	0	1	1
sgRNA_0785	tig	HI_0713	344.73	0.224415	0.101866	0	1	1
sgRNA_0786	clpP	HI_0714	44.1228	-0.0785261	0.242812	0	1	1
sgRNA_0787	clpX	HI_0715	356.442	0.250878	0.0987259	0	1	1
sgRNA_0790	vacJ	HI_0718	302.596	1.48551	0.119643	4.05801	4.94931e-05	0.000768943
sgRNA_0791	L_00813	HI_0719	148.873	-0.369701	0.160247	0	1	1
sgRNA_0792	htpX	HI_0720	101.446	-0.177846	0.18352	0	1	1
sgRNA_0794	L_00816	HI_0722	37.9578	-5.48753	1.08176	-4.14835	3.34874e-05	0.000539906
sgRNA_0795	trkH	HI_0723	131.248	-5.21592	0.742377	-5.67895	1.35523e-08	2.66216e-07
sgRNA_0797	L_00824	HI_t13	171.86	-2.54665	1.20032	-1.28853	0.197561	1
sgRNA_0798	psiE	HI_0601.1	86.303	0.0572574	0.172433	0	1	1
sgRNA_0799	hemY	HI_0602	291.991	-1.79973	0.21286	-3.75706	0.000171924	0.00251127
sgRNA_0801	cya	HI_0604	280.901	-1.45639	0.109575	-4.16512	3.11184e-05	0.00050649
sgRNA_0802	gpsA	HI_0605	101.607	1.34345	0.557432	0.616127	0.537811	1
sgRNA_0803	cysE	HI_0606	40.8386	-0.930807	0.793457	0	1	1
sgRNA_0804	L_00831	HI_0607	418.521	0.404461	0.0848983	0	1	1
sgRNA_0805	L_00832	HI_0608	281.632	-0.143782	0.103609	0	1	1
sgRNA_0806	folD	HI_0609	84.6168	2.35577	0.375039	3.615	0.00030035	0.00420736
sgRNA_0807	L_00835	NA	42.9119	-2.30597	0.69223	-1.88661	0.0592124	0.468544
sgRNA_0808	L_00836	HI_0610	127.913	-0.277152	0.147991	0	1	1
sgRNA_0810	fucU	HI_0612	363.283	0.0499688	0.0900436	0	1	1
sgRNA_0811	fucK	HI_0613	882.097	0.265019	0.0664711	0	1	1
sgRNA_0812	fucI	HI_0614	513.809	-1.01754	0.0853194	-0.205587	0.837113	1
sgRNA_0814	L_00842	HI_0616	908.099	0.260281	0.0738474	0	1	1
sgRNA_0817	glpR	HI_0619	471.941	0.679944	0.0802275	0	1	1
sgRNA_0818	metQ	HI_0620	221.475	-0.0253186	0.115597	0	1	1
sgRNA_0819	metI	HI_0620.1	308.404	1.2032	0.106477	1.90837	0.056344	0.452075
sgRNA_0820	metN	HI_0621	316.517	1.51998	0.113756	4.57104	4.85309e-06	8.46319e-05
sgRNA_0821	L_00849	HI_0621.1	249.881	-0.595285	0.119685	0	1	1
sgRNA_0822	L_00855	HI_0724	686.901	0.114941	0.0725334	0	1	1
sgRNA_0823	L_00856	HI_0725	338.74	-0.522123	0.21621	0	1	1
sgRNA_0824	narP	HI_0726	539.012	0.671185	0.0865051	0	1	1
sgRNA_0825	L_00858	HI_0727	237.404	-0.361284	0.11547	0	1	1
sgRNA_0826	L_00859	NA	267.675	-0.366431	0.112063	0	1	1
sgRNA_0827	cyaY	HI_0727.1	208.193	0.261573	0.127014	0	1	1
sgRNA_0829	proS	HI_0729	90.1497	-1.23726	1.44574	-0.164109	0.869645	1
sgRNA_0830	L_00863	HI_0730	192.154	-4.29576	1.11414	-2.95812	0.00309525	0.0357417
sgRNA_0831	sufI	HI_0733	447.965	0.566506	0.0841181	0	1	1
sgRNA_0832	plsC	HI_0734	281.267	-1.38081	1.01729	-0.37434	0.708151	1
sgRNA_0834	L_00867	NA	805.83	-1.13247	0.0649636	-2.03921	0.0414294	0.355793
sgRNA_0837	ilvD	HI_0738	343.398	-8.84595	0.837472	-9.36862	7.34878e-21	3.48863e-19
sgRNA_0838	L_00871	HI_0738.1	506.28	0.249783	0.0750044	0	1	1
sgRNA_0841	secB	HI_0743	154.689	-0.876893	0.153695	0	1	1
sgRNA_0843	dcuB	HI_0746	1093	-0.507015	0.0718943	0	1	1
sgRNA_0844	ndhA	HI_0747	168.148	-0.287681	0.140987	0	1	1
sgRNA_0845	L_00878	HI_0748	58.2474	2.06887	0.707412	1.51096	0.130798	0.884912
sgRNA_0846	lexA	HI_0749	280.263	-3.2319	1.0751	-2.07599	0.0378953	0.337307
sgRNA_0847	dapF	HI_0750	13.8851	0.472083	0.49566	0	1	1
sgRNA_0848	tpx	HI_0751	452.36	-0.0783376	0.0811315	0	1	1
sgRNA_0849	purL	HI_0752	537.254	1.65888	0.487024	1.35287	0.176098	1
sgRNA_0851	L_00884	HI_0755	206.769	0.037315	0.124818	0	1	1
sgRNA_0852	L_00885	HI_0756	273.497	0.142664	0.10341	0	1	1
sgRNA_0853	gpmA	HI_0757	352.893	-6.74919	0.427662	-13.4433	3.37083e-41	2.88038e-39
sgRNA_0855	mutY	HI_0759	508.685	-0.0156361	0.0878329	0	1	1
sgRNA_0857	L_00890	HI_0761	59.3598	-0.118267	0.207568	0	1	1
sgRNA_0858	L_00891	NA	29.891	-1.90758	1.39497	-0.650607	0.5153	1
sgRNA_0859	L_00892	NA,NA	179.84	-1.69737	1.37958	-0.505498	0.613209	1
sgRNA_0860	L_00893	HI_0762	312.865	-1.75656	0.409927	-1.84559	0.064952	0.504559
sgRNA_0861	nadR	HI_0763	179.046	-3.54997	1.12179	-2.27312	0.0230191	0.218553
sgRNA_0862	ribB	HI_0764	33.1223	-1.54345	1.39297	-0.390138	0.696435	1
sgRNA_0868	ftsX	HI_0770	167.703	0.983225	0.132965	0	1	1
sgRNA_0869	atoB	HI_0771	52.1185	-0.0188377	0.236589	0	1	1
sgRNA_0871	L_00904	HI_0773	197.212	0.0906493	0.125179	0	1	1
sgRNA_0872	atoD	HI_0774	23.0196	-0.312194	0.335185	0	1	1
sgRNA_0873	L_00906	HI_0775	87.7773	0.00392945	0.189906	0	1	1
sgRNA_0874	rpsJ	HI_0776	123.588	-1.21429	1.24913	-0.171548	0.863793	1
sgRNA_0875	L_00908	HI_0777	4.54438	-1.59467	1.54543	-0.38479	0.700393
sgRNA_0876	L_00909	HI_0778	43.0763	-4.042	1.15867	-2.62542	0.00865418	0.0918633
sgRNA_0877	rplW	HI_0779	168.726	-2.29875	1.31425	-0.988205	0.323052	1
sgRNA_0878	L_00911	HI_0780	44.1598	-0.841549	1.44968	0	1	1
sgRNA_0879	L_00912	HI_0781	0.400136	0.387548	2.74221	0	1
sgRNA_0880	L_00913	HI_0782	106.656	-2.77622	1.26674	-1.4022	0.160854	1
sgRNA_0881	rpsC	HI_0783	0
sgRNA_0882	L_00915	HI_0784	45.5108	-1.1792	1.44798	-0.123756	0.901509	1
sgRNA_0883	L_00916	HI_0785	127.795	0.352636	1.42721	0	1	1
sgRNA_0884	L_00917	HI_0786	113.613	-1.00553	1.44294	-0.0038339	0.996941	1
sgRNA_0885	rpsQ	NA	113.157	-0.21831	0.152971	0	1	1
sgRNA_0886	L_00919	HI_0788	14.8586	-0.192471	1.47921	0	1	1
sgRNA_0888	L_00921	HI_0790	46.7865	-0.527632	1.44872	0	1	1
sgRNA_0889	L_00922	HI_0791	123.01	-0.368413	1.36578	0	1	1
sgRNA_0890	L_00923	HI_0792	89.9478	-0.883658	1.44408	0	1	1
sgRNA_0891	rplF	HI_0793	45.6571	-1.2566	1.44869	-0.177127	0.859409	1
sgRNA_0892	L_00925	HI_0794	24.5083	-1.45457	1.39842	-0.325062	0.745134	1
sgRNA_0893	L_00926	HI_0795	88.6402	-1.04686	1.44388	-0.032455	0.974109	1
sgRNA_0894	rpmD	HI_0796	35.5422	-4.04669	1.19141	-2.55722	0.0105512	0.109285
sgRNA_0895	L_00928	HI_0797	47.2513	-1.84439	1.38729	-0.608661	0.542749	1
sgRNA_0896	secY	HI_0798	54.6426	-2.74162	1.23538	-1.40979	0.158603	1
sgRNA_0897	L_00930	HI_0798.1	146.764	1.37162	0.55248	0.672637	0.501178	1
sgRNA_0898	L_00931	HI_0799	66.8466	-2.24822	1.23372	-1.01175	0.31166	1
sgRNA_0899	L_00932	HI_0800	5.29389	-1.05331	1.53422	-0.034747	0.972281
sgRNA_0900	rpsD	HI_0801	58.8382	-0.82491	1.08742	0	1	1
sgRNA_0901	L_00934	HI_0802	81.3329	-3.33973	1.13688	-2.05802	0.0395886	0.346958
sgRNA_0902	L_00935	HI_0803	67.709	-2.78599	1.18316	-1.50951	0.131169	0.884912
sgRNA_0904	L_00937	HI_0805	2.25016	2.01397	1.09762	0.923794	0.355594
sgRNA_0907	dxr	HI_0807	97.5039	-0.145633	0.213957	0	1	1
sgRNA_0908	frr	HI_0808	203.839	0.775077	0.388396	0	1	1
sgRNA_0909	L_00942	HI_0809	167.751	0.0224913	0.12881	0	1	1
sgRNA_0910	hslO	HI_0810	332.349	0.554135	0.0965648	0	1	1
sgRNA_0911	argH	HI_0811	256.713	0.323205	0.113178	0	1	1
sgRNA_0912	galU	HI_0812	129.827	0.804759	0.149992	0	1	1
sgRNA_0913	L_00946	HI_0813	226.546	2.7894	0.148078	12.0842	1.28011e-33	8.10262e-32
sgRNA_0914	alaS	HI_0814	119.815	-3.23283	1.17744	-1.89634	0.057915	0.462508
sgRNA_0915	L_00948	HI_0815	448.337	-0.0758326	0.0874388	0	1	1
sgRNA_0916	pepP	HI_0816	283.478	0.318287	0.121468	0	1	1
sgRNA_0917	L_00950	HI_0817	1250.33	0.727876	0.0526788	0	1	1
sgRNA_0918	galM	HI_0818	740.124	0.0545566	0.071766	0	1	1
sgRNA_0919	galK	HI_0819	446.391	-0.0398516	0.0801293	0	1	1
sgRNA_0921	L_00954	HI_0821	224.517	0.122681	0.117846	0	1	1
sgRNA_0922	mglB	HI_0822	357.294	0.305081	0.0919264	0	1	1
sgRNA_0923	L_00956	HI_0823	147.979	-0.0688682	0.146777	0	1	1
sgRNA_0924	L_00957	HI_0824	588.552	0.182047	0.0882968	0	1	1
sgRNA_0925	L_00958	HI_0825	471.136	-0.171523	0.0808161	0	1	1
sgRNA_0926	ispZ	HI_0826	655.187	-0.0890545	0.0903527	0	1	1
sgRNA_0927	L_00960	HI_0827	46.8312	-0.824358	0.316103	0	1	1
sgRNA_0928	L_00961	HI_0828	434.658	-0.0250347	0.0798066	0	1	1
sgRNA_0929	L_00962	HI_0829	421.354	1.18644	0.0900669	2.06998	0.0384547	0.340513
sgRNA_0930	trpR	HI_0830	210.532	-0.208052	0.116475	0	1	1
sgRNA_0932	frdD	HI_0832	298.024	-0.181223	0.100852	0	1	1
sgRNA_0933	frdC	HI_0833	133.241	0.107405	0.15339	0	1	1
sgRNA_0934	frdB	HI_0834	163.3	1.91926	0.160733	5.71914	1.07067e-08	2.12764e-07
sgRNA_0935	frdA	HI_0835	415.111	-0.0625733	0.08885	0	1	1
sgRNA_0936	genX	HI_0836	556.002	0.837965	0.0986412	0	1	1
sgRNA_0937	cpxR	HI_0837	235.997	-0.229939	0.111302	0	1	1
sgRNA_0938	smpA	HI_0838	76.6066	-0.374084	0.913681	0	1	1
sgRNA_0941	L_00974	HI_0841	16.3287	-0.069229	0.422528	0	1	1
sgRNA_0942	L_00975	HI_0842	338.353	-0.37069	0.0959918	0	1	1
sgRNA_0943	mobA	HI_0844	613.856	0.282113	0.0719186	0	1	1
sgRNA_0944	L_00977	HI_0845	292.354	0.0486342	0.161713	0	1	1
sgRNA_0945	dsbA	HI_0846	248.362	-0.0151685	0.103775	0	1	1
sgRNA_0946	L_00979	HI_0847	125.31	0.30142	0.183867	0	1	1
sgRNA_0947	trmA	HI_0848	349.796	0.423939	0.0906377	0	1	1
sgRNA_0948	L_00981	NA	558.513	3.30608	0.221879	10.3934	2.65665e-25	1.37582e-23
sgRNA_0949	L_00982	HI_0850	456.61	4.50181	0.166938	20.9767	1.07028e-97	2.61301e-95
sgRNA_0950	mobB	HI_0851	692.13	0.00104076	0.0721211	0	1	1
sgRNA_0951	L_00984	HI_0852	354.548	0.13562	0.10093	0	1	1
sgRNA_0952	hbpA	HI_0853	173.857	3.34721	0.186224	12.6043	2.00058e-36	1.55409e-34
sgRNA_0953	L_00986	HI_0854	60.6917	3.12012	0.637169	3.3274	0.000876593	0.0112639
sgRNA_0954	L_00987	HI_0855	594.393	1.07494	0.0766717	0.977433	0.328355	1
sgRNA_0955	polA	HI_0856	296.772	-0.765182	0.496036	0	1	1
sgRNA_0956	L_00989	HI_0857	360.616	0.161332	0.100004	0	1	1
sgRNA_0961	L_00994	HI_0862	161.532	0.404986	0.127547	0	1	1
sgRNA_0963	typA	HI_0864	99.8497	0.173582	0.177093	0	1	1
sgRNA_0969	obgE	HI_0877	227.473	-1.32861	1.04414	-0.314721	0.752973	1
sgRNA_0970	L_01003	HI_0878	427.78	-0.491802	0.087938	0	1	1
sgRNA_0971	L_01004	HI_0879	219.597	-0.239867	0.939735	0	1	1
sgRNA_0972	rplU	HI_0880	16.1277	-1.09009	0.704773	-0.127831	0.898282	1
sgRNA_0974	L_01007	HI_0882	160.312	0.122034	0.141761	0	1	1
sgRNA_0975	L_01008	HI_0883	270.218	-0.323531	0.332914	0	1	1
sgRNA_0976	arcA	HI_0884	211.056	0.723751	0.113509	0	1	1
sgRNA_0977	dsbD	HI_0885	513.175	0.0197179	0.076547	0	1	1
sgRNA_0980	purD	HI_0888	358.599	-0.0489822	0.0972602	0	1	1
sgRNA_0983	coaE	HI_0890	148.945	-0.194413	0.17662	0	1	1
sgRNA_0984	L_01018	HI_0890	127.764	-0.236548	0.161225	0	1	1
sgRNA_0985	rhlB	HI_0892	479.734	0.20097	0.0806603	0	1	1
sgRNA_0987	L_01021	NA	1071.79	0.596056	0.0612742	0	1	1
sgRNA_0989	L_01023	HI_0896	430.907	0.58746	0.0900951	0	1	1
sgRNA_0994	nudH	HI_0901	189.894	0.340436	0.811526	0	1	1
sgRNA_0996	lgt	HI_0904	166.615	-3.20875	0.353537	-6.24757	4.16885e-10	9.6278e-09
sgRNA_0998	L_01032	HI_0906	154.867	-0.270119	0.142939	0	1	1
sgRNA_0999	L_01033	HI_0907	409.142	0.131958	0.0883232	0	1	1
sgRNA_1000	L_01034	HI_0908	269.73	-0.322574	0.0999091	0	1	1
sgRNA_1001	secA	HI_0909	52.5474	-3.37775	1.23628	-1.9233	0.0544418	0.443614
sgRNA_1002	L_01036	HI_0910	341.204	0.182446	0.089476	0	1	1
sgRNA_1003	kefBC	HI_0911	377.446	0.154067	0.0917966	0	1	1
sgRNA_1004	L_01038	HI_0912	252.627	-0.0597069	0.117736	0	1	1
sgRNA_1005	rpsB	HI_0913	146.829	-0.0543649	0.364282	0	1	1
sgRNA_1006	tsf	HI_0914	136.827	-0.243016	1.44168	0	1	1
sgRNA_1007	lpxD	HI_0915	108.831	-0.434047	0.162148	0	1	1
sgRNA_1008	omp26	HI_0916	166.643	0.595911	0.279221	0	1	1
sgRNA_1009	yaeT	HI_0917	23.3475	-1.43939	1.33833	-0.328317	0.742672	1
sgRNA_1010	L_01044	HI_0918	1099.1	-1.03218	0.0691995	-0.465094	0.641864	1
sgRNA_1011	cdsA	HI_0919	346.618	-1.17125	1.24626	-0.137415	0.890703	1
sgRNA_1012	uppS	HI_0920	245.669	-1.09888	1.44076	-0.0686298	0.945284	1
sgRNA_1013	L_01047	HI_0921	38.3457	-1.1146	1.45204	-0.0789239	0.937093	1
sgRNA_1015	holA	HI_0923	430.06	-0.45063	0.0827083	0	1	1
sgRNA_1016	L_01050	NA	183.45	-1.74086	1.18083	-0.627405	0.530394	1
sgRNA_1017	glyS	HI_0924	176.353	-4.42816	1.11376	-3.07801	0.00208388	0.0252578
sgRNA_1019	L_01053	HI_0925	77.6622	-3.06784	1.23362	-1.67623	0.0936927	0.690176
sgRNA_1020	L_01054	HI_0926	191.639	-3.30573	1.19918	-1.92275	0.0545108	0.443614
sgRNA_1021	L_01055	HI_0927	39.4556	-1.55959	1.38851	-0.403018	0.686935	1
sgRNA_1024	L_01058	HI_0930	691.641	0.232693	0.0867631	0	1	1
sgRNA_1025	L_01059	HI_0931	211.653	0.0609001	0.109084	0	1	1
sgRNA_1026	eno	HI_0932	183.441	-6.99454	1.03392	-5.79787	6.71643e-09	1.36647e-07
sgRNA_1027	L_01061	HI_0933	114.575	0.0712381	0.441929	0	1	1
sgRNA_1028	L_01062	HI_0934	540.777	-0.0861549	0.0848565	0	1	1
sgRNA_1029	dsbE2	HI_0935	417.041	-0.432595	0.0845763	0	1	1
sgRNA_1030	nrfE	HI_0936	488.989	-0.319981	0.0875131	0	1	1
sgRNA_1033	L_01067	HI_0939	755.862	-0.00171865	0.0812141	0	1	1
sgRNA_1035	L_01069	HI_0941	148.216	0.296124	0.148717	0	1	1
sgRNA_1037	L_01071	HI_0943	265.48	0.619765	0.133249	0	1	1
sgRNA_1039	degS	HI_0945	115.672	-0.0443412	0.163558	0	1	1
sgRNA_1040	mutM	HI_0946	41.3054	-0.130148	0.254659	0	1	1
sgRNA_1041	ddc	HI_0946.1	441.389	-0.319666	0.0810038	0	1	1
sgRNA_1042	L_01076	HI_0947	429.347	-0.170242	0.0880348	0	1	1
sgRNA_1043	L_01077	HI_0948	152.639	-1.96014	0.15694	-6.11787	9.48322e-10	2.13248e-08
sgRNA_1044	dat	HI_0949	83.6558	-0.0343134	0.176601	0	1	1
sgRNA_1045	L_01079	HI_0950	158.214	-1.57426	1.38012	-0.416093	0.677342	1
sgRNA_1046	rpmB	HI_0951	8.49864	-1.69934	1.50599	-0.464372	0.642381
sgRNA_1048	dfp	HI_0953	179.632	0.0404138	0.127101	0	1	1
sgRNA_1052	crp	HI_0957	139.905	-1.10918	0.140794	-0.775456	0.43807	1
sgRNA_1055	L_01089	HI_0960	325.301	0.170895	0.0917226	0	1	1
sgRNA_1056	L_01090	HI_0961	303.773	-0.170205	0.103028	0	1	1
sgRNA_1057	ileS	HI_0962	26.4303	-1.05206	1.45608	-0.035757	0.971476	1
sgRNA_1060	rpsT	HI_0965	104.452	-1.53162	0.548845	-0.968624	0.332733	1
sgRNA_1061	L_01095	HI_0966	315.185	0.22332	0.210768	0	1	1
sgRNA_1064	aroQ	HI_0970	125.349	0.719364	0.296838	0	1	1
sgRNA_1068	panF	HI_0975	265.941	0.764017	0.337087	0	1	1
sgRNA_1069	L_01103	HI_0976	49.5146	0.476194	0.230851	0	1	1
sgRNA_1073	smpB	HI_0981	115.863	0.62523	0.173843	0	1	1
sgRNA_1074	L_01108	HI_0982	74.4684	0.379161	0.294811	0	1	1
sgRNA_1075	L_01109	HI_0983	391.891	0.633356	0.0931152	0	1	1
sgRNA_1077	smf	HI_0985	24.7248	-0.618705	0.342078	0	1	1
sgRNA_1082	iga1	HI_0990	910.413	0.34295	0.0697686	0	1	1
sgRNA_1084	dnaN	HI_0992	112.378	0.915312	1.17719	0	1	1
sgRNA_1085	dnaA	HI_0993	101.203	0.37014	0.398047	0	1	1
sgRNA_1086	rpmH	HI_0994	341.919	-0.231009	0.100836	0	1	1
sgRNA_1088	L_01122	HI_0996	515.911	0.454928	0.112386	0	1	1
sgRNA_1089	L_01123	HI_0998	23.9552	-1.15304	1.46125	-0.104733	0.916588	1
sgRNA_1090	rnpA	HI_0999	145.117	0.241333	0.439495	0	1	1
sgRNA_1092	yidC	HI_1001	9.65543	-0.809207	1.48425	0	1
sgRNA_1095	L_01129	HI_1005	260.803	0.110088	0.105028	0	1	1
sgRNA_1100	thiP	HI_1020	465.539	-0.0105498	0.0921865	0	1	1
sgRNA_1102	L_01136	HI_1022	498.048	-0.14278	0.0788671	0	1	1
sgRNA_1103	L_01137	HI_1023	138.476	-5.21707	1.05706	-3.98944	6.62308e-05	0.00100167
sgRNA_1105	L_01139	HI_1034	956.5	-0.982768	0.0581977	0	1	1
sgRNA_1107	L_01141	HI_1036	46.4219	-0.180362	0.269355	0	1	1
sgRNA_1112	L_01146	HI_1043	220.193	0.239024	0.109104	0	1	1
sgRNA_1113	L_01147	HI_1044	344.4	0.0866942	0.0900148	0	1	1
sgRNA_1114	dmsC	HI_1045	864.092	-0.102438	0.0669572	0	1	1
sgRNA_1115	dmsB	HI_1046	65.497	-0.137167	0.202122	0	1	1
sgRNA_1116	L_01150	HI_1047	412.049	0.517212	0.0951121	0	1	1
sgRNA_1119	L_01153	HI_1050	502.306	1.61345	0.0996886	6.15363	7.57296e-10	1.72562e-08
sgRNA_1120	L_01154	HI_1051	324.264	-0.365849	0.0920391	0	1	1
sgRNA_1121	L_01155	HI_1052	62.6476	-0.481532	0.216666	0	1	1
sgRNA_1122	L_01156	HI_1053	180.701	0.108811	0.122936	0	1	1
sgRNA_1127	mod	HI_1058	237.552	-0.0631378	0.108772	0	1	1
sgRNA_1129	lpxB	HI_1060	131.603	-2.88522	1.23003	-1.53266	0.125359	0.867363
sgRNA_1132	L_01166	HI_1064	239.596	0.0600216	0.118751	0	1	1
sgRNA_1133	pyrH	HI_1065	254.908	-2.25523	0.64414	-1.94869	0.0513322	0.425858
sgRNA_1134	nrfD	HI_1066	233.667	0.0728417	0.107255	0	1	1
sgRNA_1135	L_01169	HI_1067	429.613	0.111222	0.0856223	0	1	1
sgRNA_1137	nrfA	HI_1069	390.904	0.0291519	0.158762	0	1	1
sgRNA_1138	L_01172	HI_1070	227.616	-0.16997	0.128766	0	1	1
sgRNA_1140	L_01174	HI_1074	560.532	0.468967	0.082667	0	1	1
sgRNA_1143	cyoA	HI_1076	300.801	-4.29472	1.12032	-2.94088	0.00327286	0.037539
sgRNA_1146	L_01180	HI_1078	389.392	-0.347435	0.0914084	0	1	1
sgRNA_1147	L_01181	HI_1079	1365.58	0.0816071	0.0644955	0	1	1
sgRNA_1148	L_01182	HI_1080	237.512	0.0347889	0.283218	0	1	1
sgRNA_1149	murA	HI_1081	49.2054	-2.20119	1.39011	-0.864097	0.387534	1
sgRNA_1155	L_01189	HI_1087	9.67593	-0.555011	0.495582	0	1
sgRNA_1156	sodA	HI_1088	0
sgRNA_1157	ccmA	HI_1089	94.7235	-0.00957757	0.183313	0	1	1
sgRNA_1160	ccmD	HI_1092	142.285	-0.0269039	0.140308	0	1	1
sgRNA_1161	ccmE	HI_1093	245.607	0.218418	0.110579	0	1	1
sgRNA_1162	ccmF	HI_1094	116.2	-0.143967	0.159258	0	1	1
sgRNA_1165	L_01199	HI_1096	783.874	0.075875	0.0697192	0	1	1
sgRNA_1167	L_01201	HI_1099	447.754	0.0925819	0.0906531	0	1	1
sgRNA_1168	ligN	HI_1100	290.387	1.96538	0.163073	5.91994	3.22068e-09	6.88017e-08
sgRNA_1169	zipA	HI_1101	77.8887	0.354052	1.25293	0	1	1
sgRNA_1171	cysK	HI_1103	133.018	3.38198	0.196586	12.1167	8.6164e-34	5.89017e-32
sgRNA_1174	L_01208	HI_1105	287.153	1.18065	0.123439	1.46349	0.143333	0.953133
sgRNA_1175	xylR	HI_1106	297.535	-0.125828	0.102948	0	1	1
sgRNA_1176	L_01210	HI_1107	282.252	-0.0229235	0.0993712	0	1	1
sgRNA_1178	xylA	HI_1112	482.943	0.180485	0.0820822	0	1	1
sgRNA_1179	xylB	HI_1113	275.466	0.242447	0.109732	0	1	1
sgRNA_1183	comM	HI_1117	447.162	0.366605	0.0859722	0	1	1
sgRNA_1184	engB	HI_1118	277.507	-0.307728	0.398425	0	1	1
sgRNA_1185	L_01219	HI_1119	154.102	0.471342	0.156272	0	1	1
sgRNA_1186	L_01220	HI_1120	629.373	0.0907355	0.0733701	0	1	1
sgRNA_1187	oppD	HI_1121	184.333	-0.0566315	0.128515	0	1	1
sgRNA_1188	oppC	HI_1122	196.239	0.0574735	0.121667	0	1	1
sgRNA_1189	oppB	HI_1123	752.169	-0.23977	0.0665763	0	1	1
sgRNA_1191	talB	HI_1125	192.704	-7.43714	1.0056	-6.40131	1.54054e-10	3.76113e-09
sgRNA_1192	L_01226	HI_1126.1	602.568	-0.93146	0.0710627	0	1	1
sgRNA_1194	mraW	HI_1130	471.749	-3.09191	0.596525	-3.50683	0.000453479	0.00610232
sgRNA_1195	ftsL	HI_1131	175.837	-3.79587	1.10242	-2.53612	0.0112087	0.115396
sgRNA_1196	ftsI	HI_1132	95.2708	-3.39215	0.361955	-6.60897	3.87016e-11	1.01755e-09
sgRNA_1197	murE	HI_1133	113.294	-4.50056	1.09222	-3.20499	0.00135065	0.0170982
sgRNA_1200	murD	HI_1136	155.028	1.29049	0.210925	1.3772	0.168451	1
sgRNA_1201	ftsW	HI_1137	193.573	1.67779	0.646408	1.04854	0.294389	1
sgRNA_1202	murG	HI_1138	86.8545	-3.61502	1.18159	-2.21314	0.0268879	0.249776
sgRNA_1203	murC	HI_1139	118.052	-2.44765	1.11521	-1.2981	0.194252	1
sgRNA_1204	ddlB	HI_1140	161.303	-5.06062	1.12646	-3.60478	0.000312423	0.0043409
sgRNA_1205	ftsQ	HI_1141	228.536	-1.40655	0.292957	-1.38775	0.165213	1
sgRNA_1206	ftsA	HI_1142	197.729	-0.555458	0.399186	0	1	1
sgRNA_1207	L_01241	HI_1143	3.3293	-1.22133	1.59312	-0.13893	0.889506
sgRNA_1209	pheA	HI_1145	377.076	-0.0270703	0.0925706	0	1	1
sgRNA_1214	L_01248	HI_1150	206.958	-1.64102	1.3798	-0.464572	0.642238	1
sgRNA_1215	L_01249	HI_1151	181.065	-2.21515	1.31457	-0.924367	0.355295	1
sgRNA_1219	nrdG	HI_1155	968.455	-0.137157	0.0653179	0	1	1
sgRNA_1220	cydC	HI_1156	295.964	0.24099	0.277966	0	1	1
sgRNA_1221	cydD	HI_1157	279.642	-0.0383193	0.110169	0	1	1
sgRNA_1222	trxB	HI_1158	0
sgRNA_1223	L_01257	NA	0
sgRNA_1224	hemH	HI_1160	20.9651	0.552486	0.36159	0	1	1
sgRNA_1228	L_01262	HI_1165	141.517	1.00164	0.135594	0.0120734	0.990367	1
sgRNA_1229	L_01263	HI_1166	171.797	-0.0501364	0.129657	0	1	1
sgRNA_1232	L_01266	HI_1169	794.824	1.29431	0.0833835	3.52955	0.00041626	0.00564594
sgRNA_1233	L_01267	HI_1170	858.873	0.121685	0.065927	0	1	1
sgRNA_1235	metX_1	HI_1172	103.114	-3.80865	1.16068	-2.41984	0.0155275	0.154282
sgRNA_1236	sprT	HI_1173	102.758	-0.0327887	0.155653	0	1	1
sgRNA_1240	artQ	HI_1178	167.838	-4.11911	1.13138	-2.75692	0.00583492	0.0632535
sgRNA_1245	dppF	HI_1184	53.1585	4.02754	0.498094	6.07825	1.21501e-09	2.69668e-08
sgRNA_1246	dppD	HI_1185	335.084	4.02865	0.182106	16.6312	4.13961e-62	5.442e-60
sgRNA_1247	dppC	HI_1186	264.951	4.27129	0.229234	14.2705	3.33957e-46	3.00386e-44
sgRNA_1248	dppB	HI_1187	247.667	3.76081	0.222981	12.3814	3.29626e-35	2.44926e-33
sgRNA_1250	L_01284	HI_1189	501.72	0.182198	0.0800397	0	1	1
sgRNA_1251	L_01285	HI_1190	173.575	-0.811438	0.130034	0	1	1
sgRNA_1252	queC	HI_1191	276.884	0.299702	0.0975336	0	1	1
sgRNA_1253	ilvE	HI_1193	108.205	-8.78007	1.02526	-7.58842	3.23841e-14	1.0249e-12
sgRNA_1254	L_01289	HI_1194	574.367	0.480819	0.0835014	0	1	1
sgRNA_1255	L_01290	HI_1195	130.938	0.03372	0.155087	0	1	1
sgRNA_1257	sucD	HI_1197	116.169	0.216425	0.145832	0	1	1
sgRNA_1258	L_01293	HI_1198	79.4084	1.73243	0.291386	2.5136	0.0119506	0.121569
sgRNA_1259	rluB	HI_1199	244.776	1.63793	0.173122	3.68483	0.000228853	0.00325924
sgRNA_1260	cysB	HI_1200	302.955	2.21622	0.147009	8.27311	1.30512e-16	4.84879e-15
sgRNA_1261	L_01296	HI_1201	56.8747	0.274465	0.221577	0	1	1
sgRNA_1263	pta	HI_1203	269.438	-1.1218	0.350089	-0.347915	0.727904	1
sgRNA_1267	purF	HI_1207	390.406	0.0173674	0.0986246	0	1	1
sgRNA_1270	mdh	HI_1210	230.03	0.218382	0.107595	0	1	1
sgRNA_1273	dsbC	HI_1213	639.024	0.817465	0.0846962	0	1	1
sgRNA_1278	L_01313	HI_1218	248.157	1.1944	0.127225	1.52797	0.126519	0.868358
sgRNA_1279	cmk_1	HI_1646	56.7609	1.62541	1.21452	0.514943	0.606593	1
sgRNA_1282	sapZ	HI_1643	875.601	-0.31087	0.0801203	0	1	1
sgRNA_1283	L_01318	HI_1642	401.491	0.312272	0.0878875	0	1	1
sgRNA_1284	sapD	HI_1641	534.059	-0.0704687	0.0797224	0	1	1
sgRNA_1285	sapC	HI_1640	23.9815	-0.0668552	0.455185	0	1	1
sgRNA_1286	sapB	HI_1639	782.178	0.431301	0.0705654	0	1	1
sgRNA_1287	L_01322	HI_1638	145.374	0.115054	0.151848	0	1	1
sgRNA_1289	ppc	HI_1636	368.262	-0.456604	0.0983904	0	1	1
sgRNA_1290	purR	HI_1635	400.988	-0.218815	0.0967498	0	1	1
sgRNA_1291	L_01326	HI_1634	413.701	0.470471	0.0907264	0	1	1
sgRNA_1292	L_01327	HI_1633	403.742	-4.56127	0.152077	-23.4176	2.8314e-121	1.20972e-118
sgRNA_1294	L_01330	NA	31.6575	-0.870627	1.45293	0	1	1
sgRNA_1295	L_01331	NA	66.7479	-1.58718	1.31926	-0.445084	0.656259	1
sgRNA_1302	L_01339	HI_1623	376.87	0.0971952	0.11409	0	1	1
sgRNA_1303	L_01340	HI_1624	376.434	1.62112	0.107383	5.7842	7.28592e-09	1.4649e-07
sgRNA_1305	cbiM	HI_1621	508.656	0.374941	0.0771187	0	1	1
sgRNA_1308	aspC	HI_1617	52.3628	-1.02659	0.22092	-0.120378	0.904184	1
sgRNA_1309	purK	HI_1616	302.314	-3.31612	0.518783	-4.46452	8.02473e-06	0.000138528
sgRNA_1313	pepN	HI_1614	173.843	-0.448721	0.149924	0	1	1
sgRNA_1314	ribE	HI_1613	392.008	-2.07751	0.689075	-1.56371	0.117887	0.839452
sgRNA_1315	norM	HI_1612	387.201	2.53045	0.126421	12.1059	9.82739e-34	6.45962e-32
sgRNA_1317	L_01354	HI_1610	45.7626	-2.90399	1.18721	-1.60375	0.108769	0.786083
sgRNA_1318	L_01355	HI_1609	66.6831	-1.52677	1.38553	-0.380195	0.7038	1
sgRNA_1320	lolB	HI_1607	92.7089	-2.22077	1.23214	-0.990774	0.321796	1
sgRNA_1321	cca	HI_1606	145.091	-0.137646	0.266429	0	1	1
sgRNA_1322	L_01359	HI_1605	311.266	-0.450192	0.152327	0	1	1
sgRNA_1325	L_01362	HI_1602	603.824	0.0338872	0.0787456	0	1	1
sgRNA_1327	L_01364	HI_1600	887.278	-0.0352371	0.0656468	0	1	1
sgRNA_1328	L_01365	HI_1599,HI_1600	390.293	-0.00176062	0.0939494	0	1	1
sgRNA_1333	L_01371	HI_1598	285.462	-0.11302	0.097827	0	1	1
sgRNA_1337	lolA_2	HI_1591	438.09	-5.13943	0.496372	-8.33937	7.46885e-17	2.8365e-15
sgRNA_1341	aroA	HI_1589	95.3573	-1.20137	0.312054	-0.645296	0.518735	1
sgRNA_1342	purU	HI_1588	143.129	-3.05123	0.206382	-9.93902	2.81596e-23	1.37499e-21
sgRNA_1343	L_01381	HI_1587	313.535	-0.165624	0.10786	0	1	1
sgRNA_1344	L_01382	HI_1586	161.312	-1.85299	0.378737	-2.25219	0.0243104	0.228277
sgRNA_1345	L_01383	HI_1585	171.085	-8.62074	1.00495	-7.5832	3.37134e-14	1.04757e-12
sgRNA_1348	L_01386	HI_1582	484.059	0.388707	0.0788921	0	1	1
sgRNA_1354	dnaB	HI_1574	546.26	-1.87437	0.976219	-0.895673	0.370427	1
sgRNA_1355	pykA	HI_1573	86.2678	-4.34847	1.09434	-3.0598	0.00221485	0.026286
sgRNA_1356	L_01394	NA	24.5017	-2.7582	0.403327	-4.35925	1.30507e-05	0.000220827
sgRNA_1427	L_01466	HI_1572	358.045	0.383907	0.0981488	0	1	1
sgRNA_1429	gpA	NA	370.792	0.101844	0.0869296	0	1	1
sgRNA_1430	L_01469	NA	335.599	-0.0132047	0.093367	0	1	1
sgRNA_1431	L_01470	HI_1563	195.411	0.208815	0.310056	0	1	1
sgRNA_1438	prfA	HI_1561	242.685	-0.419681	0.422048	0	1	1
sgRNA_1440	hemK	HI_1559	104.716	-0.620326	0.188242	0	1	1
sgRNA_1441	L_01481	HI_1558	92.7693	-1.77898	0.300236	-2.59455	0.00947135	0.0986984
sgRNA_1442	kdsA	HI_1557	190.699	-2.887	0.157739	-11.9628	5.56516e-33	3.39673e-31
sgRNA_1443	L_01483	HI_1556	355.005	-1.37621	0.310009	-1.21355	0.224918	1
sgRNA_1444	lolC	HI_1555	478.25	-0.872088	0.109958	0	1	1
sgRNA_1445	bioA	HI_1554	306.907	-0.313349	0.102903	0	1	1
sgRNA_1446	L_01486	HI_1553	180.76	-0.0302375	0.124181	0	1	1
sgRNA_1449	bioD-B	HI_1550	213.442	-0.141488	0.122641	0	1	1
sgRNA_1451	lolE	HI_1548	369.936	0.137328	0.104464	0	1	1
sgRNA_1452	aroG	HI_1547	472.569	0.316271	0.0812293	0	1	1
sgRNA_1453	impA	HI_1546	354.971	0.260822	0.0909184	0	1	1
sgRNA_1454	L_01494	HI_1545	795.546	-0.025051	0.0631012	0	1	1
sgRNA_1456	L_01496	HI_1543	268.712	-0.244331	0.101395	0	1	1
sgRNA_1458	L_01498	HI_1541	235.296	0.110629	0.114564	0	1	1
sgRNA_1461	licB	HI_1538	482.502	-0.0187533	0.0868837	0	1	1
sgRNA_1464	L_01504	HI_1533	75.1817	-2.81052	0.912612	-1.98389	0.0472681	0.395986
sgRNA_1468	parC	HI_1529	443.193	-0.562624	0.53061	0	1	1
sgRNA_1469	parE	HI_1528	255.778	-1.98394	0.978341	-1.00572	0.31455	1
sgRNA_1470	L_01510	HI_1527	439.393	-2.50575	0.656919	-2.29214	0.0218975	0.211429
sgRNA_1471	rfaE	HI_1526	369.279	0.236671	0.0895948	0	1	1
sgRNA_1476	asnS	HI_1302	336.218	-3.18086	1.14168	-1.91022	0.0561044	0.452075
sgRNA_1478	nusB	HI_1304	630.645	0.36955	0.179201	0	1	1
sgRNA_1479	L_01519	HI_1305	375.707	-0.47619	0.0995388	0	1	1
sgRNA_1481	L_01521	HI_1307	391.372	0.0737693	0.0872009	0	1	1
sgRNA_1483	L_01523	HI_1309	658.253	-0.192795	0.0798696	0	1	1
sgRNA_1485	L_01525	HI_1311	180.728	-4.46762	1.12261	-3.08889	0.00200903	0.0245245
sgRNA_1486	pheT	HI_1312	19.9703	-0.934895	1.45914	0	1	1
sgRNA_1487	himA	HI_1313	151.781	-0.134873	0.155921	0	1	1
sgRNA_1488	L_01528	HI_1314	64.9734	0.0327068	0.211056	0	1	1
sgRNA_1501	infC	HI_1318	89.0546	1.55008	0.840475	0.654483	0.512801	1
sgRNA_1502	rpmI	HI_1319	31.6667	0.0148774	1.45265	0	1	1
sgRNA_1503	L_01543	HI_1320	136.501	-2.31687	1.31503	-1.0014	0.316635	1
sgRNA_1507	L_01547	HI_1324	360.903	-0.407165	0.0926136	0	1	1
sgRNA_1509	L_01549	HI_1326	163.592	-0.114311	0.142054	0	1	1
sgRNA_1512	L_01552	HI_1328.1,HI_1329	876.9	0.02025	0.0657391	0	1	1
sgRNA_1514	greA	HI_1331	36.1471	0.411428	0.260421	0	1	1
sgRNA_1515	rrmJ	HI_1333	710.391	-0.25965	0.0774436	0	1	1
sgRNA_1517	L_01557	HI_1335	156.234	-0.348828	0.490535	0	1	1
sgRNA_1522	L_01562	HI_1462	212.055	0.220754	0.108312	0	1	1
sgRNA_1524	L_01564	NA	249.808	0.146241	0.101309	0	1	1
sgRNA_1527	L_01567	HI_1454	517.129	-0.0277119	0.074829	0	1	1
sgRNA_1528	L_01568	HI_1453	273.776	0.0898564	0.111709	0	1	1
sgRNA_1529	L_01569	HI_1450	121.947	0.281011	0.147995	0	1	1
sgRNA_1531	moeA	HI_1448	775.314	0.417919	0.0697456	0	1	1
sgRNA_1532	folE	HI_1447	72.1745	-5.33873	0.623559	-6.95802	3.451e-12	9.66845e-11
sgRNA_1536	rplM	HI_1443	39.5688	-2.91741	1.24267	-1.54298	0.122835	0.856837
sgRNA_1537	rpsI	HI_1442	11.4491	-0.683908	1.47678	0	1
sgRNA_1539	sspB	HI_1440	405.417	0.312924	0.0920781	0	1	1
sgRNA_1542	xseB	HI_1437	48.5846	-1.67839	1.32697	-0.511233	0.609188	1
sgRNA_1544	L_01584	HI_1436	494.373	0.214514	0.0859975	0	1	1
sgRNA_1546	cspD	HI_1434.1	394.382	-0.107707	0.0862754	0	1	1
sgRNA_1547	L_01588	HI_1434	758.143	-0.134497	0.0724009	0	1	1
sgRNA_1548	usg	HI_1433	40.6619	0.711604	0.293716	0	1	1
sgRNA_1549	L_01590	HI_1432	109.369	-0.424655	0.149935	0	1	1
sgRNA_1550	L_01591	HI_1431	637.801	-0.240598	0.0738572	0	1	1
sgRNA_1552	purM	HI_1429	487.939	-0.013682	0.076691	0	1	1
sgRNA_1553	purN	HI_1428	96.6886	0.0257169	0.168199	0	1	1
sgRNA_1555	uspE	HI_1426	224.075	0.0212617	0.117349	0	1	1
sgRNA_1556	fnr	HI_1425	462.765	0.11806	0.0821495	0	1	1
sgRNA_1557	L_01599	NA	67.9047	1.35708	0.2139	1.6694	0.0950384	0.697084
sgRNA_1559	L_01601	HI_1423	367.534	-0.179925	0.0985863	0	1	1
sgRNA_1560	L_01602	HI_1422	74.3194	0.303125	0.194094	0	1	1
sgRNA_1582	L_01624	NA	307.945	0.369835	0.0993957	0	1	1
sgRNA_1583	L_01625	HI_1416	342.322	-0.0999383	0.101984	0	1	1
sgRNA_1584	L_01626	HI_1415,HI_1416	143.116	-0.241048	0.146382	0	1	1
sgRNA_1585	L_01627	HI_1414	27.2149	0.417123	0.301961	0	1	1
sgRNA_1587	L_01629	HI_1411	253.972	0.0700894	0.106867	0	1	1
sgRNA_1589	L_01631	HI_1409	48.0909	-0.00697492	0.240321	0	1	1
sgRNA_1592	pyrD	HI_1401	326.844	-0.0834198	0.0976061	0	1	1
sgRNA_1593	trpH	HI_1400	306.547	-0.372304	0.0982709	0	1	1
sgRNA_1594	L_01636	HI_1399	800.331	-0.0141056	0.0771718	0	1	1
sgRNA_1598	holC	HI_1397	141.913	-3.33067	1.13161	-2.05961	0.0394362	0.346958
sgRNA_1599	L_01642	HI_1395	80.7542	-3.66334	1.1645	-2.28711	0.0221894	0.212382
sgRNA_1600	L_01643	HI_1394	75.6014	-2.63542	1.27164	-1.28608	0.198416	1
sgRNA_1602	L_01645	HI_1391	38.6382	-0.832682	1.44973	0	1	1
sgRNA_1605	trpC	HI_1389.1	482.617	-1.13626	0.0903485	-1.50814	0.13152	0.884912
sgRNA_1608	trpG	HI_1388	204.145	-0.0476087	0.113302	0	1	1
sgRNA_1609	trpE	HI_1387	267.143	-0.400225	0.108437	0	1	1
sgRNA_1611	ftnB	HI_1385	228.202	0.0799238	0.108188	0	1	1
sgRNA_1612	ftnA	HI_1384	166.965	-0.0609958	0.137728	0	1	1
sgRNA_1614	pstC	HI_1382	85.7592	-0.226807	0.168239	0	1	1
sgRNA_1615	pstA	HI_1381	436.633	-0.00598076	0.0908283	0	1	1
sgRNA_1616	pstB	HI_1380	264.462	-0.00695313	0.106175	0	1	1
sgRNA_1617	phoB	HI_1379	183.363	0.961625	0.124559	0	1	1
sgRNA_1618	phoR	HI_1378	573.374	0.119733	0.148541	0	1	1
sgRNA_1619	sbcB	HI_1377	195.405	-0.0851672	0.122127	0	1	1
sgRNA_1620	L_01663	HI_1376	98.4491	0.0969085	0.271676	0	1	1
sgRNA_1621	L_01664	HI_1375	487.368	-0.0973605	0.0905783	0	1	1
sgRNA_1626	L_01669	HI_1372	236.49	1.68665	0.234935	2.92271	0.00346996	0.0392726
sgRNA_1633	L_01676	HI_1367	139.939	-1.27879	1.01846	-0.273734	0.784289	1
sgRNA_1634	acpD	HI_1366	554.872	-0.107926	0.073018	0	1	1
sgRNA_1635	topA	HI_1365	37.4944	-0.838568	1.44942	0	1	1
sgRNA_1637	pntB	HI_1363	49.0168	-0.255611	0.21755	0	1	1
sgRNA_1638	L_01681	HI_1362	272.615	-0.137894	0.104766	0	1	1
sgRNA_1639	glgP	HI_1361	877.517	0.0180787	0.0613593	0	1	1
sgRNA_1640	glgA	HI_1360	111.108	0.134034	0.161198	0	1	1
sgRNA_1641	glgC	HI_1359	72.2034	0.386886	0.19406	0	1	1
sgRNA_1642	L_01685	HI_1358	337.549	0.0971758	0.101413	0	1	1
sgRNA_1644	malQ	HI_1356	488.097	-0.0784204	0.0836941	0	1	1
sgRNA_1646	L_01689	HI_1354	154.239	-2.40337	1.22812	-1.14269	0.253165	1
sgRNA_1647	cafA	HI_1353	272.552	1.01013	0.109828	0.0922738	0.926481	1
sgRNA_1648	putP	HI_1352	162.339	-0.132861	0.149627	0	1	1
sgRNA_1649	L_01692	HI_1351	289.866	-0.498558	0.0950849	0	1	1
sgRNA_1650	cdd	HI_1350	497.689	0.215329	0.0822345	0	1	1
sgRNA_1651	L_01694	HI_1349	316.522	-0.0509582	0.0961386	0	1	1
sgRNA_1652	pepT	HI_1348	28.6798	0.345321	0.291359	0	1	1
sgRNA_1654	L_01697	HI_1346	214.541	1.00067	0.124467	0.00541386	0.99568	1
sgRNA_1655	L_01698	HI_1345	302.159	1.54573	0.134204	4.06645	4.7734e-05	0.000755346
sgRNA_1656	potD1_2	HI_1344	199.461	-0.971138	0.126019	0	1	1
sgRNA_1657	uupA	HI_1300	455.86	0.175213	0.104002	0	1	1
sgRNA_1658	L_01701	HI_1299	449.433	0.334549	0.0925932	0	1	1
sgRNA_1659	L_01702	HI_1298	583.313	-0.101968	0.0733627	0	1	1
sgRNA_1660	L_01703	HI_1297	939.299	0.0220882	0.0598051	0	1	1
sgRNA_1661	L_01704	HI_1296	486.708	-2.97772	0.106245	-18.6147	2.44111e-77	5.21482e-75
sgRNA_1663	L_01706	HI_1293	45.2901	-0.0574962	0.245413	0	1	1
sgRNA_1667	truB	HI_1289	306.415	0.0574096	0.101156	0	1	1
sgRNA_1668	rbfA	HI_1288	195.797	-0.72881	0.144709	0	1	1
sgRNA_1672	L_01715	HI_1285	489.427	-0.0216671	0.0798244	0	1	1
sgRNA_1673	infB	HI_1284	105.795	-1.67991	1.38161	-0.492114	0.622639	1
sgRNA_1676	L_01719	NA	84.0354	0.351598	0.49186	0	1	1
sgRNA_1677	ssrA	NA	201.732	-0.239495	0.140409	0	1	1
sgRNA_1714	L_01757	HI_1279	129.613	-0.0396376	0.138123	0	1	1
sgRNA_1715	L_01758	HI_1278	465.873	0.0613683	0.0890177	0	1	1
sgRNA_1716	mrp	HI_1277	419.823	2.07391	0.0944797	11.3666	6.1348e-30	3.6153e-28
sgRNA_1717	L_01760	HI_1276	108.31	0.413626	1.42715	0	1	1
sgRNA_1719	L_01762	HI_1274	492.903	0.525226	0.0860662	0	1	1
sgRNA_1723	L_01766	HI_1264	418.123	-2.64541	0.801791	-2.05217	0.0401528	0.348331
sgRNA_1724	metX_2	HI_1263	762.417	-0.0854731	0.0777832	0	1	1
sgRNA_1725	sanA	HI_1262	260.53	-0.0391881	0.112785	0	1	1
sgRNA_1726	folC	HI_1261	37.9243	-0.332345	0.30253	0	1	1
sgRNA_1727	accD	HI_1260	474.044	-4.00283	1.09346	-2.74616	0.00602975	0.0648103
sgRNA_1729	mfd	HI_1258	227.061	-0.290612	0.121601	0	1	1
sgRNA_1730	L_01773	HI_1257	13.0318	0.477718	0.424597	0	1	1
sgRNA_1732	L_01775	HI_1253	0.995717	-3.81172	2.0763	-1.3542	0.175673
sgRNA_1733	L_01776	HI_1252	398.505	0.211861	0.0853708	0	1	1
sgRNA_1734	L_01777	HI_1251	399.006	-0.0864962	0.0862496	0	1	1
sgRNA_1735	L_01778	HI_1250	386.593	-0.226972	0.211645	0	1	1
sgRNA_1736	L_01779	HI_1249	619.37	-0.068979	0.0871085	0	1	1
sgRNA_1743	bcr	HI_1242	1026.11	0.0522519	0.0669302	0	1	1
sgRNA_1744	proA_1	HI_1241	847.078	0.0143585	0.0665494	0	1	1
sgRNA_1745	L_01789	HI_1240	219.707	-0.37651	0.117909	0	1	1
sgRNA_1747	L_01791	HI_1238	125.118	-1.42795	0.90785	-0.471383	0.637367	1
sgRNA_1748	dnaK	HI_1237	579.394	-3.69764	0.127713	-21.1227	4.91986e-99	1.40134e-96
sgRNA_1750	mgsA	HI_1234	782.465	0.205991	0.0702146	0	1	1
sgRNA_1751	aceE	HI_1233	101.891	-2.76736	1.26777	-1.39407	0.163296	1
sgRNA_1753	L_01797	HI_1231	36.2964	-1.46318	1.39001	-0.333218	0.738969	1
sgRNA_1755	dnaX	HI_1229	184.78	-3.01672	1.228	-1.64228	0.100533	0.734232
sgRNA_1760	L_01804	HI_1224	911.679	-0.529993	0.0701606	0	1	1
sgRNA_1761	L_01805	HI_1223	57.7354	-0.656848	1.3861	0	1	1
sgRNA_1762	L_01806	HI_1222	367.5	-5.71401	0.734635	-6.4168	1.39168e-10	3.44694e-09
sgRNA_1764	rpsA	HI_1220	42.781	-1.61143	1.38875	-0.440275	0.659738	1
sgRNA_1766	L_01810	HI_1647	468.738	-0.0770983	0.0820518	0	1	1
sgRNA_1767	pdxT	HI_1648	449.8	0.0762435	0.0903889	0	1	1
sgRNA_1769	nlpC	HI_1652	503.855	-0.0441609	0.0832231	0	1	1
sgRNA_1771	L_01815	HI_1654	275.655	0.0970614	0.108423	0	1	1
sgRNA_1773	L_01817	HI_1656	186.15	0.0688273	0.126401	0	1	1
sgRNA_1775	L_01819	HI_1658	183.834	-0.0614721	0.120357	0	1	1
sgRNA_1776	nrdA	HI_1659	320.687	-0.849963	1.37832	0	1	1
sgRNA_1777	nrdB	HI_1660	237.479	0.849747	0.168055	0	1	1
sgRNA_1778	sucB	HI_1661	132.682	-0.65631	0.143175	0	1	1
sgRNA_1779	sucA	HI_1662	2.53628	-0.965134	1.18689	0	1
sgRNA_1781	L_01825	HI_1664	1136.52	1.17995	0.0741555	2.42662	0.0152403	0.152314
sgRNA_1782	L_01826	HI_1666	446.26	0.163864	0.0858752	0	1	1
sgRNA_1783	L_01827	HI_1667	316.135	-0.132195	0.096483	0	1	1
sgRNA_1784	prc	HI_1668	245.981	-0.262061	0.116497	0	1	1
sgRNA_1785	proQ	HI_1670	221.513	-0.441532	0.12491	0	1	1
sgRNA_1786	L_01830	NA	226.855	0.731374	0.205605	0	1	1
sgRNA_1788	L_01832	HI_1672	35.8057	-0.662203	0.279266	0	1	1
sgRNA_1789	moaE	HI_1673	859.721	-0.00218339	0.0633663	0	1	1
sgRNA_1790	moaD	HI_1674	174.682	0.0756286	0.132696	0	1	1
sgRNA_1793	L_01837	HI_1677	448.037	-0.223943	0.0785162	0	1	1
sgRNA_1799	L_01844	HI_1680	438.33	0.351181	0.094634	0	1	1
sgRNA_1800	L_01845	HI_1681	99.3204	-0.120631	0.166572	0	1	1
sgRNA_1801	sohB	HI_1682	506.455	-0.20036	0.0826273	0	1	1
sgRNA_1802	L_01847	HI_1683	216.415	-1.60052	0.909082	-0.660581	0.508881	1
sgRNA_1804	L_01849	HI_1685	69.2863	2.96281	0.323188	6.07328	1.25324e-09	2.74589e-08
sgRNA_1806	rnfG	HI_1687	548.403	2.46156	0.185565	7.87628	3.37285e-15	1.17637e-13
sgRNA_1809	L_01854	HI_1690	247.414	0.0220653	0.105565	0	1	1
sgRNA_1810	modC	HI_1691	372.853	-0.129817	0.0922567	0	1	1
sgRNA_1815	lsgE	HI_1696	796.435	-0.265151	0.0755953	0	1	1
sgRNA_1819	L_01864	HI_1700	513.675	0.610357	0.0933847	0	1	1
sgRNA_1822	L_01867	HI_1702	302.763	-0.587743	0.103427	0	1	1
sgRNA_1823	L_01868	HI_1703,HI_1704	272.474	-1.35374	0.737597	-0.479586	0.631522	1
sgRNA_1824	L_01869	HI_1704	265.387	-4.1226	1.13294	-2.75619	0.00584789	0.0632535
sgRNA_1825	pepA	HI_1705	574.527	0.669871	0.0765233	0	1	1
sgRNA_1826	L_01871	HI_1706	342.954	-0.0969996	0.0918939	0	1	1
sgRNA_1827	qseC	HI_1707	692.234	-0.191682	0.0713993	0	1	1
sgRNA_1838	wecA	HI_1716	123.564	0.187972	0.158993	0	1	1
sgRNA_1840	map	HI_1722	292.434	0.143462	0.107903	0	1	1
sgRNA_1841	L_01887	HI_1723	148.204	2.02674	0.532613	1.92773	0.0538886	0.442767
sgRNA_1842	L_01888	HI_1723,HI_1724	90.5517	2.82242	0.33772	5.39624	6.80511e-08	1.27801e-06
sgRNA_1844	purC	HI_1726	417.307	0.138509	0.409804	0	1	1
sgRNA_1846	L_01892	HI_1728	551.95	-0.0238318	0.0907635	0	1	1
sgRNA_1849	L_01895	HI_1731	469.41	-0.0333174	0.0926975	0	1	1
sgRNA_1850	rnb	HI_1733	523.462	-0.103801	0.0771644	0	1	1
sgRNA_1855	L_01901	HI_1738	707.651	0.062564	0.0803071	0	1	1
sgRNA_1856	metR	HI_1739	409.421	-0.138186	0.0893618	0	1	1
sgRNA_1858	murI	HI_1739.2	240.87	-2.07497	0.603945	-1.77992	0.0750891	0.575459
sgRNA_1859	recG	HI_1740	469.338	-0.830326	0.113906	0	1	1
sgRNA_1860	spoT	NA	145.766	-1.08597	0.846585	-0.101547	0.919116	1
sgRNA_1861	rpoZ	HI_1742	373.204	-0.444124	0.249253	0	1	1
sgRNA_1862	gmk	HI_1743	62.8223	-1.51773	1.38508	-0.37379	0.70856	1
sgRNA_1866	L_00010	HI_0984	85.3314	-0.19959	0.186047	0	1	1
sgRNA_1867	L_00014	HI_0980	181.879	0.160869	0.141392	0	1	1
sgRNA_1869	L_00016	HI_0978	483.688	-1.33506	0.521313	-0.64272	0.520406	1
sgRNA_1874	L_00027	HI_0964	506.498	-2.08029	0.506499	-2.13286	0.0329361	0.297819
sgRNA_1875	ribF	HI_0963	164.987	-0.342089	0.232016	0	1	1
sgRNA_1876	nagZ	HI_0959	646.273	-0.299071	0.0707003	0	1	1
sgRNA_1878	slmA	HI_0955	240.158	-0.0108016	0.107249	0	1	1
sgRNA_1884	L_00091	HI_0902	197.046	-1.55327	0.128751	-4.29725	1.72933e-05	0.000286935
sgRNA_1886	folA	HI_0899	42.2759	-0.516253	0.256001	0	1	1
sgRNA_1887	emrA	HI_0898	487.501	0.517054	0.0747468	0	1	1
sgRNA_1890	L_00107	HI_0887	142.683	-0.0248736	0.14799	0	1	1
sgRNA_1891	L_00108	HI_0886	136.047	0.0793577	0.160834	0	1	1
sgRNA_1893	ispB	HI_0881	226.165	-0.0122335	0.190604	0	1	1
sgRNA_1905	L_00221	HI_0767	160.814	0.221288	0.134457	0	1	1
sgRNA_1907	L_00232	HI_0758	37.7594	-0.989647	1.38885	0	1	1
sgRNA_1909	recQ	HI_0728	212.702	-0.600549	0.120553	0	1	1
sgRNA_1912	glpG	HI_0618	252.937	1.84518	0.139624	6.05328	1.41924e-09	3.07024e-08
sgRNA_1913	rluA	HI_0617	586.459	0.133504	0.0725034	0	1	1
sgRNA_1917	yafQ	HI_0711	541.901	0.434228	0.0806714	0	1	1
sgRNA_1922	glpC	HI_0683	161.006	0.288144	0.236314	0	1	1
sgRNA_1923	L_00364	NA,NA	417.073	0.258319	0.0938555	0	1	1
sgRNA_1924	hgpB	HI_0661	407.031	-0.0381517	0.0899901	0	1	1
sgRNA_1925	L_00367	HI_0658	573.934	0.072925	0.0752213	0	1	1
sgRNA_1926	L_00376	HI_0650	378.676	2.59074	0.170576	9.32571	1.10246e-20	5.09218e-19
sgRNA_1944	L_00442	HI_0575	31.3534	-2.08749	1.28173	-0.84845	0.396187	1
sgRNA_1945	fkbY	HI_0574	268.317	1.35967	0.267008	1.34705	0.177964	1
sgRNA_1946	gph	HI_0565	431.421	-0.381417	0.0806262	0	1	1
sgRNA_1948	devB	HI_0557	6.63571	-0.605328	0.760466	0	1
sgRNA_1949	L_00463	HI_0552	1037.19	0.154933	0.0677628	0	1	1
sgRNA_1950	apaH	HI_0551	656.804	-0.484268	0.0880383	0	1	1
sgRNA_1953	rplI	HI_0544	0
sgRNA_1959	rne	HI_0413	568.815	-1.70353	0.0811817	-8.6661	4.47164e-18	1.91051e-16
sgRNA_1961	znuC	HI_0408	357.241	3.88235	0.194033	14.855	6.46069e-50	6.49489e-48
sgRNA_1969	pth	HI_0394	256.979	1.56725	0.249962	2.26932	0.0232486	0.219513
sgRNA_1970	L_00616	HI_0393	323.513	0.546385	0.0967699	0	1	1
sgRNA_1973	L_00620	HI_0389	287.399	0.843743	0.103441	0	1	1
sgRNA_2034	L_00718	HI_0365	686.09	-0.169243	0.0712433	0	1	1
sgRNA_2040	L_00791	HI_0290	292.241	0.0871102	0.100974	0	1	1
sgRNA_2041	mtr	HI_0287	395.907	-1.0128	0.114914	-0.111365	0.911327	1
sgRNA_2043	narQ	HI_0267	380.817	0.357952	0.126897	0	1	1
sgRNA_2046	opsX	HI_0261	581.078	1.55809	0.0956553	5.83441	5.398e-09	1.12502e-07
sgRNA_2049	hap	HI_0247	598.053	0.180636	0.0686201	0	1	1
sgRNA_2052	L_00843	HI_0241	197.331	0.688605	1.17677	0	1	1
sgRNA_2055	hsdM2	HI_0215	456.498	0.0440937	0.0853405	0	1	1
sgRNA_2064	L_00941	HI_0148	245.839	-0.056907	0.111492	0	1	1
sgRNA_2068	L_00949	HI_0140	367.841	0.0111269	0.0833364	0	1	1
sgRNA_2074	L_00981	HI_r01,HI_r04,HI_r16,HI_r15,HI_r12,NA,HI_r09	115.507	-2.89964	1.22987	-1.54459	0.122445	0.856837
sgRNA_2076	msbA	HI_0060	0
sgRNA_2077	lpxK	HI_0059	115.938	-1.67842	1.38086	-0.491305	0.62321	1
sgRNA_2079	L_01043	HI_0056	133.226	-0.486081	0.15349	0	1	1
sgRNA_2081	rnc	HI_0014	82.8894	-3.10854	1.20428	-1.75086	0.0799697	0.607415
sgRNA_2090	nth	HI_1689	373.741	0.0724884	0.087954	0	1	1
sgRNA_2096	moaA	HI_1676	236.541	-0.26973	0.106133	0	1	1
sgRNA_2098	L_01182	HI_1671	756.512	0.0400094	0.0690749	0	1	1
sgRNA_2099	L_01189	HI_1663	86.5473	-0.0121314	0.206702	0	1	1
sgRNA_2101	L_01197	HI_1655	270.427	-0.264214	0.107927	0	1	1
sgRNA_2102	tldD	HI_1653	329.799	0.132954	0.1017	0	1	1
sgRNA_2105	mao2	HI_1245	246.799	-0.477856	0.114663	0	1	1
sgRNA_2106	L_01230	HI_1246	201.493	0.121352	0.121986	0	1	1
sgRNA_2107	L_01231	HI_1247	913.065	0.244059	0.0607012	0	1	1
sgRNA_2125	L_01342	HI_1369	170.567	-2.51947	1.12302	-1.35302	0.176049	1
sgRNA_2140	L_01413	NA	365.766	0.391147	0.0897574	0	1	1
sgRNA_2143	bioD-A	HI_1445	389.655	-0.115774	0.0940262	0	1	1
sgRNA_2150	L_01453	HI_1459	148.8	-0.0250903	0.141143	0	1	1
sgRNA_2152	L_01457	HI_1462.2,HI_1338	440.182	0.0229487	0.0842278	0	1	1
sgRNA_2156	dacB	HI_1330	308.932	0.291493	0.0986687	0	1	1
sgRNA_2157	rpS15-B	HI_1328	97.2756	3.15163	0.990296	2.17272	0.0298017	0.273823
sgRNA_2158	fabA	HI_1325	181.283	-9.27344	1.00918	-8.19816	2.44087e-16	8.8754e-15
sgRNA_2161	gltS	HI_1530	45.8544	1.50113	0.332127	1.50884	0.131338	0.884912
sgRNA_2162	rimK	HI_1531	257.805	0.266436	0.105883	0	1	1
sgRNA_2171	alr	HI_1575	75.1416	-3.81925	0.895159	-3.14944	0.00163584	0.0205562
sgRNA_2173	L_01555	HI_1579	423.296	0.0659083	0.0846558	0	1	1
sgRNA_2175	argS	HI_1583	234.453	-1.19923	0.424971	-0.468808	0.639207	1
sgRNA_2181	L_01616	HI_1637	189.585	0.884493	0.134929	0	1	1
sgRNA_2182	truA	HI_1644	236.076	-0.146661	0.125696	0	1	1
sgRNA_2185	pfs	HI_1216	351.611	0.0834073	0.103126	0	1	1
sgRNA_2189	L_01662	HI_1181	160.583	0.646179	0.148567	0	1	1
sgRNA_2190	artP	HI_1180	148.467	-3.35907	1.20422	-1.959	0.0501132	0.417773
sgRNA_2192	L_01678	HI_1164	290.17	-0.153853	0.11056	0	1	1
sgRNA_2194	L_01687	HI_1154	143.501	1.20957	0.133795	1.56637	0.117263	0.838502
sgRNA_2195	L_01692	HI_1149	255.258	-0.720671	0.249708	0	1	1
sgRNA_2197	ptsN	HI_1147	205.205	-0.658394	0.120132	0	1	1
sgRNA_2198	L_01695	HI_1146	0
sgRNA_2200	mraZ	HI_1129	29.1	-2.44832	1.328	-1.0906	0.275451	1
sgRNA_2201	L_01732	HI_1104	248.176	-0.00560635	0.125111	0	1	1
sgRNA_2209	L_01790	HI_1042	457.628	0.0338752	0.0804584	0	1	1
sgRNA_2214	L_01795	HI_1037	634.846	1.45717	0.10506	4.35148	1.35223e-05	0.000226565
sgRNA_2215	lspA	HI_1006	173.525	-1.03813	0.928544	-0.0410609	0.967247	1
sgRNA_2219	L_00001	HI_0582	48.5322	1.43127	0.24801	1.7389	0.0820522	0.620475
sgRNA_2222	greB	HI_0569	160.13	0.585216	0.130374	0	1	1
sgRNA_2223	L_00024	HI_0559.1	159.117	-0.201424	0.133071	0	1	1
sgRNA_2234	L_00056	HI_0521	408.937	-0.400977	0.0890078	0	1	1
sgRNA_2235	rbsR	HI_0506	81.836	-0.271215	0.17671	0	1	1
sgRNA_2236	rbsD	HI_0501	166.956	0.0891894	0.131272	0	1	1
sgRNA_2240	L_00093	HI_0479	301.79	0.683123	0.105321	0	1	1
sgRNA_2246	rpiA	HI_0464	313.336	-9.71726	1.02413	-8.51191	1.7109e-17	6.96172e-16
sgRNA_2252	L_00122	HI_0450	424.739	-0.0256675	0.0823122	0	1	1
sgRNA_2255	L_00132	HI_0441	146.118	0.0524559	0.144844	0	1	1
sgRNA_2256	comE	HI_0435	372.991	0.00499727	0.0850884	0	1	1
sgRNA_2261	mutH	HI_0403	989.918	0.0447367	0.0569229	0	1	1
sgRNA_2270	L_00216	HI_0358	187.797	-0.0482743	0.135989	0	1	1
sgRNA_2273	galE	HI_0351	83.0244	-0.29209	0.185313	0	1	1
sgRNA_2274	relA	HI_0334	149.32	0.505526	0.169059	0	1	1
sgRNA_2277	L_00246	HI_0326	119.135	0.500717	0.174506	0	1	1
sgRNA_2278	gloA	HI_0323	227.508	1.26968	0.124769	2.16143	0.0306623	0.280224
sgRNA_2282	xerD	HI_0309	805.886	0.410164	0.0772112	0	1	1
sgRNA_2283	corC	HI_0301	749.568	0.287091	0.0720205	0	1	1
sgRNA_2300	L_00337	HI_0246	180.971	0.306612	0.141857	0	1	1
sgRNA_2311	prlC	HI_0214	703.98	0.0359712	0.0807506	0	1	1
sgRNA_2312	L_00378	HI_0211	382.209	0.761777	0.109745	0	1	1
sgRNA_2313	nadN	HI_0206	0
sgRNA_2314	selD	HI_0200	307.737	-0.0401932	0.0964286	0	1	1
sgRNA_2317	L_00393	HI_0195.1	147.904	-1.65843	0.22113	-2.97756	0.00290552	0.0337791
sgRNA_2318	menE	HI_0194	63.2893	-0.343394	0.217653	0	1	1
sgRNA_2320	L_00406	HI_0183	248.267	-0.538646	0.119918	0	1	1
sgRNA_2321	L_00407	HI_0182	512.49	-1.00132	0.0810366	-0.016323	0.986977	1
sgRNA_2322	L_00414	HI_0175	122.472	-0.05395	0.167982	0	1	1
sgRNA_2324	L_00416	HI_0173	81.3634	0.90812	0.195423	0	1	1
sgRNA_2325	apbE	HI_0172	556.035	1.08101	0.0742639	1.09082	0.275353	1
sgRNA_2326	nqrA	HI_0164	53.0919	-3.70772	0.4165	-6.50112	7.9723e-11	2.03353e-09
sgRNA_2329	L_00441	HI_0146	685.591	1.8122	0.0806339	10.0727	7.29447e-24	3.66654e-22
sgRNA_2337	L_00459	HI_0131	266.058	-0.0387245	0.109925	0	1	1
sgRNA_2342	L_00476	HI_0116	255.378	0.345246	0.115733	0	1	1
sgRNA_2352	L_00501	HI_0099	23.3354	-0.239168	0.338818	0	1	1
sgRNA_2354	L_00506	HI_0094	255.076	0.0942412	0.105933	0	1	1
sgRNA_2355	L_00508	HI_0092	162.863	-0.0392717	0.12785	0	1	1
sgRNA_2356	thrC	HI_0087	70.6958	-5.12486	1.06576	-3.87036	0.000108674	0.00161499
sgRNA_2415	glnE	HI_0069	854.673	0.744117	0.116072	0	1	1
sgRNA_2416	miaA	HI_0068	328.867	1.16736	0.122816	1.36272	0.172972	1
sgRNA_2417	mutL	HI_0067	252.253	0.52524	0.115862	0	1	1
sgRNA_2418	L_00641	HI_0065	174.48	0.00766811	0.833925	0	1	1
sgRNA_2421	L_00672	HI_0035	0
sgRNA_2422	mrdA	HI_0032	301.99	0.391084	0.130691	0	1	1
sgRNA_2423	ung	HI_0018	967.009	-0.203922	0.0673998	0	1	1
sgRNA_2428	L_00703	HI_0005	179.228	0.00706276	0.124577	0	1	1
sgRNA_2433	L_00723	HI_1737	394.373	-0.159337	0.0882187	0	1	1
sgRNA_2434	prfC	HI_1735	90.664	0.161368	0.400042	0	1	1
sgRNA_2438	mrcB	HI_1725	297.447	-0.0957589	0.102679	0	1	1
sgRNA_2442	orn	HI_1715	300.996	0.142483	0.124665	0	1	1
sgRNA_2444	ptsH	HI_1713	277.079	-1.31027	0.111506	-2.78257	0.00539295	0.0590804
sgRNA_2445	ptsI	HI_1712	0
sgRNA_2446	L_00748	HI_1710	167.203	0.603913	0.155083	0	1	1
sgRNA_2448	qseB	HI_1708	424.317	0.389412	0.0816503	0	1	1
sgRNA_2454	modA	HI_1693	284.121	1.69844	0.120166	5.81234	6.16064e-09	1.2685e-07
sgRNA_2458	L_00774	HI_1684	319.912	-0.9125	0.868837	0	1	1
sgRNA_2461	L_00783	HI_1675	234.555	-0.604911	0.12557	0	1	1
sgRNA_2467	ihfB	HI_1221	318.295	-3.5203	1.0617	-2.37383	0.0176049	0.170947
sgRNA_2469	L_00817	HI_1225.1	685.467	-0.0954449	0.0948501	0	1	1
sgRNA_2470	uraA	HI_1227	226.32	-0.0615175	0.116142	0	1	1
sgRNA_2472	proA_1	HI_1239	195.479	-0.0949499	0.120366	0	1	1
sgRNA_2474	L_00834	HI_1244	186.687	0.199123	0.135406	0	1	1
sgRNA_2476	L_00854	HI_1265	67.4822	-0.0899273	0.198717	0	1	1
sgRNA_2477	L_00856	HI_1273	505.403	-0.109285	0.0821346	0	1	1
sgRNA_2478	tehB	HI_1275	174.764	-0.244982	0.134968	0	1	1
sgRNA_2484	L_00874	HI_1290	592.879	-0.401607	0.0753364	0	1	1
sgRNA_2485	L_00876	HI_1292	85.4131	0.317233	0.169919	0	1	1
sgRNA_2499	recD	HI_1322	590.202	0.192398	0.0814149	0	1	1
sgRNA_2500	L_00915	HI_1323	178.374	0.759019	0.135855	0	1	1
sgRNA_2501	rpS15-B	HI_1468	188.198	-1.93987	1.31385	-0.715357	0.474389	1
sgRNA_2502	folP	HI_1464,HI_1336	256.085	-2.00298	0.244889	-4.09566	4.20975e-05	0.00067238
sgRNA_2503	mrsA	HI_1463,HI_1337	339.54	-0.0484391	0.0949068	0	1	1
sgRNA_2504	L_00933	NA	286.715	-0.0880649	0.105471	0	1	1
sgRNA_2505	L_00934	HI_1457	879.971	-0.518303	0.0727958	0	1	1
sgRNA_2506	L_00935	HI_1456	920.713	-0.361304	0.0689	0	1	1
sgRNA_2509	L_00945	HI_1444	1086.54	-0.187139	0.0639867	0	1	1
sgRNA_2510	sspA	HI_1441	134.453	0.918785	0.178503	0	1	1
sgRNA_2511	dxs	HI_1439	294.311	0.843782	0.584639	0	1	1
sgRNA_2523	L_01002	HI_1407	190.595	-0.064512	0.117383	0	1	1
sgRNA_2531	trpD	HI_1389	483.98	0.174669	0.162817	0	1	1
sgRNA_2532	L_01016	HI_1388.1	134.459	0.395487	0.139776	0	1	1
sgRNA_2536	L_01032	HI_1373	10.9097	1.30422	0.940411	0.323496	0.746319
sgRNA_2537	L_01034	HI_1371.1	53.1359	1.46599	0.383784	1.21421	0.224667	1
sgRNA_2538	tusE	HI_1371	86.0735	0.854802	0.254517	0	1	1
sgRNA_2542	L_01051	HI_1355	497.471	0.0414163	0.0795334	0	1	1
sgRNA_2550	mnmC	HI_1534	188.655	0.194995	0.117845	0	1	1
sgRNA_2554	L_01080	HI_1542	8.98802	0.213157	0.544539	0	1
sgRNA_2555	L_01082	HI_1544	232.072	0.243957	0.125142	0	1	1
sgRNA_2557	lolD	HI_1549	144.721	-3.00369	0.914092	-2.192	0.0283792	0.262162
sgRNA_2559	L_01089	HI_1551	675.972	0.584574	0.0689928	0	1	1
sgRNA_2578	lolA_2	HI_1595	314.609	0.156772	0.172562	0	1	1
sgRNA_2580	L_01137	HI_1601	550.657	0.0233065	0.0746925	0	1	1
sgRNA_2581	L_01139	HI_1603	379.322	-0.866164	0.33797	0	1	1
sgRNA_2592	L_01161	HI_1618	523.733	-0.117925	0.0763896	0	1	1
sgRNA_2595	L_01164	HI_1622	322.867	-0.0172887	0.0901547	0	1	1
sgRNA_2596	L_01167	HI_1625	283.885	0.116372	0.100911	0	1	1
sgRNA_2598	L_01169	HI_1627	120.077	-0.132004	0.158018	0	1	1
sgRNA_2600	L_01171	HI_1629	285.243	0.341455	0.236555	0	1	1
sgRNA_2601	rplY	HI_1630	176.18	-3.10132	1.14403	-1.83678	0.066243	0.51226
sgRNA_2605	fbp	HI_1645	304.252	-0.10294	0.105212	0	1	1
sgRNA_2606	L_01195	HI_1215	362.866	0.73971	0.0987969	0	1	1
sgRNA_2607	recJ	HI_1214	29.3426	0.412013	0.301714	0	1	1
sgRNA_2609	L_01199	HI_1211	71.7892	-1.71039	1.38299	-0.513665	0.607486	1
sgRNA_2610	argR	HI_1209	5.60424	1.38043	0.757336	0.502325	0.615439
sgRNA_2611	sulA	HI_1208	555.385	0.0501526	0.0746674	0	1	1
sgRNA_2612	cvpA	HI_1206	188.426	-1.45589	0.133962	-3.40311	0.000666244	0.0088954
sgRNA_2613	L_01205	HI_1205	267.146	-0.642096	0.107338	0	1	1
sgRNA_2614	ackA	HI_1204	264.895	-1.50601	0.659503	-0.767263	0.442925	1
sgRNA_2615	L_01208	HI_1202	137.556	0.275094	0.142333	0	1	1
sgRNA_2621	artI	HI_1179	309.535	-2.02745	0.164148	-6.25928	3.86756e-10	9.05434e-09
sgRNA_2622	artM	HI_1177	430.857	-1.41873	0.279824	-1.49639	0.134553	0.901766
sgRNA_2623	trpG2	HI_1171	240.404	0.27861	0.11084	0	1	1
sgRNA_2624	serC	HI_1167	63.4094	1.74306	0.714807	1.03952	0.298563	1
sgRNA_2626	L_01245	HI_1163	385.249	-0.707671	0.088742	0	1	1
sgRNA_2633	lpxC	HI_1144	339.253	0.976132	0.128392	0	1	1
sgRNA_2639	deoC	HI_1116	61.8765	-0.435872	0.212457	0	1	1
sgRNA_2640	L_01291	HI_1115	395.419	0.0559252	0.0860327	0	1	1
sgRNA_2642	L_01295	HI_1111	694.353	0.233612	0.0747818	0	1	1
sgRNA_2644	L_01297	HI_1109	253.995	0.510127	0.119063	0	1	1
sgRNA_2645	aspC2	HI_1108	171.329	0.367978	0.447713	0	1	1
sgRNA_2650	L_01315	HI_1091	717.456	0.317056	0.0788264	0	1	1
sgRNA_2658	rnhB	HI_1059	241.572	-0.2562	0.118825	0	1	1
sgRNA_2663	L_01357	HI_1048	288.786	0.0393193	0.0979852	0	1	1
sgRNA_2665	L_01363	HI_1042	259.893	-0.230403	0.116795	0	1	1
sgRNA_2667	serB	HI_1033	472.186	-2.15858	1.13547	-1.02035	0.307564	1
sgRNA_2668	thiQ	HI_1021	569.113	-0.395818	0.0900605	0	1	1
sgRNA_2671	L_01377	HI_1015	84.895	0.149067	0.195432	0	1	1
sgRNA_2672	L_01378	HI_1014	222.626	0.111383	0.113114	0	1	1
sgRNA_2673	L_01379	HI_1013	472.916	0.070738	0.080581	0	1	1
sgRNA_2674	L_01380	HI_1012	364.224	-0.375669	0.0931456	0	1	1
sgRNA_2675	L_01381	HI_1011	554.243	0.0544693	0.0788197	0	1	1
sgRNA_2676	L_01382	HI_1010	191.165	-0.161043	0.124561	0	1	1
sgRNA_2677	L_01383	HI_1009	194.086	-0.360227	0.124885	0	1	1
sgRNA_2679	ispH	HI_1007	142.521	-2.19276	1.22988	-0.969815	0.332139	1
sgRNA_2683	leuD	HI_0989	572.509	-0.156553	0.0749056	0	1	1
sgRNA_2687	L_01416	HI_0974.1	7.43254	-1.17011	1.51716	-0.112121	0.910727
sgRNA_2688	L_01417	HI_0972	152.439	-0.791174	1.44141	0	1	1
sgRNA_2689	L_01418	HI_0971	186.216	-0.234977	1.36395	0	1	1
sgRNA_2690	L_01420	HI_0969	1287.09	-0.163817	0.0761428	0	1	1
sgRNA_2691	L_01421	HI_0968	179.741	-0.183728	0.330318	0	1	1
sgRNA_2694	L_01432	HI_0956	365.479	-0.472236	0.0926138	0	1	1
sgRNA_2700	pulG	HI_0938	223.64	0.0674506	0.120629	0	1	1
sgRNA_2701	suhB	HI_0937	268.85	0.99153	0.167611	0	1	1
sgRNA_2705	L_01460	HI_0929	77.9406	0.210139	0.196273	0	1	1
sgRNA_2712	thyA	HI_0905	196.424	-8.20913	0.840512	-8.57707	9.73177e-18	4.05649e-16
sgRNA_2713	proB	HI_0900	484.388	0.761568	0.0795579	0	1	1
sgRNA_2714	emrB	HI_0897	92.7438	0.0603184	0.175439	0	1	1
sgRNA_2715	L_01494	HI_0895	443.645	0.465517	0.0937381	0	1	1
sgRNA_2716	L_01496	HI_0893	180.317	0.250212	0.132861	0	1	1
sgRNA_2723	L_01521	HI_0867,HI_0868	108.008	-0.15916	0.156413	0	1	1
sgRNA_2725	L_01523	HI_0867	877.215	0.18294	0.06845	0	1	1
sgRNA_2726	L_01524	HI_0866	277.543	-0.210066	0.11838	0	1	1
sgRNA_2740	vacB	HI_0861	391.397	0.0640096	0.0863705	0	1	1
sgRNA_2741	L_01541	HI_0860	173.657	0.381745	0.194867	0	1	1
sgRNA_2742	L_01543	HI_0858	152.627	-0.220115	0.133027	0	1	1
sgRNA_2747	mtgA	HI_0831	50.9199	-4.50272	1.12613	-3.11039	0.00186839	0.0229717
sgRNA_2751	L_01595	HI_0806	209.405	0.272247	0.116123	0	1	1
sgRNA_2753	L_01597	HI_0804	461.893	-0.00351231	0.0785087	0	1	1
sgRNA_2756	L_01644	HI_0760	229.578	0.198984	0.129105	0	1	1
sgRNA_2758	L_01659	HI_0744	150.07	-0.932858	0.14968	0	1	1
sgRNA_2759	pgmB	NA	221.078	-4.91496	0.29717	-13.1742	1.23587e-39	1.00577e-37
sgRNA_2762	L_01665	HI_0737	235.832	-5.56839	0.289808	-15.7635	5.54721e-56	6.32012e-54
sgRNA_2763	L_01666	HI_0736	70.1239	-1.25767	0.193634	-1.33072	0.183282	1
sgRNA_2811	lppB	HI_0706	1057.66	-0.334689	0.110981	0	1	1
sgRNA_2817	L_01795	HI_0696	759.271	0.0442367	0.0716215	0	1	1
sgRNA_2819	hel	HI_0693	567.786	0.440565	0.0783176	0	1	1
sgRNA_2829	L_01824	HI_0666	275.506	0.0635723	0.114837	0	1	1
sgRNA_2836	lgtF	HI_0653	198.417	1.22785	0.722154	0.315509	0.752375	1
sgRNA_2843	L_01850	HI_0644	140.108	0.426151	0.147001	0	1	1
sgRNA_2844	L_01851	HI_0643	487.625	-2.6421	0.154551	-10.625	2.28014e-26	1.25702e-24
sgRNA_2847	rseB_1	HI_0630	419.283	-0.0658901	0.0848427	0	1	1
sgRNA_2848	rseB_2	HI_0629	270.41	1.00489	0.145719	0.0335425	0.973242	1
sgRNA_2852	L_01894	HI_0591	81.2295	-0.277505	0.180337	0	1	1
sgRNA_2853	potE	HI_0590	453.645	0.0303533	0.0910046	0	1	1
sgRNA_2856	L_01898	HI_0588	34.009	0.00847956	0.273344	0	1	1
sgRNA_2857	cpdB	HI_0583	124.887	-0.233902	0.152961	0	1	1
sgRNA_2864	L_00003	HI_0003	491.443	0.432747	0.085717	0	1	1
sgRNA_2865	rsmC	HI_0012	312.476	-0.207638	0.113186	0	1	1
sgRNA_2866	L_00018	HI_0017	671.907	-0.176083	0.0907582	0	1	1
sgRNA_2867	L_00020	HI_0019	0
sgRNA_2868	L_00037	HI_0036	29.0729	-0.0467632	0.298839	0	1	1
sgRNA_2869	L_00047	HI_0045	906.297	-0.469526	0.0718427	0	1	1
sgRNA_2870	L_00052	HI_0050	946.891	0.121819	0.0685907	0	1	1
sgRNA_2871	L_00053	HI_0051	473.775	-0.0128281	0.0986662	0	1	1
sgRNA_2872	uxuR	HI_0054	200.523	0.903623	0.120905	0	1	1
sgRNA_2873	L_00059	HI_0057	334.455	-0.0223733	0.100876	0	1	1
sgRNA_2874	L_00065	HI_0063	213.076	0.197629	0.111422	0	1	1
sgRNA_2875	recN	HI_0070	469.104	-0.0297261	0.0876201	0	1	1
sgRNA_2876	grpE	HI_0071	85.4578	-1.21529	0.405272	-0.531214	0.595271	1
sgRNA_2877	L_00075	HI_0073	592.062	-0.0782233	0.0744592	0	1	1
sgRNA_2878	tesB	HI_0076	261.464	0.403677	0.107556	0	1	1
sgRNA_2879	L_00079	HI_0077	544.59	0.0256212	0.0761645	0	1	1
sgRNA_2880	ppiB	HI_0079	129.047	-0.182283	0.136467	0	1	1
sgRNA_2881	L_00084	HI_0082	413.742	-0.00925744	0.105773	0	1	1
sgRNA_2882	L_00085	HI_0083	389.148	0.699442	0.106215	0	1	1
sgRNA_2883	trxA	HI_0084	159.645	0.234223	0.136096	0	1	1
sgRNA_2884	L_00094	HI_0088	140.801	-4.48967	0.539032	-6.47396	9.54689e-11	2.39936e-09
sgRNA_2885	thrA	HI_0089	75.5309	-4.30609	1.12667	-2.9344	0.0033419	0.0380754
sgRNA_2886	L_00102	NA	562.898	-0.0894755	0.101421	0	1	1
sgRNA_2887	L_00103	HI_0096	82.6441	-0.518742	0.198787	0	1	1
sgRNA_2888	hitA	HI_0097	705.401	0.0408639	0.0705241	0	1	1
sgRNA_2889	L_00107	HI_0100,HI_0101	105.818	0.224109	0.159478	0	1	1
sgRNA_2890	dapE	HI_0102	132.446	1.52106	0.335873	1.55135	0.120818	0.853218
sgRNA_2891	L_00109	HI_0103	772.109	0.278781	0.0629866	0	1	1
sgRNA_2892	L_00114	HI_0108	456.731	-0.0291964	0.0799966	0	1	1
sgRNA_2893	L_00126	HI_0116	511.058	-0.0564686	0.0815624	0	1	1
sgRNA_2894	mltA	HI_0117	22.2517	0.482644	0.355783	0	1	1
sgRNA_2895	L_00130	HI_0118	93.5006	-0.328469	0.18066	0	1	1
sgRNA_2896	L_00140	HI_0125	43.0797	-0.0445253	0.259874	0	1	1
sgRNA_2897	fbpC	HI_0126	452.416	-0.111188	0.0851481	0	1	1
sgRNA_2898	L_00142	NA	169.12	-0.0548982	0.131574	0	1	1
sgRNA_2899	rnhA	HI_0138	124.394	0.852134	0.277499	0	1	1
sgRNA_2900	L_00153	HI_0139	121.692	1.50249	0.176131	2.85293	0.00433184	0.0483864
sgRNA_2901	L_00163	HI_0149	166.341	-0.204276	0.13772	0	1	1
sgRNA_2902	dcuB2	HI_0153	358.136	-0.103118	0.091571	0	1	1
sgRNA_2903	fabG	HI_0155	66.5778	-1.712	1.3867	-0.513445	0.60764	1
sgRNA_2904	L_00174	HI_0159	193.468	-2.90701	1.17657	-1.62082	0.105056	0.764006
sgRNA_2905	L_00187	HI_0174	128.066	1.6978	0.164646	4.23818	2.25342e-05	0.000370297
sgRNA_2906	L_00191	HI_0178	504.89	0.162743	0.0838679	0	1	1
sgRNA_2907	L_00197	HI_0184	260.754	-0.170837	0.108434	0	1	1
sgRNA_2908	L_00210	HI_0196	440.325	-2.15185	0.0948494	-12.144	6.17668e-34	4.39831e-32
sgRNA_2909	L_00212	HI_0198	734.713	-0.0341311	0.0700755	0	1	1
sgRNA_2910	trmD	HI_0202	131.802	-0.852312	1.44168	0	1	1
sgRNA_2911	L_00226	HI_0213	675.491	0.120696	0.0678402	0	1	1
sgRNA_2912	hsdM2_2	HI_0215	463.946	-0.203062	0.0926792	0	1	1
sgRNA_2913	hsdM2_3	HI_0215	343.826	-0.135521	0.0951437	0	1	1
sgRNA_2914	L_00232	HI_0217	966.034	-0.24097	0.0597429	0	1	1
sgRNA_2915	hsdR2_2	HI_0218	745.857	-0.17213	0.070852	0	1	1
sgRNA_2916	arcB_1	HI_0220	387.021	-0.230642	0.0840278	0	1	1
sgRNA_2917	arcB_2	HI_0220	94.7033	0.0908687	0.178835	0	1	1
sgRNA_2918	L_00245	HI_0221.1	613.262	-4.53641	0.144248	-24.5162	9.92631e-133	5.65469e-130
sgRNA_2919	L_00246	HI_0222	130.923	-2.95345	1.13203	-1.72561	0.0844177	0.63555
sgRNA_2920	L_00252	HI_0228	327.823	-0.12941	0.104352	0	1	1
sgRNA_2921	L_00262	HI_0237	237.96	0.0275716	0.108771	0	1	1
sgRNA_2922	L_00268	HI_0244	573.29	0.0317255	0.0876027	0	1	1
sgRNA_2923	hap	HI_0247	621.75	-0.032144	0.0732087	0	1	1
sgRNA_2924	L_00275	HI_0251	35.0422	-0.0710881	0.268919	0	1	1
sgRNA_2925	dapA	HI_0255	668.655	-3.56973	0.647037	-3.97153	7.14135e-05	0.00107058
sgRNA_2926	lgtC	HI_0258	799.692	1.37245	0.0685558	5.43274	5.54942e-08	1.05377e-06
sgRNA_2927	folB	HI_0265	303.795	-0.457823	0.105904	0	1	1
sgRNA_2928	djlA_1	HI_0270	306.764	-0.0992913	0.103608	0	1	1
sgRNA_2929	djlA_2	HI_0271	506.848	-0.00673555	0.0758755	0	1	1
sgRNA_2930	L_00306	HI_0276	155.862	-0.348631	0.13004	0	1	1
sgRNA_2931	L_00307	HI_0277	227.553	-0.0930232	0.115946	0	1	1
sgRNA_2932	L_00308	HI_0278	882.065	-0.279461	0.0606262	0	1	1
sgRNA_2933	L_00314	HI_0285	313.866	0.151967	0.44346	0	1	1
sgRNA_2934	pilD	HI_0296	357.383	-0.122774	0.0946322	0	1	1
sgRNA_2935	L_00327	HI_0298	179.219	-0.141817	0.127192	0	1	1
sgRNA_2936	pilA	HI_0299	733.585	-0.249884	0.0684408	0	1	1
sgRNA_2937	L_00329	HI_0300	531.089	0.00423925	0.0930006	0	1	1
sgRNA_2938	rdgC	HI_0306	511.184	0.369682	0.0828419	0	1	1
sgRNA_2939	L_00339	HI_0310	350.209	-0.0596406	0.103897	0	1	1
sgRNA_2940	L_00342	HI_0314	177.687	1.10886	0.130993	0.831075	0.405931	1
sgRNA_2941	L_00354	NA	175.383	-0.0993755	0.12472	0	1	1
sgRNA_2942	oapB	HI_0331	432.401	1.36676	0.0981069	3.7384	0.000185194	0.00265964
sgRNA_2943	dgkA	HI_0335	240.9	-0.657752	0.255961	0	1	1
sgRNA_2944	L_00366	HI_0338	193.745	0.409488	0.135119	0	1	1
sgRNA_2945	napA_2	HI_0344	380.125	-0.309094	0.0932046	0	1	1
sgRNA_2946	napG	HI_0345	110.04	-0.0652251	0.174254	0	1	1
sgRNA_2947	napH	HI_0346	285.747	-0.119478	0.10238	0	1	1
sgRNA_2948	L_00381	HI_0352	316.094	-0.52424	0.100268	0	1	1
sgRNA_2949	L_00390	HI_0364	346.058	-0.341913	0.0981978	0	1	1
sgRNA_2950	pilF	HI_0366	362.988	0.113925	0.095875	0	1	1
sgRNA_2951	L_00400	HI_0374	99.4391	-1.05237	1.38319	-0.0378646	0.969796	1
sgRNA_2952	L_00407	HI_t11	317.297	0.104575	0.110774	0	1	1
sgRNA_2953	tolB	HI_0382	242.602	0.201684	0.125479	0	1	1
sgRNA_2954	tolQ	HI_0385	405.89	-1.25328	0.275815	-0.918285	0.35847	1
sgRNA_2955	L_00419	HI_0390	105.003	0.122651	0.175372	0	1	1
sgRNA_2956	L_00420	NA	65.2153	-0.163884	0.254816	0	1	1
sgRNA_2957	oatA	HI_0392	177.66	-0.311489	0.12915	0	1	1
sgRNA_2958	L_00426	HI_0397	741.501	0.121033	0.062978	0	1	1
sgRNA_2959	L_00430	HI_0401	330.669	-0.0127503	0.0974904	0	1	1
sgRNA_2960	L_00431	HI_0402	238.214	0.142365	0.104821	0	1	1
sgRNA_2961	L_00433	HI_0404	141.968	3.37105	0.779554	3.04155	0.00235364	0.0277405
sgRNA_2962	L_00434	HI_0405	177.403	1.00977	0.600693	0.0162582	0.987028	1
sgRNA_2963	L_00447	HI_0418	421.91	0.0526813	0.0882033	0	1	1
sgRNA_2964	L_00449	HI_0420	265.43	0.055348	0.106803	0	1	1
sgRNA_2965	L_00450	NA	359.086	-0.164688	0.123513	0	1	1
sgRNA_2966	L_00452	HI_0423	288.62	-0.0500262	0.0999855	0	1	1
sgRNA_2967	L_00471	HI_0442	478.51	0.361484	0.0897431	0	1	1
sgRNA_2968	topB	HI_0444	35.3952	0.0984815	0.266753	0	1	1
sgRNA_2969	L_00479	HI_0449	180.434	0.237581	0.125789	0	1	1
sgRNA_2970	L_00482	HI_0452	203.996	0.423715	0.143574	0	1	1
sgRNA_2971	L_00483	HI_0453	206.729	-0.0633252	0.132	0	1	1
sgRNA_2972	tmk	HI_0457	69.995	-1.19293	1.44761	-0.133274	0.893977	1
sgRNA_2973	L_00487	HI_0457	56.2112	-2.67099	1.27141	-1.31428	0.188751	1
sgRNA_2974	L_00488	HI_0458	73.6433	0.213384	0.2008	0	1	1
sgRNA_2975	pyrR	HI_0459	665.893	0.476118	0.0783653	0	1	1
sgRNA_2976	mazG	HI_0460	185.864	-0.459924	0.120718	0	1	1
sgRNA_2977	L_00493	HI_0463	921.751	0.544268	0.0688969	0	1	1
sgRNA_2978	serA	HI_0465	185	-4.88938	0.213506	-18.2167	3.80189e-74	7.21936e-72
sgRNA_2979	L_00497	HI_0467	72.0886	1.39347	0.254534	1.54586	0.122138	0.856837
sgRNA_2980	L_00498	NA	589.891	1.59545	0.189536	3.14163	0.00168009	0.0209582
sgRNA_2981	hisD	HI_0469	590.695	-0.0217672	0.0708192	0	1	1
sgRNA_2982	hisA	HI_0473	45.9423	-0.0896594	0.240964	0	1	1
sgRNA_2983	L_00519	HI_0488	12.4048	-0.0457057	0.463652	0	1	1
sgRNA_2984	L_00522	HI_0494	757.678	0.402641	0.0764544	0	1	1
sgRNA_2985	rmuC	NA	254.883	0.893933	0.127007	0	1	1
sgRNA_2986	menA	HI_0509	338.755	0.395017	0.23576	0	1	1
sgRNA_2987	L_00540	HI_0512	185.114	1.0285	0.316549	0.0900339	0.92826	1
sgRNA_2988	L_00541	HI_0513	135.911	0.741018	0.665546	0	1	1
sgRNA_2989	rpoB	HI_0515	347.642	0.916832	0.145704	0	1	1
sgRNA_2990	L_00548	HI_0520	76.3931	0.347654	0.184891	0	1	1
sgRNA_2991	L_00553	HI_0525	105.792	-0.867206	0.812721	0	1	1
sgRNA_2992	aspA_2	HI_0534	215.471	0.0576587	0.122231	0	1	1
sgRNA_2993	ureG	HI_0536	348.907	0.0302387	0.0917744	0	1	1
sgRNA_2994	ureC	HI_0539	155.78	-0.0570784	0.152628	0	1	1
sgRNA_2995	L_00571	HI_0543	356.376	0.334889	0.0918522	0	1	1
sgRNA_2996	priB	HI_0546	20.9282	-1.3898	1.40017	-0.278395	0.780709	1
sgRNA_2997	L_00583	HI_0555	455.973	-0.343769	0.0846302	0	1	1
sgRNA_2998	L_00584	HI_0556	455.589	-0.632512	0.0875135	0	1	1
sgRNA_2999	cysQ	HI_0559	745.243	-0.130875	0.0653044	0	1	1
sgRNA_3000	L_00589	HI_0561	174.23	0.0291361	0.133713	0	1	1
sgRNA_3001	L_00606	HI_0577	432.266	0.039405	0.0867098	0	1	1
sgRNA_3002	L_00607	HI_0578	133.103	-1.75385	1.26556	-0.595666	0.551398	1
sgRNA_3003	L_00614	HI_0585	537.188	0.390932	0.0753737	0	1	1
sgRNA_3004	L_00618	HI_0589	110.053	-0.200017	0.15892	0	1	1
sgRNA_3005	L_00621	HI_0592	1.12779	-2.09259	1.54744	-0.706066	0.480147
sgRNA_3006	psiE_2	HI_0601.1	348.411	-0.175193	0.0942558	0	1	1
sgRNA_3007	L_00641	HI_0602.1	518.936	-0.150581	0.170575	0	1	1
sgRNA_3008	L_00642	HI_0603	563.266	0.24492	0.0804306	0	1	1
sgRNA_3009	fucA	HI_0611	309.884	-0.0842028	0.0921033	0	1	1
sgRNA_3010	fucR	HI_0615	50.6407	-0.13722	0.218813	0	1	1
sgRNA_3011	L_00678	HI_0631	387.452	0.20999	0.0918915	0	1	1
sgRNA_3012	L_00683	HI_0632	179.072	-1.45924	1.31483	-0.349275	0.726883	1
sgRNA_3013	L_00684	HI_0633	365.567	-0.0865896	0.0994661	0	1	1
sgRNA_3014	L_00686	NA	606.103	0.232303	0.0811964	0	1	1
sgRNA_3015	rplL	HI_0641	35.6909	-0.852843	1.45235	0	1	1
sgRNA_3016	glmU	HI_0642	444.351	-0.12398	0.0827607	0	1	1
sgRNA_3017	L_00709	HI_0654	363.559	0.240753	0.0969759	0	1	1
sgRNA_3018	L_00710	HI_0655	33.0938	0.0673807	0.291047	0	1	1
sgRNA_3019	L_00711	HI_0656	146.435	-0.611858	0.338655	0	1	1
sgRNA_3020	L_00719	HI_0664	111.764	0.216958	0.151203	0	1	1
sgRNA_3021	L_00720	HI_0665	271.809	-0.343594	0.127801	0	1	1
sgRNA_3022	L_00722	HI_0666.1	369.761	0.102871	0.092671	0	1	1
sgRNA_3023	ispF	HI_0671	233.295	2.60461	0.514939	3.11612	0.00183249	0.0226936
sgRNA_3024	ispD	HI_0672	128.848	0.553961	0.299855	0	1	1
sgRNA_3025	gpt_1	HI_0674,HI_0692	17.9356	5.02046	0.991933	4.05316	5.05309e-05	0.000777994
sgRNA_3026	glpE	HI_0679,HI_0680	441.006	-0.0569667	0.104615	0	1	1
sgRNA_3027	L_00743	HI_0687	143.387	-0.140308	0.151121	0	1	1
sgRNA_3028	L_00744	HI_0688	74.174	-0.14611	0.183748	0	1	1
sgRNA_3029	glpQ	HI_0689	377.206	-0.152458	0.090781	0	1	1
sgRNA_3030	L_00750	HI_0694	276.584	0.326601	0.0998168	0	1	1
sgRNA_3031	L_00753	HI_0698	235.709	-2.92408	1.09284	-1.76062	0.0783031	0.59741
sgRNA_3032	truD	HI_0701	15.5871	-1.10701	0.455212	-0.23508	0.814146	1
sgRNA_3033	L_00759	HI_0704	76.489	-2.10248	1.31731	-0.836919	0.402638	1
sgRNA_3034	mutS	HI_0707	722.968	-0.203727	0.0686221	0	1	1
sgRNA_3035	selB	HI_0709	68.2316	0.879187	0.510652	0	1	1
sgRNA_3036	relB	HI_0710	520.382	0.34443	0.0809029	0	1	1
sgRNA_3037	L_00767	HI_0712	339.785	0.0902645	0.0992499	0	1	1
sgRNA_3038	L_00771	HI_0716	139.42	-2.91451	1.23017	-1.5563	0.119638	0.848385
sgRNA_3039	nusG	HI_0717	84.5049	-2.77149	1.26888	-1.39611	0.162682	1
sgRNA_3040	sirA	HI_0721	915.761	-0.796796	0.316275	0	1	1
sgRNA_3041	L_00793	HI_0731	862.528	0.381326	0.073816	0	1	1
sgRNA_3042	L_00794	HI_0732	393.48	0.455995	0.0924626	0	1	1
sgRNA_3043	lpxH	HI_0735	213.293	0.453854	0.113466	0	1	1
sgRNA_3044	dnaE_1	HI_0739	359.586	-2.24741	1.22647	-1.01707	0.309118	1
sgRNA_3045	dnaE_2	HI_0742	246.401	-0.392552	0.104849	0	1	1
sgRNA_3046	L_00808	HI_0745	584.518	0.0341599	0.0819467	0	1	1
sgRNA_3047	L_00816	HI_0753	105.063	-0.709487	0.186506	0	1	1
sgRNA_3048	L_00817	HI_0754	329.734	-0.220491	0.0959101	0	1	1
sgRNA_3049	lpsA	HI_0765	607.321	0.0636924	0.0846205	0	1	1
sgRNA_3050	L_00831	HI_0766	206.799	-0.0403048	0.112271	0	1	1
sgRNA_3051	ftsY	HI_0768	163.929	-2.02154	0.278113	-3.67312	0.000239607	0.0033842
sgRNA_3052	ftsE	HI_0769	35.9003	-0.468655	1.30918	0	1	1
sgRNA_3053	atoE	HI_0772	165.078	0.108831	0.143958	0	1	1
sgRNA_3054	rplX	HI_0789	136.952	0.482582	0.166312	0	1	1
sgRNA_3055	ydeM	HI_0805	216.404	0.240539	0.116321	0	1	1
sgRNA_3056	galT	HI_0820	274.762	-0.00803426	0.105815	0	1	1
sgRNA_3057	ndpA	HI_0839	463.443	0.178605	0.109385	0	1	1
sgRNA_3058	L_00907	HI_0840	141.436	-3.74838	1.05772	-2.5984	0.00936592	0.0981985
sgRNA_3059	clpB	HI_0859	15.3146	0.0751884	0.431043	0	1	1
sgRNA_3060	pdxH	HI_0863	398.47	0.0504055	0.0859478	0	1	1
sgRNA_3061	L_00931	HI_0865	51.297	3.4817	0.872982	2.84278	0.00447218	0.0496296
sgRNA_3062	L_00935	HI_0869	322.295	-0.047849	0.0919003	0	1	1
sgRNA_3063	L_00936	HI_0871	353.68	-0.23415	0.0903185	0	1	1
sgRNA_3064	L_00937	HI_0872	259.382	0.375582	0.321778	0	1	1
sgRNA_3065	L_00938	HI_0873	655.053	0.631525	0.0899277	0	1	1
sgRNA_3066	rfaL	HI_0874	697.663	-0.904874	0.0718348	0	1	1
sgRNA_3067	pepB_1	HI_0875	129.663	-0.0738562	0.147585	0	1	1
sgRNA_3068	pepB_2	HI_0875	188.339	-0.00809012	0.126196	0	1	1
sgRNA_3069	ndk	HI_0876	124.027	-0.225799	0.151182	0	1	1
sgRNA_3070	glyA	HI_0889	155.43	-2.71339	1.22914	-1.39398	0.163325	1
sgRNA_3071	L_00987	HI_0922	74.9754	-1.81969	0.592993	-1.3823	0.166881	1
sgRNA_3072	hktE	HI_0928	0
sgRNA_3073	L_01006	HI_0940	261.342	0.0253392	0.108078	0	1	1
sgRNA_3074	recC	HI_0942	667.238	0.0928602	0.0767692	0	1	1
sgRNA_3075	ribD	HI_0944	141.868	-1.04378	0.634001	-0.0690514	0.944949	1
sgRNA_3076	L_01019	HI_0952	298.811	-0.23805	0.112411	0	1	1
sgRNA_3077	dut	HI_0954	592.524	-1.81932	0.105573	-7.76069	8.44716e-15	2.77619e-13
sgRNA_3078	L_01025	HI_0958	177.475	0.378033	0.233849	0	1	1
sgRNA_3079	ileS_1	HI_0962	37.5588	-0.575291	1.45059	0	1	1
sgRNA_3080	L_01040	HI_0973	642.302	0.457737	0.0727814	0	1	1
sgRNA_3081	L_01041	HI_0974	121.245	0.0054265	0.171042	0	1	1
sgRNA_3082	L_01045	HI_0976.1	137.553	0.660357	0.151562	0	1	1
sgRNA_3083	L_01046	HI_0977	261.846	0.0608661	0.111055	0	1	1
sgRNA_3084	fis	HI_0979	259.116	0.303741	0.110056	0	1	1
sgRNA_3085	L_01055	HI_0986	226.357	-0.341692	0.114509	0	1	1
sgRNA_3086	leuB	HI_0987	0
sgRNA_3087	L_01057	HI_0988	400.318	-0.189205	0.0854648	0	1	1
sgRNA_3088	L_01060	HI_0991	330.261	1.49453	0.258655	1.91192	0.0558863	0.452075
sgRNA_3089	L_01064	HI_0995	1148.37	-0.203168	0.0634547	0	1	1
sgRNA_3090	L_01066	HI_0997	677.551	0.114628	0.0669707	0	1	1
sgRNA_3091	L_01069	HI_1000	266.694	-0.414045	0.163224	0	1	1
sgRNA_3092	L_01071	HI_1002	163.356	1.82011	0.164328	4.99066	6.01729e-07	1.094e-05
sgRNA_3093	ppiD_1	HI_1004	96.7973	-0.215164	0.16911	0	1	1
sgRNA_3094	ppiD_2	HI_1004	58.9264	-0.636708	0.226533	0	1	1
sgRNA_3095	thiP_1	HI_1008	603.247	0.130245	0.0798808	0	1	1
sgRNA_3096	L_01085	HI_1016	112.567	0.127873	0.166898	0	1	1
sgRNA_3097	L_01086	HI_1017	124.276	0.751553	0.156353	0	1	1
sgRNA_3098	L_01087	HI_1018	90.2193	-0.0925805	0.165372	0	1	1
sgRNA_3099	tbpA	HI_1019	436.192	0.0705683	0.0839051	0	1	1
sgRNA_3100	L_01093	HI_1024	910.565	-0.538184	0.0592924	0	1	1
sgRNA_3101	L_01094	HI_1025	486.764	-0.311918	0.086949	0	1	1
sgRNA_3102	L_01095	HI_1026	365.226	0.133982	0.0931242	0	1	1
sgRNA_3103	L_01096	HI_1027	208.073	-0.0595261	0.112294	0	1	1
sgRNA_3104	L_01097	HI_1028	169.935	0.178322	0.13299	0	1	1
sgRNA_3105	L_01098	HI_1029	1115.69	-0.133707	0.0624929	0	1	1
sgRNA_3106	L_01099	HI_1030	192.913	-1.90769	0.240933	-3.76742	0.000164947	0.00243012
sgRNA_3107	L_01100	HI_1031	456.541	-0.0529117	0.0922459	0	1	1
sgRNA_3108	L_01101	HI_1032	383.179	-0.130457	0.0863065	0	1	1
sgRNA_3109	corA	HI_1035	56.5098	-2.14202	1.31977	-0.865316	0.386866	1
sgRNA_3110	L_01107	HI_1038	369.496	-0.736379	0.109404	0	1	1
sgRNA_3111	L_01108	HI_1040	279.747	0.173573	0.10035	0	1	1
sgRNA_3112	L_01109	HI_1041	64.0115	-2.80729	0.510593	-3.53959	0.000400749	0.00547903
sgRNA_3113	L_01122	HI_1054	185.036	-0.0916608	0.141472	0	1	1
sgRNA_3114	L_01123	HI_1055	106.865	-0.0587824	0.17448	0	1	1
sgRNA_3115	L_01124	HI_1056	485.28	0.0507613	0.0868759	0	1	1
sgRNA_3116	lpxA	HI_1061	448.826	-2.65429	0.805318	-2.05421	0.0399557	0.348331
sgRNA_3117	L_01129	HI_1062	285.767	-2.88793	1.22672	-1.53901	0.123803	0.860077
sgRNA_3118	L_01130	HI_1063	515.921	-0.0980866	0.076357	0	1	1
sgRNA_3119	nrfB	HI_1068	270.122	0.191633	0.100248	0	1	1
sgRNA_3120	L_01138	HI_1073	364.12	0.412531	0.0909692	0	1	1
sgRNA_3121	cyoB	HI_1075	229.255	-3.15467	1.14211	-1.88656	0.0592191	0.468544
sgRNA_3122	pyrG	HI_1077	231.381	-3.92866	0.190009	-15.4133	1.33252e-53	1.42329e-51
sgRNA_3123	L_01143	HI_1077.1	671.544	0.0991968	0.0798608	0	1	1
sgRNA_3124	L_01144	NA	523.763	0.0457581	0.0807184	0	1	1
sgRNA_3125	L_01149	HI_1082	567.498	-1.1682	0.257866	-0.652281	0.51422	1
sgRNA_3126	L_01150	HI_1083	353.703	-0.90942	0.473204	0	1	1
sgRNA_3127	L_01151	HI_1084	312.384	-2.78548	0.917274	-1.94651	0.0515936	0.425959
sgRNA_3128	mlaD	HI_1085	423.976	0.229529	0.0871565	0	1	1
sgRNA_3129	L_01153	HI_1086	570.114	-0.28548	0.0805555	0	1	1
sgRNA_3130	ccmB	HI_1090	654.731	0.13735	0.0760152	0	1	1
sgRNA_3131	dsbE	HI_1095	363.623	-0.428466	0.0880256	0	1	1
sgRNA_3132	L_01163	HI_1096	253.315	0.459273	0.132852	0	1	1
sgRNA_3133	cysZ	HI_1102	419.009	-0.1546	0.0887749	0	1	1
sgRNA_3134	aspC2_1	HI_1108	401.064	0.228891	0.0869547	0	1	1
sgRNA_3135	L_01177	HI_1110	413.555	0.815744	0.0953769	0	1	1
sgRNA_3136	wcaG	HI_1114	307.298	0.950836	0.120972	0	1	1
sgRNA_3137	L_01191	HI_1124	776.451	0.339455	0.072293	0	1	1
sgRNA_3138	L_01194	HI_1126.1,HI_1127	573.865	-0.0436118	0.0741366	0	1	1
sgRNA_3139	murF	HI_1134	325.775	-1.81585	0.604309	-1.35006	0.176998	1
sgRNA_3140	mraY	HI_1135	307.545	-3.96707	0.899033	-3.30029	0.000965857	0.0123183
sgRNA_3141	L_01214	HI_1148	212.405	-2.29494	1.22739	-1.05504	0.291407	1
sgRNA_3142	pmbA	HI_1152	239.623	-0.166528	0.110882	0	1	1
sgRNA_3143	hpt	HI_1153	283.771	-1.68556	0.107824	-6.35808	2.04292e-10	4.8491e-09
sgRNA_3144	L_01225	HI_1159	627.367	0.29175	0.068159	0	1	1
sgRNA_3145	L_01228	HI_1161	487.37	1.54276	0.103874	5.22517	1.73997e-07	3.23219e-06
sgRNA_3146	L_01229	HI_1162	247.314	-0.0894324	0.106899	0	1	1
sgRNA_3147	L_01235	HI_1168	355.427	-0.0270101	0.0930701	0	1	1
sgRNA_3148	opa	NA	911.874	0.208937	0.0719289	0	1	1
sgRNA_3149	L_01242	HI_1176	185.307	0.135334	0.12456	0	1	1
sgRNA_3150	L_01248	HI_1182	349.431	0.180637	0.101498	0	1	1
sgRNA_3151	uvrD	HI_1188	123.009	0.444462	0.160668	0	1	1
sgRNA_3152	L_01261	HI_1196	166.034	-0.179683	0.148724	0	1	1
sgRNA_3153	prfB	HI_1212	160.629	-1.92241	1.26623	-0.728472	0.466325	1
sgRNA_3154	L_01282	HI_1217	239.284	0.0695485	0.1131	0	1	1
sgRNA_3155	cmk_1	HI_1219	203.714	0.0672647	0.810234	0	1	1
sgRNA_3156	L_01290	HI_1225	62.4179	-0.0143247	0.205412	0	1	1
sgRNA_3157	upp	HI_1228	84.244	-0.952841	0.192568	0	1	1
sgRNA_3158	apt	HI_1230	95.4055	-3.14842	1.20314	-1.78569	0.0741501	0.570822
sgRNA_3159	L_01297	HI_1232	74.8526	-2.67367	1.27067	-1.31716	0.187786	1
sgRNA_3160	L_01300	HI_1235	263.794	-0.0344502	0.135335	0	1	1
sgRNA_3161	L_01301	HI_1236	40.1202	-0.0699814	0.252416	0	1	1
sgRNA_3162	rsuA	HI_1243	75.3935	0.0337269	0.176406	0	1	1
sgRNA_3163	L_01314	HI_1248	687.542	0.915555	0.0754564	0	1	1
sgRNA_3164	L_01320	HI_1254	211.497	0.213224	0.116736	0	1	1
sgRNA_3165	L_01321	HI_1255	144.107	0.0767799	0.141778	0	1	1
sgRNA_3166	L_01322	HI_1256	333.682	-0.0650312	0.0960095	0	1	1
sgRNA_3167	L_01325	HI_1259	435.201	0.35534	0.0994442	0	1	1
sgRNA_3168	L_01332	HI_1266	766.609	-0.0523234	0.069041	0	1	1
sgRNA_3169	L_01333	NA	63.5478	0.247506	0.217856	0	1	1
sgRNA_3170	L_01334	HI_1268	215.66	-0.0614804	0.134418	0	1	1
sgRNA_3171	L_01335	HI_1271	623.204	-0.252705	0.142524	0	1	1
sgRNA_3172	L_01336	HI_1272	76.0995	0.337202	0.226227	0	1	1
sgRNA_3173	L_01346	HI_1282	101.782	2.50535	0.891656	1.68826	0.0913608	0.681815
sgRNA_3174	nusA	HI_1283	106.557	-1.35429	1.04803	-0.338057	0.73532	1
sgRNA_3175	L_01350	HI_1286	372.639	0.0261148	0.0918452	0	1	1
sgRNA_3176	hsdM3	NA	881.524	-0.112428	0.0675401	0	1	1
sgRNA_3177	L_01355	HI_1291	79.3114	0.336079	0.178187	0	1	1
sgRNA_3178	L_01358	HI_1295,HI_1296	120.638	-0.0558936	0.141895	0	1	1
sgRNA_3179	L_01363	HI_1299	0
sgRNA_3180	can	HI_1301	365.67	1.17137	0.101959	1.68075	0.0928117	0.689632
sgRNA_3181	L_01367	HI_1303	21.1696	-0.376771	0.432318	0	1	1
sgRNA_3182	pgpA	HI_1306	521.268	0.639567	0.0877108	0	1	1
sgRNA_3183	dapB	HI_1308	267.259	-1.75503	0.246697	-3.06057	0.00220915	0.026286
sgRNA_3184	L_01374	HI_1310	168.511	0.0221422	0.129092	0	1	1
sgRNA_3185	L_01379	HI_1315	72.5732	-0.0838871	0.201678	0	1	1
sgRNA_3186	L_01380	NA	294.709	0.0339728	0.103626	0	1	1
sgRNA_3187	L_01381	HI_1317	444.521	0.00964251	0.0852186	0	1	1
sgRNA_3188	recB	HI_1321	644.427	0.945636	0.0817103	0	1	1
sgRNA_3189	L_01397	HI_1334	321.071	-0.395543	0.727438	0	1	1
sgRNA_3190	L_01403	HI_1340	168.814	1.01378	0.138886	0.0992051	0.920975	1
sgRNA_3191	L_01404	HI_1292,HI_1341	142.711	0.364909	0.160566	0	1	1
sgRNA_3192	L_01405	HI_1343	116.204	-0.0832427	0.144223	0	1	1
sgRNA_3193	uupA_2	HI_1342	183.681	-0.237825	0.128793	0	1	1
sgRNA_3194	L_01410	HI_1347	31.7549	0.762538	0.302368	0	1	1
sgRNA_3195	glgB	HI_1357	845.237	-0.0985341	0.0656184	0	1	1
sgRNA_3196	L_01427	HI_1364	410.742	-0.255839	0.0901118	0	1	1
sgRNA_3197	L_01431	HI_1368	387.613	0.050284	0.0847692	0	1	1
sgRNA_3198	mop	HI_1370	289.113	-0.129347	0.11517	0	1	1
sgRNA_3199	L_01438	HI_1374	335.286	1.45575	0.180889	2.51949	0.0117525	0.12027
sgRNA_3200	pstB_1	HI_1380	367.524	-0.591151	0.105348	0	1	1
sgRNA_3201	L_01448	HI_1383	525.04	0.283957	0.0774205	0	1	1
sgRNA_3202	L_01451	HI_1386	105.97	-0.675659	0.150799	0	1	1
sgRNA_3203	L_01457	HI_1390	11.1922	1.14464	0.467725	0.309243	0.757137
sgRNA_3204	L_01459	HI_1392	83.2656	-0.0795602	0.695814	0	1	1
sgRNA_3205	L_01460	HI_1393	41.2228	-0.37564	1.45052	0	1	1
sgRNA_3206	L_01463	HI_1395,HI_1396	218.202	-0.385058	0.112512	0	1	1
sgRNA_3207	fumC	HI_1398	272.179	-0.176617	0.102622	0	1	1
sgRNA_3208	L_01469	HI_1402	267.593	0.064126	0.109254	0	1	1
sgRNA_3209	L_01470	HI_1403	684.681	-0.122371	0.0763436	0	1	1
sgRNA_3210	L_01472	HI_1405	180.542	-0.151271	0.12849	0	1	1
sgRNA_3211	L_01473	HI_1406	273.93	0.0166396	0.113835	0	1	1
sgRNA_3212	L_01476	HI_1410	292.72	-0.0186667	0.0974348	0	1	1
sgRNA_3213	L_01478	HI_1412	314.261	-0.0197451	0.0949506	0	1	1
sgRNA_3214	L_01483	HI_1418	189.683	-0.05945	0.135891	0	1	1
sgRNA_3215	L_01484	HI_1419	409.246	0.231603	0.333049	0	1	1
sgRNA_3216	L_01485	HI_1420	48.4422	-1.04976	1.44753	-0.0343766	0.972577	1
sgRNA_3217	L_01486	HI_1421	225.253	-0.237659	0.109899	0	1	1
sgRNA_3218	L_01490	HI_1424	83.3185	-0.474962	0.182093	0	1	1
sgRNA_3219	L_01495	HI_1427	386.08	-0.0431757	0.0873875	0	1	1
sgRNA_3220	L_01498	HI_1430	378.81	-0.0403114	0.0945843	0	1	1
sgRNA_3221	truC	NA	398.627	-0.0848155	0.0869479	0	1	1
sgRNA_3222	L_01506	HI_1435	208.327	-0.0425097	0.136028	0	1	1
sgRNA_3223	thiI_1	HI_1436.1	407.798	0.211162	0.08806	0	1	1
sgRNA_3224	thiI_2	HI_1436.1	396.094	0.108978	0.088687	0	1	1
sgRNA_3225	ispA	HI_1438	198.946	0.191368	0.12119	0	1	1
sgRNA_3226	L_01519	HI_1446	546.481	-0.301986	0.0773527	0	1	1
sgRNA_3227	moeB	HI_1449	789.486	0.227587	0.0693086	0	1	1
sgRNA_3228	L_01524	HI_1452	582.595	0.0852907	0.08148	0	1	1
sgRNA_3229	msaB	HI_1455	320.754	-0.327768	0.101885	0	1	1
sgRNA_3230	L_01534	NA	284.487	0.25831	0.105322	0	1	1
sgRNA_3231	L_01540	HI_1465,HI_1335	178.456	-0.935624	1.04524	0	1	1
sgRNA_3232	L_01541	HI_1466	108.625	0.0067374	0.156123	0	1	1
sgRNA_3233	L_01542	HI_1466.1	155.37	-2.00581	1.15675	-0.869506	0.38457	1
sgRNA_3234	L_01543	HI_1467	386.774	-0.136272	0.0890238	0	1	1
sgRNA_3235	L_01545	HI_1469	62.7941	-0.370603	0.208562	0	1	1
sgRNA_3236	L_01546	HI_1470	20.1298	0.34689	0.349255	0	1	1
sgRNA_3237	L_01547	HI_1471,HI_1472	238.825	-0.0038998	0.111093	0	1	1
sgRNA_3238	L_01548	HI_1472	250.759	0.123849	0.110174	0	1	1
sgRNA_3239	L_01549	HI_1473	762.055	0.195765	0.0678318	0	1	1
sgRNA_3240	L_01550	HI_1474	1401.97	0.559021	0.0714059	0	1	1
sgRNA_3241	L_01551	HI_1475	790.305	0.382191	0.0671114	0	1	1
sgRNA_3242	L_01552	HI_1476	116.282	-1.5239	1.38199	-0.379088	0.704622	1
sgRNA_3243	L_01553	HI_1477	87.7282	-2.47419	0.363251	-4.05832	4.94265e-05	0.000768943
sgRNA_3244	L_01554	HI_1478	119.892	-0.25633	0.146863	0	1	1
sgRNA_3245	L_01555	HI_1479	577.613	8.73438e-05	0.075199	0	1	1
sgRNA_3246	L_01556	HI_1480	172.563	-0.178427	0.130856	0	1	1
sgRNA_3247	L_01557	HI_1481	248.987	-0.0154359	0.106832	0	1	1
sgRNA_3248	L_01558	HI_1482	791.972	-0.160927	0.0724553	0	1	1
sgRNA_3249	L_01559	HI_1483	13.5192	-0.669776	0.45707	0	1	1
sgRNA_3250	L_01561	NA	400.396	-0.0392389	0.0900476	0	1	1
sgRNA_3251	L_01562	HI_1485	308.488	0.216061	0.0978531	0	1	1
sgRNA_3252	L_01563	HI_1486	205.167	-0.0199339	0.121075	0	1	1
sgRNA_3253	L_01564	HI_1487	246.959	-0.14831	0.113856	0	1	1
sgRNA_3254	L_01565	HI_1488	750.434	0.349736	0.070424	0	1	1
sgRNA_3255	L_01566	HI_1489	432.528	0.0293285	0.0831661	0	1	1
sgRNA_3256	L_01567	HI_1492	681.203	1.24717	0.108117	2.28616	0.0222448	0.212382
sgRNA_3257	L_01568	HI_1493	271.185	0.196118	0.103504	0	1	1
sgRNA_3258	L_01569	HI_1495	488.986	0.380052	0.0841376	0	1	1
sgRNA_3259	L_01570	HI_1496	890.527	0.105895	0.067117	0	1	1
sgRNA_3260	L_01571	HI_1497	106.338	0.0641573	0.16406	0	1	1
sgRNA_3261	L_01572	HI_1498	94.9989	0.309248	0.189887	0	1	1
sgRNA_3262	L_01573	HI_1498.1	59.4335	0.0665916	0.207198	0	1	1
sgRNA_3263	L_01574	HI_1499	711.328	-0.147289	0.0713325	0	1	1
sgRNA_3264	L_01575	HI_1500	886.012	-0.513618	0.0653739	0	1	1
sgRNA_3265	L_01576	HI_1501	110.406	-0.115838	0.164444	0	1	1
sgRNA_3266	L_01577	HI_1502	43.2215	-0.746693	0.264373	0	1	1
sgRNA_3267	L_01578	HI_1503	212.524	0.126525	0.111702	0	1	1
sgRNA_3268	L_01579	HI_1504	4.54468	-0.434342	0.894017	0	1
sgRNA_3269	L_01580	HI_1505	151.985	-0.0603724	0.137322	0	1	1
sgRNA_3270	L_01581	HI_1506	46.9458	-0.414048	0.249274	0	1	1
sgRNA_3271	L_01582	HI_1508	358.162	-0.206431	0.0986512	0	1	1
sgRNA_3272	L_01583	HI_1509	249.077	-0.0229645	0.111092	0	1	1
sgRNA_3273	L_01584	HI_1510	343.327	0.319901	0.0991544	0	1	1
sgRNA_3274	L_01585	HI_1511	586.988	0.0759524	0.0850263	0	1	1
sgRNA_3275	L_01586	HI_1512	362.712	-0.349736	0.0941218	0	1	1
sgRNA_3276	L_01587	HI_1513	250.89	-0.221228	0.122089	0	1	1
sgRNA_3277	L_01588	HI_1514	193.709	-0.228323	0.130456	0	1	1
sgRNA_3278	L_01589	HI_1515	171.358	0.456002	0.151775	0	1	1
sgRNA_3279	L_01590	HI_1516	401.668	-0.16561	0.0854963	0	1	1
sgRNA_3280	L_01591	HI_1516	541.099	-0.0700653	0.0778661	0	1	1
sgRNA_3281	L_01592	HI_1516	68.6325	-0.187959	0.201274	0	1	1
sgRNA_3282	L_01593	HI_1518	319.988	0.502592	0.109596	0	1	1
sgRNA_3283	L_01594	HI_1519	375.914	0.11571	0.0881686	0	1	1
sgRNA_3284	L_01595	HI_1520	707.401	0.0259841	0.0665332	0	1	1
sgRNA_3285	L_01596	NA	239.236	-0.153013	0.110948	0	1	1
sgRNA_3286	L_01597	HI_1522	549.765	-0.026024	0.073988	0	1	1
sgRNA_3287	L_01598	HI_1523	201.334	0.0394994	0.122569	0	1	1
sgRNA_3288	L_01599	NA	51.8944	-0.771904	0.227958	0	1	1
sgRNA_3289	L_01600	HI_1525	400.98	-0.197193	0.0970281	0	1	1
sgRNA_3290	grxA	HI_1532	205.046	0.0658668	0.114289	0	1	1
sgRNA_3291	L_01610	HI_1535	425.54	-0.114631	0.0864257	0	1	1
sgRNA_3292	L_01611	HI_1536	351.993	0.0463151	0.0884573	0	1	1
sgRNA_3293	L_01612	HI_1537	495.208	0.115278	0.0863411	0	1	1
sgRNA_3294	licC	HI_1539	210.582	0.0134201	0.109653	0	1	1
sgRNA_3295	licD	HI_1540	149.585	0.160537	0.137311	0	1	1
sgRNA_3296	L_01627	HI_1552	142.883	0.144585	0.145492	0	1	1
sgRNA_3297	L_01635	HI_1560	0
sgRNA_3298	L_01637	NA	839.49	-0.0778345	0.0600041	0	1	1
sgRNA_3299	L_01639	HI_1565	469.806	-0.0753394	0.0774994	0	1	1
sgRNA_3300	L_01640	HI_1567	355.665	-0.322287	0.155022	0	1	1
sgRNA_3301	L_01641	HI_1568	336.352	-0.0588808	0.0973279	0	1	1
sgRNA_3302	L_01644	HI_1572	176.062	-2.15685	0.137233	-8.42981	3.46238e-17	1.3761e-15
sgRNA_3303	pgi	HI_1576	233.219	-1.26484	0.119669	-2.21308	0.0268922	0.249776
sgRNA_3304	L_01652	HI_1578	616.57	-0.0285686	0.0845822	0	1	1
sgRNA_3305	L_01654	HI_1581	428.624	0.0210714	0.0922567	0	1	1
sgRNA_3306	ilvH	HI_1584	177.558	-8.65295	1.0044	-7.61943	2.54798e-14	8.21605e-13
sgRNA_3307	L_01663	HI_1590	296.168	0.468664	0.103491	0	1	1
sgRNA_3308	L_01665	HI_1592	156.833	2.10246	0.188463	5.84976	4.92281e-09	1.03865e-07
sgRNA_3309	L_01666	HI_1594	74.6838	0.859571	0.239322	0	1	1
sgRNA_3310	lrp	HI_1596	319.609	-0.795048	0.105678	0	1	1
sgRNA_3311	L_01669	HI_1597	446.177	-0.0482335	0.0971352	0	1	1
sgRNA_3312	L_01676	HI_1604	214.301	-0.190933	0.111131	0	1	1
sgRNA_3313	ispE	HI_1608	333.869	1.15445	0.668913	0.230899	0.817393	1
sgRNA_3314	sfsA	HI_1611	435.335	0.242686	0.0888583	0	1	1
sgRNA_3315	purE	HI_1615	599.801	-0.103642	0.0724212	0	1	1
sgRNA_3316	L_01691	HI_1620	88.052	0.226151	0.181287	0	1	1
sgRNA_3317	L_01697	HI_1626	621.883	0.625109	0.0931671	0	1	1
sgRNA_3318	L_01699	HI_1628	235.015	0.172778	0.140452	0	1	1
sgRNA_3319	L_01702	HI_1631	218.429	-0.0895257	0.150993	0	1	1
sgRNA_3320	L_01703	NA	558.727	-0.0239333	0.0820729	0	1	1
sgRNA_3321	L_01707	HI_1632	496.848	-0.117511	0.0907535	0	1	1
sgRNA_3322	dld	HI_1649	418.538	0.0478214	0.087986	0	1	1
sgRNA_3323	L_01725	HI_1651	508.024	0.26654	0.0817732	0	1	1
sgRNA_3324	tldD_1	HI_1653	289.912	0.0284225	0.100084	0	1	1
sgRNA_3325	L_01732	HI_1657	41.9475	-0.168982	0.256729	0	1	1
sgRNA_3326	L_01752	HI_1678	240.901	4.88296	0.431133	9.0064	2.12929e-19	9.57619e-18
sgRNA_3327	yrbI	HI_1679	101.371	-0.688422	0.178175	0	1	1
sgRNA_3328	rnfD	HI_1686	485.781	1.86214	0.102422	8.41755	3.84431e-17	1.49317e-15
sgRNA_3329	rnfE	HI_1688	47.1358	1.90782	0.25555	3.55241	0.000381724	0.00526101
sgRNA_3330	modB	HI_1692	365.901	0.0937825	0.0929914	0	1	1
sgRNA_3331	modE	HI_1694	409.434	-0.861865	0.0876252	0	1	1
sgRNA_3332	lsgF	HI_1695	35.0827	0.221826	0.289717	0	1	1
sgRNA_3333	lsgD	HI_1697	485.376	-0.140412	0.0824226	0	1	1
sgRNA_3334	lsgC	HI_1698	110.077	-0.340138	0.157585	0	1	1
sgRNA_3335	lsgB	HI_1699	422.048	-0.193337	0.0883182	0	1	1
sgRNA_3336	L_01775	HI_1701	754.955	0.539224	0.158117	0	1	1
sgRNA_3337	L_01783	HI_1709	533.292	-0.150945	0.0810624	0	1	1
sgRNA_3338	crr	HI_1711	51.8531	-0.793461	0.230926	0	1	1
sgRNA_3339	engC	HI_1714	205.084	0.957854	0.285849	0	1	1
sgRNA_3340	L_01792	HI_1718	184.002	0.377687	0.140585	0	1	1
sgRNA_3341	glnD	HI_1719	531.767	0.67686	0.253596	0	1	1
sgRNA_3342	L_01794	HI_1720	346.566	0.135674	0.0929342	0	1	1
sgRNA_3343	L_01795	NA	532.85	1.36939	0.080366	4.59638	4.29897e-06	7.57416e-05
sgRNA_3344	argG	HI_1727	399.895	0.445845	0.101989	0	1	1
sgRNA_3345	L_01803	HI_1729	81.8006	4.41787	0.509566	6.70741	1.98109e-11	5.29014e-10
sgRNA_3346	L_01804	HI_1730	178.147	-0.350026	0.124769	0	1	1
sgRNA_3347	hsf_1	HI_1732	252.932	-0.175773	0.104045	0	1	1
sgRNA_3348	hsf_2	HI_1732	438.049	-0.160653	0.0920334	0	1	1
sgRNA_3349	fabI	HI_1734	88.8886	-4.27442	1.09952	-2.97804	0.00290094	0.0337791
sgRNA_3350	L_01811	HI_1736	83.076	-3.77253	0.254955	-10.8746	1.52354e-27	8.67909e-26
sgRNA_3351	lldD	HI_1739.1	211.934	0.0737279	0.130959	0	1	1
