# Supplementary material for: CRISPRi-seq in Haemophilus influenzae reveals genome-wide and medium-specific growth determinants
Source: PLoS Pathog. 2025 Oct 31;21(10):e1013650. doi: 10.1371/journal.ppat.1013650 (PMC12591398; doi:10.1371/journal.ppat.1013650)
Supplement: S5 Dataset — (XLSX) [file ppat.1013650.s005.xlsx]

## Sheet: Exclusive gene sBHI
Exclusive genes sBHI
Name	Annotation	Description	Function	Functional categories	sgRNA	Condition
HI1685	rsxC	Electron transport complex subunit RsxC	Part of a membrane-bound complex that couples electron transfer with translocation of ions across the membrane	Transport systems/Uptake-intake systems/Iron-Hemin	sgRNA_1804
HI1185	dppD	Dipeptide ABC transporter ATP-binding protein	Part of the ABC transporter DppBCDF involved in dipeptide transport. Responsible for energy coupling to the transport system.	Transport systems/Uptake-intake systems/ Oligopeptides	sgRNA_1246
HI1184	dppF	ABC transporter ATP-binding protein	Part of the ABC transporter DppBCDF involved in dipeptide transport. Responsible for energy coupling to the transport system.By Similarity	Transport systems/Uptake-intake systems/ Oligopeptides	sgRNA_1245
HI1186	dppC	ABC transporter permease subunit	Part of the ABC transporter DppBCDF involved in dipeptide transport. Responsible for the translocation of the substrate across the membrane	Transport systems/Uptake-intake systems/ Oligopeptides	sgRNA_1247
HI0692	gptA	Xanthine phosphoribosyltransferase	Acts on guanine, xanthine and to a lesser extent hypoxanthine. Purine salvage pathway enzyme that catalyzes the transfer of the ribosyl-5-phosphate group from 5-phospho-alpha-D-ribose 1-diphosphate (PRPP) to the N9 position of the 6-oxopurines guanine and xanthine to form the corresponding ribonucleotides GMP (guanosine 5'-monophosphate) and XMP (xanthosine 5'-monophosphate), with the release of …	Metabolism/Nucleotide metabolim/Purine metabolism	sgRNA_3025
HI0850	HI0850	Hypothetical protein	hypothetical protein	Hypothetical proteins	sgRNA_0949
HI0853	HI0853	ABC transporter substrate-binding protein	Important role in heme acquisition or metabolism	Transport systems/Uptake-intake systems/Iron-Hemin	sgRNA_0952
HI1002	mnmE	tRNA uridine-5-carboxymethylaminomethyl(34) synthesis GTPase MnmE	Exhibits a very high intrinsic GTPase hydrolysis rate. Involved in the addition of a carboxymethylaminomethyl (cmnm) group at the wobble position (U34) of certain tRNAs, forming tRNA-cmnm5s2U34	Transcription and translation machinery/tRNA	sgRNA_3092
HI1103	cysK	Cysteine synthase A	Cysteine synthase	Metabolism/Amino acid metabolism/Cysteine	sgRNA_1171
HI1612	hmrM	Sodium-coupled multidrug efflux MATE transporter HmrM	Multidrug efflux pump that functions as a Na+/drug antiporter. Confers resistance to norfloxacin, acriflavine, doxorubicin, ethidium bromide, tetraphenylphosphonium chloride, daunomycin, berberine and sodium deoxycholate	Transport systems/Export systems	sgRNA_1315
HI1050	HI1050	Heavy-metal-associated domain-containing protein	periplasmic mercuric ion binding protein	Transport systems/Uptake-intake systems/Iron-Hemin	sgRNA_1119
HI1624	HI1624	DUF4198 domain-containing protein	nickel transport protein	Transport systems/Uptake-intake systems/Others	sgRNA_1303
HI1693	modA	Molybdate ABC transporter substrate-binding protein	Involved in the transport of molybdenum into the cell	Transport systems/Uptake-intake systems/Molybdenum	sgRNA_2454
HI0618	glpG	Rhomboid family intramembrane serine protease	Rhomboid-type serine protease that catalyzes intramembrane proteolysis.	Cell wall/LOS biosynthesis-modification-decoration	sgRNA_1912
HI0718	mlaA	VacJ family lipoprotein	Involved in a phospholipid transport pathway that maintains lipid asymmetry in the outer membrane by retrograde trafficking of phospholipids from the outer membrane to the inner membrane	Cell wall/Cell wall biosynthesis	sgRNA_0790
HI0312	ruvB	Holliday junction branch migration DNA helicase RuvB	The RuvA-RuvB-RuvC complex processes Holliday junction (HJ) DNA during genetic recombination and DNA repair, while the RuvA-RuvB complex plays an important role in the rescue of blocked DNA replication forks via replication fork reversal (RFR). RuvA specifically binds to HJ cruciform DNA, conferring on it an open structure. The RuvB hexamer acts as an ATP-dependent pump, pulling dsDNA into and th…	Nucleic acids processing, restriction and modification	sgRNA_0397
HI1345	potC	Spermidine/putrescine ABC transporter permease PotC	Required for the activity of the bacterial periplasmic transport system of putrescine and spermidine	Transport systems/Uptake-intake systems/Polyamines	sgRNA_1655
HI0582	mnmG	tRNA uridine-5-carboxymethylaminomethyl(34) synthesis enzyme MnmG	NAD-binding protein involved in the addition of a carboxymethylaminomethyl (cmnm) group at the wobble position (U34) of certain tRNAs, forming tRNA-cmnm5s2U34	Transcription and translation machinery/tRNA	sgRNA_2219
HI0834	HI0834	Succinate dehydrogenase/fumarate reductase iron-sulfur subunit	Citrate cycle, second carbon oxidation, 2-oxoglutarate => oxaloacetate	Metabolism/Sugars/Krebs cycle	sgRNA_0934
HI0030	rlpA	Septal ring lytic transglycosylase RlpA family protein	Lytic transglycosylase with a strong preference for naked glycan strands that lack stem peptides / Peptidoglycan biosynthesis and degradation	Cell wall/Cell wall biosynthesis	sgRNA_0031
HI0331	oapB	Opacity-associated protein OapB	opacity-associated protein OapB	Cell wall/OMP	sgRNA_2942
HI1161	HI1161	Hotdog fold thioesterase	Ubiquinone and other terpenoid-quinone biosynthesis	Metabolism/Vitamins biosynthesis	sgRNA_3145
HI0504	rbsB	Ribose ABC transporter substrate-binding protein RbsB	Part of the ABC transporter complex RbsABC involved in ribose import. Binds ribose.	Transport systems /uptake-intake systems/Sugars	sgRNA_0582
HI0549	rsmA	16S rRNA (adenine(1518)-N(6)/adenine(1519)-N(6))-dimethyltransferase RsmA	Specifically dimethylates two adjacent adenosines (A1518 and A1519) in the loop of a conserved hairpin near the 3'-end of 16S rRNA in the 30S particle. May play a critical role in biogenesis of 30S subunits	Nucleic acids processing, restriction and modification	sgRNA_0627
HI0813	csrA	Carbon storage regulator CsrA	A key translational regulator that binds mRNA to regulate translation initiation and/or mRNA stability. Mediates global changes in gene expression, shifting from rapid growth to stress survival by linking envelope stress, the stringent response and the catabolite repression systems. Usually binds in the 5'-UTR; binding at or near the Shine-Dalgarno sequence prevents ribosome-binding, repressing t…	Transcription and translation machinery/ Transcription factors	sgRNA_0913
HI0478	atpC	F0F1 ATP synthase subunit epsilon	Produces ATP from ADP in the presence of a proton gradient across the membrane	Metabolism/ATP synthase metabolism	sgRNA_0559
HI1594	HI1594	Uncharacterized protein HI_1594	Uncharacterized protein HI_1594	Hypothetical proteins	sgRNA_3309
HI0174	mnmA	tRNA 2-thiouridine(34) synthase MnmA	Catalyzes the 2-thiolation of uridine at the wobble position (U34) of tRNA, leading to the formation of s2U34	Transcription and translation machinery/tRNA	sgRNA_2905
HI0629	rseA	Sigma-E factor negative regulatory protein	An anti-sigma factor for extracytoplasmic function (ECF) sigma factor sigma-E (RpoE). ECF sigma factors are held in an inactive form by an anti-sigma factor until released by regulated intramembrane proteolysis (RIP). RIP occurs when an extracytoplasmic signal triggers a concerted proteolytic cascade to transmit information and elicit cellular responses. The membrane-spanning regulatory substrate…	Cell Wall/OMP	sgRNA_2848
HI0343	napD	Chaperone NapD	Chaperone for NapA, the catalytic subunit of the periplasmic nitrate reductase. It binds directly and specifically to the twin-arginine signal peptide of NapA, preventing premature interaction with the Tat translocase and premature export.	Protein degradation - stability/Chaperone	sgRNA_0426
HI0066	amiB	LysM peptidoglycan-binding domain-containing protein	Cell-wall hydrolase involved in septum cleavage during cell division.	Cell wall/Cell division	sgRNA_0070
HI0209	dam	Dam family site-specific DNA-(adenine-N6)-methyltransferase	An alpha subtype methylase, recognizes the double-stranded sequence 5'-GATC-3' and methylates A-2 (By similarity)	Nucleic acids processing, restriction and modification	sgRNA_0288
HI0027	lipB	Ipoyl(octanoyl) transferase LipB	Catalyzes the transfer of endogenously produced octanoic acid from octanoyl-acyl-carrier-protein onto the lipoyl domains of lipoate-dependent enzymes. Lipoyl-ACP can also act as a substrate although octanoyl-ACP is likely to be the physiological substrate.	Transport systems /uptake-intake systems/Long chain fatty acids	sgRNA_0028
HI1277	apbC/mrp	Iron-sulfur cluster carrier protein ApbC	Binds and transfers iron-sulfur (Fe-S) clusters to target apoproteins. Can hydrolyze ATP	Metabolism/Cofactor metabolism (Fe-S)	sgRNA_1716
HI0485.1	atpB	F0F1 ATP synthase subunit I	Key component of the proton channel; it plays a direct role in the translocation of protons across the membrane	Metabolism/ATP synthase metabolism	sgRNA_0567
HI1248	zevB	Zinc transporter permease subunit ZevB	Efflux system for nickel and cobalt	Transport systems /Uptake-intake systems/ Zinc	sgRNA_3163
HI1144	lpxC	UDP-3-O-acyl-N-acetylglucosamine deacetylase	Catalyzes the hydrolysis of UDP-3-O-myristoyl-N-acetylglucosamine to form UDP-3-O-myristoylglucosamine and acetate, the committed step in lipid A biosynthesis	Metabolism/Lipid metabolism	sgRNA_2633
HI0313	ruvA	Holliday junction branch migration protein RuvA	The RuvA-RuvB-RuvC complex processes Holliday junction (HJ) DNA during genetic recombination and DNA repair, while the RuvA-RuvB complex plays an important role in the rescue of blocked DNA replication forks via replication fork reversal (RFR). RuvA specifically binds to HJ cruciform DNA, conferring on it an open structure. The RuvB hexamer acts as an ATP-dependent pump, pulling dsDNA into and th…	Nucleic acids processing, restriction and modification	sgRNA_0398
HI1017	HI1017	Aquaporin family protein	Aquaporins and small neutral solute transporters	Transport systems /Uptake-intake systems/Others	sgRNA_3097
HI0324	rnt	Ribonuclease T	Trims short 3' overhangs of a variety of RNA species, leaving a one or two nucleotide 3' overhang. Responsible for the end-turnover of tRNA: specifically removes the terminal AMP residue from uncharged tRNA (tRNA-C-C-A). Also appears to be involved in tRNA biosynthesis.	Transcription and translation machinery/Ribosome related things	sgRNA_0408
HI0261	opsX	Glycosyl transferase	Catalyzes heptose transfer to the lipopolysaccharide core. It transfers the first L-glycero-D-manno-heptose to the phosphorylated 3-deoxy-alpha-D-manno-octulosonic acid (Kdo-P) of the inner core	Metabolism/Lipid metabolism	sgRNA_2046
HI0482	atpH	F0F1 ATP synthase subunit delta	F1F0 ATP synthase produces ATP from ADP in the presence of a proton or sodium gradient. F-type ATPases consist of two structural domains, F1 containing the extramembraneous catalytic core and F0 containing the membrane proton channel, linked together by a central stalk and a peripheral stalk. During catalysis, ATP synthesis in the catalytic domain of F1 is coupled via a rotary mechanism of the ce…	Metabolism/ATP synthase metabolism	sgRNA_0563
HI0829	slt	Transglycosylase SLT domain-containing protein	Murein-degrading enzyme. May play a role in recycling of muropeptides during cell elongation and/or cell division	cell wall /Cell division	sgRNA_0929
HI0600	recA	Recombinase RecA	Can catalyze the hydrolysis of ATP in the presence of single-stranded DNA, the ATP-dependent uptake of single-stranded DNA by duplex DNA, and the ATP-dependent hybridization of homologous single-stranded DNAs. It interacts with LexA causing its activation and leading to its autocatalytic cleavage. Plays a central role in DNA metabolism, participating in general homologous recombination, recombina…	Nucleic acids processing, restriction and modification	sgRNA_0678
HI1346	potB	Spermidine/putrescine ABC transporter permease PotB	Required for the activity of the bacterial periplasmic transport system of putrescine and spermidine.	Transport systems /uptake-intake systems/Polyamines	sgRNA_1654
HI0480	atpG	F0F1 ATP synthase subunit gamma	Produces ATP from ADP in the presence of a proton gradient across the membrane. The gamma chain is believed to be important in regulating ATPase activity and the flow of protons through the CF0 complex	Metabolism/ATP synthase metabolism	sgRNA_0561
HI0337	glnB	Nitrogen regulatory protein P-II	P-II indirectly controls the transcription of the glutamine synthetase gene (GlnA). P-II prevents NR-II-catalyzed conversion of NR-I to NR-I-phosphate, the transcriptional activator of GlnA. When P-II is uridylylated to P-II-UMP, these events are reversed. When the ratio of Gln to 2-ketoglutarate decreases, P-II is uridylylated to P-II-UMP, which causes the deadenylation of glutamine synthetase b…	Metabolism/Amino acid metabolism/Others	sgRNA_0420
HI1169	HI1169	Aminodeoxychorismate synthase component I	Metabolism of cofactors and vitamins	Metabolism/Vitamins biosynthesis	sgRNA_1232
HI0675	pepD	Aminoacyl-histidine dipeptidase	Dipeptidase with broad substrate specificity.	Metabolism/Others	sgRNA_0746
HI0484	atpE	F0F1 ATP synthase subunit C	F1F0 ATP synthase produces ATP from ADP in the presence of a proton or sodium gradient. F-type ATPases consist of two structural domains, F1 containing the extramembraneous catalytic core and F0 containing the membrane proton channel, linked together by a central stalk and a peripheral stalk. During catalysis, ATP synthesis in the catalytic domain of F1 is coupled via a rotary mechanism of the ce…	Metabolism/ATP synthase metabolism	sgRNA_0565
HI0620.1	metQ	Pseudo	This protein is a component of a D-methionine permease, a binding protein-dependent, ATP-driven transport system.	Transport systems /Uptake-intake systems/Amino acids	sgRNA_0819
HI0651	coaD	Pantetheine-phosphate adenylyltransferase	Reversibly transfers an adenylyl group from ATP to 4'-phosphopantetheine, yielding dephospho-CoA (dPCoA) and pyrophosphate.	Metabolism/Coenzyme A biosynthesis	sgRNA_0719
HI0621	metN	Methionine ABC transporter ATP-binding protein MetN	Part of the ABC transporter complex MetNIQ involved in methionine import. Responsible for energy coupling to the transport system	Transport systems /Uptake-intake systems/Amino acids	sgRNA_0820
HI0314	ruvC	Crossover junction endodeoxyribonuclease RuvC	The RuvA-RuvB-RuvC complex processes Holliday junction (HJ) DNA during genetic recombination and DNA repair. Endonuclease that resolves HJ intermediates. Cleaves cruciform DNA by making single-stranded nicks across the HJ at symmetrical positions within the homologous arms, yielding a 5'-phosphate and a 3'-hydroxyl group; requires a central core of homology in the junction. The consensus cleavage…	Nucleic acids processing, restriction and modification	sgRNA_2940
HI1299	HI1299	Pseudo		Hypothetical proteins	sgRNA_1658
HI0479	atpD	F0F1 ATP synthase subunit beta	Produces ATP from ADP in the presence of a proton gradient across the membrane. The catalytic sites are hosted primarily by the beta subunits	Metabolism/ATP synthase metabolism	sgRNA_2240
HI1721	HI1721	Transposase	Uncharacterized transposase-like protein	Natural competence	sgRNA_3343
HI0983	HI0983	Hypothetical protein	Uncharacterized protein HI_0983	Hypothetical proteins	sgRNA_1075
HI0211	pgpB	Phosphatase PAP2 family protein	Catalyzes the dephosphorylation of diacylglycerol diphosphate (DGPP) to phosphatidate (PA) and the subsequent dephosphorylation of PA to diacylglycerol (DAG). Also has undecaprenyl pyrophosphate phosphatase activity, required for the biosynthesis of the lipid carrier undecaprenyl phosphate. Can also use lysophosphatidic acid (LPA) and phosphatidylglycerophosphate as substrates. The pattern of act…	Cell wall/LOS biosynthesis-modification-decoration	sgRNA_2312
HI1306	pgpA	Phosphatidylglycerophosphatase A	Lipid phosphatase which dephosphorylates phosphatidylglycerophosphate (PGP) to phosphatidylglycerol (PG)	Cell wall/LOS biosynthesis-modification-decoration	sgRNA_3182
HI0139	ompP2	Porin	Forms pores that allow passive diffusion of small molecules across the outer membrane	Transport systems/Other transport systems	sgRNA_2900
HI0941	HI0941	DUF5374 domain-containing protein	Uncharacterized protein HI_0941	Hypothetical proteins	sgRNA_1035
HI0067	mutL	DNA mismatch repair endonuclease MutL	This protein is involved in the repair of mismatches in DNA. It is required for dam-dependent methyl-directed DNA mismatch repair. May act as a 'molecular matchmaker', a protein that promotes the formation of a stable complex between two or more DNA-binding proteins in an ATP-dependent manner without itself being part of a final effector complex (By similarity).	Nucleic acids processing, restriction and modification	sgRNA_2417
HI0323	gloA	Lactoylglutathione lyase	Catalyzes the conversion of hemimercaptal, formed from methylglyoxal and glutathione, to S-lactoylglutathione	Metabolism/Others	sgRNA_2278
HI0336	mog	Molybdopterin adenylyltransferase	Catalyzes the adenylation of molybdopterin as part of the biosynthesis of the molybdenum-cofactor	Metabolism/Molybdopterin biosynthesis	sgRNA_0419
HI1637	HI1637	YcjX family protein	Binds GTP and GDP. Has intrinsic GTPase activity. Does not hydrolyze ATP. May act as a transducer of stress responses.By Similarity	Stress response/nutrient starvation	sgRNA_2181
HI0727.1	cyaY/lysA	Iron donor protein CyaY	Specifically catalyzes the decarboxylation of meso-diaminopimelate (meso-DAP) to L-lysine.	Metabolim/Amino acid metabolism/L-lysine	sgRNA_0827
HI1215	HI1215	Thiol:disulfide interchange protein DsbA/DsbL	Drug resistance: antimicrobial	Protein degradation-stability/Chaperone	sgRNA_2606
HI0389	HI0389	Slp family lipoprotein	Uncharacterized protein HI_0389	Cell wall/OMP	sgRNA_1973
HI0146	siaP	DctP family TRAP transporter solute-binding subunit	Part of the tripartite ATP-independent periplasmic (TRAP) transport system SiaPT involved in the uptake of sialic acid (N-acetyl-beta-neuraminate). This protein specifically binds sialic acid with high affinity. N-Acetylneuraminate (sialic acid) can then be incorporated into the lipooligosaccharides (LOS) as a terminal non-reducing sugar, protecting the bacterium from complement-mediated killing …	Transport systems /uptake-intake systems/Others	sgRNA_2329
HI1037	HI1037	Class II glutamine amidotransferase	Putative glutamine amidotransferase HI_1037	Metabolism/Nucleotide metabolim/Purine metabolism	sgRNA_2214
HI1340	HI1340	TolC family protein	Uncharacterized protein HI_1340	Hypothetical proteins	sgRNA_3190
HI1301	can	Carbonate dehydratase	Carbonic anhydrase 2	Metabolism/Others	sgRNA_3180
HI1722	map	Type I methionyl aminopeptidase	Removes the N-terminal methionine from nascent proteins. The N-terminal methionine is often cleaved when the second residue in the primary sequence is small and uncharged (Met-Ala-, Cys, Gly, Pro, Ser, Thr, or Val). Requires deformylation of the N(alpha)-formylated initiator methionine before it can be hydrolyzed.	Metabolism/Others	sgRNA_1840
HI1194m	gcvA	Transcriptional regulator GcvA	transcriptional regulator GcvA	Transcription and translation machinery/Regulators	sgRNA_1254
HI0258	HI0258	Glycosyltransferase family 8 protein	Putative glycosyltransferase HI_0258	Hypothetical proteins	sgRNA_2926
HI0260	rdgB	RdgB/HAM1 family non-canonical purine NTP pyrophosphatase	Pyrophosphatase that catalyzes the hydrolysis of nucleoside triphosphates to their monophosphate derivatives, with a high preference for the non-canonical purine nucleotides XTP (xanthosine triphosphate), dITP (deoxyinosine triphosphate) and ITP. Seems to function as a house-cleaning enzyme that removes non-canonical purine nucleotides from the nucleotide pool, thus preventing their incorporation…	Metabolism/Nucleotide metabolism/Ribonucleoside-triphosphate reductases (ATP-dATP o GTP-dGTP..DNA)	sgRNA_0341
HI0003	HI0003	HAD family phosphatase	Putative phosphatase HI_0003	Hypothetical proteins	sgRNA_2864

## Sheet: Exclusive genes CDM
Exclusive genes CDM
Name	Annotation	Description	Function	Functional categories	sgRNA	Condition
HI0638	hflD	High frequency lysogenization protein HflD	High frequency lysogenization protein HflD homolog	Protein degradation-stability/Protein degrading machinery	sgRNA_0704
HI1633	purA	Adenylosuccinate synthase	Plays an important role in the de novo pathway of purine nucleotide biosynthesis. Catalyzes the first committed step in the biosynthesis of AMP from IMP	Metabolism/Nucleotide metabolim/Purine metabolism	sgRNA_1292
HI1585	ilvI	Acetolactate synthase 3 large subunit	Contains 1 molecule of FAD per monomer. The role of this cofactor is not clear considering that the reaction does not involve redox chemistry (By similarity).	Metabolism/Amino acid metabolism/L-isoleucine and L-valine	sgRNA_1345
HI1584	ilvH	Acetolactate synthase 3 large subunit	Acetolactate synthase small subunit	Metabolism/Amino acid metabolism/L-isoleucine and L-valine	sgRNA_3306
HI0221	guaB	IMP dehydrogenase	Catalyzes the conversion of inosine 5'-phosphate (IMP) to xanthosine 5'-phosphate (XMP), the first committed and rate-limiting step in the de novo synthesis of guanine nucleotides, and therefore plays an important role in the regulation of cell growth.	Metabolism/Nucleotide metabolim/Purine metabolism	sgRNA_0304
HI0948	vapB2	Antitoxin	Antitoxin component of a type II toxin-antitoxin (TA) system. Neutralizes the effect of toxin VapC2 (By similarity)	Toxin-antitoxin systems	sgRNA_1043
HI1193	ilvE	Branched-chain-amino-acid transaminase	Acts on leucine, isoleucine and valine	Metabolism/Amino acid metabolism/L-isoleucine and L-valine	sgRNA_1253
HI1077	pyrG	CTP synthase (glutamine hydrolyzing)	Catalyzes the ATP-dependent amination of UTP to CTP with either L-glutamine or ammonia as the source of nitrogen. Regulates intracellular CTP levels through interactions with the four ribonucleotide triphosphates	Metabolism/Nucleotide metabolim/Pyrimidine metabolism	sgRNA_3122
HI0132	udk	Uridine kinase	uridine kinase	Nucleic acids processing, restriction and modification	sgRNA_0210
HI0465	serA	Phosphoglycerate dehydrogenase	Catalyzes the reversible oxidation of 3-phospho-D-glycerate to 3-phosphonooxypyruvate, the first step of the phosphorylated L-serine biosynthesis pathway. Also catalyzes the reversible oxidation of 2-hydroxyglutarate to 2-oxoglutarate	Metabolism/Amino acido metabolism/Serine	sgRNA_2978
HI0133	dcd	dCTP deaminase	Catalyzes the deamination of dCTP to dUTP.	Toxin-antitoxin systems	sgRNA_0211
HI1325	fabA	Bifunctional 3-hydroxydecanoyl-ACP dehydratase/trans-2-decenoyl-ACP isomerase	Necessary for the introduction of cis unsaturation into fatty acids. Catalyzes the dehydration of (3R)-3-hydroxydecanoyl-ACP to E-2-decenoyl-ACP and then its isomerization to Z-3-decenoyl-ACP. Can catalyze the dehydratase reaction for beta-hydroxyacyl-ACPs with saturated chain lengths up to 16:0, being most active on intermediate chain length (By similarity	Metabolism/Lipid metabolism	sgRNA_2158
HI0737	HI0737	Hypothetical protein	Putative uncharacterized protein HI_0737	Hypothetical proteins	sgRNA_2762
HI0163	bolA	BolA family transcriptional regulator	Transcriptional regulator that plays an important role in general stress response.	Transcription and translation machinery/Regulators	sgRNA_0242
HI0681	ilvY	HTH-type transcriptional activator IlvY	This protein activates the transcription of the ilvC gene in the presence of acetolactate or acetohydroxybutyrate. IlvY is also a negative regulator of its own expression (By similarity)	Transcription and translation machinery/ Transcription factors	sgRNA_0752
HI1588	purU	Formyltetrahydrofolate deformylase	Catalyzes the hydrolysis of 10-formyltetrahydrofolate (formyl-FH4) to formate and tetrahydrofolate (FH4	Metabolism/Nucleotide metabolim/Purine metabolism	sgRNA_1342
HI0415	thiM	Hydroxyethylthiazole kinase	Catalyzes the phosphorylation of the hydroxyl group of 4-methyl-5-beta-hydroxyethylthiazole	Metabolism/Vitamins biosynthesis	sgRNA_0497
HI0678	tpiA	Triose-phosphate isomerase	Involved in the gluconeogenesis. Catalyzes stereospecifically the conversion of dihydroxyacetone phosphate (DHAP) to D-glyceraldehyde-3-phosphate (G3P).	Metabolism/Sugars/Hexoses metabolism (Glycolysis, gluconeogenesis, hexoses)	sgRNA_0749
HI1557	kdsA	3-deoxy-8-phosphooctulonate synthase	Lipopolysaccharide biosynthesis proteins	Cell wall/Cell wall biosynthesis	sgRNA_1442
HI0426	fadR	Fatty acid metabolism transcriptional regulator FadR	Multifunctional regulator of fatty acid metabolism.	Transcription and translation machinery/Regulators	sgRNA_0506
HI1296	HI1296	Thermonuclease family protein	Uncharacterized endonuclease HI_1296	Nucleic acids processing, restriction and modification	sgRNA_1661
HI1736	HI1736	Hypothetical protein	Uncharacterized protein HI_1736	Hypothetical proteins	sgRNA_3350
HI0167	nqrC	Na(+)-translocating NADH-quinone reductase subunit C	NQR complex catalyzes the reduction of ubiquinone-1 to ubiquinol by two successive reactions, coupled with the transport of Na+ ions from the cytoplasm to the periplasm. NqrA to NqrE are probably involved in the second step, the conversion of ubisemiquinone to ubiquinol.	Metabolism/Quinol/quinone metabolism	sgRNA_0245
HI0332	recO	DNA repair protein RecO	Involved in DNA repair and RecF pathway recombination.	Nucleic acids processing, restriction and modification	sgRNA_0415
HI1572	HI1572	Pseudo	Putative integrase/recombinase HI_1572	Natural competence	sgRNA_3302
HI0360	HI0360	Metal ABC transporter permease	Part of an ATP-driven transport system HI_0359/HI_0360/HI_0361/HI_0362 for iron.	Transport systems/Uptake-intake systems/Iron-Hemin	sgRNA_0441
HI0075	nrdD	Anaerobic ribonucleoside-triphosphate reductase	Catalyzes the conversion of ribonucleotides into deoxyribonucleotides, which are required for DNA synthesis and repair.By Similarity	Metabolism/ Nucleotide metabolism/ Ribonucleoside-triphosphate reductases (ATP-dATP o GTP-dGTP..DNA)	sgRNA_0079
HI0564	asnA	Aspartate--ammonia ligase	Metabolism of other amino acids	Metabolism/Amino acid metabolism/Aspartate	sgRNA_0640
HI0196	aroC	Chorismate synthase	Catalyzes the anti-1,4-elimination of the C-3 phosphate and the C-6 proR hydrogen from 5-enolpyruvylshikimate-3-phosphate (EPSP) to yield chorismate, which is the branch point compound that serves as the starting substrate for the three terminal pathways of aromatic amino acid biosynthesis. This reaction introduces a second double bond into the aromatic ring system.	Metabolism/Amino acid metabolism/Others	sgRNA_2908
HI0604	cyaA	Class I adenylate cyclase	Plays an essential role in competence development.	Natural competence	sgRNA_0801
HI0413	rne	Ribonuclease E	Endoribonuclease that plays a central role in RNA processing and decay. Required for the maturation of 5S and 16S rRNAs and the majority of tRNAs. Also involved in the degradation of most mRNAs.	Transcription and translation machinery/Ribosome related things	sgRNA_1959
HI0703	HI0703	DedA family protein	Uncharacterized protein HI_0703	Hypothetical proteins	sgRNA_0772
Hi1572.1	Hi1572.1	tRNA	tRNA	Transcription and translation machinery/tRNA	sgRNA_1356
HI0701	truD	tRNA pseudouridine(13) synthase TruD	Responsible for synthesis of pseudouridine from uracil-13 in transfer RNAs.	Transcription and translation machinery/tRNA	sgRNA_3032
HI0230	nlpI	Lipoprotein NlpI	May be involved in cell division.	Cell wall/Cell division	sgRNA_0313
HI0918	rseP	RIP metalloprotease RseP	A site-2 regulated intramembrane protease (S2P) that cleaves a peptide bond in the transmembrane region of RseA. Part of a regulated intramembrane proteolysis (RIP) cascade. Acts on DegS-cleaved RseA to release the cytoplasmic domain of RseA. This provides the cell with sigma-E (RpoE) activity through the proteolysis of RseA (By similarity	Metabolism/Protein metabolism	sgRNA_1010
HI1555	lolC	Lipoprotein-releasing ABC transporter permease subunit	Part of an ATP-dependent transport system LolCDE responsible for the release of lipoproteins targeted to the outer membrane from the inner membrane. Such a release is dependent of the sorting-signal (absence of an Asp at position 2 of the mature lipoprotein) and of LolA (By similarity)	Transport systems /Uptake-intake systems/Others	sgRNA_1444
HI1206	cvpA	Colicin V production protein	Colicin V production protein homolog	Hypothetical proteins	sgRNA_2612
HI0229	pnp	Polyribonucleotide nucleotidyltransferase	Involved in mRNA degradation. Catalyzes the phosphorolysis of single-stranded polyribonucleotides processively in the 3'- to 5'-direction.	Nucleic acids processing, restriction and modification	sgRNA_0312
HI0728	recQ	DNA helicase RecQ	An ATP-dependent DNA helicase which unwinds DNA in a 3'-5' direction. Plays a role in recombination.By Similarity	Nucleic acids processing, restriction and modification	sgRNA_1909
HI1228	upp	Uracil phosphoribosyltransferase	Catalyzes the conversion of uracil and 5-phospho-alpha-D-ribose 1-diphosphate (PRPP) to UMP and diphosphate.	Metabolism/Nucleotide metabolism/ Ribonucleoside-triphosphate reductases (ATP-dATP o GTP-dGTP..DNA)	sgRNA_3157
HI1038	HI1038	ATP-binding protein	Function unknown	Hypothetical proteins	sgRNA_3110
HI0902	HI0902	Sulfite exporter TauE/SafE family protein	Probable membrane transporter protein	Transport systems/Export systems	sgRNA_1884
HI0519	HI0519	NupC/NupG family nucleoside CNT transporter	Uncharacterized transporter HI_0519	Transport systems/Uptake-intake systems/Others	sgRNA_0595
HI0109	HI0109	Hypothetical protein	Uncharacterized protein HI_0109	Hypothetical proteins	sgRNA_0187
HI1675	moaC	Cyclic pyranopterin monophosphate synthase MoaC	Catalyzes the conversion of (8S)-3',8-cyclo-7,8-dihydroguanosine 5'-triphosphate to cyclic pyranopterin monophosphate (cPMP).	Metabolism/Others	sgRNA_2461
HI0556	pgl	Pseudo	Hydrolysis of 6-phosphogluconolactone to 6-phosphogluconate.	Metabolism/Others	sgRNA_2998
HI0359	HI0359	Metal ABC transporter permease	Part of an ATP-driven transport system HI_0359/HI_0360/HI_0361/HI_0362 for iron	Transport systems/Uptake-intake systems/Iron-Hemin	sgRNA_0440
HI0551	apaH	Bis(5'-nucleosyl)-tetraphosphatase (symmetrical)	Hydrolyzes diadenosine 5',5'''-P1,P4-tetraphosphate to yield ADP / Purine metabolism	Metabolism/Nucleotide metabolim/Purine metabolism	sgRNA_1950
HI1153	hpt	Hypoxanthine phosphoribosyltransferase	Purine salvage pathway enzyme which catalyzes the transfer of the ribosyl-5-phosphate group from 5-phospho-alpha-D-ribose 1-diphosphate (PRPP) to the N9 position of hypoxanthine to yield IMP (inosine 5'-monophosphate). To a lesser extent, can also act on guanine leading to GMP, but shows a highly less efficient activity with xanthine.By Similarity	Metabolism/Nucleotide metabolim/Purine metabolism	sgRNA_3143
HI1500	HI1500	Mu-like prophage FluMu protein gp28	Mu-like prophage FluMu protein gp28	Phage	sgRNA_3264
HI1258	mfd	Transcription-repair coupling factor	Couples transcription and DNA repair by recognizing RNA polymerase (RNAP) stalled at DNA lesions. Mediates ATP-dependent release of RNAP and its truncated transcript from the DNA, and recruitment of nucleotide excision repair machinery to the damaged site	Transcription and translation machinery/ Transcription factors	sgRNA_1729
HI0719	HI0719	RidA family protein	Unclassified: metabolism	Metabolism/Others	sgRNA_0791
HI1679	HI1679	HAD family hydrolase	Catalyzes the hydrolysis of 3-deoxy-D-manno-octulosonate 8-phosphate (KDO 8-P) to 3-deoxy-D-manno-octulosonate (KDO) and inorganic phosphate. / Lipopolysaccharide biosynthesis	cell wall/Cell wall biosynthesis	sgRNA_3327
HI0528	tyrP-B	Tyrosine-specific transporter 2	Transports tyrosine across the cytoplasmic membrane. The transport system is energized by the proton motive force.	Transport system /Uptake-intake systems/ Amino acids	sgRNA_0604
HI1713	ptsH	HPr family phosphocarrier protein	General (non sugar-specific) component of the phosphoenolpyruvate-dependent sugar phosphotransferase system (sugar PTS). This major carbohydrate active-transport system catalyzes the phosphorylation of incoming sugar substrates concomitantly with their translocation across the cell membrane. The phosphoryl group from phosphoenolpyruvate (PEP) is transferred to the phosphoryl carrier protein HPr b…	Transport systems/Uptake-intake systems/Sugars	sgRNA_2444
HI0417	thiE	Thiamine phosphate synthase	Condenses 4-methyl-5-(beta-hydroxyethyl)thiazole monophosphate (THZ-P) and 2-methyl-4-amino-5-hydroxymethyl pyrimidine pyrophosphate (HMP-PP) to form thiamine monophosphate (TMP).	Metabolism/Vitamins biosynthesis	sgRNA_0499
HI0411	hfq	RNA chaperone Hfq	RNA chaperone that binds small regulatory RNA (sRNAs) and mRNAs to facilitate mRNA translational regulation in response to envelope stress, environmental stress and changes in metabolite concentrations. Also binds with high specificity to tRNAs.	Transcription and translation machinery/ Ribosome related things	sgRNA_0493
HI1126.1	HI1126.1	Pseudo	Putative membrane protein HI1126,1	Hypothetical proteins	sgRNA_1192
HI0307	proC	Pyrroline-5-carboxylate reductase	Catalyzes the reduction of 1-pyrroline-5-carboxylate (PCA) to L-proline.	Metabolism/Amino acid metabolism/Proline	sgRNA_0393
HI1635	purR	HTH-type transcriptional repressor PurR	Is the main repressor of the genes involved in the de novo synthesis of purine nucleotides, regulating purB, purC, purEK, purF, purHD, purL, purMN and guaBA expression. PurR is allosterically activated to bind its cognate DNA by binding the purine corepressors, hypoxanthine or guanine, thereby effecting transcription repression.	Metabolism/Nucleotide metabolim/Purine metabolism	sgRNA_1290
HI0057	uvrC	Excinuclease ABC subunit UvrC	The UvrABC repair system catalyzes the recognition and processing of DNA lesions. UvrC both incises the 5' and 3' sides of the lesion. The N-terminal half is responsible for the 3' incision and the C-terminal half is responsible for the 5' incision. / Nucleotide excision repair	Nucleic acids processing, restriction and modification	sgRNA_2873
