# Supplementary material for: CRISPRi-seq in Haemophilus influenzae reveals genome-wide and medium-specific growth determinants
Source: PLoS Pathog. 2025 Oct 31;21(10):e1013650. doi: 10.1371/journal.ppat.1013650 (PMC12591398; doi:10.1371/journal.ppat.1013650)
Supplement: S6 Dataset — (XLSX) [file ppat.1013650.s006.xlsx]

## Sheet: CRISPRi-seq Tn-seq comparison
RdKW20 genes found to be essential in both this CRISPRI-seq and previous Tn-seq studies (Gil-Campillo et al., 2025; Mobegi et al., 2014; Gawronski et al., 2009) (N=262 genes)						RdKW20 genes found to be essential in Tn-seq studies, not in the current CRISPRi-seq study (N=47 genes)								RdKW20 genes found to be essential in this CRISPRi-seq but not in previous Tn-seq studies (N=340)
Target locus	Target name					Target locus	Target name							Target locus	Target name
HI0001	gapA					HI0004	-							HI0011	holD
HI0013	era					HI0060	msbA							HI0014	rnc
HI0015	lepB					HI0072	ppnK							HI0028	L_00029
HI0026	lipA					HI0123	pgsA							HI0030	rlpA
HI0027	lipB					HI0139	ompP2							HI0032	mrdA
HI0058	kdsB					HI0172	-							HI0033	L_00034
HI0059	lpxK					HI0196	aroC							HI0034	L_00035
HI0065	yjeE					HI0252	exbD							HI0038	mreC
HI0078	cysS					HI0265	-							HI0064	folK
HI0087	thrC					HI0295	rho							HI0066	amiB
HI0088	thrB					HI0305	-							HI0067	mutL
HI0089	thrA					HI0339	priA							HI0068	miaA
HI0102	dapE					HI0349	adk							HI0069	glnE
HI0106	ffh					HI0382	tolB							HI0071	grpE
HI0110	serS					HI0456	tmk							HI0083	L_00085
HI0124	ppa					HI0458	-							HI0135	L_00217
HI0136	engA					HI0466	-							HI0138	rnhA
HI0137	dnaQ					HI0543	groEL							HI0146	L_00441
HI0154	acpP					HI0576.1	-							HI0147	L_00231
HI0155	fabG					HI0577	-							HI0152	L_00236
HI0156	fabD					HI0625	trkA							HI0158	L_00242
HI0157	fabH					HI0628	rpoE							HI0159	L_00174
HI0160	psd					HI0631	-							HI0164	nqrA
HI0177	-					HI0642	glmU							HI0166	L_00249
HI0190	fur					HI0750	dapF							HI0168	nqrD
HI0201	rplS					HI0781	rpsS							HI0170	nqrE
HI0202	trmD					HI0783	rpsC							HI0171	L_00253
HI0203	rimM					HI0890m	coaE							HI0174	L_00187
HI0204	rpsP					HI0899	folA							HI0176	rluD
HI0207	aroK					HI0906	-							HI0180	pflB
HI0208	aroB					HI0915	lpxD							HI0191	fldA
HI0211	pgpB					HI0918	-							HI0195.1	L_00393
HI0212	ribA					HI0923	holA							HI0197	mepA
HI0240	secD					HI0953	dfp							HI0199	msbB
HI0250	ssb					HI1088	sodA							HI0209	dam
HI0255	dapA					HI1149m	-							HI0222	L_00246
HI0260.1	-					HI1216	pfs							HI0231	deaD
HI0268	murB					HI1225.1	-							HI0239	secF
HI0269	rpoH					HI1237	dnaK							HI0241	L_00843
HI0274	gltX					HI1318m	infC							HI0261	opsX
HI0283	menD					HI1319m	rpmI							HI0266	L_00356
HI0285	menF					HI1325	fabA							HI0267	narQ
HI0317	aspS					HI1547	aroG							HI0273	rph
HI0335	dgkA					HI1548	-							HI0287	mtr
HI0368	ispG					HI1555	-							HI0312	ruvB
HI0369	hisS					HI1557	kdsA							HI0313	ruvA
HI0372	fdx-1					HI1634	dapD							HI0314	L_00342
HI0373	hscA					HI1641	sapD							HI0318	L_00420
HI0375	hscB					HI1688	-							HI0323	gloA
HI0376	-					HI1703	-							HI0324	rnt
HI0377	iscU					HI1722	map							HI0325	L_00426
HI0378	nifS													HI0328	L_00429
HI0381	pal													HI0329	L_00430
HI0384	tolR													HI0331	oapB
HI0385	tolQ													HI0334	relA
HI0388	-													HI0337	glnB
HI0394	pth													HI0343	napD
HI0404	mesJ													HI0354	L_00454
HI0406	accA													HI0362	hfeA
HI0422	srmB													HI0367	L_00466
HI0425	pssA													HI0374	L_00400
HI0429	glmS													HI0379	L_00478
HI0430	-													HI0383	L_00484
HI0433	-													HI0395	L_00496
HI0455	holB													HI0405	L_00434
HI0509	menA													HI0408	znuC
HI0516	rplA													HI0409	L_00510
HI0517	rplK													HI0431	L_00530
HI0524	fba													HI0437	comC
HI0525	pgk													HI0440	L_00539
HI0530	gcp													HI0445	secG
HI0531	rpsU													HI0452	L_00482
HI0532	dnaG													HI0457	L_00487
HI0533	rpoD													HI0457	tmk
HI0545	rpsR													HI0461	L_00562
HI0546	-													HI0464	rpiA
HI0547	rpsF													HI0467	L_00497
HI0548	infA													HI0472	hisH
HI0553	gnd													HI0477	tyrP
HI0566	dod													HI0478	atpC
HI0567	gyrB													HI0479	L_00093
HI0576	-													HI0480	L_00580
HI0579	fusA													HI0481	L_00581
HI0580	rpS7													HI0482	atpH
HI0581	rpsL													HI0484	L_00584
HI0609	folD													HI0485	L_00585
HI0622	def													HI0485.1	L_00586
HI0623	fmt													HI0504	rbsB
HI0637	trpS													HI0512	L_00540
HI0640	rplJ													HI0513	L_00541
HI0641	rplL													HI0514	rpoC
HI0646	asd													HI0515	rpoB
HI0656	-													HI0549	ksgA
HI0671	ispF													HI0570	L_00667
HI0673	ftsB													HI0574	fkbY
HI0698	-													HI0575	L_00442
HI0716	secE													HI0578	L_00607
HI0717	nusG													HI0582	L_00001
HI0721	-													HI0587	pepE
HI0723	trkH													HI0597.1	L_00701
HI0730	-													HI0600	recA
HI0739	dnaE													HI0602	hemY
HI0748	-													HI0602.1	L_00641
HI0757	gpmA													HI0605	gpsA
HI0758	rpmE													HI0606	cysE
HI0764	ribB													HI0618	glpG
HI0768	ftsY													HI0620.1	metI
HI0776	rpsJ													HI0621	metN
HI0777	rplC													HI0624	trkA_2
HI0778	rplD													HI0626	mscL
HI0779	rplW													HI0629	rseB_2
HI0780	rplB													HI0632	L_00683
HI0782	rplV													HI0639	purB
HI0784	rplP													HI0643	L_01851
HI0786	rpsQ													HI0647	L_00736
HI0788	rplN													HI0650	L_00376
HI0789	rplX													HI0651	kdtB
HI0790	rplE													HI0652	kdtA
HI0791	rpsN													HI0653	lgtF
HI0792	rpsH													HI0672	ispD
HI0793	rplF													HI0674,HI0692	gpt_1
HI0794	rplR													HI0675	pepD
HI0795	rpsE													HI0682	ilvC
HI0796	rpmD													HI0683	glpC
HI0797	rplO													HI0687	L_00743
HI0798	secY													HI0692	gpt_1
HI0799	rpsM													HI0702	surE
HI0800	rpS11													HI0704	L_00759
HI0801	rpsD													HI0709	selB
HI0802	rpoA													HI0718	vacJ
HI0803	rplQ													HI0722	L_00816
HI0807	-													HI0725	L_00856
HI0808	frr													HI0734	plsC
HI0814	alaS													HI0738	ilvD
HI0850	-													HI0744	L_01659
HI0865	glnA													HI0749	lexA
HI0877	obgE													HI0752	purL
HI0879	rpmA													HI0762	L_00893
HI0880	rplU													HI0763	nadR
HI0881	ispB													HI0769	ftsE
HI0889	glyA													HI0785	L_00916
HI0901	-													HI0798.1	L_00930
HI0904	lgt													HI0813	L_00946
HI0909	secA													HI0827	L_00960
HI0913	rpsB													HI0829	L_00962
HI0914	tsf													HI0831	mtgA
HI0917	-													HI0834	frdB
HI0919	cdsA													HI0836	genX
HI0920	-													HI0838	smpA
HI0921	leuS													HI0839	ndpA
HI0924	glyS													HI0840	L_00907
HI0927	glyQ													HI0847	L_00979
HI0932	eno													HI0853	hbpA
HI0944	ribD													HI0854	L_00986
HI0951	rpmB													HI0856	polA
HI0954	dut													HI0860	L_01541
HI0963	ribF													HI0883	L_01008
HI0964	mviN													HI0890	coaE
HI0965	rpsT													HI0890	L_01018
HI0968	menB													HI0905	thyA
HI0969	menC													HI0916	omp26
HI0971	accB													HI0922	L_00987
HI0972	accC													HI0925	L_01053
HI0992	dnaN													HI0926	L_01054
HI0998	rpmH													HI0937	suhB
HI0999	rnpA													HI0941	L_01069
HI1001	yidC													HI0943	L_01071
HI1007	ispH													HI0950	L_01079
HI1023	tktA													HI0958	L_01025
HI1035	corA													HI0962	ileS_1
HI1060	lpxB													HI0962	ileS
HI1061	lpxA													HI0966	L_01095
HI1062	fabZ													HI0970	aroQ
HI1065	pyrH													HI0974.1	L_01416
HI1075	cydB													HI0975	panF
HI1076	cydA													HI0978	L_00016
HI1081	murZ													HI0979	fis
HI1100	ligA													HI0980	L_00014
HI1118	engB													HI0981	smpB
HI1131	ftsL													HI0982	L_01108
HI1133	murE													HI0983	L_01109
HI1134	murF													HI0991	L_01060
HI1135	mraY													HI0993	dnaA
HI1136	murD													HI1002	L_01071
HI1137	ftsW													HI1006	lspA
HI1138	murG													HI1017	L_01086
HI1139	murC													HI1025	L_01094
HI1140	ddl													HI1030	L_01099
HI1142	ftsA													HI1033	serB
HI1143	ftsZ													HI1041	L_01109
HI1144	lpxC													HI1050	L_01153
HI1148	-													HI1080	L_01182
HI1167	serC													HI1082	L_01149
HI1172	metX													HI1083	L_01150
HI1177	artM													HI1084	L_01151
HI1178	artQ													HI1091	L_01315
HI1179	artI													HI1101	zipA
HI1180	artP													HI1103	cysK
HI1203	pta													HI1108	aspC2
HI1204	ackA													HI1119	L_01219
HI1211	lysS													HI1125	talB
HI1223	-													HI1129	mraZ
HI1229	dnaX													HI1130	mraW
HI1231	lpdA													HI1132	ftsI
HI1232	aceF													HI1141	ftsQ
HI1233	aceE													HI1149	L_01692
HI1260	accD													HI1150	L_01248
HI1261	folC													HI1151	L_01249
HI1264	gyrA													HI1156	cydC
HI1283	nusA													HI1161	L_01228
HI1284	infB													HI1169	L_01266
HI1302	asnC													HI1184	dppF
HI1303	ribH													HI1185	dppD
HI1308	dapB													HI1186	dppC
HI1311	pheS													HI1187	dppB
HI1312	pheT													HI1198	L_01293
HI1320	rplT													HI1199	rluB
HI1334	rrmJ													HI1200	cysB
HI1354	glnS													HI1212	prfB
HI1367	thrS													HI1215	L_01195
HI1371	-													HI1219	cmk_1
HI1372	kicB													HI1220	rpsA
HI1373	kicA													HI1221	ihfB
HI1374	mukB													HI1222	L_01806
HI1391	valS													HI1230	apt
HI1392	hindIIIM													HI1238	L_01791
HI1439	-													HI1248	L_01314
HI1442	rpsI													HI1272	L_01336
HI1443	rplM													HI1276	L_01760
HI1447	folE													HI1277	mrp
HI1476	-													HI1282	L_01346
HI1527	htrB													HI1288	rbfA
HI1528	parE													HI1299	L_01701
HI1529	parC													HI1300	uupA
HI1533	fabB													HI1304	nusB
HI1549	-													HI1305	L_01519
HI1561	prfA													HI1306	pgpA
HI1573	pykA													HI1313	himA
HI1575	alr													HI1318	infC
HI1583	argS													HI1319	rpmI
HI1589	aroA													HI1321	recB
HI1591	lolA													HI1328	rpS15-B
HI1607	lolB													HI1335	L_01557
HI1608	ipk													HI1345	L_01698
HI1609	prsA													HI1346	L_01697
HI1610	tyrS													HI1365	topA
HI1613	ribE													HI1369	L_01342
HI1629	-													HI1371.1	L_01034
HI1630	rpL25													HI1376	L_01663
HI1659	nrdA													HI1393	L_01460
HI1660	nrdB													HI1394	L_01643
HI1683	-													HI1395	L_01642
HI1684	-													HI1397	holC
HI1686	rnfD													HI1419	L_01484
HI1687	rnfG													HI1420	L_01485
HI1714	-													HI1437	xseB
HI1715	-													HI1441	sspA
HI1723	-													HI1464,HI1336	folP
HI0729	proS													HI1465,HI1335	L_01540
HI1734	fabI													HI1466.1	L_01542
HI1739.2	murI													HI1468	rpS15-B
HI1743	gmk													HI1477	L_01553
														HI1492	L_01567
														HI1515	L_01589
														HI1530	gltS
														HI1556	L_01483
														HI1558	L_01481
														HI1559	hemK
														HI1563	L_01470
														HI1574	dnaB
														HI1586	L_01382
														HI1592	L_01665
														HI1594	L_01666
														HI1595	lolA_2
														HI1603	L_01139
														HI1605	L_01359
														HI1606	cca
														HI1612	norM
														HI1616	purK
														HI1624	L_01340
														HI1628	L_01699
														HI1638	L_01322
														HI1640	sapC
														HI1646	cmk_1
														HI1678	L_01752
														HI1685	L_01849
														HI1693	modA
														HI1701	L_01775
														HI1703,HI1704	L_01868
														HI1704	L_01869
														HI1719	glnD
														HI1723,HI1724	L_01888
														HI1726	purC
														HI1727	argG
														HI1735	prfC
														HI1740	recG
														HI1742	rpoZ
														HIr01,HIr04,HIr16,HIr15,HIr12,HIr09	L_00192
														HIr01,HIr04,HIr16,HIr15,HIr12,NA,HIr09	L_00981
														HIr02,HIr05,HIr17,HIr14,HIr11,HIr08	L_00193
														HIr03,HIr06,HIr18,HIr13,HIr10,HIr07	L_00195
														HIt01	L_00091
														HIt02,NA,NA	L_00194
														HIt03,NA	L_00196
														HIt04	L_00197
														HIt05	L_00198
														HIt06	L_00200
														HIt07,NA,NA	L_00219
														HIt10,NA,NA,NA	L_00366
														HIt13	L_00824
														HIt14	L_00679
														HIt15	L_00678
														HIt16	L_00677
														NA	L_00498
														NA	L_00981
														NA	ppnK
														NA	L_01830
														NA	L_01719
														NA	L_00680
														NA	L_01050
														NA	spoT
														NA	L_00835
														NA	L_01331
														NA	L_01330
														NA	L_00891
														NA	pgmB
														NA	ssrA
														NA	L_01795
														NA	L_00733
														NA,HIt18,NA	L_00696
														NA,NA	L_00731
														NA,NA	L_00892
														NA,NA	L_00092
														NA,NA	L_00046
														NA,NA,NA	L_00090
														NA,NA,NA	L_00161
														NA,NA,NA	L_00695
														HI1444	L_00945
														HI0016	lepA
														HI1729	L_01803

## Sheet: CRISPRi-seq-sBHIX21
RdKW20 essential genes identified by CRISPRi-seq sBHI screening performed in this study (sBHI 21 generations data are shown in this sheet)
sgRNA	Target name	Target locus	baseMean	log2FC	lfcSE	stat	pvalue	padj
sgRNA_2415	glnE	HI_0069	854.673	-4.62904	0.0950269	-38.1896	0	0
sgRNA_0680	L_00701	HI_0597.1	809.85	-4.31302	0.0899907	-36.8151	1.0573e-296	9.21441e-294
sgRNA_3256	L_01567	HI_1492	681.203	-4.11972	0.0913738	-34.1424	1.73202e-255	1.00631e-252
sgRNA_0644	rpe	HI_0566	557.129	-4.73861	0.112578	-33.209	7.97986e-242	3.47723e-239
sgRNA_3007	L_00641	HI_0602.1	518.936	-4.86307	0.125003	-30.9038	1.06301e-209	3.70566e-207
sgRNA_3040	sirA	HI_0721	915.761	-7.50857	0.212627	-30.6102	8.95485e-206	2.60138e-203
sgRNA_2980	L_00498	NA	589.891	-5.86888	0.166846	-29.1818	3.29851e-187	8.21329e-185
sgRNA_0714	L_00736	HI_0647	688.314	-6.87772	0.203747	-28.8481	5.35954e-183	1.16771e-180
sgRNA_2690	L_01420	HI_0969	1287.09	-2.64242	0.0571139	-28.7569	7.43124e-182	1.43918e-179
sgRNA_1806	rnfG	HI_1687	548.403	-5.75457	0.168668	-28.1889	8.00693e-175	1.39561e-172
sgRNA_2622	artM	HI_1177	430.857	-5.62441	0.166692	-27.7423	2.15948e-169	3.42179e-167
sgRNA_1337	lolA_2	HI_1591	438.09	-4.04406	0.112591	-27.0364	5.51434e-161	8.00959e-159
sgRNA_0090	L_00090	NA,NA,NA	406.758	-6.11285	0.190927	-26.7791	5.6573e-158	7.58513e-156
sgRNA_1926	L_00376	HI_0650	378.676	-5.11992	0.155442	-26.5045	8.60453e-155	1.07126e-152
sgRNA_0948	L_00981	NA	558.513	-6.45898	0.208526	-26.1788	4.6288e-151	5.37867e-149
sgRNA_3341	glnD	HI_1719	531.767	-6.48605	0.213513	-25.6943	1.35504e-145	1.47614e-143
sgRNA_0949	L_00982	HI_0850	456.61	-4.98366	0.156019	-25.5331	8.45556e-144	8.66944e-142
sgRNA_3328	rnfD	HI_1686	485.781	-3.2489	0.0884469	-25.4266	1.28119e-142	1.24062e-140
sgRNA_0436	L_00454	HI_0354	406.135	-6.22418	0.207111	-25.2241	2.18187e-140	2.00158e-138
sgRNA_3125	L_01149	HI_1082	567.498	-5.13871	0.164453	-25.1665	9.33202e-140	8.13285e-138
sgRNA_1762	L_01806	HI_1222	367.5	-4.26998	0.13003	-25.1479	1.48897e-139	1.23584e-137
sgRNA_0287	aroB	HI_0208	346.223	-4.33065	0.134242	-24.8107	6.87575e-136	5.44747e-134
sgRNA_2989	rpoB	HI_0515	347.642	-3.96416	0.120912	-24.5151	1.0205e-132	7.73364e-131
sgRNA_1061	L_01095	HI_0966	315.185	-4.96926	0.16212	-24.4835	2.21448e-132	1.60827e-130
sgRNA_0075	ppnK	NA	556.903	-6.71869	0.234982	-24.3367	8.01468e-131	5.58783e-129
sgRNA_1194	mraW	HI_1130	471.749	-6.7309	0.235992	-24.2844	2.8688e-130	1.9232e-128
sgRNA_1861	rpoZ	HI_1742	373.204	-5.25104	0.179027	-23.7453	1.22933e-124	7.93604e-123
sgRNA_2195	L_01692	HI_1149	255.258	-5.06229	0.171723	-23.656	1.0241e-123	6.37504e-122
sgRNA_1961	znuC	HI_0408	357.241	-5.26747	0.181218	-23.5487	1.293e-122	7.77136e-121
sgRNA_2581	L_01139	HI_1603	379.322	-6.31614	0.226181	-23.504	3.7156e-122	2.15876e-120
sgRNA_0465	L_00484	HI_0383	642.596	-4.45937	0.147496	-23.454	1.20379e-121	6.76839e-120
sgRNA_1309	purK	HI_1616	302.314	-5.40011	0.187917	-23.4152	2.99158e-121	1.62948e-119
sgRNA_0744	ftsB	HI_0673	592.752	-7.29854	0.269929	-23.3341	2.00027e-120	1.05651e-118
sgRNA_3215	L_01484	HI_1419	409.246	-7.07695	0.260876	-23.2944	5.05174e-120	2.58976e-118
sgRNA_0014	era	HI_0013	286.428	-5.06443	0.17469	-23.2666	9.6732e-120	4.81725e-118
sgRNA_0654	L_00673	HI_0576	366.848	-6.22839	0.225796	-23.1554	1.28361e-118	6.21481e-117
sgRNA_3199	L_01438	HI_1374	335.286	-4.57851	0.154712	-23.1301	2.3044e-118	1.08556e-116
sgRNA_3057	ndpA	HI_0839	463.443	-2.96903	0.0853261	-23.0765	7.96734e-118	3.65449e-116
sgRNA_2986	menA	HI_0509	338.755	-5.33588	0.188026	-23.06	1.16653e-117	5.21349e-116
sgRNA_1315	norM	HI_1612	387.201	-3.5987	0.112836	-23.0309	2.28853e-117	9.97225e-116
sgRNA_2600	L_01171	HI_1629	285.243	-5.38131	0.190345	-23.0178	3.09542e-117	1.31593e-115
sgRNA_2954	tolQ	HI_0385	405.89	-5.01272	0.175553	-22.8576	1.22735e-115	5.0935e-114
sgRNA_3088	L_01060	HI_0991	330.261	-6.16994	0.227421	-22.7329	2.11947e-114	8.59126e-113
sgRNA_0450	hisS	HI_0369	251.629	-4.0485	0.134328	-22.6944	5.09243e-114	2.0173e-112
sgRNA_0669	trkA_2	HI_0624	333.505	-3.35002	0.10561	-22.2518	1.08276e-109	4.19391e-108
sgRNA_2578	lolA_2	HI_1595	314.609	-3.99928	0.135595	-22.1194	2.0544e-108	7.7844e-107
sgRNA_0705	purB	HI_0639	373.613	-7.1257	0.27782	-22.0492	9.73029e-108	3.60849e-106
sgRNA_0860	L_00893	HI_0762	312.865	-5.9202	0.223399	-22.0243	1.68603e-107	6.12241e-106
sgRNA_0239	psd	HI_0160	271.41	-4.29075	0.149643	-21.9907	3.53388e-107	1.25705e-105
sgRNA_1470	L_01510	HI_1527	439.393	-7.2971	0.287395	-21.911	2.04137e-106	7.11623e-105
sgRNA_1443	L_01483	HI_1556	355.005	-5.10988	0.188331	-21.8226	1.41531e-105	4.83702e-104
sgRNA_0799	hemY	HI_0602	291.991	-3.63199	0.121701	-21.6267	1.00748e-103	3.37701e-102
sgRNA_1263	pta	HI_1203	269.438	-5.71336	0.219489	-21.4742	2.71119e-102	8.91625e-101
sgRNA_0509	glmS	HI_0429	465.414	-2.77057	0.0824556	-21.473	2.78616e-102	8.9931e-101
sgRNA_1246	dppD	HI_1185	335.084	-4.68203	0.172814	-21.3063	9.91393e-101	3.14181e-99
sgRNA_0823	L_00856	HI_0725	338.74	-4.38934	0.159271	-21.2804	1.72606e-100	5.37236e-99
sgRNA_1869	L_00016	HI_0978	483.688	-7.61998	0.311101	-21.2792	1.76932e-100	5.41041e-99
sgRNA_0658	L_00677	HI_t16	265.036	-4.60724	0.170243	-21.1888	1.21231e-99	3.64319e-98
sgRNA_1148	L_01182	HI_1080	237.512	-5.60534	0.218621	-21.0654	1.65238e-98	4.88153e-97
sgRNA_1844	purC	HI_1726	417.307	-7.69613	0.318347	-21.0341	3.2009e-98	9.29861e-97
sgRNA_2701	suhB	HI_0937	268.85	-3.92789	0.139585	-20.9757	1.09446e-97	3.1273e-96
sgRNA_2943	dgkA	HI_0335	240.9	-4.879	0.185708	-20.8877	6.92995e-97	1.94821e-95
sgRNA_0248	L_00253	HI_0171	234.232	-4.13169	0.150039	-20.8725	9.51909e-97	2.63362e-95
sgRNA_1168	ligN	HI_1100	290.387	-3.99891	0.143856	-20.8467	1.63473e-96	4.4521e-95
sgRNA_0975	L_01008	HI_0883	270.218	-6.09499	0.247176	-20.6128	2.10748e-94	5.6513e-93
sgRNA_1874	L_00027	HI_0964	506.498	-6.5187	0.268571	-20.5484	7.95865e-94	2.07044e-92
sgRNA_1777	nrdB	HI_1660	237.479	-3.83763	0.138092	-20.5488	7.88819e-94	2.07044e-92
sgRNA_1786	L_01830	NA	226.855	-4.45064	0.169012	-20.4165	1.19269e-92	3.05716e-91
sgRNA_2502	folP	HI_1464,HI_1336	256.085	-3.79416	0.137844	-20.2704	2.34742e-91	5.92979e-90
sgRNA_3116	lpxA	HI_1061	448.826	-8.07559	0.354502	-19.9592	1.24633e-88	3.05965e-87
sgRNA_1969	pth	HI_0394	256.979	-5.449	0.222898	-19.9598	1.23266e-88	3.05965e-87
sgRNA_1068	panF	HI_0975	265.941	-6.55646	0.280312	-19.8224	1.90802e-87	4.61901e-86
sgRNA_1184	engB	HI_1118	277.507	-6.73486	0.290233	-19.7595	6.64432e-87	1.58644e-85
sgRNA_1626	L_01669	HI_1372	236.49	-5.06738	0.206114	-19.7337	1.10798e-86	2.60975e-85
sgRNA_2650	L_01315	HI_1091	717.456	-2.21695	0.0620425	-19.6148	1.15663e-85	2.688e-84
sgRNA_3336	L_01775	HI_1701	754.955	-3.3679	0.121052	-19.561	3.32471e-85	7.62496e-84
sgRNA_2175	argS	HI_1583	234.453	-6.29191	0.271709	-19.4764	1.74175e-84	3.94268e-83
sgRNA_1723	L_01766	HI_1264	418.123	-7.70544	0.345584	-19.4032	7.24907e-84	1.61989e-82
sgRNA_0062	kdsB	HI_0058	201.405	-4.31196	0.170892	-19.3804	1.12982e-83	2.49276e-82
sgRNA_1431	L_01470	HI_1563	195.411	-5.5968	0.240197	-19.1377	1.22636e-81	2.67193e-80
sgRNA_1727	accD	HI_1260	474.044	-8.38938	0.389636	-18.9648	3.3305e-80	7.16675e-79
sgRNA_3339	engC	HI_1714	205.084	-5.56378	0.240783	-18.9539	4.10003e-80	8.71505e-79
sgRNA_0276	mepA	HI_0197	243.492	-6.93285	0.313158	-18.9453	4.83198e-80	1.01472e-78
sgRNA_1248	dppB	HI_1187	247.667	-4.99653	0.211947	-18.8562	2.61125e-79	5.41835e-78
sgRNA_1314	ribE	HI_1613	392.008	-7.68322	0.354572	-18.8487	3.0105e-79	6.17329e-78
sgRNA_1259	rluB	HI_1199	244.776	-3.80287	0.148837	-18.8318	4.14807e-79	8.40707e-78
sgRNA_1468	parC	HI_1529	443.193	-8.02919	0.375631	-18.713	3.87751e-78	7.71942e-77
sgRNA_1026	eno	HI_0932	183.441	-3.92137	0.156117	-18.7128	3.89736e-78	7.71942e-77
sgRNA_0525	secG	HI_0445	295.136	-7.11771	0.328641	-18.6152	2.42135e-77	4.74203e-76
sgRNA_1260	cysB	HI_1200	302.955	-3.33409	0.125976	-18.5281	1.22509e-76	2.37258e-75
sgRNA_3188	recB	HI_1321	644.427	-2.21452	0.0657238	-18.4792	3.03918e-76	5.8212e-75
sgRNA_2442	orn	HI_1715	300.996	-2.78475	0.0966868	-18.4591	4.40845e-76	8.3521e-75
sgRNA_1205	ftsQ	HI_1141	228.536	-4.32468	0.180188	-18.4512	5.1034e-76	9.56477e-75
sgRNA_0342	L_00350	HI_0260.1	320.639	-7.04474	0.327992	-18.4295	7.61314e-76	1.41167e-74
sgRNA_1893	ispB	HI_0881	226.165	-3.71809	0.147641	-18.4101	1.09092e-75	2.00155e-74
sgRNA_0502	L_00521	HI_0422	242.164	-6.6616	0.307757	-18.3963	1.40564e-75	2.55212e-74
sgRNA_3078	L_01025	HI_0958	177.475	-4.40296	0.18527	-18.3676	2.38677e-75	4.28881e-74
sgRNA_1322	L_01359	HI_1605	311.266	-3.04942	0.111811	-18.3293	4.83067e-75	8.59169e-74
sgRNA_0955	polA	HI_0856	296.772	-7.12965	0.33652	-18.2148	3.93638e-74	6.93042e-73
sgRNA_2467	ihfB	HI_1221	318.295	-7.50138	0.356989	-18.2117	4.16936e-74	7.2672e-73
sgRNA_1945	fkbY	HI_0574	268.317	-5.06024	0.223535	-18.1638	9.98777e-74	1.72363e-72
sgRNA_1344	L_01382	HI_1586	161.312	-4.81903	0.211816	-18.0299	1.13445e-72	1.93858e-71
sgRNA_1438	prfA	HI_1561	242.685	-6.54642	0.308485	-17.9796	2.81638e-72	4.76597e-71
sgRNA_2933	L_00314	HI_0285	313.866	-7.23258	0.347484	-17.9363	6.13887e-72	1.02885e-70
sgRNA_1247	dppC	HI_1186	264.951	-4.88641	0.216796	-17.9266	7.3171e-72	1.21464e-70
sgRNA_0849	purL	HI_0752	537.254	-8.84906	0.437874	-17.9254	7.4748e-72	1.22911e-70
sgRNA_2882	L_00085	HI_0083	389.148	-2.53385	0.0858545	-17.8657	2.1799e-71	3.551e-70
sgRNA_2987	L_00540	HI_0512	185.114	-5.83596	0.270793	-17.8585	2.48325e-71	4.00768e-70
sgRNA_0558	tyrP	HI_0477	428.477	-2.47073	0.082701	-17.7837	9.46004e-71	1.51274e-69
sgRNA_3139	murF	HI_1134	325.775	-6.51999	0.313879	-17.5863	3.13505e-69	4.96763e-68
sgRNA_1008	omp26	HI_0916	166.643	-4.95356	0.225274	-17.55	5.94594e-69	9.33673e-68
sgRNA_1119	L_01153	HI_1050	502.306	-2.42786	0.0815852	-17.5015	1.39506e-68	2.17106e-67
sgRNA_2691	L_01421	HI_0968	179.741	-5.34424	0.248926	-17.452	3.32481e-68	5.12845e-67
sgRNA_0412	L_00430	HI_0329	185.664	-3.61842	0.150047	-17.4507	3.3999e-68	5.19826e-67
sgRNA_2509	L_00945	HI_1444	1086.54	-1.84959	0.0488701	-17.3847	1.07749e-67	1.6331e-66
sgRNA_0466	tolR	HI_0384	350.409	-7.07077	0.349849	-17.3525	1.88685e-67	2.83516e-66
sgRNA_2614	ackA	HI_1204	264.895	-7.34037	0.366734	-17.2887	5.71806e-67	8.51845e-66
sgRNA_1103	L_01137	HI_1023	138.476	-5.58828	0.266	-17.2492	1.13556e-66	1.67736e-65
sgRNA_3127	L_01151	HI_1084	312.384	-7.54401	0.379522	-17.2428	1.26832e-66	1.85772e-65
sgRNA_0403	L_00420	HI_0318	786.58	-2.19786	0.0695805	-17.2154	2.03551e-66	2.95658e-65
sgRNA_0027	lipA	HI_0026	225.515	-6.67365	0.329978	-17.194	2.94525e-66	4.24262e-65
sgRNA_0029	L_00029	HI_0028	169.642	-4.63142	0.211987	-17.1304	8.80692e-66	1.25824e-64
sgRNA_1133	pyrH	HI_1065	254.908	-6.69406	0.333757	-17.0605	2.92221e-65	4.14099e-64
sgRNA_2621	artI	HI_1179	309.535	-2.58054	0.0933184	-16.9371	2.39784e-64	3.37052e-63
sgRNA_3106	L_01099	HI_1030	192.913	-3.3738	0.140504	-16.8949	4.90746e-64	6.84297e-63
sgRNA_0936	genX	HI_0836	556.002	-2.32969	0.0788219	-16.8695	7.54428e-64	1.04363e-62
sgRNA_3145	L_01228	HI_1161	487.37	-2.42842	0.0847444	-16.8556	9.54215e-64	1.3096e-62
sgRNA_1922	glpC	HI_0683	161.006	-4.14233	0.186487	-16.8501	1.04741e-63	1.42627e-62
sgRNA_1005	rpsB	HI_0913	146.829	-5.59318	0.272774	-16.8388	1.26802e-63	1.71331e-62
sgRNA_1303	L_01340	HI_1624	376.434	-2.51209	0.0899245	-16.8151	1.8909e-63	2.53526e-62
sgRNA_0348	L_00356	HI_0266	198.34	-6.09588	0.303945	-16.7658	4.34125e-63	5.77619e-62
sgRNA_3140	mraY	HI_1135	307.545	-6.0571	0.301983	-16.7463	6.02419e-63	7.95467e-62
sgRNA_1354	dnaB	HI_1574	546.26	-9.48207	0.507887	-16.7007	1.29517e-62	1.69735e-61
sgRNA_0908	frr	HI_0808	203.839	-6.44411	0.326095	-16.6949	1.42848e-62	1.85809e-61
sgRNA_0688	pepE	HI_0587	212.97	-4.94971	0.238009	-16.5948	7.59846e-62	9.81046e-61
sgRNA_0254	L_00259	HI_0177	322.826	-7.73502	0.406839	-16.5545	1.48536e-61	1.90366e-60
sgRNA_1858	murI	HI_1739.2	240.87	-6.17366	0.313792	-16.4876	4.50729e-61	5.73446e-60
sgRNA_1875	ribF	HI_0963	164.987	-3.84242	0.172553	-16.4727	5.76019e-61	7.27537e-60
sgRNA_2741	L_01541	HI_0860	173.657	-3.51559	0.152828	-16.4602	7.08679e-61	8.88653e-60
sgRNA_0017	lepA	HI_0016	183.01	-6.1582	0.31354	-16.4515	8.18362e-61	1.01886e-59
sgRNA_0846	lexA	HI_0749	280.263	-7.44886	0.393179	-16.4018	1.85524e-60	2.29339e-59
sgRNA_1206	ftsA	HI_1142	197.729	-5.62238	0.282035	-16.3894	2.27803e-60	2.7962e-59
sgRNA_3051	ftsY	HI_0768	163.929	-3.57181	0.157132	-16.3672	3.28076e-60	3.99886e-59
sgRNA_2043	narQ	HI_0267	380.817	-2.63851	0.100672	-16.2758	1.46651e-59	1.77509e-58
sgRNA_2942	oapB	HI_0331	432.401	-2.33538	0.0823125	-16.2233	3.4493e-59	4.1463e-58
sgRNA_0457	L_00475	HI_0376	205.888	-6.96093	0.368877	-16.1597	9.70902e-59	1.1591e-57
sgRNA_3019	L_00711	HI_0656	146.435	-4.82482	0.236898	-16.1454	1.22317e-58	1.45034e-57
sgRNA_0226	L_00231	HI_0147	306.636	-8.07748	0.438656	-16.1344	1.46119e-58	1.72084e-57
sgRNA_0713	asd	HI_0646	348.969	-8.08616	0.442047	-16.0303	7.84537e-58	9.1775e-57
sgRNA_1321	cca	HI_1606	145.091	-4.26735	0.20391	-16.0235	8.75445e-58	1.01727e-56
sgRNA_0237	L_00242	HI_0158	159.293	-5.80739	0.300491	-15.9984	1.31044e-57	1.51265e-56
sgRNA_0355	rph	HI_0273	145.949	-4.01532	0.189113	-15.9445	3.11003e-57	3.56631e-56
sgRNA_2645	aspC2	HI_1108	171.329	-6.70574	0.358787	-15.9028	6.05512e-57	6.89809e-56
sgRNA_0183	L_00184	HI_0106	427.612	-9.07697	0.509375	-15.8566	1.26539e-56	1.4322e-55
sgRNA_2667	serB	HI_1033	472.186	-9.55769	0.540096	-15.8448	1.52791e-56	1.71816e-55
sgRNA_1912	glpG	HI_0618	252.937	-2.84482	0.117605	-15.6866	1.86744e-55	2.0865e-54
sgRNA_1823	L_01868	HI_1703,HI_1704	272.474	-7.87403	0.440202	-15.6156	5.69665e-55	6.32437e-54
sgRNA_0996	lgt	HI_0904	166.615	-3.29483	0.147317	-15.5775	1.03532e-54	1.14212e-53
sgRNA_0543	L_00562	HI_0461	149.459	-3.80273	0.180079	-15.5639	1.28079e-54	1.40403e-53
sgRNA_1143	cyoA	HI_1076	300.801	-8.15695	0.46007	-15.5562	1.44324e-54	1.57223e-53
sgRNA_0001	gapA	HI_0001	139.158	-3.52579	0.162373	-15.5555	1.46088e-54	1.58156e-53
sgRNA_0648	L_00667	HI_0570	342.859	-2.47021	0.0948546	-15.4996	3.49039e-54	3.7554e-53
sgRNA_1517	L_01557	HI_1335	156.234	-6.32731	0.343871	-15.4922	3.91835e-54	4.18999e-53
sgRNA_0566	L_00585	HI_0485	218.021	-3.00437	0.130001	-15.4182	1.23514e-53	1.31271e-52
sgRNA_0216	L_00221	HI_0137	194.767	-7.41582	0.421843	-15.209	3.08116e-52	3.25482e-51
sgRNA_0365	menD	HI_0283	135.256	-3.7018	0.177694	-15.2048	3.2864e-52	3.45072e-51
sgRNA_1064	aroQ	HI_0970	125.349	-4.68601	0.244846	-15.0544	3.22984e-51	3.37102e-50
sgRNA_3126	L_01150	HI_1083	353.703	-5.88243	0.324416	-15.0499	3.45784e-51	3.58751e-50
sgRNA_1476	asnS	HI_1302	336.218	-8.65887	0.509558	-15.0304	4.63982e-51	4.78533e-50
sgRNA_1824	L_01869	HI_1704	265.387	-8.28019	0.486484	-14.9649	1.24461e-50	1.27609e-49
sgRNA_3189	L_01397	HI_1334	321.071	-8.66885	0.513271	-14.9411	1.77893e-50	1.81326e-49
sgRNA_0795	trkH	HI_0723	131.248	-3.37592	0.159185	-14.9255	2.24964e-50	2.27973e-49
sgRNA_1090	rnpA	HI_0999	145.117	-6.09282	0.343318	-14.8341	8.81335e-50	8.87958e-49
sgRNA_0402	L_00419	HI_0317	255.391	-8.17024	0.483946	-14.8162	1.15126e-49	1.15324e-48
sgRNA_3326	L_01752	HI_1678	240.901	-7.2438	0.422178	-14.7895	1.71253e-49	1.70568e-48
sgRNA_2899	rnhA	HI_0138	124.394	-4.4137	0.230989	-14.7787	2.011e-49	1.99158e-48
sgRNA_3031	L_00753	HI_0698	235.709	-7.51077	0.440825	-14.7695	2.30328e-49	2.26815e-48
sgRNA_0470	L_00489	HI_0388	204.525	-7.50056	0.440787	-14.7476	3.18623e-49	3.12e-48
sgRNA_1341	aroA	HI_1589	95.3573	-3.94183	0.202002	-14.5634	4.80007e-48	4.67403e-47
sgRNA_1859	recG	HI_1740	469.338	-2.17867	0.0811534	-14.524	8.54255e-48	8.27203e-47
sgRNA_1195	ftsL	HI_1131	175.837	-6.95902	0.410374	-14.5209	8.92816e-48	8.59767e-47
sgRNA_2511	dxs	HI_1439	294.311	-8.10238	0.489173	-14.5191	9.16432e-48	8.7766e-47
sgRNA_3058	L_00907	HI_0840	141.436	-5.97363	0.343125	-14.4951	1.3014e-47	1.23953e-46
sgRNA_3308	L_01665	HI_1592	156.833	-3.38943	0.166138	-14.3822	6.69092e-47	6.3382e-46
sgRNA_0830	L_00863	HI_0730	192.154	-7.35985	0.442736	-14.3649	8.59409e-47	8.09703e-46
sgRNA_2884	L_00094	HI_0088	140.801	-3.25204	0.15719	-14.3269	1.48618e-46	1.39269e-45
sgRNA_1469	parE	HI_1528	255.778	-8.30584	0.510031	-14.3243	1.54274e-46	1.43797e-45
sgRNA_3313	ispE	HI_1608	333.869	-9.23699	0.579325	-14.2183	7.05801e-46	6.54368e-45
sgRNA_1017	glyS	HI_0924	176.353	-7.28575	0.442294	-14.2117	7.75137e-46	7.14849e-45
sgRNA_1085	dnaA	HI_0993	101.203	-5.5131	0.317871	-14.1979	9.44257e-46	8.66232e-45
sgRNA_0397	ruvB	HI_0312	224.144	-2.60883	0.113356	-14.1927	1.01638e-45	9.27516e-45
sgRNA_0270	fldA	HI_0191	113.342	-3.53403	0.178837	-14.1695	1.41551e-45	1.28501e-44
sgRNA_0861	nadR	HI_0763	179.046	-7.52131	0.46188	-14.1191	2.89829e-45	2.61747e-44
sgRNA_3183	dapB	HI_1308	267.259	-3.1982	0.155749	-14.1137	3.12509e-45	2.80775e-44
sgRNA_3024	ispD	HI_0672	128.848	-4.4163	0.24266	-14.0785	5.1459e-45	4.59964e-44
sgRNA_3023	ispF	HI_0671	233.295	-7.8046	0.484031	-14.0582	6.86181e-45	6.10211e-44
sgRNA_3121	cyoB	HI_1075	229.255	-8.15326	0.510396	-14.0151	1.26013e-44	1.11493e-43
sgRNA_1037	L_01071	HI_0943	265.48	-2.50167	0.107513	-13.9674	2.46527e-44	2.17018e-43
sgRNA_1485	L_01525	HI_1311	180.728	-7.42513	0.463385	-13.8657	1.02292e-43	8.95958e-43
sgRNA_1191	talB	HI_1125	192.704	-2.47392	0.106355	-13.8585	1.12946e-43	9.84326e-43
sgRNA_0952	hbpA	HI_0853	173.857	-3.37629	0.172112	-13.8066	2.32452e-43	2.01574e-42
sgRNA_1200	murD	HI_1136	155.028	-3.45212	0.177683	-13.8005	2.52957e-43	2.18269e-42
sgRNA_2416	miaA	HI_0068	328.867	-2.36854	0.0993491	-13.7751	3.59915e-43	3.09031e-42
sgRNA_0517	comC	HI_0437	150.697	-7.07652	0.441832	-13.753	4.88411e-43	4.17304e-42
sgRNA_0832	plsC	HI_0734	281.267	-8.97177	0.580249	-13.7385	5.96879e-43	5.07493e-42
sgRNA_0582	rbsB	HI_0504	658.92	-1.90219	0.065717	-13.7283	6.86839e-43	5.81146e-42
sgRNA_0790	vacJ	HI_0718	302.596	-2.34407	0.0987353	-13.6129	3.35874e-42	2.82816e-41
sgRNA_3075	ribD	HI_0944	141.868	-6.5412	0.407989	-13.5817	5.13946e-42	4.30677e-41
sgRNA_2454	modA	HI_1693	284.121	-2.36168	0.100262	-13.5812	5.17945e-42	4.31951e-41
sgRNA_1060	rpsT	HI_0965	104.452	-5.36518	0.321465	-13.579	5.33336e-42	4.42669e-41
sgRNA_0236	fabH	HI_0157	204.946	-7.92516	0.511153	-13.5481	8.12968e-42	6.71565e-41
sgRNA_2458	L_00774	HI_1684	319.912	-8.84871	0.579549	-13.5428	8.74123e-42	7.18677e-41
sgRNA_1240	artQ	HI_1178	167.838	-7.51778	0.485298	-13.4305	4.00854e-41	3.28023e-40
sgRNA_0505	pssA	HI_0425	122.89	-6.18714	0.38636	-13.4257	4.27659e-41	3.48322e-40
sgRNA_0671	def	HI_0622	138.666	-5.57716	0.341158	-13.4165	4.83881e-41	3.92281e-40
sgRNA_0645	L_00664	HI_0567	130.097	-6.5157	0.411432	-13.4061	5.56798e-41	4.49305e-40
sgRNA_2601	rplY	HI_1630	176.18	-7.7847	0.513248	-13.2192	6.80211e-40	5.46363e-39
sgRNA_0913	L_00946	HI_0813	226.546	-2.71383	0.130578	-13.1249	2.37016e-39	1.89504e-38
sgRNA_2557	lolD	HI_1549	144.721	-5.79108	0.365177	-13.1199	2.53343e-39	2.01633e-38
sgRNA_0667	mscL	HI_0626	129.006	-6.58972	0.426749	-13.0984	3.36413e-39	2.66531e-38
sgRNA_0283	L_00288	HI_0204	146.532	-7.36886	0.48664	-13.0874	3.88554e-39	3.06448e-38
sgRNA_0460	L_00478	HI_0379	242.57	-8.6066	0.58258	-13.0568	5.81559e-39	4.56602e-38
sgRNA_2125	L_01342	HI_1369	170.567	-7.6546	0.5115	-13.01	1.07391e-38	8.39384e-38
sgRNA_2919	L_00246	HI_0222	130.923	-7.31575	0.485936	-12.9971	1.27093e-38	9.88946e-38
sgRNA_1802	L_01847	HI_1683	216.415	-8.08949	0.546701	-12.9678	1.86386e-38	1.44387e-37
sgRNA_1598	holC	HI_1397	141.913	-7.29632	0.485681	-12.9639	1.96025e-38	1.51182e-37
sgRNA_3044	dnaE_1	HI_0739	359.586	-9.80486	0.679393	-12.9599	2.06516e-38	1.58572e-37
sgRNA_2434	prfC	HI_1735	90.664	-5.06327	0.314736	-12.9101	3.94854e-38	3.01856e-37
sgRNA_1355	pykA	HI_1573	86.2678	-5.98782	0.386485	-12.9056	4.18428e-38	3.1848e-37
sgRNA_1841	L_01887	HI_1723	148.204	-7.24747	0.486374	-12.845	9.17495e-38	6.95302e-37
sgRNA_0356	gltX	HI_0274	248.308	-9.03746	0.626446	-12.8303	1.11001e-37	8.37551e-37
sgRNA_0897	L_00930	HI_0798.1	146.764	-7.21742	0.487207	-12.7614	2.69485e-37	2.02462e-36
sgRNA_2890	dapE	HI_0102	132.446	-4.74578	0.294678	-12.7114	5.11002e-37	3.82265e-36
sgRNA_3092	L_01071	HI_1002	163.356	-2.80013	0.141761	-12.6984	6.03462e-37	4.49502e-36
sgRNA_2962	L_00434	HI_0405	177.403	-7.48446	0.511913	-12.6671	8.99748e-37	6.67345e-36
sgRNA_2991	L_00553	HI_0525	105.792	-7.17635	0.487959	-12.6575	1.01655e-36	7.50779e-36
sgRNA_0720	kdtA	HI_0652	99.0134	-4.62371	0.286528	-12.647	1.16296e-36	8.55294e-36
sgRNA_1074	L_01108	HI_0982	74.4684	-3.75841	0.218498	-12.6244	1.54885e-36	1.1343e-35
sgRNA_0031	rlpA	HI_0030	333.227	-2.15064	0.0912174	-12.6142	1.76303e-36	1.28576e-35
sgRNA_3117	L_01129	HI_1062	285.767	-9.52621	0.679531	-12.5472	4.11864e-36	2.99117e-35
sgRNA_2904	L_00174	HI_0159	193.468	-8.23894	0.581926	-12.4396	1.59242e-35	1.1517e-34
sgRNA_1842	L_01888	HI_1723,HI_1724	90.5517	-4.82657	0.307888	-12.4285	1.83147e-35	1.31911e-34
sgRNA_0969	obgE	HI_0877	227.473	-8.7641	0.627227	-12.3785	3.41853e-35	2.45206e-34
sgRNA_3233	L_01542	HI_1466.1	155.37	-8.18293	0.581579	-12.3507	4.82645e-35	3.44774e-34
sgRNA_1204	ddlB	HI_1140	161.303	-6.32035	0.431109	-12.3411	5.44218e-35	3.87172e-34
sgRNA_1676	L_01719	NA	84.0354	-5.89201	0.39852	-12.2754	1.22715e-34	8.69481e-34
sgRNA_3155	cmk_1	HI_1219	203.714	-8.68046	0.627235	-12.2449	1.7882e-34	1.26187e-33
sgRNA_2215	lspA	HI_1006	173.525	-8.11419	0.581377	-12.2368	1.97696e-34	1.38945e-33
sgRNA_1011	cdsA	HI_0919	346.618	-10.0749	0.744533	-12.1888	3.56767e-34	2.49737e-33
sgRNA_0278	msbB	HI_0199	144.243	-7.61795	0.543896	-12.1677	4.62126e-34	3.22194e-33
sgRNA_0194	L_00195	HI_r03,HI_r06,HI_r18,HI_r13,HI_r10,HI_r07	117.573	-7.23184	0.514139	-12.1209	8.18402e-34	5.68317e-33
sgRNA_1620	L_01663	HI_1376	98.4491	-3.56575	0.211694	-12.1201	8.2661e-34	5.71739e-33
sgRNA_1464	L_01504	HI_1533	75.1817	-5.35134	0.360198	-12.0804	1.3405e-33	9.23512e-33
sgRNA_2876	grpE	HI_0071	85.4578	-4.23415	0.267755	-12.0787	1.36792e-33	9.38696e-33
sgRNA_0661	L_00680	NA	184.409	-8.57523	0.627299	-12.0759	1.41548e-33	9.67523e-33
sgRNA_3231	L_01540	HI_1465,HI_1335	178.456	-8.55874	0.627978	-12.0366	2.28075e-33	1.55287e-32
sgRNA_1633	L_01676	HI_1367	139.939	-8.00734	0.582195	-12.0361	2.29605e-33	1.55721e-32
sgRNA_0091	L_00091	HI_t01	156.638	-7.98019	0.581844	-11.9967	3.69867e-33	2.49875e-32
sgRNA_0994	nudH	HI_0901	189.894	-8.52966	0.627778	-11.9942	3.81309e-33	2.56611e-32
sgRNA_3141	L_01214	HI_1148	212.405	-9.1407	0.680303	-11.9663	5.33594e-33	3.57713e-32
sgRNA_0621	L_00640	HI_0545	155.082	-7.94937	0.58202	-11.9401	7.31446e-33	4.88471e-32
sgRNA_1747	L_01791	HI_1238	125.118	-7.51705	0.546269	-11.9301	8.24648e-33	5.48611e-32
sgRNA_0971	L_01004	HI_0879	219.597	-9.10519	0.680758	-11.9061	1.09954e-32	7.25944e-32
sgRNA_1020	L_01054	HI_0926	191.639	-8.47262	0.627623	-11.9062	1.09847e-32	7.25944e-32
sgRNA_2317	L_00393	HI_0195.1	147.904	-2.62685	0.137077	-11.8682	1.73217e-32	1.13931e-31
sgRNA_1016	L_01050	NA	183.45	-8.44635	0.627756	-11.8619	1.86786e-32	1.21935e-31
sgRNA_1197	murE	HI_1133	113.294	-5.49051	0.37856	-11.8621	1.86283e-32	1.21935e-31
sgRNA_1201	ftsW	HI_1137	193.573	-7.89038	0.581934	-11.8405	2.41061e-32	1.5678e-31
sgRNA_1203	murC	HI_1139	118.052	-6.79853	0.489844	-11.8375	2.49747e-32	1.61825e-31
sgRNA_2836	lgtF	HI_0653	198.417	-8.4336	0.628053	-11.8359	2.54496e-32	1.64291e-31
sgRNA_0488	accA	HI_0406	101.689	-6.82872	0.492481	-11.8354	2.56056e-32	1.64688e-31
sgRNA_1478	nusB	HI_1304	630.645	-2.56876	0.132647	-11.8266	2.84578e-32	1.8236e-31
sgRNA_0797	L_00824	HI_t13	171.86	-8.4296	0.62901	-11.8116	3.40114e-32	2.1715e-31
sgRNA_0703	trpS	HI_0637	217.057	-9.02949	0.680444	-11.8004	3.88632e-32	2.47221e-31
sgRNA_2925	dapA	HI_0255	668.655	-5.49819	0.381274	-11.7978	4.00663e-32	2.53947e-31
sgRNA_2356	thrC	HI_0087	70.6958	-4.44135	0.291763	-11.795	4.1417e-32	2.61557e-31
sgRNA_1860	spoT	NA	145.766	-7.39923	0.543821	-11.7672	5.76338e-32	3.62656e-31
sgRNA_0608	dnaG	HI_0532	228.239	-9.01074	0.680875	-11.7654	5.88717e-32	3.69113e-31
sgRNA_0286	aroK	HI_0207	130.224	-7.84027	0.582072	-11.7516	6.93043e-32	4.32966e-31
sgRNA_3071	L_00987	HI_0922	74.9754	-4.9302	0.334773	-11.7399	7.95862e-32	4.95424e-31
sgRNA_0028	lipB	HI_0027	543.922	-1.82468	0.0706142	-11.6786	1.63881e-31	1.01653e-30
sgRNA_0914	alaS	HI_0814	119.815	-7.80137	0.583252	-11.6611	2.01394e-31	1.24479e-30
sgRNA_0070	amiB	HI_0066	475.371	-1.89412	0.0767186	-11.6545	2.17568e-31	1.34e-30
sgRNA_0806	folD	HI_0609	84.6168	-5.05258	0.347811	-11.6517	2.25022e-31	1.38104e-30
sgRNA_2988	L_00541	HI_0513	135.911	-7.60003	0.567575	-11.6285	2.953e-31	1.80599e-30
sgRNA_0213	L_00217	HI_0135	201.792	-8.89187	0.680494	-11.5973	4.25426e-31	2.59272e-30
sgRNA_3349	fabI	HI_1734	88.8886	-5.64855	0.401058	-11.5907	4.59335e-31	2.78962e-30
sgRNA_2418	L_00641	HI_0065	174.48	-8.23416	0.627936	-11.5205	1.03974e-30	6.29261e-30
sgRNA_2190	artP	HI_1180	148.467	-8.26818	0.633425	-11.4744	1.77383e-30	1.06982e-29
sgRNA_1171	cysK	HI_1103	133.018	-2.99914	0.17423	-11.4741	1.7801e-30	1.0699e-29
sgRNA_1755	dnaX	HI_1229	184.78	-8.81073	0.681148	-11.467	1.93212e-30	1.15728e-29
sgRNA_1235	metX_1	HI_1172	103.114	-7.26105	0.547681	-11.4319	2.89574e-30	1.72852e-29
sgRNA_0321	secF	HI_0239	176.662	-8.76648	0.68145	-11.397	4.32812e-30	2.57471e-29
sgRNA_3163	L_01314	HI_1248	687.542	-1.68618	0.0602878	-11.3817	5.15936e-30	3.05876e-29
sgRNA_0195	L_00196	HI_t03,NA	112.563	-7.64678	0.584074	-11.38	5.25805e-30	3.1067e-29
sgRNA_3070	glyA	HI_0889	155.43	-8.7499	0.682105	-11.3617	6.48389e-30	3.81805e-29
sgRNA_0802	gpsA	HI_0605	101.607	-6.53776	0.488924	-11.3264	9.70967e-30	5.6983e-29
sgRNA_0562	L_00581	HI_0481	86.3759	-3.61731	0.232172	-11.2731	1.78117e-29	1.0418e-28
sgRNA_0288	dam	HI_0209	380.904	-1.86513	0.0771444	-11.2144	3.46586e-29	2.0204e-28
sgRNA_1258	L_01293	HI_1198	79.4084	-3.85754	0.255656	-11.1773	5.26717e-29	3.06022e-28
sgRNA_0753	ilvC	HI_0682	387.469	-1.79866	0.0714919	-11.1713	5.63198e-29	3.26131e-28
sgRNA_3318	L_01699	HI_1628	235.015	-2.22832	0.110428	-11.1232	9.66856e-29	5.58023e-28
sgRNA_0290	ribA	HI_0212	210.665	-9.26391	0.744851	-11.0947	1.33085e-28	7.65569e-28
sgRNA_0520	L_00539	HI_0440	107.819	-4.93779	0.357143	-11.0258	2.86979e-28	1.64541e-27
sgRNA_3204	L_01459	HI_1392	83.2656	-6.70318	0.517755	-11.0152	3.22756e-28	1.84447e-27
sgRNA_3345	L_01803	HI_1729	81.8006	-6.40414	0.491777	-10.989	4.3159e-28	2.45837e-27
sgRNA_1646	L_01689	HI_1354	154.239	-8.47773	0.681225	-10.9769	4.93654e-28	2.80273e-27
sgRNA_0901	L_00934	HI_0802	81.3329	-6.41322	0.493177	-10.9762	4.97297e-28	2.81425e-27
sgRNA_2885	thrA	HI_0089	75.5309	-6.14939	0.46977	-10.9615	5.85115e-28	3.3005e-27
sgRNA_1655	L_01698	HI_1345	302.159	-2.18786	0.108541	-10.9439	7.10921e-28	3.99721e-27
sgRNA_0068	folK	HI_0064	55.9898	-4.45635	0.317066	-10.901	1.13948e-27	6.38624e-27
sgRNA_3038	L_00771	HI_0716	139.42	-8.4249	0.6831	-10.8694	1.6124e-27	9.00772e-27
sgRNA_3243	L_01553	HI_1477	87.7282	-2.97382	0.181932	-10.8492	2.01152e-27	1.12015e-26
sgRNA_2422	mrdA	HI_0032	301.99	-2.10766	0.102267	-10.831	2.45421e-27	1.36232e-26
sgRNA_1776	nrdA	HI_1659	320.687	-10.9871	0.925607	-10.7898	3.84802e-27	2.12924e-26
sgRNA_0463	L_00482	HI_0381	104.572	-3.04082	0.190043	-10.7387	6.69545e-27	3.69309e-26
sgRNA_1185	L_01219	HI_1119	154.102	-2.32717	0.123903	-10.7113	9.00486e-27	4.95125e-26
sgRNA_1599	L_01642	HI_1395	80.7542	-6.90806	0.551921	-10.7045	9.69017e-27	5.31131e-26
sgRNA_3035	selB	HI_0709	68.2316	-5.64206	0.434105	-10.6934	1.09296e-26	5.9719e-26
sgRNA_3174	nusA	HI_1283	106.557	-7.72517	0.631075	-10.6567	1.62263e-26	8.83828e-26
sgRNA_1129	lpxB	HI_1060	131.603	-8.28015	0.683276	-10.6548	1.65655e-26	8.99494e-26
sgRNA_0609	aspA_1	HI_0533	89.2385	-6.84593	0.549129	-10.6458	1.82391e-26	9.8729e-26
sgRNA_3153	prfB	HI_1212	160.629	-8.94908	0.746803	-10.6441	1.85685e-26	1.00201e-25
sgRNA_2538	tusE	HI_1371	86.0735	-3.25522	0.212004	-10.6376	1.99136e-26	1.07128e-25
sgRNA_1804	L_01849	HI_1685	69.2863	-4.18073	0.29981	-10.6092	2.70194e-26	1.44907e-25
sgRNA_2501	rpS15-B	HI_1468	188.198	-9.7205	0.825768	-10.5605	4.54365e-26	2.42932e-25
sgRNA_2074	L_00981	HI_r01,HI_r04,HI_r16,HI_r15,HI_r12,NA,HI_r09	115.507	-8.20782	0.683044	-10.5525	4.94714e-26	2.63696e-25
sgRNA_3158	apt	HI_1230	95.4055	-7.65874	0.632183	-10.5329	6.09019e-26	3.23634e-25
sgRNA_0710	L_00731	NA,NA	53.7688	-4.54934	0.337262	-10.524	6.69708e-26	3.54803e-25
sgRNA_0235	fabD	HI_0156	106.137	-7.63571	0.631439	-10.5089	7.86426e-26	4.15376e-25
sgRNA_0322	secD	HI_0240	117.371	-8.13855	0.68264	-10.4573	1.35699e-25	7.14573e-25
sgRNA_3002	L_00607	HI_0578	133.103	-8.77235	0.746133	-10.4168	2.07738e-25	1.09063e-24
sgRNA_0449	L_00467	HI_0368	193.384	-9.60005	0.826296	-10.408	2.28066e-25	1.19018e-24
sgRNA_0247	nqrE	HI_0170	141.309	-2.39288	0.133827	-10.408	2.27891e-25	1.19018e-24
sgRNA_3012	L_00683	HI_0632	179.072	-9.57097	0.82672	-10.3675	3.48703e-25	1.81429e-24
sgRNA_2679	ispH	HI_1007	142.521	-8.07514	0.682936	-10.3599	3.77427e-25	1.9579e-24
sgRNA_1215	L_01249	HI_1151	181.065	-9.56195	0.826524	-10.359	3.80942e-25	1.97028e-24
sgRNA_2970	L_00482	HI_0452	203.996	-2.18194	0.114319	-10.339	4.69509e-25	2.42117e-24
sgRNA_0477	L_00496	HI_0395	108.14	-7.47528	0.632066	-10.2446	1.25109e-24	6.43258e-24
sgRNA_0233	acpP	HI_0154	81.0552	-7.44593	0.632057	-10.1983	2.01716e-24	1.03409e-23
sgRNA_0877	rplW	HI_0779	168.726	-9.42458	0.826243	-10.1962	2.06088e-24	1.0534e-23
sgRNA_0874	rpsJ	HI_0776	123.588	-8.58672	0.74749	-10.1496	3.32719e-24	1.6957e-23
sgRNA_0536	holB	HI_0455	129.54	-8.5766	0.746854	-10.1447	3.49887e-24	1.778e-23
sgRNA_0745	gpt_1	HI_0692	121.582	-7.91768	0.683888	-10.1152	4.72963e-24	2.39644e-23
sgRNA_2081	rnc	HI_0014	82.8894	-7.40231	0.633211	-10.1109	4.94487e-24	2.49823e-23
sgRNA_2961	L_00433	HI_0404	141.968	-8.53914	0.74681	-10.0951	5.80543e-24	2.92453e-23
sgRNA_1214	L_01248	HI_1150	206.958	-10.332	0.926814	-10.0689	7.57916e-24	3.80705e-23
sgRNA_1441	L_01481	HI_1558	92.7693	-2.87677	0.186446	-10.066	7.80849e-24	3.91097e-23
sgRNA_0214	L_00218	HI_0136	120.149	-8.51044	0.746611	-10.0594	8.3526e-24	4.17152e-23
sgRNA_1012	uppS	HI_0920	245.669	-11.1019	1.01587	-9.94411	2.67562e-23	1.33246e-22
sgRNA_2052	L_00843	HI_0241	197.331	-10.1997	0.927203	-9.92203	3.33888e-23	1.65803e-22
sgRNA_2844	L_01851	HI_0643	487.625	-1.90068	0.0909968	-9.89789	4.25159e-23	2.10526e-22
sgRNA_0282	L_00287	HI_0203	148.307	-9.18727	0.827398	-9.89519	4.36773e-23	2.15664e-22
sgRNA_0192	L_00193	HI_r02,HI_r05,HI_r17,HI_r14,HI_r11,HI_r08	180.54	-10.1377	0.92731	-9.85394	6.59062e-23	3.24504e-22
sgRNA_0696	L_00717	HI_0580	116.754	-8.36901	0.747856	-9.85351	6.61909e-23	3.24988e-22
sgRNA_0193	L_00194	HI_t02,NA,NA	125.424	-9.13918	0.826971	-9.84216	7.41e-23	3.62799e-22
sgRNA_1503	L_01543	HI_1320	136.501	-9.13301	0.827063	-9.83361	8.0672e-23	3.93869e-22
sgRNA_0593	L_00612	HI_0517	96.5865	-7.72554	0.684271	-9.82877	8.4649e-23	4.12132e-22
sgRNA_0411	L_00429	HI_0328	91.429	-2.73012	0.176342	-9.81117	1.00794e-22	4.89371e-22
sgRNA_2689	L_01418	HI_0971	186.216	-10.0943	0.927167	-9.80869	1.03302e-22	5.00152e-22
sgRNA_0859	L_00892	NA,NA	179.84	-10.0795	0.926734	-9.79735	1.15573e-22	5.58015e-22
sgRNA_0197	L_00198	HI_t05	128.555	-9.10175	0.827426	-9.79152	1.22443e-22	5.89555e-22
sgRNA_0880	L_00913	HI_0782	106.656	-8.26706	0.747426	-9.72277	2.41121e-22	1.15778e-21
sgRNA_0510	nudC_1	HI_0430	138.088	-8.98485	0.828308	-9.63995	5.42144e-22	2.59604e-21
sgRNA_1751	aceE	HI_1233	101.891	-8.20955	0.748368	-9.63369	5.76201e-22	2.75156e-21
sgRNA_1045	L_01079	HI_0950	158.214	-9.88863	0.92719	-9.58663	9.10059e-22	4.33397e-21
sgRNA_2041	mtr	HI_0287	395.907	-1.78604	0.0823656	-9.54335	1.38295e-21	6.56807e-21
sgRNA_1320	lolB	HI_1607	92.7089	-7.5361	0.685594	-9.53348	1.52094e-21	7.20382e-21
sgRNA_1019	L_01053	HI_0925	77.6622	-7.53568	0.686467	-9.52076	1.7192e-21	8.1208e-21
sgRNA_0902	L_00935	HI_0803	67.709	-6.61809	0.590667	-9.51143	1.88063e-21	8.8593e-21
sgRNA_0454	hscA	HI_0373	69.5794	-7.01571	0.634027	-9.48809	2.35309e-21	1.10551e-20
sgRNA_2171	alr	HI_1575	75.1416	-3.85868	0.302578	-9.44775	3.46188e-21	1.62206e-20
sgRNA_0938	smpA	HI_0838	76.6066	-7.01927	0.637158	-9.44705	3.48499e-21	1.62851e-20
sgRNA_3077	dut	HI_0954	592.524	-1.65517	0.0695496	-9.42026	4.49979e-21	2.09709e-20
sgRNA_0199	L_00200	HI_t06	124.764	-9.71833	0.927358	-9.40126	5.3915e-21	2.50597e-20
sgRNA_2688	L_01417	HI_0972	152.439	-10.5467	1.01638	-9.39285	5.83989e-21	2.70716e-20
sgRNA_1202	murG	HI_1138	86.8545	-6.51146	0.588236	-9.36947	7.28977e-21	3.37031e-20
sgRNA_2910	trmD	HI_0202	131.802	-10.52	1.0166	-9.36464	7.63092e-21	3.5187e-20
sgRNA_1716	mrp	HI_1277	419.823	-1.74494	0.0796068	-9.35774	8.14624e-21	3.74641e-20
sgRNA_1501	infC	HI_1318	89.0546	-8.00668	0.749017	-9.3545	8.39936e-21	3.85266e-20
sgRNA_0907	dxr	HI_0807	97.5039	-2.53891	0.164954	-9.32932	1.06549e-20	4.87439e-20
sgRNA_0624	infA	HI_0548	96.0011	-8.70575	0.828634	-9.29934	1.41314e-20	6.44792e-20
sgRNA_0676	L_00696	NA,HI_t18,NA	79.495	-7.95928	0.749056	-9.29074	1.53215e-20	6.9727e-20
sgRNA_3173	L_01346	HI_1282	101.782	-8.67381	0.82802	-9.26766	1.90276e-20	8.63675e-20
sgRNA_3242	L_01552	HI_1476	116.282	-9.57531	0.928595	-9.23471	2.58975e-20	1.17245e-19
sgRNA_0845	L_00878	HI_0748	58.2474	-6.87361	0.636188	-9.23251	2.6437e-20	1.19377e-19
sgRNA_0706	L_00727	HI_0640	54.6864	-5.83391	0.523817	-9.22824	2.7512e-20	1.23911e-19
sgRNA_1006	tsf	HI_0914	136.827	-10.376	1.01666	-9.22239	2.90563e-20	1.30529e-19
sgRNA_0659	L_00678	HI_t15	94.8501	-8.64199	0.830516	-9.20149	3.53029e-20	1.58182e-19
sgRNA_0807	L_00835	NA	42.9119	-4.17339	0.345516	-9.18448	4.1353e-20	1.84816e-19
sgRNA_1084	dnaN	HI_0992	112.378	-9.51157	0.927638	-9.17553	4.49365e-20	2.00318e-19
sgRNA_3039	nusG	HI_0717	84.5049	-7.87768	0.749618	-9.17492	4.51917e-20	2.00941e-19
sgRNA_0889	L_00922	HI_0791	123.01	-9.51157	0.928724	-9.1648	4.96401e-20	2.20159e-19
sgRNA_2979	L_00497	HI_0467	72.0886	-2.97608	0.216013	-9.14797	5.80159e-20	2.56654e-19
sgRNA_0946	L_00979	HI_0847	125.31	-2.32308	0.144815	-9.13631	6.4622e-20	2.85155e-19
sgRNA_1600	L_01643	HI_1394	75.6014	-7.86998	0.752007	-9.13553	6.50872e-20	2.86482e-19
sgRNA_2274	relA	HI_0334	149.32	-2.21336	0.132878	-9.1314	6.76208e-20	2.96884e-19
sgRNA_0606	gcp	HI_0530	100.091	-8.55013	0.828291	-9.11532	7.8441e-20	3.43524e-19
sgRNA_2246	rpiA	HI_0464	313.336	-1.70071	0.0769458	-9.10657	8.50298e-20	3.71446e-19
sgRNA_2747	mtgA	HI_0831	50.9199	-5.18815	0.460879	-9.08731	1.01517e-19	4.42361e-19
sgRNA_2077	lpxK	HI_0059	115.938	-9.40993	0.92787	-9.06369	1.26106e-19	5.48137e-19
sgRNA_3159	L_01297	HI_1232	74.8526	-7.76673	0.751195	-9.00796	2.09922e-19	9.10184e-19
sgRNA_0883	L_00916	HI_0785	127.795	-10.1494	1.01753	-8.99175	2.43331e-19	1.05242e-18
sgRNA_0408	rnt	HI_0324	690.073	-1.59802	0.0665605	-8.98468	2.59477e-19	1.11948e-18
sgRNA_3033	L_00759	HI_0704	76.489	-8.41744	0.829252	-8.94474	3.72826e-19	1.60453e-18
sgRNA_0884	L_00917	HI_0786	113.613	-10.0885	1.01766	-8.93079	4.22977e-19	1.81588e-18
sgRNA_0896	secY	HI_0798	54.6426	-7.15252	0.688975	-8.92996	4.26144e-19	1.82498e-18
sgRNA_0898	L_00931	HI_0799	66.8466	-7.12343	0.687371	-8.90848	5.17381e-19	2.21028e-18
sgRNA_1673	infB	HI_1284	105.795	-9.25085	0.928563	-8.88561	6.35699e-19	2.7091e-18
sgRNA_0953	L_00986	HI_0854	60.6917	-6.32139	0.600089	-8.86767	7.46901e-19	3.17524e-18
sgRNA_0034	L_00034	HI_0033	171.185	-2.13107	0.127839	-8.84761	8.94112e-19	3.79182e-18
sgRNA_1717	L_01760	HI_1276	108.31	-10.0006	1.01753	-8.84558	9.10543e-19	3.8428e-18
sgRNA_2157	rpS15-B	HI_1328	97.2756	-9.22029	0.929283	-8.84584	9.08414e-19	3.8428e-18
sgRNA_0900	rpsD	HI_0801	58.8382	-7.09547	0.690248	-8.83083	1.03899e-18	4.37431e-18
sgRNA_0590	rpoC	HI_0514	77.8961	-8.32587	0.829766	-8.82883	1.05776e-18	4.44257e-18
sgRNA_0491	L_00510	HI_0409	40.642	-4.2176	0.364676	-8.82316	1.11277e-18	4.66241e-18
sgRNA_2624	serC	HI_1167	63.4094	-6.60704	0.636849	-8.80434	1.31626e-18	5.50177e-18
sgRNA_2537	L_01034	HI_1371.1	53.1359	-3.94885	0.335542	-8.78834	1.51781e-18	6.32904e-18
sgRNA_2951	L_00400	HI_0374	99.4391	-9.14823	0.929737	-8.76402	1.8841e-18	7.83768e-18
sgRNA_0092	L_00092	NA,NA	95.3605	-9.91001	1.01843	-8.74881	2.15608e-18	8.94772e-18
sgRNA_0215	L_00219	HI_t07,NA,NA	51.1572	-7.01588	0.689646	-8.72314	2.70586e-18	1.12026e-17
sgRNA_0160	L_00161	NA,NA,NA	87.2387	-9.87078	1.01853	-8.70939	3.05504e-18	1.26183e-17
sgRNA_0208	L_00212	HI_0124	90.7685	-9.08574	0.929371	-8.70022	3.31234e-18	1.36487e-17
sgRNA_1317	L_01354	HI_1610	45.7626	-6.17701	0.595723	-8.6903	3.6149e-18	1.48603e-17
sgRNA_0794	L_00816	HI_0722	37.9578	-3.85647	0.330245	-8.64955	5.17011e-18	2.12035e-17
sgRNA_0448	L_00466	HI_0367	70.1538	-8.17977	0.830985	-8.64007	5.61794e-18	2.29861e-17
sgRNA_0453	fdx	HI_0372	74.5649	-8.15973	0.830725	-8.61865	6.7749e-18	2.76549e-17
sgRNA_2973	L_00487	HI_0457	56.2112	-7.47565	0.75222	-8.60872	7.38819e-18	3.00879e-17
sgRNA_0876	L_00909	HI_0778	43.0763	-5.57159	0.532685	-8.58217	9.31022e-18	3.78268e-17
sgRNA_0350	murB	HI_0268	1335.33	-1.57234	0.0666959	-8.58127	9.38337e-18	3.80354e-17
sgRNA_1295	L_01331	NA	66.7479	-8.12152	0.831019	-8.56963	1.03821e-17	4.19861e-17
sgRNA_0456	hscB	HI_0375	89.0709	-8.95378	0.929264	-8.55922	1.13631e-17	4.58469e-17
sgRNA_0314	deaD	HI_0231	69.1695	-2.71858	0.200932	-8.55305	1.19878e-17	4.82557e-17
sgRNA_1668	rbfA	HI_1288	195.797	-1.89378	0.104657	-8.54004	1.3417e-17	5.38842e-17
sgRNA_0890	L_00923	HI_0792	89.9478	-9.69042	1.01858	-8.53192	1.43934e-17	5.76727e-17
sgRNA_0829	proS	HI_0729	90.1497	-9.66986	1.01991	-8.50059	1.88633e-17	7.541e-17
sgRNA_0269	fur	HI_0190	57.18	-6.85248	0.689292	-8.49057	2.05622e-17	8.20137e-17
sgRNA_0893	L_00926	HI_0795	88.6402	-9.62155	1.01854	-8.46463	2.56973e-17	1.02261e-16
sgRNA_2848	rseB_2	HI_0629	270.41	-1.97537	0.115322	-8.45779	2.72486e-17	1.08187e-16
sgRNA_0592	L_00611	HI_0516	86.2962	-8.85502	0.929654	-8.4494	2.92805e-17	1.15991e-16
sgRNA_0675	L_00695	NA,NA,NA	75.5302	-9.57449	1.01937	-8.41156	4.04608e-17	1.59916e-16
sgRNA_3112	L_01109	HI_1041	64.0115	-3.35661	0.280338	-8.40632	4.23079e-17	1.66839e-16
sgRNA_0257	pflB	HI_0180	191.74	-1.96093	0.11461	-8.38435	5.10058e-17	2.00684e-16
sgRNA_1001	secA	HI_0909	52.5474	-6.77705	0.690783	-8.36305	6.11173e-17	2.39927e-16
sgRNA_3109	corA	HI_1035	56.5098	-7.93161	0.831365	-8.33763	7.57934e-17	2.96872e-16
sgRNA_0697	fusA	HI_0579	65.1769	-8.75081	0.931434	-8.32138	8.69469e-17	3.39795e-16
sgRNA_1220	cydC	HI_1156	295.964	-2.71657	0.20643	-8.3155	9.13691e-17	3.56278e-16
sgRNA_2609	L_01199	HI_1211	71.7892	-8.73042	0.929805	-8.31403	9.2506e-17	3.59906e-16
sgRNA_1318	L_01355	HI_1609	66.6831	-8.70676	0.931718	-8.27156	1.32222e-16	5.13279e-16
sgRNA_0631	gnd	HI_0553	62.5776	-8.666	0.930239	-8.24089	1.7093e-16	6.6207e-16
sgRNA_2972	tmk	HI_0457	69.995	-9.4032	1.02138	-8.22728	1.91508e-16	7.40131e-16
sgRNA_0426	napD	HI_0343	193.035	-1.91237	0.110977	-8.22125	2.01388e-16	7.76593e-16
sgRNA_1169	zipA	HI_1101	77.8887	-8.58841	0.931039	-8.15047	3.62506e-16	1.39481e-15
sgRNA_1536	rplM	HI_1443	39.5688	-6.6565	0.696648	-8.1196	4.67737e-16	1.79574e-15
sgRNA_1245	dppF	HI_1184	53.1585	-4.87099	0.480412	-8.05765	7.77733e-16	2.97932e-15
sgRNA_1862	gmk	HI_1743	62.8223	-8.48978	0.931384	-8.04157	8.86958e-16	3.39028e-15
sgRNA_2903	fabG	HI_0155	66.5778	-8.48905	0.93286	-8.02805	9.90323e-16	3.7771e-15
sgRNA_1542	xseB	HI_1437	48.5846	-7.71713	0.83694	-8.02581	1.00855e-15	3.8382e-15
sgRNA_2510	sspA	HI_1441	134.453	-2.17166	0.146295	-8.0089	1.15742e-15	4.39515e-15
sgRNA_1761	L_01805	HI_1223	57.7354	-8.39111	0.932094	-7.92957	2.19903e-15	8.33242e-15
sgRNA_1279	cmk_1	HI_1646	56.7609	-9.0926	1.02257	-7.91401	2.49232e-15	9.42324e-15
sgRNA_2046	opsX	HI_0261	581.078	-1.60485	0.0767486	-7.8809	3.25019e-15	1.22621e-14
sgRNA_0459	nifS2	HI_0378	61.9643	-9.0311	1.02072	-7.86806	3.60177e-15	1.35592e-14
sgRNA_0803	cysE	HI_0606	40.8386	-5.42133	0.563154	-7.85101	4.12695e-15	1.55028e-14
sgRNA_2161	gltS	HI_1530	45.8544	-3.19646	0.280238	-7.83784	4.58357e-15	1.7181e-14
sgRNA_0458	nifU	HI_0377	62.7934	-8.98214	1.02054	-7.82151	5.2192e-15	1.95216e-14
sgRNA_0280	rplS	HI_0201	53.1625	-8.27731	0.931915	-7.80899	5.76491e-15	2.15166e-14
sgRNA_0351	rpoH	HI_0269	51.5441	-8.2846	0.932908	-7.80849	5.78757e-15	2.1555e-14
sgRNA_0660	L_00679	HI_t14	44.1926	-7.52313	0.835983	-7.80295	6.04764e-15	2.24755e-14
sgRNA_0191	L_00192	HI_r01,HI_r04,HI_r16,HI_r15,HI_r12,HI_r09	42.3748	-7.44598	0.835564	-7.71452	1.21434e-14	4.5034e-14
sgRNA_3216	L_01485	HI_1420	48.4422	-8.82877	1.02165	-7.66284	1.81859e-14	6.72995e-14
sgRNA_0888	L_00921	HI_0790	46.7865	-8.8123	1.02265	-7.63926	2.18477e-14	8.0679e-14
sgRNA_3052	ftsE	HI_0769	35.9003	-7.39132	0.836963	-7.63632	2.23518e-14	8.2366e-14
sgRNA_0853	gpmA	HI_0757	352.893	-1.61464	0.0806333	-7.62269	2.48444e-14	9.13581e-14
sgRNA_0331	ssb_2	HI_0250	43.7037	-8.78301	1.0239	-7.60137	2.93009e-14	1.07519e-13
sgRNA_0600	L_00619	HI_0524	43.0015	-8.09328	0.934431	-7.59101	3.17422e-14	1.16232e-13
sgRNA_0253	rluD	HI_0176	295.078	-1.6661	0.0877542	-7.5905	3.18676e-14	1.16447e-13
sgRNA_3061	L_00931	HI_0865	51.297	-7.32662	0.835609	-7.57127	3.69589e-14	1.34769e-13
sgRNA_0929	L_00962	HI_0829	421.354	-1.55624	0.0736637	-7.55113	4.315e-14	1.57016e-13
sgRNA_0895	L_00928	HI_0797	47.2513	-8.04611	0.93364	-7.54692	4.45667e-14	1.61833e-13
sgRNA_0623	L_00642	HI_0547	39.644	-7.31756	0.837451	-7.5438	4.56472e-14	1.65412e-13
sgRNA_0443	hfeA	HI_0362	51.7168	-2.77556	0.235594	-7.53651	4.82726e-14	1.74563e-13
sgRNA_1635	topA	HI_1365	37.4944	-8.66613	1.02297	-7.49403	6.67927e-14	2.41035e-13
sgRNA_0513	L_00532	HI_0433	48.7289	-7.97235	0.933468	-7.4693	8.06235e-14	2.90344e-13
sgRNA_0878	L_00911	HI_0780	44.1598	-8.63039	1.02318	-7.45749	8.81829e-14	3.16913e-13
sgRNA_1907	L_00232	HI_0758	37.7594	-7.95638	0.934835	-7.44129	9.97078e-14	3.57594e-13
sgRNA_1764	rpsA	HI_1220	42.781	-7.9545	0.934667	-7.44062	1.00216e-13	3.5868e-13
sgRNA_0891	rplF	HI_0793	45.6571	-8.59087	1.02286	-7.42123	1.16035e-13	4.14444e-13
sgRNA_1021	L_01055	HI_0927	39.4556	-7.91703	0.934475	-7.40205	1.34097e-13	4.77978e-13
sgRNA_0882	L_00915	HI_0784	45.5108	-8.55612	1.02233	-7.39107	1.45654e-13	5.18111e-13
sgRNA_3205	L_01460	HI_1393	41.2228	-8.55397	1.02408	-7.37634	1.62696e-13	5.77555e-13
sgRNA_0398	ruvA	HI_0313	329.034	-1.65413	0.0886869	-7.37575	1.63426e-13	5.78968e-13
sgRNA_0046	L_00046	NA,NA	39.4923	-7.85892	0.934463	-7.33996	2.13652e-13	7.55367e-13
sgRNA_1602	L_01645	HI_1391	38.6382	-8.49703	1.02332	-7.32616	2.36843e-13	8.35662e-13
sgRNA_1196	ftsI	HI_1132	95.2708	-2.15081	0.15715	-7.32303	2.42437e-13	8.5367e-13
sgRNA_1502	rpmI	HI_1319	31.6667	-8.46278	1.0253	-7.2786	3.37301e-13	1.18531e-12
sgRNA_3015	rplL	HI_0641	35.6909	-8.45574	1.02526	-7.27204	3.54102e-13	1.24185e-12
sgRNA_0894	rpmD	HI_0796	35.5422	-5.36198	0.602171	-7.24377	4.36397e-13	1.52739e-12
sgRNA_1294	L_01330	NA	31.6575	-8.4196	1.02573	-7.23352	4.70648e-13	1.64397e-12
sgRNA_1013	L_01047	HI_0921	38.3457	-8.4073	1.02534	-7.2242	5.04058e-13	1.75714e-12
sgRNA_3079	ileS_1	HI_0962	37.5588	-8.35094	1.02454	-7.17487	7.23755e-13	2.51798e-12
sgRNA_2905	L_00187	HI_0174	128.066	-1.98277	0.13744	-7.15053	8.64439e-13	3.00143e-12
sgRNA_1753	L_01797	HI_1231	36.2964	-7.68156	0.935671	-7.14092	9.27059e-13	3.21245e-12
sgRNA_1232	L_01266	HI_1169	794.824	-1.47018	0.0660797	-7.11538	1.11604e-12	3.85962e-12
sgRNA_0862	ribB	HI_0764	33.1223	-7.63464	0.938076	-7.07261	1.5205e-12	5.24798e-12
sgRNA_1944	L_00442	HI_0575	31.3534	-6.35339	0.76188	-7.02655	2.11702e-12	7.29243e-12
sgRNA_1487	himA	HI_1313	151.781	-1.83109	0.118558	-7.01	2.38323e-12	8.19323e-12
sgRNA_1479	L_01519	HI_1305	375.707	-1.51943	0.0741621	-7.00401	2.48739e-12	8.5345e-12
sgRNA_3344	argG	HI_1727	399.895	-1.54896	0.0798863	-6.87181	6.33905e-12	2.17072e-11
sgRNA_0670	fmt	HI_0623	29.0916	-7.45504	0.940113	-6.86624	6.59182e-12	2.25285e-11
sgRNA_3278	L_01589	HI_1515	171.358	-1.83572	0.123374	-6.77383	1.25413e-11	4.27778e-11
sgRNA_1149	murA	HI_1081	49.2054	-7.34685	0.937095	-6.7729	1.26225e-11	4.29706e-11
sgRNA_1073	smpB	HI_0981	115.863	-1.94533	0.139672	-6.76819	1.30406e-11	4.43075e-11
sgRNA_2633	lpxC	HI_1144	339.253	-1.68271	0.101151	-6.74947	1.48383e-11	5.03174e-11
sgRNA_0858	L_00891	NA	29.891	-7.3091	0.940508	-6.70818	1.97067e-11	6.66966e-11
sgRNA_1057	ileS	HI_0962	26.4303	-7.89307	1.02885	-6.69976	2.08767e-11	7.05195e-11
sgRNA_2200	mraZ	HI_1129	29.1	-6.62656	0.839896	-6.69912	2.09682e-11	7.06916e-11
sgRNA_0892	L_00925	HI_0794	24.5083	-7.2035	0.942763	-6.58012	4.70064e-11	1.5817e-10
sgRNA_0561	L_00580	HI_0480	370.442	-1.54734	0.0837421	-6.53606	6.31587e-11	2.12111e-10
sgRNA_3172	L_01336	HI_1272	76.0995	-2.19061	0.182536	-6.52257	6.91121e-11	2.31659e-10
sgRNA_3101	L_01094	HI_1025	486.764	-1.43087	0.0661317	-6.51537	7.25091e-11	2.42579e-10
sgRNA_1486	pheT	HI_1312	19.9703	-7.7137	1.03115	-6.51088	7.47094e-11	2.49461e-10
sgRNA_0188	serS	HI_0110	25.1833	-7.71265	1.03138	-6.50841	7.5949e-11	2.53115e-10
sgRNA_2996	priB	HI_0546	20.9282	-7.07841	0.943934	-6.43945	1.19907e-10	3.98852e-10
sgRNA_0567	L_00586	HI_0485.1	158.747	-1.7572	0.11781	-6.4273	1.29891e-10	4.31238e-10
sgRNA_1089	L_01123	HI_0998	23.9552	-7.61346	1.0332	-6.40098	1.54384e-10	5.11582e-10
sgRNA_1009	yaeT	HI_0917	23.3475	-6.41302	0.847763	-6.38506	1.7133e-10	5.66657e-10
sgRNA_0934	frdB	HI_0834	163.3	-1.83045	0.132451	-6.26985	3.614e-10	1.19303e-09
sgRNA_0678	recA	HI_0600	276.076	-1.55573	0.0888538	-6.25448	3.98842e-10	1.31414e-09
sgRNA_0081	L_00081	HI_0078	15.1304	-7.35223	1.03666	-6.1276	8.92143e-10	2.93397e-09
sgRNA_0746	pepD	HI_0675	423.687	-1.45688	0.0745667	-6.12716	8.94624e-10	2.93659e-09
sgRNA_0196	L_00197	HI_t04	14.2644	-7.30726	1.03698	-6.08232	1.18453e-09	3.8809e-09
sgRNA_0409	L_00426	HI_0325	383.772	-1.48601	0.0806366	-6.02714	1.66889e-09	5.45754e-09
sgRNA_0231	L_00236	HI_0152	15.0431	-7.19361	1.04386	-5.93336	2.96805e-09	9.68786e-09
sgRNA_0559	atpC	HI_0478	58.5598	-2.13206	0.193959	-5.83656	5.32884e-09	1.73611e-08
sgRNA_0886	L_00919	HI_0788	14.8586	-7.10216	1.04667	-5.83009	5.53986e-09	1.80149e-08
sgRNA_0837	ilvD	HI_0738	343.398	-1.41815	0.072846	-5.74012	9.46086e-09	3.07081e-08
sgRNA_2759	pgmB	NA	221.078	-1.5663	0.0991239	-5.713	1.11001e-08	3.59617e-08
sgRNA_1654	L_01697	HI_1346	214.541	-1.5794	0.101433	-5.71213	1.11572e-08	3.60799e-08
sgRNA_1537	rpsI	HI_1442	11.4491	-6.95587	1.04461	-5.70151	1.18753e-08	3.83307e-08
sgRNA_3309	L_01666	HI_1594	74.6838	-2.07911	0.18984	-5.68432	1.31338e-08	4.23146e-08
sgRNA_3025	gpt_1	HI_0674,HI_0692	17.9356	-6.3434	0.955605	-5.59164	2.24931e-08	7.23347e-08
sgRNA_0420	glnB	HI_0337	313.697	-1.4863	0.0876753	-5.54658	2.91314e-08	9.35102e-08
sgRNA_0016	lepB	HI_0015	10.8072	-6.78138	1.04465	-5.53426	3.12548e-08	1.00142e-07
sgRNA_0554	hisH	HI_0472	618.647	-1.33729	0.0616516	-5.47097	4.47568e-08	1.4314e-07
sgRNA_0972	rplU	HI_0880	16.1277	-3.57273	0.480714	-5.35189	8.7039e-08	2.77855e-07
sgRNA_1092	yidC	HI_1001	9.65543	-6.56827	1.05144	-5.29584	1.18471e-07	3.77506e-07
sgRNA_0819	metI	HI_0620.1	308.404	-1.45149	0.0871161	-5.18257	2.18847e-07	6.96076e-07
sgRNA_3054	rplX	HI_0789	136.952	-1.69505	0.135063	-5.1461	2.65957e-07	8.44376e-07
sgRNA_3027	L_00743	HI_0687	143.387	-1.60231	0.117627	-5.12051	3.04711e-07	9.65656e-07
sgRNA_0012	holD	HI_0011	24.9611	-2.76563	0.346394	-5.09717	3.44775e-07	1.09064e-06
sgRNA_1867	L_00014	HI_0980	181.879	-1.55664	0.109681	-5.07506	3.87373e-07	1.22317e-06
sgRNA_3084	fis	HI_0979	259.116	-1.4286	0.087275	-4.91096	9.06318e-07	2.85662e-06
sgRNA_0983	coaE	HI_0890	148.945	-1.64928	0.133367	-4.86837	1.12521e-06	3.54015e-06
sgRNA_1677	ssrA	NA	201.732	-1.52146	0.107183	-4.86509	1.14407e-06	3.59299e-06
sgRNA_0771	surE	HI_0702	67.1069	-1.85015	0.17786	-4.77987	1.75406e-06	5.49877e-06
sgRNA_3097	L_01086	HI_1017	124.276	-1.5936	0.125272	-4.73844	2.15372e-06	6.73954e-06
sgRNA_3343	L_01795	NA	532.85	-1.30988	0.0654137	-4.73721	2.1668e-06	6.76833e-06
sgRNA_2536	L_01032	HI_1373	10.9097	-4.68534	0.798105	-4.61761	3.88182e-06	1.21038e-05
sgRNA_0984	L_01018	HI_0890	127.764	-1.55645	0.12084	-4.60482	4.12822e-06	1.28491e-05
sgRNA_0039	mreC	HI_0038	94.7383	-1.76688	0.168514	-4.5508	5.34422e-06	1.66042e-05
sgRNA_0357	L_00366	HI_t10,NA,NA,NA	8.59408	-4.65166	0.807658	-4.52129	6.14637e-06	1.90625e-05
sgRNA_1658	L_01701	HI_1299	449.433	-1.32548	0.0720412	-4.51801	6.24242e-06	1.9326e-05
sgRNA_0035	L_00035	HI_0034	307.925	-1.43079	0.0956719	-4.50275	6.70812e-06	2.07309e-05
sgRNA_1046	rpmB	HI_0951	8.49864	-5.82431	1.07435	-4.49045	7.10733e-06	2.19258e-05
sgRNA_0711	L_00733	NA	6.58315	-5.7485	1.0865	-4.37045	1.23992e-05	3.81835e-05
sgRNA_0565	L_00584	HI_0484	316.649	-1.40818	0.0941736	-4.33432	1.4621e-05	4.49461e-05
sgRNA_0820	metN	HI_0621	316.517	-1.38504	0.0911455	-4.22444	2.39534e-05	7.3505e-05
sgRNA_1285	sapC	HI_1640	23.9815	-2.43909	0.340924	-4.22114	2.43072e-05	7.44595e-05
sgRNA_2219	L_00001	HI_0582	48.5322	-1.86403	0.205728	-4.19985	2.67092e-05	8.1674e-05
sgRNA_1287	L_01322	HI_1638	145.374	-1.49414	0.117952	-4.18931	2.79809e-05	8.54129e-05
sgRNA_1075	L_01109	HI_0983	391.891	-1.30922	0.0742577	-4.16418	3.12467e-05	9.5215e-05
sgRNA_3182	pgpA	HI_1306	521.268	-1.27835	0.0690598	-4.03054	5.56481e-05	0.000169275
sgRNA_2240	L_00093	HI_0479	301.79	-1.33835	0.0852692	-3.96801	7.24767e-05	0.000220082
sgRNA_1532	folE	HI_1447	72.1745	-1.6866	0.173357	-3.96059	7.47653e-05	0.000226636
sgRNA_0246	nqrD	HI_0168	121.406	-1.50427	0.127982	-3.94016	8.14265e-05	0.0002464
sgRNA_2312	L_00378	HI_0211	382.209	-1.33791	0.0861548	-3.92215	8.77623e-05	0.000265112
sgRNA_2687	L_01416	HI_0974.1	7.43254	-5.23398	1.08913	-3.88749	0.000101285	0.000305431
sgRNA_0244	L_00249	HI_0166	11.4005	-2.89379	0.493972	-3.83379	0.000126183	0.000379856
sgRNA_0899	L_00932	HI_0800	5.29389	-5.2197	1.1008	-3.83331	0.00012643	0.000379943
sgRNA_0607	L_00626	HI_0531	6.64818	-4.85401	1.00562	-3.83246	0.000126871	0.000380612
sgRNA_3181	L_01367	HI_1303	21.1696	-2.25038	0.327974	-3.81243	0.000137609	0.000412118
sgRNA_0695	L_00716	HI_0581	4.81109	-5.15689	1.10337	-3.76747	0.000164913	0.000493043
sgRNA_0875	L_00908	HI_0777	4.54438	-5.14892	1.10861	-3.74245	0.000182234	0.000543894
sgRNA_2712	thyA	HI_0905	196.424	-1.35303	0.0947876	-3.72442	0.000195761	0.000583268
sgRNA_0563	atpH	HI_0482	98.7479	-1.53536	0.144811	-3.69698	0.000218182	0.00064896
sgRNA_2940	L_00342	HI_0314	177.687	-1.37258	0.105055	-3.54655	0.00039031	0.00115896
sgRNA_1657	uupA	HI_1300	455.86	-1.27074	0.0791332	-3.4213	0.000623228	0.00184743
sgRNA_1207	L_01241	HI_1143	3.3293	-4.88981	1.14273	-3.40397	0.000664129	0.00196533
sgRNA_1726	folC	HI_1261	37.9243	-1.69585	0.225764	-3.08219	0.00205486	0.00607056
sgRNA_2329	L_00441	HI_0146	685.591	-1.19062	0.0647364	-2.94462	0.00323349	0.00953634
sgRNA_2606	L_01195	HI_1215	362.866	-1.22931	0.0781475	-2.93435	0.00334246	0.00984106
sgRNA_0627	ksgA	HI_0549	6.98487	-3.16359	0.739865	-2.9243	0.00345228	0.0101473
sgRNA_2326	nqrA	HI_0164	53.0919	-1.50595	0.17864	-2.83222	0.00462258	0.0135642
sgRNA_1440	hemK	HI_1559	104.716	-1.38842	0.139459	-2.78518	0.00534985	0.0156719
sgRNA_2417	mutL	HI_0067	252.253	-1.25453	0.0927098	-2.74541	0.00604345	0.017674
sgRNA_0927	L_00960	HI_0827	46.8312	-1.63651	0.233473	-2.72628	0.00640534	0.018701
sgRNA_1035	L_01069	HI_0941	148.216	-1.31232	0.117954	-2.64782	0.00810123	0.0236128
sgRNA_0511	L_00530	HI_0431	240.128	-1.23368	0.0928514	-2.51671	0.0118456	0.0344688
sgRNA_2278	gloA	HI_0323	227.508	-1.25539	0.101526	-2.51554	0.0118851	0.0345261
sgRNA_2758	L_01659	HI_0744	150.07	-1.2696	0.110153	-2.44747	0.0143864	0.0417229
sgRNA_0719	kdtB	HI_0651	77.5977	-1.39817	0.166049	-2.3979	0.0164893	0.0477421

## Sheet: Gil-Campillo et al., 2025
RdKW20 essential genes identified by Tn-seq in Gil-Campillo et al., mBio. 2025 Aug 13;16(8):e0135525. doi: 10.1128/mbio.01355-25.
Row.names	Annotation	Description
HI0001	gapdH	Glyceraldehyde-3-phosphate dehydrogenase
HI0002	-	Long chain fatty acid CoA ligase
HI0004	-	Metalloprotease
HI0013	era	GTP-binding protein Era
HI0014	rnc	Ribonuclease III
HI0015	lepB	Signal peptidase I
HI0026	lipA	Lipoyl synthase
HI0027	lipB	Lipoate-protein ligase B
HI0028	-	Hypothetical protein
HI0031	rodA	Rod shape-determining protein
HI0033	-	rRNA large subunit methyltransferase
HI0034	-	Hypothetical protein
HI0039	mreD	Rod shape-determining protein MreD
HI0058	kdsB	3-deoxy-manno-octulosonate cytidylyltransferase
HI0059	lpxK	Tetraacyldisaccharide 4'-kinase
HI0060	msbA	Lipid transporter ATP-binding/permease
HI0065	yjeE	Hypothetical protein
HI0071	grpE	Heat shock protein GrpE
HI0072	ppnK	Inorganic polyphosphate/ATP-NAD kinase
HI0078	cysS	Cysteinyl-tRNA synthetase
HI0084	trxM	tThioredoxin
HI0086.1	-	tRNA-Cys
HI0086.2	-	tRNA-Gly
HI0086.3	-	tRNA-Leu
HI0086.4	-	tRNA-Lys
HI0087	thrC	Threonine synthase
HI0088	thrB	Homoserine kinase
HI0089	thrA	Bifunctional aspartokinase I/homoserine dehydrogenase I
HI0102	dapE	Succinyl-diaminopimelate desuccinylase
HI0103	-	Hypothetical protein
HI0106	ffh	Signal recognition particle protein
HI0110	serS	Seryl-tRNA synthetase
HI0113.2	-	5S ribosomal RNA
HI0113.3	-	23S ribosomal RNA
HI0113.6	-	tRNA-Pro
HI0113.7	-	tRNA-His
HI0113.8	-	tRNA-Arg
HI0116.1	-	tRNA-Met
HI0123	pgsA	Phosphatidylglycerophosphate synthase
HI0123.1	-	tRNA-Gly
HI0123.2	-	tRNA-Leu
HI0123.3	-	tRNA-Lys
HI0124	ppa	Inorganic pyrophosphatase
HI0136	engA	GTP-binding protein EngA
HI0136.1	-	tRNA-Asp
HI0136.2	-	tRNA-Asp
HI0137	dnaQ	DNA polymerase III subunit epsilon
HI0138	rnhA	Ribonuclease H
HI0139	ompP2	Outer membrane protein P2
HI0140	nagA	N-acetylglucosamine-6-phosphate deacetylase
HI0152	-	Hypothetical protein
HI0154	acpP	Acyl carrier protein
HI0155	fabG	3-ketoacyl-ACP reductase
HI0156	fabD	Acyl carrier protein S-malonyltransferase
HI0157	fabH	3-oxoacyl-ACP synthase
HI0158	rpmF	50S ribosomal protein L32
HI0160	psd	Phosphatidylserine decarboxylase
HI0172	-	Lipoprotein
HI0177	-	Hypothetical protein
HI0190	fur	Ferric uptake regulation protein
HI0191	fldA	Flavodoxin FldA
HI0194	menE	O-succinylbenzoic acid--CoA ligase
HI0196	aroC	Chorismate synthase
HI0199	msbB	Lipid A biosynthesis (KDO)2-(lauroyl)-lipid IVA acyltransferase
HI0201	rplS	50S ribosomal protein L19
HI0202	trmD	tRNA (guanine-N(1)-)-methyltransferase
HI0203	rimM	16S rRNA-processing protein RimM
HI0204	rpsP	30S ribosomal protein S16
HI0207	aroK	Shikimate kinase
HI0208	aroB	3-dehydroquinate synthase
HI0211	pgpB	Phosphatidylglycerophosphatase B
HI0212	ribA	GTP cyclohydrolase II
HI0220.1	birA	Biotin--protein ligase
HI0220.3	-	5S ribosomal RNA
HI0220.4	-	23S ribosomal RNA
HI0220.5	-	16S ribosomal RNA
HI0220.6	-	tRNA-Glu
HI0221.1	-	Inosine-5'-monophosphate dehydrogenase-like protein
HI0240	secD	Preprotein translocase subunit SecD
HI0247.1	-	tRNA-Ser
HI0250	ssb	Single-stranded DNA-binding protein
HI0252	exbD	Biopolymer transport protein
HI0253	exbB	Transport protein ExbB
HI0255	dapA	Dihydrodipicolinate synthase
HI0260.1	-	3-deoxy-D-manno-octulosonic-acid kinase
HI0261	-	Lipopolysaccharide biosynthesis protein
HI0265	-	Dihydroneopterin aldolase
HI0266	-	Glycerol-3-phosphate acyltransferase PlsY
HI0268	murB	UDP-N-acetylenolpyruvoylglucosamine reductase
HI0269	rpoH	RNA polymerase factor sigma-32
HI0274	gltX	Glutamyl-tRNA synthetase
HI0274.1	-	tRNA-Val
HI0274.3	-	tRNA-Val
HI0274.4	-	tRNA-Val
HI0282	-	Acyl-CoA thioester hydrolase YfbB
HI0283	menD	2-succinyl-5-enolpyruvyl-6-hydroxy-3- cyclohexene-1-carboxylate synthase
HI0285	menF	Menaquinone-specific isochorismate synthase
HI0292	merP	Mercuric ion scavenger protein
HI0295	rho	Transcription termination factor Rho
HI0302	lnt	Apolipoprotein N-acyltransferase
HI0305	-	Holliday junction resolvase-like protein
HI0317	aspS	Aspartyl-tRNA synthetase
HI0326.1	-	tRNA-Ser
HI0335	dgkA	Diacylglycerol kinase
HI0337	glnB	Nitrogen regulatory protein P-II
HI0339	priA	Primosome assembly protein PriA
HI0349	adk	Adenylate kinase
HI0359	yfeD	Iron (chelated) ABC transporter permease
HI0360	yfeC	Iron (chelated) ABC transporter permease
HI0361	yfeB	Iron (chelated) transporter ATP-binding protein
HI0362	yfeA	Iron-chelated ABC transporter substrate-binding protein
HI0368	ispG	4-hydroxy-3-methylbut-2-en-1-yl diphosphate synthase
HI0369	hisS	Histidyl-tRNA synthetase
HI0371	-	Hypothetical protein
HI0372	fdx-1	Ferredoxin
HI0373	hscA	Chaperone protein HscA
HI0375	hscB	Co-chaperone HscB
HI0376	-	Hypothetical protein
HI0377	iscU	Scaffold protein
HI0378	nifS	Cysteine desulfurase
HI0380.1	-	tRNA-Lys
HI0380.2	-	tRNA-Lys
HI0381	pal	Peptidoglycan-associated outer membrane lipoprotein
HI0382	tolB	Translocation protein TolB
HI0383	tolA	Cell envelope integrity inner membrane protein TolA
HI0384	tolR	Colicin uptake protein TolR
HI0385	tolQ	Colicin transport protein
HI0388	-	Hypothetical protein
HI0394	pth	Peptidyl-tRNA hydrolase
HI0395	-	Hypothetical protein
HI0404	mesJ	Cell cycle protein
HI0406	accA	Acetyl-CoA carboxylase carboxyltransferase subunit alpha
HI0407	-	Hypothetical protein
HI0420	-	Hypothetical protein
HI0422	srmB	ATP-dependent RNA helicase SrmB
HI0425	pssA	Phosphatidylserine synthase
HI0426	fadR	Fatty acid metabolism regulator
HI0429	glmS	Glucosamine--fructose-6-phosphate aminotransferase
HI0430	-	DNA-binding protein HU-alpha
HI0433	-	DNA uptake protein
HI0445	secG	Preprotein translocase subunit SecG
HI0445.1	-	tRNA-Leu
HI0451	-	Hypothetical protein
HI0455	holB	DNA polymerase III subunit delta'
HI0456	tmk	Thymidylate kinase
HI0458	-	Stationary-phase survival protein SurA
HI0466	-	Hypothetical protein
HI0484	atpE	F0F1 ATP synthase subunit C
HI0509	menA	1,4-dihydroxy-2-naphthoate octaprenyltransferase
HI0516	rplA	50S ribosomal protein L1
HI0517	rplK	50S ribosomal protein L11
HI0524	fba	Fructose-bisphosphate aldolase
HI0525	pgk	Phosphoglycerate kinase
HI0530	gcp	DNA-binding/iron metalloprotein/AP endonuclease
HI0531	rpsU	30S ribosomal protein S21
HI0532	dnaG	DNA primase
HI0533	rpoD	RNA polymerase sigma-70 factor
HI0542	groES	Co-chaperonin GroES
HI0543	groEL	Chaperonin GroEL
HI0544	rplI	50S ribosomal protein L9
HI0545	rpsR	30S ribosomal protein S18
HI0546	-	Primosomal replication protein N
HI0547	rpsF	30S ribosomal protein S6
HI0548	infA	Translation initiation factor IF-1
HI0553	gnd	6-phosphogluconate dehydrogenase
HI0566	dod	Ribulose-phosphate 3-epimerase
HI0567	gyrB	DNA gyrase subunit B
HI0573	slyX	Hypothetical protein
HI0576	-	Sulfur transfer complex subunit TusD
HI0576.1	-	Sulfur relay protein TusC
HI0577	-	Hypothetical protein
HI0579	fusA	Elongation factor G
HI0580	rpS7	30S ribosomal protein S7
HI0581	rpsL	30S ribosomal protein S12
HI0601.2	-	16S ribosomal RNA
HI0601.3	-	23S ribosomal RNA
HI0601.4	-	5S ribosomal RNA
HI0601.5	-	tRNA-Trp
HI0601.6	-	tRNA-Ile
HI0601.7	-	tRNA-Ala
HI0609	folD	Bifunctional 5,10-methylene-tetrahydrofolate dehydrogenase/ 5,10-methylene-tetrahydrofolate cyclohydrolase
HI0609.1	-	tRNA-Pro
HI0609.2	-	tRNA-Arg
HI0621.1	-	D,D-heptose 1,7-bisphosphate phosphatase
HI0621.2	-	16S ribosomal RNA
HI0621.3	-	23S ribosomal RNA
HI0621.4	-	5S ribosomal RNA
HI0621.5	-	tRNA-Glu
HI0622	def	Peptide deformylase
HI0623	fmt	Methionyl-tRNA formyltransferase
HI0625	trkA	Potassium transporter peripheral membrane component
HI0628	rpoE	RNA polymerase sigma factor RpoE
HI0629	mclA	sigma-E factor negative regulatory protein
HI0631	-	tRNA-Thr
HI0631.1	-	tRNA-Tyr
HI0631.2	-	tRNA-Gly
HI0631.3	-	tRNA-Thr
HI0631.4	-	tRNA-Thr
HI0637	trpS	Tryptophanyl-tRNA synthetase
HI0640	rplJ	50S ribosomal protein L10
HI0641	rplL	50S ribosomal protein L7/L12
HI0642	glmU	Bifunctional N-acetylglucosamine-1-phosphate uridyltransferase/glucosamine-1-phosphate acetyltransferase
HI0642.1	-	tRNA-Ser
HI0642.2	-	tRNA-Arg
HI0642.3	-	tRNA-Arg
HI0646	asd	Aspartate-semialdehyde dehydrogenase
HI0651	coaD	Phosphopantetheine adenylyltransferase
HI0655	aroE	Shikimate 5-dehydrogenase
HI0656	-	Hypothetical protein
HI0659	-	HTH-type transcriptional regulator
HI0669	mioC	Flavodoxin
HI0671	ispF	2-C-methyl-D-erythritol 2,4-cyclodiphosphate synthase
HI0672	ispD	2-C-methyl-D-erythritol 4-phosphate cytidylyltransferase
HI0673	ftsB	Cell division protein FtsB
HI0674	gptA	Xanthine-guanine phosphoribosyltransferase
HI0678	tpiA	Triosephosphate isomerase
HI0692	gptB	Xanthine-guanine phosphoribosyltransferase
HI0698	-	Hypothetical protein
HI0706	-	Lipoprotein
HI0707.1	-	tRNA-Sec
HI0716	secE	Preprotein translocase subunit SecE
HI0717	nusG	Transcription antitermination protein NusG
HI0721	-	Sulfur transfer protein SirA
HI0722	-	Hypothetical protein
HI0723	trkH	Trk system potassium uptake protein TrkH
HI0723.1	-	16S ribosomal RNA
HI0723.2	-	tRNA-Ile
HI0723.3	-	23S ribosomal RNA
HI0723.4	-	5S ribosomal RNA
HI0723.5	-	tRNA-Ala
HI0727.1	cyaY	Frataxin-like protein
HI0729	proS	Prolyl-tRNA synthetase
HI0730	-	Organic solvent tolerance protein
HI0739	dnaE	DNA polymerase III subunit alpha
HI0748	-	Glycerol-3-phosphate acyltransferase
HI0749	lexA	LexA repressor
HI0750	dapF	Diaminopimelate epimerase
HI0757	gpmA	Phosphoglyceromutase
HI0758	rpmE	50S ribosomal protein L31
HI0760	-	Hypothetical protein
HI0761	mltC	Murein transglycosylase C
HI0761.1	-	tRNA-Phe
HI0761.2	-	tRNA-Asn
HI0764	ribB	3,4-dihydroxy-2-butanone 4-phosphate synthase
HI0768	ftsY	Cell division protein FtsY
HI0776	rpsJ	30S ribosomal protein S10
HI0777	rplC	50S ribosomal protein L3
HI0778	rplD	50S ribosomal protein L4
HI0779	rplW	50S ribosomal protein L23
HI0780	rplB	50S ribosomal protein L2
HI0781	rpsS	30S ribosomal protein S19
HI0782	rplV	50S ribosomal protein L22
HI0783	rpsC	30S ribosomal protein S3
HI0784	rplP	50S ribosomal protein L16
HI0785	rpmC	50S ribosomal protein L29
HI0786	rpsQ	30S ribosomal protein S17
HI0788	rplN	50S ribosomal protein L14
HI0789	rplX	50S ribosomal protein L24
HI0790	rplE	50S ribosomal protein L5
HI0791	rpsN	30S ribosomal protein S14
HI0792	rpsH	30S ribosomal protein S8
HI0793	rplF	50S ribosomal protein L6
HI0794	rplR	50S ribosomal protein L18
HI0795	rpsE	30S ribosomal protein S5
HI0796	rpmD	50S ribosomal protein L30
HI0797	rplO	50S ribosomal protein L15
HI0798	secY	Preprotein translocase subunit SecY
HI0798.1	rpmJ	50S ribosomal protein L36
HI0799	rpsM	30S ribosomal protein S13
HI0800	rpS11	30S ribosomal protein S11
HI0801	rpsD	30S ribosomal protein S4
HI0802	rpoA	DNA-directed RNA polymerase subunit alpha
HI0803	rplQ	50S ribosomal protein L17
HI0807	-	1-deoxy-D-xylulose 5-phosphate reductoisomerase
HI0808	frr	Ribosome recycling factor
HI0814	alaS	Alanyl-tRNA synthetase
HI0838	-	Small protein A
HI0850	-	Sigma-E factor regulatory protein
HI0853	dppA	Heme-binding lipoprotein
HI0856	polA	DNA polymerase I
HI0865	glnA	Glutamine synthetase
HI0877	obgE	GTPase ObgE
HI0879	rpmA	50S ribosomal protein L27
HI0880	rplU	50S ribosomal protein L21
HI0881	ispB	Octaprenyl-diphosphate synthase
HI0889	glyA	Serine hydroxymethyltransferase
HI0890m	coaE	Dephospho-CoA kinase
HI0899	folA	Dihydrofolate reductase
HI0901	-	Dinucleoside polyphosphate hydrolase
HI0904	lgt	Prolipoprotein diacylglyceryl transferase
HI0906	-	Hypothetical protein
HI0907	-	Hypothetical protein
HI0908	-	Hypothetical protein
HI0909	secA	Preprotein translocase subunit SecA
HI0913	rpsB	30S ribosomal protein S2
HI0914	tsf	Elongation factor Ts
HI0915	lpxD	UDP-3-O-[3-hydroxymyristoyl] glucosamine N-acyltransferase
HI0917	-	Protective surface antigen D15
HI0918	-	Hypothetical protein
HI0919	cdsA	CDP-diglyceride synthetase
HI0920	-	Hypothetical protein
HI0921	leuS	Leucyl-tRNA synthetase
HI0922	-	Rare lipoprotein B
HI0923	holA	DNA polymerase III subunit delta
HI0923.1	-	tRNA-Met
HI0924	glyS	Glycyl-tRNA synthetase subunit beta
HI0925	-	Hypothetical protein
HI0927	glyQ	Glycyl-tRNA synthetase subunit alpha
HI0932	eno	Phosphopyruvate hydratase
HI0944	ribD	Riboflavin biosynthesis protein
HI0948	-	Hypothetical protein
HI0950	rpmG	50S ribosomal protein L33
HI0951	rpmB	50S ribosomal protein L28
HI0953	dfp	Bifunctional phosphopantothenoylcysteine decarboxylase/phosphopantothenate synthase
HI0954	dut	Deoxyuridine 5'-triphosphate nucleotidohydrolase
HI0962	ileS	Isoleucine--tRNA ligase
HI0963	ribF	Bifunctional riboflavin kinase/FMN adenylyltransferase
HI0964	mviN	Virulence factor
HI0965	rpsT	30S ribosomal protein S20
HI0968	menB	Naphthoate synthase
HI0969	menC	O-succinylbenzoate synthase
HI0970	aroQ	3-dehydroquinate dehydratase
HI0971	accB	Acetyl-CoA carboxylase biotin carboxyl carrier protein subunit
HI0972	accC	Acetyl-CoA carboxylase biotin carboxylase subunit
HI0974.1	-	Hypothetical protein
HI0992	dnaN	DNA polymerase III subunit beta
HI0998	rpmH	50S ribosomal protein L34
HI0999	rnpA	Ribonuclease P
HI1001	yidC	Inner membrane protein translocase component YidC
HI1002	trmE	tRNA modification GTPase TrmE
HI1003.4	-	tRNA-Glu
HI1003.5	-	16S ribosomal RNA
HI10044.1	-	tRNA-Ser
HI1007	ispH	4-hydroxy-3-methylbut-2-enyl diphosphate reductase
HI1023	tktA	Transketolase
HI1035	corA	Magnesium/nickel/cobalt transporter CorA
HI1050	merP	Mercuric ion scavenger protein
HI1060	lpxB	Lipid-A-disaccharide synthase
HI1061	lpxA	UDP-N-acetylglucosamine acyltransferase
HI1062	fabZ	(3R)-hydroxymyristoyl-ACP dehydratase
HI1065	pyrH	Uridylate kinase
HI1075	cydB	Cytochrome oxidase subunit II
HI1076	cydA	Cytochrome D ubiquinol oxidase subunit I
HI1077a	pnuC	Nicotinamide riboside transporter
HI1081	murZ	UDP-N-acetylglucosamine 1-carboxyvinyltransferase
HI1088	sodA	Superoxide dismutase
HI1100	ligA	NAD-dependent DNA ligase LigA
HI1101	-	Cell division protein ZipA
HI1114	rfaD	ADP-L-glycero-D-mannoheptose-6-epimerase
HI1118	engB	Ribosome biogenesis GTP-binding protein YsxC
HI1131	ftsL	Cell division protein
HI1133	murE	UDP-N-acetylmuramoylalanyl-D-glutamate--2, 6-diaminopimelate ligase
HI1134	murF	UDP-MurNAc-pentapeptide synthetase
HI1135	mraY	Phospho-N-acetylmuramoyl-pentapeptide- transferase
HI1136	murD	UDP-N-acetylmuramoyl-L-alanyl-D-glutamate synthetase
HI1137	ftsW	Cell division protein
HI1138	murG	Undecaprenyldiphospho-muramoylpentapeptide beta-N- acetylglucosaminyltransferase
HI1139	murC	UDP-N-acetylmuramate--L-alanine ligase
HI1140	ddl	D-alanine--D-alanine ligase
HI1142	ftsA	Cell division protein
HI1143	ftsZ	Cell division protein FtsZ
HI1144	lpxC	UDP-3-O-[3-hydroxymyristoyl] N-acetylglucosamine deacetylase
HI1148	-	ABC transporter ATP-binding protein
HI1149m	-	Hypothetical protein
HI1150	-	Hypothetical protein
HI1154.1	-	Hypothetical protein
HI1161	-	Hypothetical protein
HI1167	serC	Phosphoserine aminotransferase
HI1172	metX	S-adenosylmethionine synthetase
HI1177	artM	Arginine transporter permease subunit ArtM
HI1178	artQ	Arginine transporter permease subunit ArtQ
HI1179	artI	Arginine ABC transporter substrate-binding protein
HI1180	artP	Arginine transporter ATP-binding protein
HI1181	gmhA	Phosphoheptose isomerase
HI1184	dppF	Dipeptide transporter ATP-binding protein
HI1185	dppD	Dipeptide transporter ATP-binding protein
HI1186	dppC	Dipeptide ABC transporter permease
HI1187	dppB	Dipeptide ABC transporter permease
HI1200	cysB	Transcriptional regulator CysB
HI1203	pta	Phosphate acetyltransferase
HI1204	ackA	Acetate kinase
HI1211	lysS	Lysyl-tRNA synthetase
HI1212	-	Peptide chain release factor 1
HI1216	pfs	5'-methylthioadenosine/S-adenosylhomocysteine nucleosidase
HI1219	cmk	Cytidylate kinase
HI1223	-	Hypothetical protein
HI1225.1	-	DNA replication initiation factor
HI1229	dnaX	DNA polymerase III subunits gamma and tau
HI1231	lpdA	Dihydrolipoamide dehydrogenase
HI1232	aceF	Dihydrolipoamide acetyltransferase
HI1233	aceE	Pyruvate dehydrogenase subunit E1
HI1237	dnaK	Molecular chaperone DnaK
HI1260	accD	Acetyl-CoA carboxylase subunit beta
HI1261	folC	Folylpolyglutamate synthase/dihydrofolate synthase
HI1264	gyrA	DNA gyrase subunit A
HI1277	mrp	ATPase
HI1281.1	-	tRNA-Met
HI1282	-	Hypothetical protein
HI1283	nusA	Transcription elongation factor NusA
HI1284	infB	Translation initiation factor IF-2
HI1301	-	Carbonic anhydrase
HI1302	asnC	Asparaginyl-tRNA synthetase
HI1303	ribH	6,7-dimethyl-8-ribityllumazine synthase
HI1308	dapB	Dihydrodipicolinate reductase
HI1311	pheS	Phenylalanyl-tRNA synthetase subunit alpha
HI1312	pheT	Phenylalanyl-tRNA synthetase subunit beta
HI1318m	infC	Translation initiation factor IF-3
HI1319m	rpmI	50S ribosomal protein L35
HI1320	rplT	50S ribosomal protein L20
HI1325	fabA	3-hydroxydecanoyl-ACP dehydratase
HI1328	rpsO	30S ribosomal protein S15
HI1334	rrmJ	23S rRNA methyltransferase J
HI1335	ftsH	Cell division protein
HI1336	folP-1	Dihydropteroate synthase
HI1337	glmM	Phosphoglucosamine mutase
HI1338	-	Hypothetical protein
HI1339	-	Hypothetical protein
HI1354	glnS	Glutaminyl-tRNA synthetase
HI1367	thrS	Threonyl-tRNA synthetase
HI1371	-	Dissimilatory sulfite reductase, desulfoviridin subunit gamma
HI1372	kicB	Condesin subunit F
HI1373	kicA	Condesin subunit E
HI1374	mukB	Cell division protein MukB
HI1391	valS	Valyl-tRNA synthetase
HI1392	hindIIIM	Modification methylase
HI1397	holC	DNA polymerase III subunit chi
HI1419	-	Hypothetical protein
HI1420	-	Hypothetical protein
HI1439	dxs	1-deoxy-D-xylulose-5-phosphate synthase
HI1442	rpsI	30S ribosomal protein S9
HI1443	rplM	50S ribosomal protein L13
HI1447	folE	GTP cyclohydrolase I
HI1462.1	-	Hypothetical protein
HI1462.2	-	Hypothetical protein
HI1463	glmM	Phosphoglucosamine mutase
HI1464	folP-2	Dihydropteroate synthase
HI1465	-	Cell division FtsH-like protein
HI1468	rpsO	30S ribosomal protein S15
HI1476	-	Transcriptional regulatory protein
HI1506	-	Hypothetical protein
HI1526	rfaE	Bifunctional heptose 7-phosphate kinase/heptose 1-phosphate adenyltransferase
HI1527	htrB	Lipid A biosynthesis lauroyl acyltransferase
HI1528	parE	DNA topoisomerase IV subunit B
HI1529	parC	DNA topoisomerase IV subunit A
HI1530	gltS	Glutamate permease
HI1533	fabB	3-oxoacyl-ACP synthase
HI1547	aroG	Phospho-2-dehydro-3-deoxyheptonate aldolase
HI1548	-	Outer membrane-specific lipoprotein transporter subunit LolE
HI1549	-	ABC transporter ATP-binding protein
HI1555	-	Hypothetical protein
HI1557	kdsA	2-dehydro-3-deoxyphosphooctonate aldolase
HI1561	prfA	Peptide chain release factor 1
HI1564	-	Hypothetical protein
HI1571	-	Hypothetical protein
HI1572.1	-	tRNA-Val
HI1573	pykA	Pyruvate kinase
HI1575	alr	alanine racemase
HI1583	argS	Arginyl-tRNA synthetase
HI1589	aroA	3-phosphoshikimate 1-carboxyvinyltransferase
HI1591	lolA	Outer-membrane lipoprotein carrier protein
HI1604	-	Phosphate permease
HI1607	lolB	Outer membrane lipoprotein LolB
HI1608	ipk	4-diphosphocytidyl-2-C-methyl-D-erythritol kinase
HI1609	prsA	Ribose-phosphate pyrophosphokinase
HI1610	tyrS	Tyrosyl-tRNA synthetase
HI1613	ribE	Riboflavin synthase subunit alpha
HI1617.1	-	Hypothetical protein
HI1629	-	Hypothetical protein
HI1630	rpL25	50S ribosomal protein L25
HI1631.1	-	tRNA-Met
HI1631.2	-	tRNA-Leu
HI1631.3	-	tRNA-Gln
HI1631.4	-	tRNA-Gln
HI1634	dapD	2,3,4,5-tetrahydropyridine-2,6-carboxylate N-succinyltransferase
HI1641	sapD	Peptide ABC transporter ATP-binding protein
HI1644	truA	tRNA pseudouridine synthase A
HI1655	-	Antigen
HI1659	nrdA	Ribonucleotide-diphosphate reductase subunit alpha
HI1660	nrdB	Ribonucleotide-diphosphate reductase subunit beta
HI1677.1	-	Hypothetical protein
HI1683	-	Na(+)-translocating NADH-quinone reductase subunit E
HI1684	-	Electron transport complex protein RnfB
HI1685	-	Electron transport complex protein RnfC
HI1686	rnfD	Electron transport complex protein RnfD
HI1687	rnfG	Electron transport complex protein RnfG
HI1688	-	Electron transport complex RsxE subunit
HI1701	-	Hypothetical protein
HI1703	-	Hypothetical protein
HI1714	-	Ribosome-associated GTPase
HI1715	-	Oligoribonuclease
HI1722	map	Methionine aminopeptidase
HI1723	-	Iron-sulfur cluster insertion protein ErpA
HI1734	fabI	Enoyl reductase
HI1739.2	murI	Glutamate racemase
HI1739.3	-	16S ribosomal RNA
HI1739.4	-	tRNA-Ile
HI1739.5	-	tRNA-Ala
HI1739.6	-	23S ribosomal RNA
HI1739.7	rrf	5S ribosomal RNA
HI1742	rpoZ	DNA-directed RNA polymerase subunit omega
HI1743	gmk	Guanylate kinase

## Sheet: Mobegi et al., 2014
RdKW20 essential genes identified by Tn-seq in Mobegi et al., 2014, BMC Genomics. doi: 10.1186/1471-2164-15-958
Row.names	Annotation
HI0001	gapdH
HI0002	-
HI0004	-
HI0013	era
HI0014	rnc
HI0015	lepB
HI0026	lipA
HI0027	lipB
HI0028	-
HI0031	rodA
HI0032	pbp2
HI0038	mreC
HI0039	mreD
HI0041	xthA
HI0056	-
HI0057	uvrC
HI0058	kdsB
HI0059	lpxK
HI0060	msbA
HI0063	pcnB
HI0064	folK
HI0065	yjeE
HI0068	miaA
HI0071	grpE
HI0072	ppnK
HI0073	-
HI0078	cysS
HI0084	trxM
HI0087	thrC
HI0088	thrB
HI0089	thrA
HI0097	hitA
HI0098	hitB
HI0102	dapE
HI0103	-
HI0106	ffh
HI0110	serS
HI0123	pgsA
HI0124	ppa
HI0133	dcd
HI0136	engA
HI0137	dnaQ
HI0139	ompP2
HI0140	nagA
HI0154	acpP
HI0155	fabG
HI0156	fabD
HI0157	fabH
HI0160	psd
HI0164	-
HI0166	nqrB
HI0167	-
HI0168	-
HI0170	-
HI0171	nqr6
HI0172	-
HI0173	-
HI0174	mnmA
HI0177	-
HI0187a	tatA
HI0188	-
HI0190	fur
HI0196	aroC
HI0201	rplS
HI0202	trmD
HI0203	rimM
HI0204	rpsP
HI0207	aroK
HI0208	aroB
HI0211	pgpB
HI0212	ribA
HI0219a	-
HI0220.1	birA
HI0221	guaB
HI0222	guaA
HI0229	pnp
HI0234	-
HI0239	secF
HI0240	secD
HI0241	yajC
HI0242	-
HI0249	uvrA
HI0250	ssb
HI0252	exbD
HI0255	dapA
HI0260.1	kdkA
HI0265	-
HI0266	-
HI0268	murB
HI0269	rpoH
HI0274	gltX
HI0282	-
HI0283	menD
HI0285	menF
HI0286	-
HI0295	rho
HI0305	-
HI0312	ruvB
HI0313	ruvA
HI0317	aspS
HI0321	vapB
HI0328	efp
HI0334	relA
HI0335	dgkA
HI0337	glnB
HI0339	priA
HI0346	napH
HI0349	adk
HI0351	galE
HI0359	yfeD
HI0360	yfeC
HI0361	yfeB
HI0362	yfeA
HI0364	-
HI0368	ispG
HI0369	hisS
HI0372	fd1
HI0373	hscA
HI0375	hscB
HI0376	-
HI0377	iscU
HI0378	nifS
HI0381	pal
HI0382	tolB
HI0384	tolR
HI0385	tolQ
HI0388	-
HI0394	pth
HI0395	-
HI0404	mesJ
HI0406	accA
HI0408	yebM
HI0416	thiD
HI0422	srmB
HI0425	pssA
HI0429	glmS
HI0430	-
HI0433	-
HI0440	ponA
HI0442	ybaB
HI0443	recR
HI0445	secG
HI0455	holB
HI0456	tmk
HI0458	-
HI0464	rpiA
HI0466	-
HI0478	atpC
HI0479	atpD
HI0480	atpG
HI0481	atpA
HI0482	atpH
HI0483	atpF
HI0484	atpE
HI0485	atpB
HI0506	rbsR
HI0509	menA
HI0514	rpoC
HI0515	rpoB
HI0516	rplA
HI0517	rplK
HI0524	fba
HI0525	pgk
HI0529	tdk
HI0530	gcp
HI0531	rpsU
HI0532	dnaG
HI0533	rpoD
HI0542	groES
HI0543	groEL
HI0544	rplI
HI0545	rpsR
HI0546	-
HI0547	rpsF
HI0548	infA
HI0549	ksgA
HI0553	gnd
HI0558	zwf
HI0566	dod
HI0567	gyrB
HI0575	-
HI0576	-
HI0576.1	-
HI0577	-
HI0578	tuf
HI0579	fusA
HI0580	rpS7
HI0581	rpsL
HI0582	gidA
HI0600	recA
HI0605	gpsA
HI0606	cysE
HI0609	folD
HI0622	def
HI0623	fmt
HI0625	trkA
HI0628	rpoE
HI0629	mclA
HI0631	coaA
HI0632	tuf
HI0637	trpS
HI0639	purB
HI0640	rplJ
HI0641	rplL
HI0642	glmU
HI0646	asd
HI0649	rep
HI0651	coaD
HI0652	kdtA
HI0655	aroE
HI0656	-
HI0659	-
HI0669	mioC
HI0671	ispF
HI0672	ispD
HI0673	ftsB
HI0676	xerC
HI0678	tpiA
HI0690	glpF
HI0696	-
HI0698	-
HI0706	-
HI0710	-
HI0714	clpP
HI0715	clpX
HI0716	secE
HI0717	nusG
HI0721	-
HI0723	trkH
HI0727.1	cyaY
HI0729	proS
HI0730	-
HI0735	lpxH
HI0739	dnaE
HI0743	secB
HI0748	-
HI0749	lexA
HI0750	dapF
HI0757	gpmA
HI0758	rpmE
HI0764	ribB
HI0767	-
HI0768	ftsY
HI0769	ftsE
HI0776	rpsJ
HI0777	rplC
HI0778	rplD
HI0779	rplW
HI0780	rplB
HI0781	rpsS
HI0782	rplV
HI0783	rpsC
HI0784	rplP
HI0785	rpmC
HI0786	rpsQ
HI0788	rplN
HI0789	rplX
HI0790	rplE
HI0791	rpsN
HI0792	rpsH
HI0793	rplF
HI0794	rplR
HI0795	rpsE
HI0796	rpmD
HI0797	rplO
HI0798	secY
HI0798.1	rpmJ
HI0799	rpsM
HI0800	rpS11
HI0801	rpsD
HI0802	rpoA
HI0803	rplQ
HI0807	-
HI0808	frr
HI0812	galU
HI0813	csrA
HI0814	alaS
HI0826	-
HI0835	frdA
HI0837	cpxR
HI0850	-
HI0853	dppA
HI0854	-
HI0856	polA
HI0863	pdxH
HI0864	-
HI0865	glnA
HI0868	-
HI0872	wbaP
HI0877	obgE
HI0879	rpmA
HI0880	rplU
HI0881	ispB
HI0884	arcA
HI0885	dipZ
HI0889	glyA
HI0890m	coaE
HI0891m	-
HI0899	folA
HI0901	-
HI0904	lgt
HI0905	thyA
HI0906	-
HI0907	-
HI0908	-
HI0909	secA
HI0913	rpsB
HI0914	tsf
HI0915	lpxD
HI0916	omp26
HI0917	-
HI0918	-
HI0919	cdsA
HI0920	-
HI0921	leuS
HI0923	holA
HI0924	glyS
HI0926	-
HI0927	glyQ
HI0932	eno
HI0934	nrfF
HI0943	nrdR
HI0944	ribD
HI0948	-
HI0951	rpmB
HI0953	coaBC
HI0954	dut
HI0963	ribF
HI0964	mviN
HI0965	rpsT
HI0968	menB
HI0969	menC
HI0971	accB
HI0972	accC
HI0981	smpB
HI0982	pfkA
HI0991	recF
HI0992	dnaN
HI0993	dnaA
HI0998	rpmH
HI0999	rnpA
HI1001	yidC
HI1002	trmE
HI1006	lspA
HI1007	ispH
HI1023	tktA
HI1035	corA
HI1041	-
HI1050	merP
HI1060	lpxB
HI1061	lpxA
HI1062	fabZ
HI1065	pyrH
HI1075	cydB
HI1076	cydA
HI1077	pyrG
HI1078	-
HI1080	-
HI1081	murA
HI1082	-
HI1088	sodA
HI1090	ccmB
HI1091	ccmC
HI1092	ccmD
HI1093	ccmE
HI1094	ccmF
HI1095	dsbE
HI1096m	ccmH
HI1100	ligA
HI1101	-
HI1118	engB
HI1130	mraW
HI1131	ftsL
HI1132	ftsI
HI1133	murE
HI1134	murF
HI1135	mraY
HI1136	murD
HI1137	ftsW
HI1138	murG
HI1139	murC
HI1140	ddl
HI1141	ftsQ
HI1142	ftsA
HI1143	ftsZ
HI1144	lpxC
HI1148	-
HI1149m	-
HI1153	hpt
HI1156	cydC
HI1157	cydD
HI1158	trxB
HI1160	hemH
HI1161	-
HI1165	-
HI1167	serC
HI1172	metX
HI1177	artM
HI1178	artQ
HI1179	artI
HI1180	artP
HI1184	dppF
HI1185	dppD
HI1186	dppC
HI1187	dppB
HI1188	uvrD
HI1198	-
HI1200	cysB
HI1203	pta
HI1204	ackA
HI1210	mdh
HI1211	lysS
HI1214	recJ
HI1215	dsbA
HI1216	mtnN
HI1219	cmk
HI1220	rpsA
HI1221	ihfB
HI1223	-
HI1225.1	-
HI1229	dnaX
HI1231	lpdA
HI1232	aceF
HI1233	aceE
HI1237	dnaK
HI1238	dnaJ
HI1247	uvrB
HI1260	accD
HI1261	folC
HI1264	gyrA
HI1276	metG
HI1277	mrp
HI1282	-
HI1283	nusA
HI1284	infB
HI1288	rbfA
HI1295	-
HI1301	-
HI1302	asnC
HI1303	ribH
HI1304	nusB
HI1305	thiL
HI1306	pgpA
HI1308	dapB
HI1311	pheS
HI1312	pheT
HI1318m	infC
HI1319m	rpmI
HI1320	rplT
HI1325	fabA
HI1328	rpsO
HI1331	greA
HI1334	rrmJ
HI1335	ftsH
HI1336	fol1
HI1337	glmM
HI1349	-
HI1354	glnS
HI1356	malQ
HI1365	topA
HI1367	thrS
HI1371	-
HI1372	kicB
HI1373	kicA
HI1374	mukB
HI1378	phoR
HI1391	valS
HI1392	hindIIIM
HI1395	-
HI1416	-
HI1434.1	cspD
HI1434.2	-
HI1438	ispA
HI1439	dxs
HI1442	rpsI
HI1443	rplM
HI1447	folE
HI1449	moeB
HI1463	glmM
HI1464	fol2
HI1465	-
HI1468	rpsO
HI1476	-
HI1527	htrB
HI1528	parE
HI1529	parC
HI1530	gltS
HI1532	grxA
HI1533	fabB
HI1537	licA
HI1538	licB
HI1539	licC
HI1540	licD
HI1547	aroG
HI1548	-
HI1549	-
HI1555	-
HI1557	kdsA
HI1559	hemK
HI1561	prfA
HI1571	-
HI1573	pykA
HI1574	dnaB
HI1575	alr
HI1576	pgi
HI1583	argS
HI1586	-
HI1589	aroA
HI1591	lolA
HI1601	-
HI1602	-
HI1604	-
HI1607	lolB
HI1608	ipk
HI1609	prsA
HI1610	tyrS
HI1613	ribE
HI1617	aspC
HI1628	-
HI1629	-
HI1630	rpL25
HI1633	purA
HI1634	dapD
HI1636	ppc
HI1641	sapD
HI1644	truA
HI1645	fbp
HI1659	nrdA
HI1660	nrdB
HI1661	sucB
HI1662	sucA
HI1668	prc
HI1673	moaE
HI1678	kpsF
HI1679	yrbI
HI1683	-
HI1684	-
HI1685	-
HI1686	rnfD
HI1687	rnfG
HI1688	-
HI1698	-
HI1701	-
HI1703	-
HI1704	-
HI1708	ygiX
HI1711	crr
HI1712	ptsI
HI1713	ptsH
HI1714	-
HI1715	orn
HI1722	map
HI1723	erpA
HI1734	fabI
HI1739.2	murI
HI1740	recG
HI1741	spoT
HI1742	rpoZ
HI1743	gmk

## Sheet: Gawronski et al., 2009 
RdKW20 essential genes found by Tn-seq in Garownski et al., Proc Natl Acad Sci U S A. 2009 Sep 22;106(38):16422-7. doi: 10.1073/pnas.0906627106. Data obtained fron infected mice at 24 hpi
Row.names	Annotation
HI0204	rpsP
HI0781	rpsS
HI0880	rplU
HI0998	rpmH
HI0154	acpP
HI0531	rpsU
HI1319m	rpmI
HI0951	rpmB
HI0758	rpmE
HI0548	infA
HI0721	-
HI0791	rpsN
HI0965	rpsT
HI0265	-
HI0796	rpmD
HI0430	-
HI0545	rpsR
HI0789	rplX
HI0879	rpmA
HI1630	rpL25
HI0004	-
HI0305	-
HI0372	fdx-1
HI0641	rplL
HI0673	ftsB
HI0776	rpsJ
HI0779	rplW
HI0782	rplV
HI0794	rplR
HI0546	-
HI0954	dut
HI0335	dgkA
HI0971	accB
HI0974.1	-
HI1320	rplT
HI1371	-
HI1723	-
HI0376	-
HI0716	secE
HI0786	rpsQ
HI1288	rbfA
HI0800	rpS11
HI0576	-
HI0656	-
HI0788	rplN
HI0999	rnpA
HI1131	ftsL
HI0576.1	-
HI0577	-
HI0850	-
HI0201	rplS
HI0375	hscB
HI0799	rpsM
HI1442	rpsI
HI0547	rpsF
HI0784	rplP
HI1318m	infC
HI0377	iscU
HI0517	rplK
HI0580	rpS7
HI0790	rplE
HI0792	rpsH
HI0797	rplO
HI0906	-
HI1325	fabA
HI1447	folE
HI0388	-
HI0622	def
HI0735	lpxH
HI1443	rplM
HI1684	-
HI0123	pgsA
HI0124	ppa
HI0207	aroK
HI0260.1	kdkA
HI0803	rplQ
HI0808	frr
HI0899	folA
HI0970	aroQ
HI1118	-
HI0581	rpsL
HI1216	mtnN
HI1303	ribH
HI1334	rrmJ
HI0191	fldA
HI0433	-
HI0671	ispF
HI0757	gpmA
HI0795	rpsE
HI1308	dapB
HI0456	tdk
HI0764	ribB
HI0890m	coaE
HI0901	-
HI1549	-
HI1715	-
HI0202	trmD
HI0203	rimM
HI0717	nusG
HI0793	rplF
HI1149m	-
HI1150	-
HI0212	ribA
HI1006	lspA
HI0269	rpoH
HI0385	tolQ
HI0027	lipB
HI0349	adk
HI0777	rplC
HI1179	artI
HI1476	-
HI1591	lolA
HI0394	pth
HI1607	lolB
HI1687	rnfG
HI1688	-
HI1088	sodA
HI1178	artQ
HI1180	artP
HI1557	kdsA
HI1734	fabI
HI0801	rpsD
HI0920	-
HI1373	kicA
HI1613	ribE
HI0211	pgpB
HI0253	exbB
HI0914	tsf
HI1683	-
HI0058	kdsB
HI0383	tolA
HI0466	-
HI0516	rplA
HI1527	htrB
HI1629	-
HI0783	rpsC
HI0157	fabH
HI0904	lgt
HI0913	rpsB
HI1007	ispH
HI0059	lpxK
HI0199	msbB
HI0606	cysE
HI1061	lpxA
HI0172	-
HI0426	fadR
HI0455	holB
HI1148	-
HI0106	ffh
HI0155	fabG
HI0963	ribF
HI1141	ftsQ
HI1260	accD
HI0160	psd
HI0458	-
HI0944	ribD
HI1177	artM
HI1311	pheS
HI1722	map
HI0026	lipA
HI1035	corA
HI1609	prsA
HI1739.2	murI
HI0001	gapdH
HI0637	trpS
HI0530	gcp
HI0734	plsC
HI1060	lpxB
HI1608	-
HI0013	era
HI0953	dfp
HI1561	prfA
HI0646	asd
HI0524	fba
HI0768	ftsY
HI1533	fabB
HI0285	menF
HI0295	rho
HI1172	metX
HI0102	dapE
HI0177	-
HI0992	dnaN
HI1140	ddl
HI1575	alr
HI1610	tyrS
HI0780	rplB
HI1144	lpxC
HI1261	folC
HI1686	rnfD
HI1704	-
HI0525	pgk
HI1392	hindIIIM
HI1660	nrdB
HI0078	cysS
HI0631	coaA
HI1138	murG
HI1142	ftsA
HI1167	serC
HI0239	secF
HI0807	-
HI0889	glyA
HI0993	dnaA
HI1641	sapD
HI0877	obgE
HI1223	-
HI1547	aroG
HI0919	cdsA
HI0932	eno
HI1372	kicB
HI0972	accC
HI1135	mraY
HI1548	-
HI1139	murC
HI1283	nusA
HI0378	nifS
HI0918	-
HI0924	glyS
HI0087	thrC
HI0110	serS
HI0382	tolB
HI0543	groEL
HI0425	pssA
HI1075	cydB
HI1134	murF
HI0136	engA
HI0729	proS
HI1302	asnC
HI1204	ackA
HI1574	dnaB
HI1573	pykA
HI0798	secY
HI0865	glnA
HI0274	gltX
HI0532	dnaG
HI1133	murE
HI1136	murD
HI0964	mviN
HI0477	tyrP
HI1157	cydD
HI1211	lysS
HI1528	parE
HI0139	ompP2
HI1156	cydC
HI0698	-
HI1276	metG
HI1655	-
HI1220	rpsA
HI1354	glnS
HI1076	cydA
HI0373	hscA
HI1237	dnaK
HI1001	yidC
HI1229	dnaX
HI1284	infB
HI1367	thrS
HI1203	pta
HI1529	parC
HI1312	pheT
HI0909	secA
HI1391	valS
HI0921	leuS
HI0814	alaS
HI1264	gyrA
HI0748	-
HI1233	aceE
HI0917	-
HI0968	menB
HI1555	-
HI0514	rpoC
HI1374	mukB
HI0739	dnaE
HI1659	nrdA
HI0440	ponA
HI0089	thrA
HI0567	gyrB
HI0240	secD
HI0579	fusA
HI1100	ligA
HI1439	dxs
HI0060	msbA
HI1583	argS
HI0429	glmS
HI0533	rpoD
HI1586	-
HI1232	aceF
HI0723	trkH
HI0975	panF
HI1137	ftsW
HI0302	lnt
HI0642	glmU
HI1231	lpdA
HI0553	gnd
HI0625	trkA
HI0515	rpoB
HI0174	trmU
HI0369	hisS
HI1081	murA
HI0194	menE
HI1703	-
HI0404	mesJ
HI1365	topA
HI0696	-
HI1143	ftsZ
HI0262	-
HI0652	kdtA
HI0923	holA
HI1589	aroA
HI0915	lpxD
HI1132	ftsI
HI0255	dapA
HI0368	ispG
HI0509	menA
HI0609	folD
HI0268	murB
HI0623	fmt
HI0088	thrB
HI1023	tktA
HI0902	-
HI0927	glyQ
HI1225.1	-
HI0015	lepB
HI0156	fabD
HI0196	aroC
HI0406	accA
HI1714	-
HI0072	ppnK
HI0137	dnaQ
HI1634	dapD
HI0251	-
HI0056	-
HI0317	aspS
HI0409	-
HI0566	dod
HI0628	rpoE
HI0826	-
HI0750	dapF
HI0339	priA
HI0152	-
HI0381	pal
HI0730	-
HI0252	exbD
HI1065	pyrH
HI1743	gmk
HI0283	menD
HI0384	tolR
HI0881	ispB
HI0982	pfkA
HI0065	yjeE
HI0802	rpoA
HI0064	folK
HI1062	fabZ
HI0190	fur
HI0250	ssb
HI0422	srmB
HI0208	aroB
HI0640	rplJ
HI0778	rplD
HI0969	menC
