# Supplementary material for: CRISPRi-seq in Haemophilus influenzae reveals genome-wide and medium-specific growth determinants
Source: PLoS Pathog. 2025 Oct 31;21(10):e1013650. doi: 10.1371/journal.ppat.1013650 (PMC12591398; doi:10.1371/journal.ppat.1013650)
Supplement: S7 Dataset — (XLSX) [file ppat.1013650.s007.xlsx]

## Sheet: Sheet1
sgRNA_panID	target	target_name	sgRNA_name	sgRNA_seq	sgRNA_PAM	sgRNA_GC	targetlength_bp	dist2SC_bp	dist2SC_rel	maxOffreprAct	all_chroms	all_strands	all_ranges	oligoForward	oligoReverse	cut_site	nonstandard_nt	bad_seed	maxOff_mismatches	maxOff_seq	designed_for_86.028NP	designed_for_Hi375	designed_for_R2866	designed_for_RdKW20
sgRNA_0001	L_00001	gapA	L_00001_gR48r	GTGCTGCACGGAATACGATA	CGG	0.5	1020	44	0.044	0.521402	L_conig000001_1	-	46..65	TATAGTGCTGCACGGAATACGATA	AAACTATCGTATTCCGTGCAGCAC				1,1,1,0,1,1,0,1,1,1,1,0,0,0,0,0,0,0,0,0	TCGAAACAATGATAAGAAGTTGG	TRUE	TRUE	TRUE	TRUE
sgRNA_0002	L_00002	L_00002	L_00002_gR21r	GTTGAATACGATGAACAAAA	TGG	0.3	1800	17	0.00955056	0.57719	L_conig000001_1	-	1232..1251	TATAGTTGAATACGATGAACAAAA	AAACTTTTGTTCATCGTATTCAAC				1,0,0,0,0,1,1,1,1,0,1,1,0,0,0,0,0,0,0,0	GCGGAAGATTTAAAAGAAGCTGG	TRUE	TRUE	TRUE	TRUE
sgRNA_0003	L_00003	L_00003	L_00003_gR746f	GGTATGTTGAGAGGTTAATA	AGG	0.35	786	37	0.0483029	0.459575	L_conig000001_1	+	3780..3799	TATAGGTATGTTGAGAGGTTAATA	AAACTATTAACCTCTCAACATACC				1,1,0,0,0,1,0,1,1,0,0,0,0,0,0,1,0,0,0,0	GAAAACGGTGCAAAAGAAGCAGG	TRUE	TRUE	TRUE	FALSE
sgRNA_0004	L_00004	L_00004	L_00004_gR428f	CAAACCCTCTATATTTTCTG	TGG	0.35	465	34	0.0764045	0.655428	L_conig000001_1	+	4266..4285	TATACAAACCCTCTATATTTTCTG	AAACCAGAAAATATAGAGGGTTTG				1,1,1,1,0,1,1,1,1,0,0,0,0,0,0,0,0,0,0,0	ACGCACGCTTCCTTAGAAGCTGG	TRUE	TRUE	TRUE	TRUE
sgRNA_0005	L_00005	L_00005	L_00005_gR699f	CCGTTATATACTAAAGAAAC	TGG	0.3	813	111	0.139975	0.636632	L_conig000001_1	+	5263..5282	TATACCGTTATATACTAAAGAAAC	AAACGTTTCTTTAGTATATAACGG				1,1,1,1,1,1,0,1,0,0,0,0,0,0,0,0,0,0,0,0	AAAGAAGCAGTAGAAAAAGCAGG	TRUE	TRUE	FALSE	FALSE
sgRNA_0006	L_00006	L_00006	L_00006_gR88r	GGCGCAGCTAATACGTTTGC	TGG	0.55	612	84	0.141892	0.493466	L_conig000001_1	-	5748..5767	TATAGGCGCAGCTAATACGTTTGC	AAACGCAAACGTATTAGCTGCGCC				0,0,1,1,0,0,1,1,1,1,1,1,0,0,0,0,0,0,0,0	AAGCAATACCAATAATAAGCAGG	TRUE	TRUE	TRUE	TRUE
sgRNA_0007	L_00007	L_00007	L_00007_gR38r	GCCTTGAACGATGATTAAGT	TGG	0.4	2427	34	0.0141255	0.62254	L_conig000001_1	-	6358..6377	TATAGCCTTGAACGATGATTAAGT	AAACACTTAATCATCGTTCAAGGC				0,1,0,0,1,1,0,1,1,1,0,0,0,0,0,0,0,0,0,0	ATCAAATTAATTGAAGAAGCTGG	TRUE	TRUE	TRUE	TRUE
sgRNA_0008	L_00008	fdxH	L_00008_gR56r	TGGTGTTAAACCAGATGTTG	CGG	0.4	939	52	0.0565832	0.479569	L_conig000001_1	-	8804..8823	TATATGGTGTTAAACCAGATGTTG	AAACCAACATCTGGTTTAACACCA				1,0,1,0,1,1,0,1,0,1,1,1,0,0,0,0,0,0,0,0	GGTACTGATCCAAAAGAATCAGG	TRUE	TRUE	TRUE	TRUE
sgRNA_0009	L_00009	L_00009	L_00009_gR45r	TACGTGCTGGGGTTCTATGG	CGG	0.55	717	41	0.0588235	0.410366	L_conig000001_1	-	9724..9743	TATATACGTGCTGGGGTTCTATGG	AAACCCATAGAACCCCAGCACGTA				1,0,1,1,1,0,1,1,1,1,1,1,0,0,0,0,0,0,0,0	ATTATTCATTAAAAATAAGCAGG	TRUE	TRUE	FALSE	TRUE
sgRNA_0010	L_00010	L_00010	L_00010_gR65r	ATTGGCAAATAAAACCGCTG	GGG	0.4	909	61	0.0686164	0.59032	L_conig000001_1	-	10530..10549	TATAATTGGCAAATAAAACCGCTG	AAACCAGCGGTTTTATTTGCCAAT				0,0,0,1,1,1,1,0,1,1,0,0,0,0,0,0,0,0,0,0	GCACTACGCTTAGAAGAAGAAGG	TRUE	TRUE	FALSE	TRUE
sgRNA_0011	L_00011	rimI	L_00011_gR410f	ATACAATCGCTCGAAATCAC	AGG	0.4	441	28	0.0665083	0.639144	L_conig000001_1	+	11814..11833	TATAATACAATCGCTCGAAATCAC	AAACGTGATTTCGAGCGATTGTAT				0,1,0,1,0,0,1,0,1,1,1,0,0,0,0,0,0,0,0,0	GCTAAACAAGCAAAAGAAGAAGG	TRUE	TRUE	FALSE	TRUE
sgRNA_0012	L_00012	holD	L_00012_gR359f	GGGGCGATATAATTCCCACT	GGG	0.5	405	43	0.111688	0.366889	L_conig000001_1	+	12206..12225	TATAGGGGCGATATAATTCCCACT	AAACAGTGGGAATTATATCGCCCC				1,0,0,0,0,1,0,0,1,0,0,1,0,0,0,0,0,1,0,0	TCGGCGCAGATAGAAAAAGCAGG	TRUE	TRUE	TRUE	TRUE
sgRNA_0013	L_00013	rsmC	L_00013_gR24r	AAAGATGGCGTTCTAAAACT	TGG	0.35	993	20	0.020555	0.501009	L_conig000001_1	-	12394..12413	TATAAAAGATGGCGTTCTAAAACT	AAACAGTTTTAGAACGCCATCTTT				1,1,1,1,1,1,1,1,1,1,0,0,0,0,0,0,0,0,0,0	GTAAGTTTTGCTAAAGAAGCAGG	TRUE	TRUE	TRUE	FALSE
sgRNA_0014	L_00014	era	L_00014_gR899f	ATAGGTTTTGTCGAATTGTT	CGG	0.3	909	7	0.00787402	0.515195	L_conig000001_1	+	14316..14335	TATAATAGGTTTTGTCGAATTGTT	AAACAACAATTCGACAAAACCTAT				1,1,1,0,0,1,0,1,1,1,1,1,0,0,0,0,0,0,0,0	TTAACAATGACAGAAGAAACAGG	TRUE	TRUE	TRUE	TRUE
sgRNA_0015	L_00015	rnc	L_00015_gR598f	TATGTTGAGTTGCCGCACTT	CGG	0.45	684	83	0.125	0.726317	L_conig000001_1	+	14920..14939	TATATATGTTGAGTTGCCGCACTT	AAACAAGTGCGGCAACTCAACATA				1,0,1,0,0,1,1,1,1,0,0,0,0,0,0,0,0,0,0,0	CTTGCTGTAGCAAAAGAAGAGGG	TRUE	FALSE	TRUE	FALSE
sgRNA_0016	L_00016	lepB	L_00016_gR969f	AACAAAATACTAAAAGTATT	TGG	0.15	1050	78	0.0757282	0.6604	L_conig000001_1	+	15976..15995	TATAAACAAAATACTAAAAGTATT	AAACAATACTTTTAGTATTTTGTT				1,0,0,0,0,0,0,1,1,0,1,1,0,0,0,0,0,0,0,0	ATCGTATCCGGTGATACGGTGGG	TRUE	TRUE	TRUE	TRUE
sgRNA_0017	L_00017	lepA	L_00017_gR1760f	CGATTTACCGTGGTCAATAT	GGG	0.4	1797	34	0.0191334	0.51615	L_conig000001_1	+	17825..17844	TATACGATTTACCGTGGTCAATAT	AAACATATTGACCACGGTAAATCG				1,0,1,1,1,1,1,1,1,0,1,0,0,0,0,0,0,0,0,0	ATTAACCAAGCACATTCGTTAGG	TRUE	TRUE	TRUE	TRUE
sgRNA_0018	L_00018	L_00018	L_00018_gR256f	ATTCGCTCACTGCAACAACT	TGG	0.45	384	125	0.343407	0.584144	L_conig000001_1	+	18286..18305	TATAATTCGCTCACTGCAACAACT	AAACAGTTGTTGCAGTGAGCGAAT				1,0,1,0,1,1,1,1,0,0,1,0,0,0,0,0,0,0,0,0	GCAGCCCCAATATAAGTAGCGGG	TRUE	TRUE	FALSE	FALSE
sgRNA_0019	L_00019	ung	L_00019_gR49r	TGTAGAGCGTGTTGAAAGTA	AGG	0.4	660	45	0.0703125	0.542881	L_conig000001_1	-	18733..18752	TATATGTAGAGCGTGTTGAAAGTA	AAACTACTTTCAACACGCTCTACA				1,1,0,0,1,1,1,1,0,1,1,0,0,0,0,0,0,0,0,0	ATGGGACAAACGGATATGTTCGG	TRUE	TRUE	FALSE	FALSE
sgRNA_0020	L_00020	L_00020	L_00020_gR1352f	GTGAGTGCTTAATAAAAGAT	CGG	0.3	1425	70	0.0498221	0.517457	L_conig000001_1	+	20752..20771	TATAGTGAGTGCTTAATAAAAGAT	AAACATCTTTTATTAAGCACTCAC				1,1,0,1,0,0,0,1,0,1,0,0,1,0,0,0,0,0,0,0	TATTTCATAAAGTTTGCCGTCGG	TRUE	FALSE	FALSE	FALSE
sgRNA_0021	L_00021	L_00021	L_00021_gR1424f	AATCACCAGTTTTGTATTTT	TGG	0.25	1440	13	0.00915493	0.506388	L_conig000001_1	+	22631..22650	TATAAATCACCAGTTTTGTATTTT	AAACAAAATACAAAACTGGTGATT				1,0,0,1,1,1,1,1,1,0,0,1,0,0,0,0,0,0,0,0	ATTGAAAGCCCAGAAGAAACAGG	TRUE	TRUE	TRUE	TRUE
sgRNA_0022	L_00022	L_00022	L_00022_gR1271f	AGTTAAAGTGATGCAAAGTA	AGG	0.3	1398	124	0.0899855	0.600862	L_conig000001_1	+	23919..23938	TATAAGTTAAAGTGATGCAAAGTA	AAACTACTTTGCATCACTTTAACT				0,0,1,1,0,1,1,1,0,1,1,0,0,0,0,0,0,0,0,0	CTCTATCAGCCAAAAGCAGCGGG	TRUE	TRUE	TRUE	TRUE
sgRNA_0023	L_00023	citF	L_00023_gR1434f	CGAGAAAGGGATTCAGATTT	AGG	0.4	1503	66	0.0445044	0.59644	L_conig000001_1	+	25660..25679	TATACGAGAAAGGGATTCAGATTT	AAACAAATCTGAATCCCTTTCTCG				1,1,1,1,0,1,1,1,1,1,0,0,0,0,0,0,0,0,0,0	CGTATTCACGAATATGAAGCCGG	TRUE	TRUE	TRUE	TRUE
sgRNA_0024	L_00024	L_00024	L_00024_gR840f	AACATGGCGGCATTTGAGCC	CGG	0.55	876	33	0.0385514	0.485705	L_conig000001_1	+	26583..26602	TATAAACATGGCGGCATTTGAGCC	AAACGGCTCAAATGCCGCCATGTT				0,1,1,0,1,1,0,1,1,1,0,1,0,0,0,0,0,0,0,0	TCGAAACAATGATAAGAAGTTGG	TRUE	TRUE	TRUE	TRUE
sgRNA_0025	L_00025	citD	L_00025_gR263f	GGATTCCAGTGTCCCTGCAA	CGG	0.55	288	22	0.0820896	0.583266	L_conig000001_1	+	26878..26897	TATAGGATTCCAGTGTCCCTGCAA	AAACTTGCAGGGACACTGGAATCC				1,1,1,0,0,1,1,0,0,0,1,1,0,0,0,0,0,0,0,0	AATACTGCAGCACAAGCAGCAGG	TRUE	TRUE	TRUE	TRUE
sgRNA_0026	L_00026	citC	L_00026_gR794f	CAATTCAGTAATTAATTGCA	AGG	0.25	1008	211	0.213563	0.568395	L_conig000001_1	+	27734..27753	TATACAATTCAGTAATTAATTGCA	AAACTGCAATTAATTACTGAATTG				0,0,0,0,0,1,0,1,1,0,0,0,1,0,0,0,0,0,0,0	TCAGATTCGGCAAAAGATGCGGG	TRUE	TRUE	TRUE	TRUE
sgRNA_0027	L_00027	lipA	L_00027_gR948f	ACACCGCGTTCCATTTTGAA	AGG	0.45	963	12	0.0127253	0.675076	L_conig000001_1	+	29146..29165	TATAACACCGCGTTCCATTTTGAA	AAACTTCAAAATGGAACGCGGTGT				1,0,1,0,0,0,1,1,0,0,0,1,0,0,0,0,0,0,0,0	CAAGAAAAAGAAAATACATTTGG	TRUE	TRUE	TRUE	TRUE
sgRNA_0028	L_00028	lipB	L_00028_gR623f	TCCTAACTGACGAACGATAA	GGG	0.4	639	13	0.0210016	0.526643	L_conig000001_1	+	29837..29856	TATATCCTAACTGACGAACGATAA	AAACTTATCGTTCGTCAGTTAGGA				1,1,1,1,0,1,1,1,0,1,0,1,0,0,0,0,0,0,0,0	GTATGTGTACGAGATGAAGCAGG	TRUE	TRUE	TRUE	TRUE
sgRNA_0029	L_00029	L_00029	L_00029_gR126f	TTACTACTGCGCTTTTCTTT	TGG	0.35	279	150	0.579151	0.702762	L_conig000001_1	+	29980..29999	TATATTACTACTGCGCTTTTCTTT	AAACAAAGAAAAGCGCAGTAGTAA				0,0,0,1,0,1,1,0,1,1,0,0,0,0,0,0,0,0,0,0	GTTCTTGACCAACAACAAGCGGG	TRUE	TRUE	TRUE	TRUE
sgRNA_0030	L_00030	dacA	L_00030_gR1080f	GTTTGAGCCGTAATTTGTGG	TGG	0.45	1182	99	0.0851979	0.571059	L_conig000001_1	+	31268..31287	TATAGTTTGAGCCGTAATTTGTGG	AAACCCACAAATTACGGCTCAAAC				1,1,1,1,0,1,1,1,0,1,1,0,0,0,0,0,0,0,0,0	CGTTTGAAAATTGATACATTGGG	TRUE	TRUE	TRUE	TRUE
sgRNA_0031	L_00031	rlpA	L_00031_gR830f	TATCATAAATAGCAAAAGTG	CGG	0.25	864	31	0.0367299	0.703136	L_conig000001_1	+	32215..32234	TATATATCATAAATAGCAAAAGTG	AAACCACTTTTGCTATTTATGATA				1,0,1,0,0,1,1,1,0,1,0,0,0,0,0,0,0,0,0,0	TTGCCTAATTGATTTAACGCTGG	TRUE	TRUE	TRUE	TRUE
sgRNA_0032	L_00032	mrdB	L_00032_gR1095f	TGCCAAACACGCAACCAAAA	AGG	0.45	1116	18	0.0164234	0.716107	L_conig000001_1	+	33396..33415	TATATGCCAAACACGCAACCAAAA	AAACTTTTGGTTGCGTGTTTGGCA				1,1,0,0,0,0,1,0,0,1,1,0,0,0,0,0,0,0,0,0	ATGGGACAAACGGATATGTTCGG	TRUE	TRUE	TRUE	TRUE
sgRNA_0033	L_00033	mrdA	L_00033_gR1923f	TCGCGGAACGGCTCATGAGT	TGG	0.6	1956	30	0.0154959	0.423	L_conig000001_1	+	35329..35348	TATATCGCGGAACGGCTCATGAGT	AAACACTCATGAGCCGTTCCGCGA				1,0,1,1,0,1,0,1,1,0,0,0,0,0,0,1,0,0,0,0	AAGAAAGAATTAGAAGAAGCGGG	TRUE	TRUE	FALSE	FALSE
sgRNA_0034	L_00034	L_00034	L_00034_gR426f	AAACCCGTTGTAACCCAAGA	AGG	0.45	468	39	0.0870536	0.564651	L_conig000001_1	+	35809..35828	TATAAAACCCGTTGTAACCCAAGA	AAACTCTTGGGTTACAACGGGTTT				1,1,0,0,0,0,1,1,0,1,1,1,0,0,0,0,0,0,0,0	CAGATTTGGCTAGATGAAGCTGG	TRUE	TRUE	TRUE	TRUE
sgRNA_0035	L_00035	L_00035	L_00035_gR275f	TGTTCCCTTTAACCCATCTA	AGG	0.4	309	31	0.107266	0.352868	L_conig000001_1	+	36179..36198	TATATGTTCCCTTTAACCCATCTA	AAACTAGATGGGTTAAAGGGAACA				0,1,1,0,1,1,0,1,1,1,1,0,1,0,0,0,0,0,0,0	TGCTAGAAATGTTAAAAAGCTGG	TRUE	TRUE	TRUE	TRUE
sgRNA_0036	L_00036	L_00036	L_00036_gR1624f	TTACGGCGACGAGGGCAAGA	AGG	0.6	1656	29	0.0177262	0.600645	L_conig000001_1	+	37961..37980	TATATTACGGCGACGAGGGCAAGA	AAACTCTTGCCCTCGTCGCCGTAA				0,0,1,1,0,0,0,0,0,1,1,1,0,0,0,0,0,0,0,0	ACCCAGGAAATAAAAAAAGCTGG	TRUE	TRUE	FALSE	FALSE
sgRNA_0037	L_00037	L_00037	L_00037_gR18r	TAAGAGAAGTAATGGCTTCT	TGG	0.35	1779	14	0.00795907	0.532989	L_conig000001_1	-	38229..38248	TATATAAGAGAAGTAATGGCTTCT	AAACAGAAGCCATTACTTCTCTTA				1,1,1,0,1,1,1,1,1,1,0,0,0,0,0,0,0,0,0,0	TCGGCGCAGATAGAAAAAGCAGG	TRUE	TRUE	TRUE	FALSE
sgRNA_0038	L_00038	mreB	L_00038_gR115r	TGACGAATCGCAACAACAGA	GGG	0.45	1056	111	0.107143	0.521885	L_conig000001_1	-	40234..40253	TATATGACGAATCGCAACAACAGA	AAACTCTGTTGTTGCGATTCGTCA				1,0,1,1,1,1,1,1,1,1,0,0,0,0,0,0,0,0,0,0	CGTAGTATTGTGTCAGAAGCAGG	TRUE	TRUE	TRUE	TRUE
sgRNA_0039	L_00039	mreC	L_00039_gR13r	GGAGGGGCTTTGCCGAAAAT	GGG	0.55	1056	9	0.00868726	0.445848	L_conig000001_1	-	41267..41286	TATAGGAGGGGCTTTGCCGAAAAT	AAACATTTTCGGCAAAGCCCCTCC				1,1,0,1,1,1,1,0,0,1,1,1,0,0,0,0,0,0,0,0	TATTGGCAAAAAGACGAAGCGGG	TRUE	TRUE	TRUE	TRUE
sgRNA_0040	L_00040	mreD	L_00040_gR62r	AGGTGCAAGTTCTAATACAA	AGG	0.35	489	58	0.123667	0.601965	L_conig000001_1	-	42371..42390	TATAAGGTGCAAGTTCTAATACAA	AAACTTGTATTAGAACTTGCACCT				0,1,1,0,0,0,0,1,1,0,1,1,0,0,0,0,0,0,0,0	CCAAGCTCTCTCAATACGTTAGG	TRUE	TRUE	TRUE	TRUE
sgRNA_0041	L_00041	L_00041	L_00041_gR723f	ATATTTGCGGTAAACACGGC	AGG	0.45	777	51	0.0673712	0.470618	L_conig000001_1	+	43558..43577	TATAATATTTGCGGTAAACACGGC	AAACGCCGTGTTTACCGCAAATAT				1,1,1,0,1,1,1,1,0,1,0,1,0,0,0,0,0,0,0,0	AAACTTTCTTTAAAAGAATCAGG	TRUE	TRUE	TRUE	TRUE
sgRNA_0042	L_00042	xthA	L_00042_gR757f	TAATGGCTTCAAGTTGATGT	GGG	0.35	804	44	0.0561224	0.504233	L_conig000001_1	+	44378..44397	TATATAATGGCTTCAAGTTGATGT	AAACACATCAACTTGAAGCCATTA				1,1,0,1,0,1,1,1,0,1,1,1,0,0,0,0,0,0,0,0	GCCACCTTATTAAAAGAAGCAGG	TRUE	TRUE	TRUE	TRUE
sgRNA_0043	L_00043	L_00043	L_00043_gR543f	CGATGAACCAACCATACTTT	AGG	0.4	675	129	0.196947	0.555196	L_conig000001_1	+	45015..45034	TATACGATGAACCAACCATACTTT	AAACAAAGTATGGTTGGTTCATCG				1,0,1,1,1,1,1,1,0,1,0,0,0,0,0,0,0,0,0,0	GATTCCCAATCAATAGAAGCAGG	TRUE	TRUE	TRUE	TRUE
sgRNA_0044	L_00044	L_00044	L_00044_gR1005f	ATATTATGGAATTCTTGCTT	GGG	0.25	1065	57	0.0545455	0.447126	L_conig000001_1	+	46151..46170	TATAATATTATGGAATTCTTGCTT	AAACAAGCAAGAATTCCATAATAT				1,1,0,0,0,0,0,0,1,0,1,1,1,0,0,0,0,0,0,0	GATGAAGCAAAAGAAGAAGTGGG	TRUE	TRUE	TRUE	TRUE
sgRNA_0045	L_00045	L_00045	L_00045_gR516f	AACACAATAATATTTGGATA	AGG	0.2	663	144	0.22395	0.527378	L_conig000001_1	+	46786..46805	TATAAACACAATAATATTTGGATA	AAACTATCCAAATATTATTGTGTT				1,1,1,1,1,1,1,0,1,1,0,0,0,0,0,0,0,0,0,0	GGTACTGATCCAAAAGAATCAGG	TRUE	TRUE	TRUE	TRUE
sgRNA_0046	L_00046	L_00046	L_00046_gR34r	CCCTCGCCGGTTTTCAAGAC	CGG	0.6	90	30	0.428571	1	L_conig000001_1,L_conig000001_1	+,-	423789..423808,47160..47179	TATACCCTCGCCGGTTTTCAAGAC	AAACGTCTTGAAAACCGGCGAGGG				0,0,0,0,0,0,0,0,0,0,0,0,0,0,0,0,0,0,0,0	ACTGTGTGCCGAGAAGAAGCTGG	TRUE	TRUE	TRUE	TRUE
sgRNA_0047	L_00047	L_00047	L_00047_gR530f	AAACATTACGCCACAAACTA	AGG	0.35	555	22	0.0411215	0.509772	L_conig000001_1	+	47789..47808	TATAAAACATTACGCCACAAACTA	AAACTAGTTTGTGGCGTAATGTTT				1,1,1,1,0,0,0,1,1,1,1,1,0,0,0,0,0,0,0,0	AAAGAATTTGCAAAAGAAGCGGG	TRUE	TRUE	TRUE	FALSE
sgRNA_0048	L_00048	L_00048	L_00048_gR19r	CTTTGACATTTTGGGCAATT	AGG	0.35	327	15	0.0488599	0.579391	L_conig000001_1	-	47948..47967	TATACTTTGACATTTTGGGCAATT	AAACAATTGCCCAAAATGTCAAAG				1,0,0,1,1,1,0,0,1,0,0,1,0,0,0,0,0,0,0,0	CTTACGGATGAACAAAAAGCGGG	TRUE	TRUE	TRUE	TRUE
sgRNA_0049	L_00049	eda	L_00049_gR579f	GCATTATCCAACGCAATTAC	AGG	0.4	639	57	0.092084	0.572637	L_conig000001_1	+	48874..48893	TATAGCATTATCCAACGCAATTAC	AAACGTAATTGCGTTGGATAATGC				1,1,1,1,0,1,1,0,1,0,0,1,0,0,0,0,0,0,0,0	GATGAAGCAAAAGAAGAAGTGGG	TRUE	TRUE	TRUE	TRUE
sgRNA_0050	L_00050	uxuC	L_00050_gR1372f	TTGCTGTATCCGTTGAAAGA	AGG	0.4	1404	29	0.0209538	0.633876	L_conig000001_1	+	50314..50333	TATATTGCTGTATCCGTTGAAAGA	AAACTCTTTCAACGGATACAGCAA				0,1,1,0,0,1,1,1,1,0,1,0,0,0,0,0,0,0,0,0	TCTGAAGCAGAAAACGAAGCAGG	TRUE	TRUE	FALSE	FALSE
sgRNA_0051	L_00051	L_00051	L_00051_gR823f	TTAGTTTATTTTCTAAGTTA	TGG	0.15	846	20	0.0242131	0.53304	L_conig000001_1	+	51178..51197	TATATTAGTTTATTTTCTAAGTTA	AAACTAACTTAGAAAATAAACTAA				1,0,0,1,1,1,1,0,1,0,0,1,0,0,0,0,0,0,0,0	CAAGTGGCTGCAAAAGAAGCTGG	TRUE	TRUE	TRUE	TRUE
sgRNA_0052	L_00052	L_00052	L_00052_gR375f	ACCAAAGCTATATTAACACT	AGG	0.3	399	21	0.055409	0.413466	L_conig000001_1	+	51587..51606	TATAACCAAAGCTATATTAACACT	AAACAGTGTTAATATAGCTTTGGT				0,1,0,0,0,0,0,1,1,1,0,0,0,0,0,0,1,0,0,0	AAAATCACATAAAAAAAAGCGGG	TRUE	FALSE	FALSE	FALSE
sgRNA_0053	L_00053	L_00053	L_00053_gR522f	CTTTGCCACATTTCCGCAAA	GGG	0.45	579	54	0.0966011	0.62172	L_conig000001_1	+	52099..52118	TATACTTTGCCACATTTCCGCAAA	AAACTTTGCGGAAATGTGGCAAAG				1,0,0,0,1,0,1,1,1,1,0,0,0,0,0,0,0,0,0,0	TGAAAACATGGAAAATAAGCTGG	TRUE	TRUE	TRUE	TRUE
sgRNA_0054	L_00054	L_00054	L_00054_gR1215f	AACAGCATTGATAGTGCTAC	AGG	0.4	1272	54	0.043131	0.489737	L_conig000001_1	+	53390..53409	TATAAACAGCATTGATAGTGCTAC	AAACGTAGCACTATCAATGCTGTT				0,0,0,1,1,1,1,1,0,0,1,1,0,0,0,0,0,0,0,0	TCTGAAGCAGAAAACGAAGCAGG	TRUE	TRUE	TRUE	FALSE
sgRNA_0055	L_00055	L_00055	L_00055_gR286f	GAGCTTTATCCTTGGCAACA	AGG	0.45	471	182	0.403548	0.594638	L_conig000001_1	+	53742..53761	TATAGAGCTTTATCCTTGGCAACA	AAACTGTTGCCAAGGATAAAGCTC				1,0,0,1,0,0,0,0,1,1,1,1,0,0,0,0,0,0,0,0	GTGTTTCGCAATGAAGAAGCTGG	TRUE	TRUE	TRUE	FALSE
sgRNA_0056	L_00056	L_00056	L_00056_gR867f	TCCTGTAATGCAATATGTGA	TGG	0.35	987	117	0.120993	0.416024	L_conig000001_1	+	54859..54878	TATATCCTGTAATGCAATATGTGA	AAACTCACATATTGCATTACAGGA				1,1,1,1,0,0,1,1,1,0,1,0,1,0,0,0,0,0,0,0	TCAGAGGAACAAAAAGCAGCAGG	TRUE	TRUE	TRUE	TRUE
sgRNA_0057	L_00057	L_00057	L_00057_gR987f	TCTTTAACAACTACATTGTT	TGG	0.25	1029	39	0.0386521	0.536133	L_conig000001_1	+	55992..56011	TATATCTTTAACAACTACATTGTT	AAACAACAATGTAGTTGTTAAAGA				0,1,0,1,0,0,1,1,0,1,1,1,0,0,0,0,0,0,0,0	GCCCAACGTTTATATGAAGCGGG	TRUE	TRUE	TRUE	TRUE
sgRNA_0058	L_00058	uxuR	L_00058_gR35r	TTTTAGCAATTGACCGATTC	GGG	0.35	750	31	0.0424658	0.391333	L_conig000001_1	-	56242..56261	TATATTTTAGCAATTGACCGATTC	AAACGAATCGGTCAATTGCTAAAA				1,1,1,0,1,0,1,0,1,0,1,0,1,0,0,0,0,0,0,0	TTATTATCGCCAGTAGAAGCGGG	TRUE	TRUE	TRUE	FALSE
sgRNA_0059	L_00059	L_00059	L_00059_gR34r	GATAAAGAAACAGGATCTTT	TGG	0.3	1185	30	0.0257511	0.559548	L_conig000001_1	-	57018..57037	TATAGATAAAGAAACAGGATCTTT	AAACAAAGATCCTGTTTCTTTATC				1,0,0,1,1,0,1,1,0,1,1,0,0,0,0,0,0,0,0,0	TCCGCATCCGTATAAGAAGTCGG	TRUE	TRUE	TRUE	TRUE
sgRNA_0060	L_00060	L_00060	L_00060_gR692f	TGATACCCAGGCTTCAGGAT	CGG	0.5	714	19	0.0273775	0.57115	L_conig000001_1	+	58900..58919	TATATGATACCCAGGCTTCAGGAT	AAACATCCTGAAGCCTGGGTATCA				0,1,0,0,1,0,1,0,1,1,1,0,0,0,0,0,0,0,0,0	ATTCAGGCTTTCTTAGAAGCCGG	TRUE	FALSE	FALSE	FALSE
sgRNA_0061	L_00061	L_00061	L_00061_gR1782f	TCATACATACGATAAACACC	AGG	0.35	1830	45	0.0248619	0.484618	L_conig000001_1	+	60801..60820	TATATCATACATACGATAAACACC	AAACGGTGTTTATCGTATGTATGA				1,1,1,0,1,1,0,0,0,1,1,1,0,0,0,0,0,0,0,0	CTTGCACCGAAAAAAGCAGCAGG	TRUE	FALSE	FALSE	FALSE
sgRNA_0062	L_00062	kdsB	L_00062_gR739f	GACTTGATGCAAAACGAGCG	GGG	0.5	765	23	0.0308725	0.460809	L_conig000001_1	+	61589..61608	TATAGACTTGATGCAAAACGAGCG	AAACCGCTCGTTTTGCATCAAGTC				1,1,1,0,0,0,0,0,1,1,1,0,1,0,0,0,0,0,0,0	ATCTCTTTAGCACAAGAAGGCGG	TRUE	TRUE	TRUE	TRUE
sgRNA_0063	L_00063	lpxK	L_00063_gR990f	TTGGAATTGGAATACCAGAA	GGG	0.35	999	6	0.0061287	0.562133	L_conig000001_1	+	62675..62694	TATATTGGAATTGGAATACCAGAA	AAACTTCTGGTATTCCAATTCCAA				1,1,1,0,1,1,0,1,0,0,0,1,0,0,0,0,0,0,0,0	AAGCAATACCAATAATAAGCAGG	TRUE	FALSE	FALSE	FALSE
sgRNA_0064	L_00064	msbA	L_00064_gR1721f	CAAACGTTTAAAAGTTTGTA	AGG	0.25	1764	40	0.0229358	0.406798	L_conig000001_1	+	64477..64496	TATACAAACGTTTAAAAGTTTGTA	AAACTACAAACTTTTAAACGTTTG				1,1,1,1,1,1,0,1,1,1,1,1,0,0,0,0,0,0,0,0	GCTCGTCTAGCAAAAGAAGTTGG	TRUE	FALSE	FALSE	FALSE
sgRNA_0065	L_00065	rec2	L_00065_gR2295f	CAAGGCAATAGCAACGGTTG	CGG	0.5	2367	69	0.0293992	0.560189	L_conig000001_1	+	66855..66874	TATACAAGGCAATAGCAACGGTTG	AAACCAACCGTTGCTATTGCCTTG				1,1,1,1,0,1,0,0,1,0,1,1,0,0,0,0,0,0,0,0	ACTGTGTGCCGAGAAGAAGCTGG	TRUE	TRUE	TRUE	TRUE
sgRNA_0066	L_00066	dksA	L_00066_gR161r	TTCATCCTGCATATGTGCAA	CGG	0.4	438	157	0.375598	0.620776	L_conig000001_1	-	67359..67378	TATATTCATCCTGCATATGTGCAA	AAACTTGCACATATGCAGGATGAA				1,0,1,0,0,1,0,0,1,0,1,1,0,0,0,0,0,0,0,0	AACCTATCGTGAAAAAAAGCGGG	TRUE	TRUE	TRUE	TRUE
sgRNA_0067	L_00067	L_00067	L_00067_gR91r	GCATTACGGCTAAAATCACT	CGG	0.4	1359	87	0.0649739	0.627971	L_conig000001_1	-	67974..67993	TATAGCATTACGGCTAAAATCACT	AAACAGTGATTTTAGCCGTAATGC				1,1,0,0,1,1,1,0,0,0,1,0,0,0,0,0,0,0,0,0	CTCTATCAGCCAAAAGCAGCGGG	TRUE	TRUE	FALSE	FALSE
sgRNA_0068	L_00068	folK	L_00068_gR49r	GCAGCATGTAATTGTTCTAC	TGG	0.4	483	45	0.0971922	0.653991	L_conig000001_1	-	69299..69318	TATAGCAGCATGTAATTGTTCTAC	AAACGTAGAACAATTACATGCTGC				1,0,1,1,0,1,1,0,1,1,0,0,0,0,0,0,0,0,0,0	ATTATTCATTAAAAATAAGCAGG	TRUE	TRUE	FALSE	TRUE
sgRNA_0069	L_00069	L_00069	L_00069_gR30r	GAAGCATAGAAAATTCATCA	GGG	0.3	477	26	0.0568928	0.589746	L_conig000001_1	-	69838..69857	TATAGAAGCATAGAAAATTCATCA	AAACTGATGAATTTTCTATGCTTC				1,1,0,0,0,0,1,1,1,1,0,1,0,0,0,0,0,0,0,0	GAACGCGTAGAACATACCTTAGG	TRUE	TRUE	FALSE	FALSE
sgRNA_0070	L_00070	amiB	L_00070_gR70r	GGGTCAATCGCAATCGTAAT	AGG	0.45	1299	66	0.0516028	0.515195	L_conig000001_1	-	70362..70381	TATAGGGTCAATCGCAATCGTAAT	AAACATTACGATTGCGATTGACCC				1,1,1,1,0,1,0,1,0,1,1,1,0,0,0,0,0,0,0,0	TAAGCGTTTTGCTAAGAAGTAGG	TRUE	FALSE	TRUE	TRUE
sgRNA_0071	L_00071	mutL	L_00071_gR26r	AATTTGGTTAGCAAGTTGTG	GGG	0.35	1890	22	0.0117647	0.601115	L_conig000001_1	-	71617..71636	TATAAATTTGGTTAGCAAGTTGTG	AAACCACAACTTGCTAACCAAATT				1,1,1,0,0,1,1,0,1,1,1,0,0,0,0,0,0,0,0,0	GTGTTTCGCAATGAAGAAGCTGG	TRUE	TRUE	FALSE	FALSE
sgRNA_0072	L_00072	miaA	L_00072_gR36r	CCGTTTTGCCTGAGGCCGTA	GGG	0.6	936	32	0.0349345	0.362085	L_conig000001_1	-	73524..73543	TATACCGTTTTGCCTGAGGCCGTA	AAACTACGGCCTCAGGCAAAACGG				1,0,0,1,1,0,0,1,1,1,0,0,0,1,0,0,0,0,0,0	CCACCTTTATTCTATGAAGCAGG	TRUE	TRUE	FALSE	FALSE
sgRNA_0073	L_00073	glnE	L_00073_gR11r	TTCAATGAGGGCAGAAAGTG	CGG	0.45	2946	7	0.00239234	0.648304	L_conig000001_1	-	74440..74459	TATATTCAATGAGGGCAGAAAGTG	AAACCACTTTCTGCCCTCATTGAA				1,1,1,1,0,1,0,1,1,1,0,0,0,0,0,0,0,0,0,0	ATGATTAAACCTTTTAAAGCAGG	TRUE	TRUE	FALSE	FALSE
sgRNA_0074	L_00074	recN	L_00074_gR1559f	ACATAAACCTAAAGCATCAA	TGG	0.3	1677	115	0.0694025	0.623087	L_conig000001_1	+	79005..79024	TATAACATAAACCTAAAGCATCAA	AAACTTGATGCTTTAGGTTTATGT				1,1,1,0,1,1,1,1,0,0,0,0,0,0,0,0,0,0,0,0	TCAAAAGGCGTAAAATAAGCAGG	TRUE	TRUE	TRUE	FALSE
sgRNA_0075	L_00075	ppnK	L_00075_gR866f	TACAAGAGCAATGGTTTTAA	AGG	0.3	891	22	0.0252583	0.674336	L_conig000001_1	+	80100..80119	TATATACAAGAGCAATGGTTTTAA	AAACTTAAAACCATTGCTCTTGTA				0,1,1,0,0,1,1,1,0,0,1,0,0,0,0,0,0,0,0,0	TAAAGTTGCAGCTACGAAGCTGG	TRUE	TRUE	TRUE	TRUE
sgRNA_0076	L_00076	grpE	L_00076_gR36r	CTTCTTGATTTTCTACTTCT	GGG	0.3	597	32	0.0554593	0.697264	L_conig000001_1	-	80273..80292	TATACTTCTTGATTTTCTACTTCT	AAACAGAAGTAGAAAATCAAGAAG				1,1,0,1,0,1,1,1,1,0,0,0,0,0,0,0,0,0,0,0	TATTGGCAAAAAGACGAAGCGGG	TRUE	TRUE	FALSE	FALSE
sgRNA_0077	L_00077	L_00077	L_00077_gR264f	AAAGCCCATACGGTATAATC	AGG	0.4	345	78	0.24	0.465468	L_conig000001_1	+	81097..81116	TATAAAAGCCCATACGGTATAATC	AAACGATTATACCGTATGGGCTTT				0,0,0,1,1,1,1,1,1,1,0,1,0,0,0,0,0,0,0,0	GGTACTGATCCAAAAGAATCAGG	TRUE	TRUE	TRUE	FALSE
sgRNA_0078	L_00078	L_00078	L_00078_gR374f	TCTGTCTGAAATTTGTACTA	CGG	0.3	441	64	0.152019	0.380528	L_conig000001_1	+	81544..81563	TATATCTGTCTGAAATTTGTACTA	AAACTAGTACAAATTTCAGACAGA				1,1,1,0,0,1,1,1,0,0,1,0,0,0,0,1,0,0,0,0	TTAACAATGACAGAAGAAACAGG	TRUE	TRUE	TRUE	TRUE
sgRNA_0079	L_00079	L_00079	L_00079_gR110r	TTGGTGGCAATAAAATTCAT	CGG	0.3	2124	106	0.0503802	0.579335	L_conig000001_1	-	82014..82033	TATATTGGTGGCAATAAAATTCAT	AAACATGAATTTTATTGCCACCAA				1,1,1,1,1,1,0,1,0,1,0,0,0,0,0,0,0,0,0,0	AATTTTTTGAAATATACCTTTGG	TRUE	TRUE	TRUE	TRUE
sgRNA_0080	L_00080	tesB	L_00080_gR27r	CAAGTTTAAGAAGATGAATG	AGG	0.3	861	23	0.0273484	0.554361	L_conig000001_1	-	84173..84192	TATACAAGTTTAAGAAGATGAATG	AAACCATTCATCTTCTTAAACTTG				1,1,0,1,0,0,1,1,1,1,0,1,0,0,0,0,0,0,0,0	ATCGAATTAGTAGAAGAATCTGG	TRUE	TRUE	FALSE	FALSE
sgRNA_0081	L_00081	L_00081	L_00081_gR1326f	CCCACTTTATTTTCGTGGAT	AGG	0.4	1380	51	0.0375	0.58947	L_conig000001_1	+	86480..86499	TATACCCACTTTATTTTCGTGGAT	AAACATCCACGAAAATAAAGTGGG				1,1,0,0,0,1,1,1,0,0,1,1,0,0,0,0,0,0,0,0	GCGGAAGATTTAAAAGAAGCTGG	TRUE	TRUE	TRUE	TRUE
sgRNA_0082	L_00082	ppiB	L_00082_gR67r	AAGAAATTTTCTGCTGTAAC	TGG	0.3	510	63	0.128571	0.419097	L_conig000001_1	-	86716..86735	TATAAAGAAATTTTCTGCTGTAAC	AAACGTTACAGCAGAAAATTTCTT				1,1,1,1,1,1,1,0,0,1,1,1,0,0,0,0,0,0,0,0	TGGGTGATTGCAAAAGAAGAAGG	TRUE	TRUE	FALSE	FALSE
sgRNA_0083	L_00083	L_00083	L_00083_gR27r	CTAGAATTTCTCCAACTTTA	GGG	0.3	432	23	0.0558252	0.673141	L_conig000001_1	-	87189..87208	TATACTAGAATTTCTCCAACTTTA	AAACTAAAGTTGGAGAAATTCTAG				1,1,0,0,0,0,1,0,1,1,1,0,0,0,0,0,0,0,0,0	ACAGATAATCCAGAAGAAGATGG	TRUE	TRUE	FALSE	TRUE
sgRNA_0084	L_00084	L_00084	L_00084_gR45r	ACGGTTCCCCAGTAAATTGT	TGG	0.45	789	41	0.053316	0.64118	L_conig000001_1	-	87780..87799	TATAACGGTTCCCCAGTAAATTGT	AAACACAATTTACTGGGGAACCGT				1,1,1,1,0,1,0,1,1,0,1,0,0,0,0,0,0,0,0,0	ATTCAACACGCAAAAGCAGCGGG	TRUE	TRUE	FALSE	TRUE
sgRNA_0085	L_00085	L_00085	L_00085_gR29r	CAAAAGCGCTAAATAATAAG	AGG	0.3	258	25	0.105042	0.602567	L_conig000001_1	-	88614..88633	TATACAAAAGCGCTAAATAATAAG	AAACCTTATTATTTAGCGCTTTTG				1,1,1,1,0,1,0,0,0,1,0,1,0,0,0,0,0,0,0,0	TACTTTGCGCAAAAACAAGCTGG	TRUE	FALSE	FALSE	FALSE
sgRNA_0086	L_00086	L_00086	L_00086_gR16r	AAATCCACTAATGATGTATA	AGG	0.25	276	12	0.046875	0.564413	L_conig000001_1	-	88869..88888	TATAAAATCCACTAATGATGTATA	AAACTATACATCATTAGTGGATTT				0,0,0,0,0,1,1,1,0,1,1,1,0,0,0,0,0,0,0,0	TTATTATCGCCAGTAGAAGCGGG	TRUE	FALSE	TRUE	FALSE
sgRNA_0087	L_00087	trxA	L_00087_gR256f	CCCAAAAGTCTAATAAAACG	GGG	0.35	324	65	0.213816	0.570916	L_conig000001_1	+	89421..89440	TATACCCAAAAGTCTAATAAAACG	AAACCGTTTTATTAGACTTTTGGG				1,0,0,1,0,1,0,1,0,1,1,1,0,0,0,0,0,0,0,0	GCAGCCCCAATATAAGTAGCGGG	TRUE	TRUE	TRUE	FALSE
sgRNA_0088	L_00088	L_00088	L_00088_gR797f	CACAATTTTCACACCAAGTG	CGG	0.4	996	196	0.20082	0.680302	L_conig000001_1	+	90405..90424	TATACACAATTTTCACACCAAGTG	AAACCACTTGGTGTGAAAATTGTG				1,1,0,0,0,1,1,0,0,1,1,0,0,0,0,0,0,0,0,0	TTTCTTGCTGCCTTAGAAGCGGG	TRUE	TRUE	TRUE	TRUE
sgRNA_0089	L_00089	metB	L_00089_gR953f	TACTGTGCGAGTTGGATTTT	TGG	0.4	1110	154	0.141284	0.566938	L_conig000001_1	+	91569..91588	TATATACTGTGCGAGTTGGATTTT	AAACAAAATCCAACTCGCACAGTA				1,1,1,1,1,0,0,1,1,0,1,0,0,0,0,0,0,0,0,0	AGCAGCACGCAGTAAGAAGCAGG	TRUE	TRUE	TRUE	TRUE
sgRNA_0090	L_00090	L_00090	L_00090_gR36r	TCGCGACCCCGACCTTGGCA	AGG	0.7	76	32	0.571429	1	L_conig000001_1,L_conig000001_1,L_conig000001_1	-,-,-	1879066..1879085,206131..206150,92021..92040	TATATCGCGACCCCGACCTTGGCA	AAACTGCCAAGGTCGGGGTCGCGA				0,0,0,0,0,0,0,0,0,0,0,0,0,0,0,0,0,0,0,0	GCGGAAGATTTAAAAGAAGCTGG	TRUE	TRUE	TRUE	TRUE
sgRNA_0091	L_00091	L_00091	L_00091_gR45r	CGGAGTCGAACCGAGCTACA	TGG	0.6	74	41	0.759259	0.430285	L_conig000001_1	-	92112..92131	TATACGGAGTCGAACCGAGCTACA	AAACTGTAGCTCGGTTCGACTCCG				1,0,1,1,1,1,1,0,0,0,0,0,1,0,0,0,0,0,0,0	ATATCTAAAATAGATGAAGCAGG	TRUE	TRUE	TRUE	TRUE
sgRNA_0092	L_00092	L_00092	L_00092_gR8r	GTCTACCGATTCCACCACTC	GGG	0.55	87	4	0.0597015	1	L_conig000001_1,L_conig000001_1	-,-	206183..206202,92176..92195	TATAGTCTACCGATTCCACCACTC	AAACGAGTGGTGGAATCGGTAGAC				0,0,0,0,0,0,0,0,0,0,0,0,0,0,0,0,0,0,0,0	TTTGGTGCATTAAAAGAAGCTGG	TRUE	TRUE	TRUE	TRUE
sgRNA_0093	L_00093	cpsD	L_00093_gR34r	CAAGCGACAGTAATAATATA	AGG	0.3	837	30	0.0367197	0.666129	L_conig000001_1	-	92364..92383	TATACAAGCGACAGTAATAATATA	AAACTATATTATTACTGTCGCTTG				1,0,1,0,0,1,1,0,0,1,1,0,0,0,0,0,0,0,0,0	ACACATAATGTAGATACTTTAGG	TRUE	FALSE	TRUE	FALSE
sgRNA_0094	L_00094	dnaB2_2	L_00094_gR159r	GTTTTCCTTGTGTTAATAGA	TGG	0.3	1356	155	0.116018	0.639484	L_conig000001_1	-	93327..93346	TATAGTTTTCCTTGTGTTAATAGA	AAACTCTATTAACACAAGGAAAAC				1,1,1,0,0,1,1,0,0,1,1,0,0,0,0,0,0,0,0,0	TCAAAAGGCGTAAAATAAGCAGG	TRUE	FALSE	TRUE	FALSE
sgRNA_0095	L_00095	L_00095	L_00095_gR85r	GCAGCAGACTGATTATTAAT	AGG	0.35	1701	81	0.0481856	0.648304	L_conig000001_1	-	94601..94620	TATAGCAGCAGACTGATTATTAAT	AAACATTAATAATCAGTCTGCTGC				1,1,1,1,0,1,0,1,1,1,0,0,0,0,0,0,0,0,0,0	GATTGGATAGCCAATACGTTTGG	TRUE	FALSE	TRUE	FALSE
sgRNA_0096	L_00096	L_00096	L_00096_gR30r	AAATCTCATTCAATACCACT	TGG	0.3	552	26	0.0488722	0.555196	L_conig000001_1	-	96246..96265	TATAAAATCTCATTCAATACCACT	AAACAGTGGTATTGAATGAGATTT				1,0,1,0,1,1,1,1,1,1,0,0,0,0,0,0,0,0,0,0	TTTGGTGCATTAAAAGAAGCTGG	TRUE	FALSE	TRUE	FALSE
sgRNA_0097	L_00097	L_00097	L_00097_gR51r	GGGTTGGAACTGTTTCATGC	TGG	0.5	1224	47	0.0390365	0.481015	L_conig000001_1	-	96968..96987	TATAGGGTTGGAACTGTTTCATGC	AAACGCATGAAACAGTTCCAACCC				1,1,1,1,1,1,1,0,1,0,0,1,0,0,0,0,0,0,0,0	GGTACTGATCCAAAAGAATCAGG	TRUE	FALSE	TRUE	FALSE
sgRNA_0098	L_00098	L_00098	L_00098_gR47r	TTTGTAAAGTCCCTTTACAG	TGG	0.35	264	43	0.17623	0.646682	L_conig000001_1	-	98204..98223	TATATTTGTAAAGTCCCTTTACAG	AAACCTGTAAAGGGACTTTACAAA				0,0,1,0,1,0,0,0,0,1,1,0,0,0,0,0,0,0,0,0	TCCGCATCCGTATAAGAAGTCGG	TRUE	FALSE	FALSE	FALSE
sgRNA_0099	L_00099	L_00099	L_00099_gR24r	TGCGTAACGGCCCAAGCTGT	TGG	0.6	756	20	0.0271739	0.544381	L_conig000001_1	-	98461..98480	TATATGCGTAACGGCCCAAGCTGT	AAACACAGCTTGGGCCGTTACGCA				1,1,1,0,1,0,1,1,0,0,0,1,0,0,0,0,0,0,0,0	GTTCTTGACCAACAACAAGCGGG	TRUE	FALSE	TRUE	FALSE
sgRNA_0100	L_00100	L_00100	L_00100_gR25r	AATTGTTTATACATATCAGA	AGG	0.2	474	21	0.0462555	0.674093	L_conig000001_1	-	99232..99251	TATAAATTGTTTATACATATCAGA	AAACTCTGATATGTATAAACAATT				0,1,1,0,0,0,0,0,0,0,1,1,0,0,0,0,0,0,0,0	GCGGAAGATTTAAAAGAAGCTGG	TRUE	FALSE	TRUE	FALSE
sgRNA_0101	L_00101	ssb_1	L_00101_gR55r	TTCGGCATGCTTCGCATTTC	AGG	0.5	423	51	0.126551	0.571867	L_conig000001_1	-	99981..1e+05	TATATTCGGCATGCTTCGCATTTC	AAACGAAATGCGAAGCATGCCGAA				0,1,0,1,0,1,0,1,1,0,1,1,0,0,0,0,0,0,0,0	TTTCTTTAGTCATAGGAAGCTGG	TRUE	FALSE	TRUE	FALSE
sgRNA_0102	L_00102	L_00102	L_00102_gR35r	ACAACCACTTAAAGCAGCGA	CGG	0.45	519	31	0.0621242	0.34536	L_conig000001_1	-	100410..100429	TATAACAACCACTTAAAGCAGCGA	AAACTCGCTGCTTTAAGTGGTTGT				0,1,0,1,1,1,1,1,0,1,1,0,1,0,0,0,0,0,0,0	ATATCTAAAATAGATGAAGCAGG	TRUE	FALSE	TRUE	FALSE
sgRNA_0103	L_00103	L_00103	L_00103_gR539f	CATCACTCCAATTGATGAAG	GGG	0.4	558	16	0.0297398	0.757896	L_conig000001_1	+	101635..101654	TATACATCACTCCAATTGATGAAG	AAACCTTCATCAATTGGAGTGATG				1,1,0,1,0,1,0,1,1,0,0,0,0,0,0,0,0,0,0,0	ATTTGTGAAGTAAAACAAGCGGG	TRUE	FALSE	TRUE	FALSE
sgRNA_0104	L_00104	topB2	L_00104_gR31r	GCAATATCATTGCCTTGTGA	TGG	0.4	2046	27	0.0133268	0.749918	L_conig000001_1	-	101788..101807	TATAGCAATATCATTGCCTTGTGA	AAACTCACAAGGCAATGATATTGC				1,1,1,1,0,0,0,1,1,0,0,0,0,0,0,0,0,0,0,0	TGCTAGAAATGTTAAAAAGCTGG	TRUE	FALSE	FALSE	FALSE
sgRNA_0105	L_00105	L_00105	L_00105_gR28r	GTATGAAGATTGAAATATTT	TGG	0.2	429	24	0.0586797	0.640919	L_conig000001_1	-	104715..104734	TATAGTATGAAGATTGAAATATTT	AAACAAATATTTCAATCTTCATAC				0,1,1,1,0,1,1,1,0,1,0,0,0,0,0,0,0,0,0,0	TGTGCTAGGAATTTTGGCATCGG	TRUE	FALSE	TRUE	FALSE
sgRNA_0106	L_00106	L_00106	L_00106_gR66r	AGATGATAACGTCACCTTTT	TGG	0.35	642	62	0.0996785	0.530489	L_conig000001_1	-	105296..105315	TATAAGATGATAACGTCACCTTTT	AAACAAAAGGTGACGTTATCATCT				0,1,0,1,0,0,1,0,1,1,1,1,0,0,0,0,0,0,0,0	TGAAAACATGGAAAATAAGCTGG	TRUE	FALSE	TRUE	FALSE
sgRNA_0107	L_00107	L_00107	L_00107_gR92r	ATTTGGCTCAATCCCTTTAG	GGG	0.4	408	88	0.226804	0.412711	L_conig000001_1	-	105998..106017	TATAATTTGGCTCAATCCCTTTAG	AAACCTAAAGGGATTGAGCCAAAT				0,1,1,0,1,1,0,0,1,1,0,0,1,0,0,0,0,0,0,0	ACTGTGTGCCGAGAAGAAGCTGG	TRUE	FALSE	TRUE	FALSE
sgRNA_0108	L_00108	radC_1	L_00108_gR85r	TCCTGTGCACCTTGGTAAAA	GGG	0.45	471	81	0.179601	0.689924	L_conig000001_1	-	106499..106518	TATATCCTGTGCACCTTGGTAAAA	AAACTTTTACCAAGGTGCACAGGA				1,1,1,1,0,0,1,1,1,0,0,0,0,0,0,0,0,0,0,0	AAAGAAGCAGTAGAAAAAGCAGG	TRUE	FALSE	TRUE	FALSE
sgRNA_0109	L_00109	L_00109	L_00109_gR80r	GATGACCTCATTGATCTTTT	CGG	0.35	597	76	0.131716	0.689924	L_conig000001_1	-	107057..107076	TATAGATGACCTCATTGATCTTTT	AAACAAAAGATCAATGAGGTCATC				1,1,1,1,0,1,1,0,1,0,0,0,0,0,0,0,0,0,0,0	GACTTAGTTAAAAATGAAGCCGG	TRUE	FALSE	TRUE	FALSE
sgRNA_0110	L_00110	L_00110	L_00110_gR39r	TGATAAGAGCTAACCATTTT	AGG	0.3	732	35	0.0491573	0.695365	L_conig000001_1	-	107703..107722	TATATGATAAGAGCTAACCATTTT	AAACAAAATGGTTAGCTCTTATCA				0,0,1,1,0,0,1,0,1,1,0,0,0,0,0,0,0,0,0,0	ATTTTTTTGCGTAAAGAAGCAGG	TRUE	FALSE	TRUE	FALSE
sgRNA_0111	L_00111	L_00111	L_00111_gR26r	AAGCACAACCAATGCAAAAG	TGG	0.4	630	22	0.0360656	0.682138	L_conig000001_1	-	108520..108539	TATAAAGCACAACCAATGCAAAAG	AAACCTTTTGCATTGGTTGTGCTT				0,0,1,1,0,1,0,1,1,1,0,0,0,0,0,0,0,0,0,0	CGGTCAATTTTAGAAGAAGATGG	TRUE	FALSE	TRUE	FALSE
sgRNA_0112	L_00112	L_00112	L_00112_gR29r	CCCTAATATCATCGCCACAT	AGG	0.45	741	25	0.0346741	0.59644	L_conig000001_1	-	109156..109175	TATACCCTAATATCATCGCCACAT	AAACATGTGGCGATGATATTAGGG				1,1,1,1,0,1,1,1,1,1,0,0,0,0,0,0,0,0,0,0	AAACTTTCTTTAAAAGAATCAGG	TRUE	FALSE	TRUE	FALSE
sgRNA_0113	L_00113	L_00113	L_00113_gR135r	GTAGCATCGCTTCATCGACC	TGG	0.55	759	131	0.177267	0.302536	L_conig000001_1	-	109981..110000	TATAGTAGCATCGCTTCATCGACC	AAACGGTCGATGAAGCGATGCTAC				0,1,1,1,1,1,0,1,1,0,1,1,1,0,0,0,0,0,0,0	CCACCTTTATTCTATGAAGCAGG	TRUE	FALSE	TRUE	FALSE
sgRNA_0114	L_00114	L_00114	L_00114_gR20r	GCAGACCAAAGAGAGGAAAA	AGG	0.45	507	16	0.0328542	0.554875	L_conig000001_1	-	110640..110659	TATAGCAGACCAAAGAGAGGAAAA	AAACTTTTCCTCTCTTTGGTCTGC				1,1,0,1,1,1,1,0,1,0,1,0,0,0,0,0,0,0,0,0	AAGCAATACCAATAATAAGCAGG	TRUE	FALSE	TRUE	FALSE
sgRNA_0115	L_00115	L_00115	L_00115_gR61r	CAAGTACCATGGACGGCAGC	TGG	0.6	2250	57	0.0255605	0.479736	L_conig000001_1	-	111184..111203	TATACAAGTACCATGGACGGCAGC	AAACGCTGCCGTCCATGGTACTTG				1,0,1,1,1,0,1,1,0,0,1,1,0,0,0,0,0,0,0,0	TTAGCGGCAGCACAAGAAGCAGG	TRUE	FALSE	TRUE	FALSE
sgRNA_0116	L_00116	L_00116	L_00116_gR28r	ATATCAAGCAAGTTCATATC	CGG	0.3	336	24	0.0759494	0.526999	L_conig000001_1	-	113384..113403	TATAATATCAAGCAAGTTCATATC	AAACGATATGAACTTGCTTGATAT				1,0,0,0,1,1,0,1,1,0,1,1,0,0,0,0,0,0,0,0	TTATTATCGCCAGTAGAAGCGGG	TRUE	FALSE	TRUE	FALSE
sgRNA_0117	L_00117	L_00117	L_00117_gR71r	AATCAGGGAACCCAATAAGG	CGG	0.45	687	67	0.10045	0.468792	L_conig000001_1	-	113762..113781	TATAAATCAGGGAACCCAATAAGG	AAACCCTTATTGGGTTCCCTGATT				0,0,1,1,0,1,1,1,1,1,1,1,0,0,0,0,0,0,0,0	GATTCCCAATCAATAGAAGCAGG	TRUE	FALSE	TRUE	FALSE
sgRNA_0118	L_00118	L_00118	L_00118_gR249r	TTCTAGGGATTGCCCGGGAA	GGG	0.55	321	245	0.813953	0.387748	L_conig000001_1	-	114787..114806	TATATTCTAGGGATTGCCCGGGAA	AAACTTCCCGGGCAATCCCTAGAA				1,1,1,0,0,1,1,1,1,0,0,1,1,0,0,0,0,0,0,0	TAAGCGTTTTGCTAAGAAGTAGG	TRUE	FALSE	TRUE	FALSE
sgRNA_0119	L_00119	L_00119	L_00119_gR24r	TGTCTAATGGTGAAACAGAA	GGG	0.35	246	20	0.0884956	0.583603	L_conig000001_1	-	114886..114905	TATATGTCTAATGGTGAAACAGAA	AAACTTCTGTTTCACCATTAGACA				1,0,1,0,0,1,1,1,0,1,0,1,0,0,0,0,0,0,0,0	ACGCACGCTTCCTTAGAAGCTGG	TRUE	FALSE	TRUE	FALSE
sgRNA_0120	L_00120	L_00120	L_00120_gR23r	ACTTGAAACATTCTGAAAGA	AGG	0.3	402	19	0.0497382	0.500594	L_conig000001_1	-	115150..115169	TATAACTTGAAACATTCTGAAAGA	AAACTCTTTCAGAATGTTTCAAGT				1,1,1,1,1,0,0,1,0,0,1,1,0,0,0,0,0,0,0,0	GTATGTGTACGAGATGAAGCAGG	TRUE	FALSE	TRUE	FALSE
sgRNA_0121	L_00121	L_00121	L_00121_gR33r	TTAATCGAGTAGGAAGAAAG	GGG	0.35	372	29	0.0823864	0.647504	L_conig000001_1	-	115581..115600	TATATTAATCGAGTAGGAAGAAAG	AAACCTTTCTTCCTACTCGATTAA				0,1,0,0,0,0,0,1,1,1,0,1,0,0,0,0,0,0,0,0	ACCCAGGAAATAAAAAAAGCTGG	TRUE	FALSE	TRUE	FALSE
sgRNA_0122	L_00122	L_00122	L_00122_gR56r	TGCACCGATAGCAATTCGCC	CGG	0.55	645	52	0.0832	0.552887	L_conig000001_1	-	115987..116006	TATATGCACCGATAGCAATTCGCC	AAACGGCGAATTGCTATCGGTGCA				1,0,1,0,0,0,1,1,0,1,1,1,0,0,0,0,0,0,0,0	TCTGAAGCAGAAAACGAAGCAGG	TRUE	FALSE	TRUE	FALSE
sgRNA_0123	L_00123	L_00123	L_00123_gR52r	ACATCGGCAGATGCCGTCAT	TGG	0.55	870	48	0.0564706	0.510037	L_conig000001_1	-	116627..116646	TATAACATCGGCAGATGCCGTCAT	AAACATGACGGCATCTGCCGATGT				0,1,1,1,1,0,1,1,0,1,1,0,0,0,0,0,0,0,0,0	GCGGAAGATTTAAAAGAAGCTGG	TRUE	FALSE	TRUE	FALSE
sgRNA_0124	L_00124	L_00124	L_00124_gR53r	CATCAGCGTCACGACAAGAG	CGG	0.55	1401	49	0.0354815	0.480848	L_conig000001_1	-	117508..117527	TATACATCAGCGTCACGACAAGAG	AAACCTCTTGTCGTGACGCTGATG				1,1,0,1,1,1,0,1,1,1,0,1,0,0,0,0,0,0,0,0	TCAAAAGGCGTAAAATAAGCAGG	TRUE	FALSE	TRUE	FALSE
sgRNA_0125	L_00125	L_00125	L_00125_gR41r	GCCAGTCAAAACACTGCTTG	CGG	0.5	408	37	0.0953608	0.411975	L_conig000001_1	-	118906..118925	TATAGCCAGTCAAAACACTGCTTG	AAACCAAGCAGTGTTTTGACTGGC				1,0,0,0,1,0,1,1,1,0,1,0,1,0,0,0,0,0,0,0	ATTGCGCAAGCAAAACAAGCGGG	TRUE	FALSE	TRUE	FALSE
sgRNA_0126	L_00126	L_00126	L_00126_gR18r	AGAAAGCCTCTAACACGTCT	TGG	0.45	2871	14	0.00491056	0.342491	L_conig000001_1	-	119306..119325	TATAAGAAAGCCTCTAACACGTCT	AAACAGACGTGTTAGAGGCTTTCT				0,0,0,1,0,1,1,1,1,1,1,0,0,0,0,1,0,0,0,0	TGCTAGAAATGTTAAAAAGCTGG	TRUE	FALSE	TRUE	FALSE
sgRNA_0127	L_00127	L_00127	L_00127_gR31r	TGAAAAGTCATATTAGGATT	AGG	0.25	444	27	0.0636792	0.583877	L_conig000001_1	-	122161..122180	TATATGAAAAGTCATATTAGGATT	AAACAATCCTAATATGACTTTTCA				1,1,0,0,1,1,0,0,1,1,1,0,0,0,0,0,0,0,0,0	GCAATATTTTGCTAAGGAGCAGG	TRUE	FALSE	TRUE	FALSE
sgRNA_0128	L_00128	L_00128	L_00128_gR25r	TTAAGCCATCCTCTTGATTG	TGG	0.4	324	21	0.0690789	0.526999	L_conig000001_1	-	122608..122627	TATATTAAGCCATCCTCTTGATTG	AAACCAATCAAGAGGATGGCTTAA				1,0,0,0,1,1,0,1,1,0,1,1,0,0,0,0,0,0,0,0	GGTGCGCCACCTGATCCGTTAGG	TRUE	FALSE	TRUE	FALSE
sgRNA_0129	L_00129	L_00129	L_00129_gR42r	GCAACCAACCAAGTAGAGTC	AGG	0.5	1494	38	0.0257802	0.393257	L_conig000001_1	-	122957..122976	TATAGCAACCAACCAAGTAGAGTC	AAACGACTCTACTTGGTTGGTTGC				1,1,1,1,0,1,1,0,1,0,0,0,0,0,0,1,0,0,0,0	CGCGTAAAACTAAAAAAAGCTGG	TRUE	FALSE	TRUE	FALSE
sgRNA_0130	L_00130	L_00130	L_00130_gR271f	CTGGGAGAAATGACAAAGTG	CGG	0.45	330	56	0.180645	0.64118	L_conig000001_1	+	124722..124741	TATACTGGGAGAAATGACAAAGTG	AAACCACTTTGTCATTTCTCCCAG				1,1,1,1,0,1,0,1,1,0,1,0,0,0,0,0,0,0,0,0	CCTTGTCTTGTGCTTGAACAAGG	TRUE	FALSE	TRUE	FALSE
sgRNA_0131	L_00131	tnpA	L_00131_gR3069f	TACGAAATGTTATAAATTAT	CGG	0.15	3135	63	0.0202247	0.589885	L_conig000001_1	+	128007..128026	TATATACGAAATGTTATAAATTAT	AAACATAATTTATAACATTTCGTA				1,1,1,1,0,1,1,1,1,0,1,0,0,0,0,0,0,0,0,0	TAAAATTATTAGTTTTGCGTTGG	TRUE	FALSE	TRUE	FALSE
sgRNA_0132	L_00132	tnpR	L_00132_gR38r	AAGATCAAGAGACTGCTGAC	TGG	0.45	558	34	0.063197	0.353377	L_conig000001_1	-	128158..128177	TATAAAGATCAAGAGACTGCTGAC	AAACGTCAGCAGTCTCTTGATCTT				1,0,1,1,1,0,1,0,1,0,0,1,1,0,0,0,0,0,0,0	TTTGGTGCATTAAAAGAAGCTGG	TRUE	FALSE	TRUE	FALSE
sgRNA_0133	L_00133	L_00133	L_00133_gR78r	TTACTTTCACCAGCGTTTCT	GGG	0.4	861	74	0.0879905	0.614561	L_conig000001_1	-	128803..128822	TATATTACTTTCACCAGCGTTTCT	AAACAGAAACGCTGGTGAAAGTAA				0,0,0,1,1,0,1,0,1,0,1,0,0,0,0,0,0,0,0,0	CCACCTTTATTCTATGAAGCAGG	TRUE	FALSE	TRUE	FALSE
sgRNA_0134	L_00135	L_00135	L_00135_gR357f	ATATTATTAGCTGCAAAAGC	TGG	0.3	408	48	0.123711	0.653685	L_conig000001_1	+	130377..130396	TATAATATTATTAGCTGCAAAAGC	AAACGCTTTTGCAGCTAATAATAT				1,0,1,0,0,1,1,1,1,0,1,0,0,0,0,0,0,0,0,0	GTTGCAGCACTAAAAGTAGCAGG	TRUE	FALSE	TRUE	FALSE
sgRNA_0135	L_00136	L_00136	L_00136_gR1937f	AGCTGATACTGGCATGGTTG	AGG	0.5	2001	61	0.0307925	0.392929	L_conig000001_1	+	132380..132399	TATAAGCTGATACTGGCATGGTTG	AAACCAACCATGCCAGTATCAGCT				0,1,1,1,0,1,1,0,0,0,0,0,0,0,1,0,0,0,0,0	AAGCAATACCAATAATAAGCAGG	TRUE	FALSE	TRUE	FALSE
sgRNA_0136	L_00137	L_00137	L_00137_gR911f	CGCAATTGCAATACAAAGCC	CGG	0.45	942	28	0.0303688	0.331349	L_conig000001_1	+	133369..133388	TATACGCAATTGCAATACAAAGCC	AAACGGCTTTGTATTGCAATTGCG				0,1,1,1,0,1,1,1,1,0,1,1,1,0,0,0,0,0,0,0	AAATAACGTTTATAAGAATCTGG	TRUE	FALSE	TRUE	FALSE
sgRNA_0137	L_00138	L_00138	L_00138_gR393f	CCCTGGGCGAACACTGATAG	TGG	0.6	438	42	0.100478	0.434209	L_conig000001_1	+	133789..133808	TATACCCTGGGCGAACACTGATAG	AAACCTATCAGTGTTCGCCCAGGG				1,1,0,0,0,1,1,0,1,0,0,1,1,0,0,0,0,0,0,0	GTTGCAGCACTAAAAGTAGCAGG	TRUE	FALSE	TRUE	FALSE
sgRNA_0138	L_00139	L_00139	L_00139_gR11r	GTGTTCCAATTGAGTGGATG	AGG	0.45	357	7	0.0207715	0.688089	L_conig000001_1	-	134238..134257	TATAGTGTTCCAATTGAGTGGATG	AAACCATCCACTCAATTGGAACAC				1,0,1,1,0,1,1,0,0,0,1,0,0,0,0,0,0,0,0,0	CGCGTAAAACTAAAAAAAGCTGG	TRUE	FALSE	TRUE	FALSE
sgRNA_0139	L_00140	L_00140	L_00140_gR47r	AGATTCTGAGTCATTATGTT	TGG	0.3	234	43	0.200935	0.572438	L_conig000001_1	-	134715..134734	TATAAGATTCTGAGTCATTATGTT	AAACAACATAATGACTCAGAATCT				1,1,0,1,0,1,0,1,1,1,0,1,0,0,0,0,0,0,0,0	GCGGAAGATTTAAAAGAAGCTGG	TRUE	FALSE	TRUE	FALSE
sgRNA_0140	L_00141	L_00141	L_00141_gR148r	ATGATAATGGCAAGAAGTAG	CGG	0.35	249	144	0.628821	0.504936	L_conig000001_1	-	135052..135071	TATAATGATAATGGCAAGAAGTAG	AAACCTACTTCTTGCCATTATCAT				1,1,1,0,1,1,1,0,1,1,1,0,0,0,0,0,0,0,0,0	ATCAAATTAATTGAAGAAGCTGG	TRUE	FALSE	TRUE	FALSE
sgRNA_0141	L_00142	L_00142	L_00142_gR36r	GTACAAAGACAATTGCAAAG	AGG	0.35	159	32	0.230216	0.565501	L_conig000001_1	-	135192..135211	TATAGTACAAAGACAATTGCAAAG	AAACCTTTGCAATTGTCTTTGTAC				1,0,0,0,1,1,1,1,0,1,1,0,0,0,0,0,0,0,0,0	TTAGCGGCAGCACAAGAAGCAGG	TRUE	FALSE	TRUE	FALSE
sgRNA_0142	L_00143	traC	L_00143_gR25r	TGTTGGTATAAATCTTTGGC	AGG	0.35	954	21	0.0224839	0.455463	L_conig000001_1	-	135470..135489	TATATGTTGGTATAAATCTTTGGC	AAACGCCAAAGATTTATACCAACA				0,1,1,1,1,1,1,1,1,1,1,0,0,0,0,0,0,0,0,0	GCACTACGCTTAGAAGAAGAAGG	TRUE	FALSE	TRUE	FALSE
sgRNA_0143	L_00144	L_00144	L_00144_gR52r	ACTTCTGAGCGTCGATATTG	TGG	0.45	762	48	0.06469	0.60751	L_conig000001_1	-	136554..136573	TATAACTTCTGAGCGTCGATATTG	AAACCAATATCGACGCTCAGAAGT				1,1,1,0,0,1,1,1,0,1,1,0,0,0,0,0,0,0,0,0	AAGAAAGAATTAGAAGAAGCGGG	TRUE	FALSE	FALSE	FALSE
sgRNA_0144	L_00145	L_00145	L_00145_gR150r	TAGCCCAACCGATATAAATA	GGG	0.35	567	146	0.26691	0.500509	L_conig000001_1	-	137639..137658	TATATAGCCCAACCGATATAAATA	AAACTATTTATATCGGTTGGGCTA				0,1,1,1,1,1,1,1,1,0,1,0,0,0,0,0,0,0,0,0	TTGCCTTATCGTTTAGAAGCTGG	TRUE	FALSE	FALSE	FALSE
sgRNA_0145	L_00146	L_00146	L_00146_gR38r	GTCTGTCACATATTGCAATG	CGG	0.4	375	34	0.0957746	0.604479	L_conig000001_1	-	138133..138152	TATAGTCTGTCACATATTGCAATG	AAACCATTGCAATATGTGACAGAC				0,1,1,1,1,1,0,1,1,0,0,0,0,0,0,0,0,0,0,0	AAAATTGTCTCAAAAGAAGTGGG	TRUE	FALSE	FALSE	FALSE
sgRNA_0146	L_00147	L_00147	L_00147_gR25r	TGCGGGCATGGTCTTGTTAT	CGG	0.5	678	21	0.0319149	0.532989	L_conig000001_1	-	138484..138503	TATATGCGGGCATGGTCTTGTTAT	AAACATAACAAGACCATGCCCGCA				1,1,1,1,1,1,1,1,0,1,0,0,0,0,0,0,0,0,0,0	GTTCTTGACCAACAACAAGCGGG	TRUE	FALSE	FALSE	FALSE
sgRNA_0147	L_00148	L_00148	L_00148_gR13r	TCAAAACTATTTGTCTTTGT	TGG	0.25	618	9	0.0150502	0.53304	L_conig000001_1	-	139127..139146	TATATCAAAACTATTTGTCTTTGT	AAACACAAAGACAAATAGTTTTGA				1,0,1,1,1,1,1,0,0,0,0,1,0,0,0,0,0,0,0,0	ATCGAATTAGTAGAAGAATCTGG	TRUE	FALSE	FALSE	FALSE
sgRNA_0148	L_00149	L_00149	L_00149_gR102r	TATCTGCTACATCTGGCTTT	AGG	0.4	198	98	0.550562	0.432764	L_conig000001_1	-	139823..139842	TATATATCTGCTACATCTGGCTTT	AAACAAAGCCAGATGTAGCAGATA				1,1,1,1,1,1,0,1,0,1,1,1,0,0,0,0,0,0,0,0	AAAAAACATTGTAAAGAAGCTGG	TRUE	FALSE	FALSE	FALSE
sgRNA_0149	L_00150	L_00150	L_00150_gR433f	CTGCAACAACATCACCCTCT	CGG	0.5	600	164	0.282759	0.467293	L_conig000001_1	+	140415..140434	TATACTGCAACAACATCACCCTCT	AAACAGAGGGTGATGTTGTTGCAG				0,0,0,0,1,1,1,1,0,0,0,0,1,0,0,0,0,0,0,0	CGCGTAAAACTAAAAAAAGCTGG	TRUE	FALSE	FALSE	FALSE
sgRNA_0150	L_00151	L_00151	L_00151_gR128f	AGGTGCTAAAGGTAGCAATG	CGG	0.45	192	61	0.354651	0.648977	L_conig000001_1	+	140724..140743	TATAAGGTGCTAAAGGTAGCAATG	AAACCATTGCTACCTTTAGCACCT				1,1,1,1,1,0,1,0,0,0,0,0,0,0,0,0,0,0,0,0	CTTGCACCGAAAAAAGCAGCAGG	TRUE	FALSE	FALSE	FALSE
sgRNA_0151	L_00152	L_00152	L_00152_gR242f	TAACCCCAGCATAAGCATGT	TGG	0.45	288	43	0.160448	0.476005	L_conig000001_1	+	141044..141063	TATATAACCCCAGCATAAGCATGT	AAACACATGCTTATGCTGGGGTTA				1,0,1,1,1,1,1,1,1,0,0,1,0,0,0,0,0,0,0,0	TAAGCGTTTTGCTAAGAAGTAGG	TRUE	FALSE	FALSE	FALSE
sgRNA_0152	L_00153	L_00153	L_00153_gR56f	CATTCTATTAGGGTTCTTTT	CGG	0.3	123	64	0.621359	0.517162	L_conig000001_1	+	141167..141186	TATACATTCTATTAGGGTTCTTTT	AAACAAAAGAACCCTAATAGAATG				1,1,1,0,1,1,1,1,0,0,0,1,0,0,0,0,0,0,0,0	GCCCAACGTTTATATGAAGCGGG	TRUE	FALSE	FALSE	FALSE
sgRNA_0153	L_00154	L_00154	L_00154_gR146f	TACATCTGTTTGATATGGTT	CGG	0.3	237	88	0.40553	0.489966	L_conig000001_1	+	141402..141421	TATATACATCTGTTTGATATGGTT	AAACAACCATATCAAACAGATGTA				0,0,1,0,1,1,1,0,1,1,0,1,0,0,0,0,0,0,0,0	TTAGCGGCAGCACAAGAAGCAGG	TRUE	FALSE	FALSE	FALSE
sgRNA_0154	L_00155	L_00155	L_00155_gR262f	TGTCTGCTAGACAATAATTT	AGG	0.3	288	23	0.0858209	0.601965	L_conig000001_1	+	141776..141795	TATATGTCTGCTAGACAATAATTT	AAACAAATTATTGTCTAGCAGACA				0,1,1,0,0,0,0,1,1,0,1,1,0,0,0,0,0,0,0,0	CATTTACTCTTAAAAGAAGCTGG	TRUE	FALSE	FALSE	FALSE
sgRNA_0155	L_00156	L_00156	L_00156_gR79r	TGACAGATTCCCCCGATGTG	CGG	0.55	279	75	0.289575	0.408584	L_conig000001_1	-	142271..142290	TATATGACAGATTCCCCCGATGTG	AAACCACATCGGGGGAATCTGTCA				1,1,0,1,1,1,0,0,1,1,0,0,1,0,0,0,0,0,0,0	ACCCAGGAAATAAAAAAAGCTGG	TRUE	FALSE	FALSE	FALSE
sgRNA_0156	L_00157	L_00157	L_00157_gR91r	ATATCAGCAGGAGATAGATT	AGG	0.35	714	87	0.12536	0.393786	L_conig000001_1	-	142805..142824	TATAATATCAGCAGGAGATAGATT	AAACAATCTATCTCCTGCTGATAT				0,0,1,1,1,1,1,1,1,1,1,1,0,0,0,0,0,0,0,0	GCACTACGCTTAGAAGAAGAAGG	TRUE	FALSE	FALSE	FALSE
sgRNA_0157	L_00158	L_00158	L_00158_gR151r	GCTTCTACATCAGCTCTTGG	AGG	0.5	1254	147	0.119125	0.577126	L_conig000001_1	-	144298..144317	TATAGCTTCTACATCAGCTCTTGG	AAACCCAAGAGCTGATGTAGAAGC				1,1,0,1,0,0,1,0,1,0,1,1,0,0,0,0,0,0,0,0	GAAGTGCCTGCACCAGAAGCGGG	TRUE	FALSE	FALSE	FALSE
sgRNA_0158	L_00159	L_00159	L_00159_gR68r	ATCTAGAACTGGAATAGTAA	AGG	0.3	1917	64	0.0337375	0.564606	L_conig000001_1	-	145611..145630	TATAATCTAGAACTGGAATAGTAA	AAACTTACTATTCCAGTTCTAGAT				0,0,1,1,0,0,0,0,1,1,1,1,0,0,0,0,0,0,0,0	TTTCTTTAGTCATAGGAAGCTGG	TRUE	FALSE	FALSE	FALSE
sgRNA_0159	L_00160	L_00160	L_00160_gR15r	AGCGTCGAATTGCCGTATAG	CGG	0.5	486	11	0.0236052	0.406815	L_conig000001_1	-	147892..147911	TATAAGCGTCGAATTGCCGTATAG	AAACCTATACGGCAATTCGACGCT				0,1,0,1,0,1,1,0,1,1,1,0,1,0,0,0,0,0,0,0	CCACCTTTATTCTATGAAGCAGG	TRUE	FALSE	FALSE	FALSE
sgRNA_0160	L_00161	L_00161	L_00161_gR46r	GGATTCGAACCTTCGACCAA	CGG	0.5	76	42	0.75	1	L_conig000001_1,L_conig000001_1,L_conig000001_1	+,-,-	470751..470770,206358..206377,148759..148778	TATAGGATTCGAACCTTCGACCAA	AAACTTGGTCGAAGGTTCGAATCC				0,0,0,0,0,0,0,0,0,0,0,0,0,0,0,0,0,0,0,0	GCGGAAGATTTAAAAGAAGCTGG	TRUE	TRUE	TRUE	TRUE
sgRNA_0161	L_00162	thrC	L_00162_gR1179f	TTAAGTTTAGGAATAACTTC	TGG	0.25	1278	96	0.0763116	0.567009	L_conig000001_1	+	150178..150197	TATATTAAGTTTAGGAATAACTTC	AAACGAAGTTATTCCTAAACTTAA				1,1,0,0,1,1,1,1,1,1,0,0,0,0,0,0,0,0,0,0	GACTTAGTTAAAAATGAAGCCGG	TRUE	TRUE	FALSE	FALSE
sgRNA_0162	L_00163	L_00163	L_00163_gR921f	CTAATATTCGCGCTAGATGC	AGG	0.45	945	21	0.0227027	0.403905	L_conig000001_1	+	151240..151259	TATACTAATATTCGCGCTAGATGC	AAACGCATCTAGCGCGAATATTAG				1,0,0,1,0,1,1,1,1,0,0,1,1,0,0,0,0,0,0,0	TCGAAACAATGATAAGAAGTTGG	TRUE	TRUE	TRUE	FALSE
sgRNA_0163	L_00164	thrA	L_00164_gR2390f	TTCGATCAATTTCGCCGCTT	GGG	0.45	2448	55	0.0226524	0.39312	L_conig000001_1	+	153666..153685	TATATTCGATCAATTTCGCCGCTT	AAACAAGCGGCGAAATTGATCGAA				1,1,1,1,0,1,0,1,0,1,0,0,0,1,0,0,0,0,0,0	GGTACTGATCCAAAAGAATCAGG	TRUE	TRUE	TRUE	FALSE
sgRNA_0164	L_00165	L_00165	L_00165_gR15r	GAATTAGGTTGAGATTATGC	TGG	0.35	714	11	0.0158501	0.589672	L_conig000001_1	-	154075..154094	TATAGAATTAGGTTGAGATTATGC	AAACGCATAATCTCAACCTAATTC				1,1,1,1,0,0,0,0,1,0,1,1,0,0,0,0,0,0,0,0	AATACTGCAGCACAAGCAGCAGG	TRUE	TRUE	TRUE	TRUE
sgRNA_0165	L_00166	grk	L_00166_gR1113f	AAACTTTCTTTAAAAGAATC	AGG	0.2	1137	21	0.0188004	0.653386	L_conig000001_1	+	155913..155932	TATAAAACTTTCTTTAAAAGAATC	AAACGATTCTTTTAAAGAAAGTTT				1,1,1,0,0,1,0,0,1,1,1,0,0,0,0,0,0,0,0,0	AAATCCCCTTGAGAAGAAACGGG	TRUE	TRUE	TRUE	TRUE
sgRNA_0166	L_00167	L_00167	L_00167_gR1179f	CCCACCAACATACCATAAGC	TGG	0.5	1260	78	0.0629032	0.674642	L_conig000001_1	+	157124..157143	TATACCCACCAACATACCATAAGC	AAACGCTTATGGTATGTTGGTGGG				0,0,1,1,0,1,0,1,1,0,1,0,0,0,0,0,0,0,0,0	AATGCGATTTCACAAGAAGGTGG	TRUE	TRUE	FALSE	FALSE
sgRNA_0167	L_00168	L_00168	L_00168_gR882f	TGAATCGGTAAATTAATCCC	TGG	0.35	1107	222	0.204232	0.362994	L_conig000001_1	+	158208..158227	TATATGAATCGGTAAATTAATCCC	AAACGGGATTAATTTACCGATTCA				1,1,0,0,0,1,1,1,0,0,0,0,0,0,0,0,0,0,1,0	TCTGAAGCAGAAAACGAAGCAGG	TRUE	TRUE	TRUE	TRUE
sgRNA_0168	L_00169	L_00169	L_00169_gR253f	GACGGATACAAATTGTGAGC	AGG	0.45	321	65	0.215947	0.332169	L_conig000001_1	+	158887..158906	TATAGACGGATACAAATTGTGAGC	AAACGCTCACAATTTGTATCCGTC				0,1,0,0,0,0,0,1,1,1,1,1,0,0,0,1,0,0,0,0	GTTCTTGACCAACAACAAGCGGG	TRUE	TRUE	FALSE	FALSE
sgRNA_0169	L_00170	L_00170	L_00170_gR614f	TGCAGTCGTCCCCATATTAC	AGG	0.5	756	139	0.188859	0.500391	L_conig000001_1	+	159919..159938	TATATGCAGTCGTCCCCATATTAC	AAACGTAATATGGGGACGACTGCA				0,1,1,0,1,0,1,1,0,1,0,1,0,0,0,0,0,0,0,0	AAATAACGTTTATAAGAATCTGG	TRUE	TRUE	FALSE	TRUE
sgRNA_0170	L_00171	L_00171	L_00171_gR40r	TGAGACATCATATAAAGATG	CGG	0.3	243	36	0.161435	0.537926	L_conig000001_1	-	160353..160372	TATATGAGACATCATATAAAGATG	AAACCATCTTTATATGATGTCTCA				0,1,1,0,1,0,0,1,0,0,1,1,0,0,0,0,0,0,0,0	TAAATAGAGATAAAATAAGCGGG	TRUE	TRUE	TRUE	FALSE
sgRNA_0171	L_00172	hitA	L_00172_gR83r	TTTGTGCTGACCATTATAAA	CGG	0.3	999	79	0.0806946	0.54231	L_conig000001_1	-	160790..160809	TATATTTGTGCTGACCATTATAAA	AAACTTTATAATGGTCAGCACAAA				1,1,0,1,0,1,0,0,1,1,1,1,0,0,0,0,0,0,0,0	TTTTTCACCTGTGATAAGTTGGG	TRUE	TRUE	TRUE	FALSE
sgRNA_0172	L_00173	hitB	L_00173_gR10r	AGCCAGAATGGCGGTCTGCG	AGG	0.65	1521	6	0.00399734	0.365554	L_conig000001_1	-	161833..161852	TATAAGCCAGAATGGCGGTCTGCG	AAACCGCAGACCGCCATTCTGGCT				1,0,0,1,0,1,1,1,0,0,0,1,0,0,0,1,0,0,0,0	ACTTGTTTCGCAGAAGAAGAAGG	TRUE	TRUE	TRUE	TRUE
sgRNA_0173	L_00174	L_00174	L_00174_gR173r	GGGGTGTTCAAATCCTGCAA	TGG	0.5	1071	169	0.160799	0.544005	L_conig000001_1	-	163503..163522	TATAGGGGTGTTCAAATCCTGCAA	AAACTTGCAGGATTTGAACACCCC				1,1,1,1,0,1,1,1,1,0,0,1,0,0,0,0,0,0,0,0	CAGATTTGGCTAGATGAAGCTGG	TRUE	TRUE	FALSE	FALSE
sgRNA_0174	L_00175	L_00175	L_00175_gR665f	CTTTCCTGTAAGCATTTCTA	GGG	0.35	681	13	0.0196672	0.623087	L_conig000001_1	+	165087..165106	TATACTTTCCTGTAAGCATTTCTA	AAACTAGAAATGCTTACAGGAAAG				1,1,0,0,1,1,1,1,1,0,0,0,0,0,0,0,0,0,0,0	TCAGAGGAACAAAAAGCAGCAGG	TRUE	TRUE	FALSE	FALSE
sgRNA_0175	L_00176	dapE	L_00176_gR1084f	CGTCATTCGGGCTAATAGAC	GGG	0.5	1134	47	0.0421903	0.536796	L_conig000001_1	+	166188..166207	TATACGTCATTCGGGCTAATAGAC	AAACGTCTATTAGCCCGAATGACG				1,1,1,1,0,1,1,1,1,1,1,0,0,0,0,0,0,0,0,0	GACTTCGTAGCAAAAGATGCAGG	TRUE	TRUE	FALSE	FALSE
sgRNA_0176	L_00177	L_00177	L_00177_gR244f	TCAAATCTAACCCATCAACA	CGG	0.35	345	98	0.301538	0.54827	L_conig000001_1	+	166509..166528	TATATCAAATCTAACCCATCAACA	AAACTGTTGATGGGTTAGATTTGA				1,1,1,0,0,1,1,0,1,0,1,1,0,0,0,0,0,0,0,0	AAAAAACATTGTAAAGAAGCTGG	TRUE	TRUE	FALSE	FALSE
sgRNA_0177	L_00178	htpG	L_00178_gR1846f	GTAGTTGTTTGACTTCAGAT	TGG	0.35	1881	32	0.0171951	0.428648	L_conig000001_1	+	168534..168553	TATAGTAGTTGTTTGACTTCAGAT	AAACATCTGAAGTCAAACAACTAC				1,0,1,1,0,1,0,0,1,1,1,0,1,0,0,0,0,0,0,0	AGTATTTTATTAAAAGAAGCAGG	TRUE	TRUE	FALSE	TRUE
sgRNA_0178	L_00179	L_00179	L_00179_gR76r	CCTTCGACTTGTAAGCCGTT	GGG	0.5	756	72	0.0978261	0.484283	L_conig000001_1	-	168968..168987	TATACCTTCGACTTGTAAGCCGTT	AAACAACGGCTTACAAGTCGAAGG				1,1,1,1,0,1,0,1,1,1,1,1,0,0,0,0,0,0,0,0	GCAGGTCAATTAAAAGAAGAAGG	TRUE	TRUE	TRUE	TRUE
sgRNA_0179	L_00180	L_00180	L_00180_gR112r	AAACGACGAAGCACAAACAT	CGG	0.4	2373	108	0.0458989	0.525185	L_conig000001_1	-	169933..169952	TATAAAACGACGAAGCACAAACAT	AAACATGTTTGTGCTTCGTCGTTT				1,1,1,0,0,0,1,0,1,1,1,1,0,0,0,0,0,0,0,0	AAGAAAGAATTAGAAGAAGCGGG	TRUE	TRUE	TRUE	FALSE
sgRNA_0180	L_00181	L_00181	L_00181_gR16r	ATGCCGTTAATTTTAGAAAG	CGG	0.3	1464	12	0.00831025	0.554511	L_conig000001_1	-	172338..172357	TATAATGCCGTTAATTTTAGAAAG	AAACCTTTCTAAAATTAACGGCAT				0,0,0,0,1,0,1,1,0,1,0,1,0,0,0,0,0,0,0,0	TCGGCGCAGATAGAAAAAGCAGG	TRUE	TRUE	TRUE	FALSE
sgRNA_0181	L_00182	L_00182	L_00182_gR61r	CGTTTTAACTCCCAATGGCT	CGG	0.45	1251	57	0.0463038	0.560778	L_conig000001_1	-	174018..174037	TATACGTTTTAACTCCCAATGGCT	AAACAGCCATTGGGAGTTAAAACG				1,1,0,0,1,1,1,1,1,0,1,0,0,0,0,0,0,0,0,0	ATTGCGCAAGCAAAACAAGCGGG	TRUE	TRUE	FALSE	FALSE
sgRNA_0182	L_00183	hsdR1	L_00183_gR56r	TTCACGCCAAGTGCCAGTTA	AGG	0.5	3027	52	0.017293	0.548803	L_conig000001_1	-	175363..175382	TATATTCACGCCAAGTGCCAGTTA	AAACTAACTGGCACTTGGCGTGAA				0,0,1,1,1,1,1,0,1,0,1,0,0,0,0,0,0,0,0,0	AGGGAAAAATAATAAGTAGCTGG	TRUE	TRUE	TRUE	FALSE
sgRNA_0183	L_00184	L_00184	L_00184_gR1351f	TATTACGTAAGGTTTTGGAA	AGG	0.3	1380	26	0.0191176	0.572438	L_conig000001_1	+	179896..179915	TATATATTACGTAAGGTTTTGGAA	AAACTTCCAAAACCTTACGTAATA			TGGAA	1,1,1,1,0,1,0,1,0,1,0,1,0,0,0,0,0,0,0,0	CTTACGGATGAACAAAAAGCGGG	TRUE	TRUE	FALSE	TRUE
sgRNA_0184	L_00185	corB	L_00185_gR19r	ATAATAAATAAAGTACTAAG	GGG	0.15	1263	15	0.0120676	0.407032	L_conig000001_1	-	180237..180256	TATAATAATAAATAAAGTACTAAG	AAACCTTAGTACTTTATTTATTAT				1,1,0,1,0,1,1,1,0,1,1,0,1,0,0,0,0,0,0,0	AAAAATGGCTTCTAATAAGCTGG	TRUE	TRUE	TRUE	TRUE
sgRNA_0185	L_00186	L_00186	L_00186_gR89r	CTGTGCCATTTGCACCACCA	CGG	0.55	771	85	0.113182	0.437811	L_conig000001_1	-	181698..181717	TATACTGTGCCATTTGCACCACCA	AAACTGGTGGTGCAAATGGCACAG				1,0,1,0,0,0,0,0,1,0,1,1,1,0,0,0,0,0,0,0	GCACTACGCTTAGAAGAAGAAGG	TRUE	TRUE	FALSE	FALSE
sgRNA_0186	L_00187	L_00187	L_00187_gR70r	ACTAAAGCAAAGCCCACCGC	TGG	0.55	480	66	0.143478	0.420038	L_conig000001_1	-	182451..182470	TATAACTAAAGCAAAGCCCACCGC	AAACGCGGTGGGCTTTGCTTTAGT				0,1,1,1,1,1,1,1,1,1,0,1,0,0,0,0,0,0,0,0	CGTAGTATTGTGTCAGAAGCAGG	TRUE	TRUE	TRUE	FALSE
sgRNA_0187	L_00188	L_00188	L_00188_gR185f	TTGAGAAAACTTAAAATGTG	AGG	0.25	342	154	0.478261	0.621888	L_conig000001_1	+	183122..183141	TATATTGAGAAAACTTAAAATGTG	AAACCACATTTTAAGTTTTCTCAA				0,1,0,1,0,1,1,1,0,0,0,1,0,0,0,0,0,0,0,0	TATTACTATGATTTTGCCGTCGG	TRUE	TRUE	TRUE	TRUE
sgRNA_0188	L_00189	serS	L_00189_gR16r	AAATTATTACGGAGTAAATT	TGG	0.2	1290	12	0.00944882	0.559548	L_conig000001_1	-	183474..183493	TATAAAATTATTACGGAGTAAATT	AAACAATTTACTCCGTAATAATTT				1,0,0,0,1,0,1,1,1,1,1,0,0,0,0,0,0,0,0,0	TTAGCGGCAGCACAAGAAGCAGG	TRUE	TRUE	TRUE	TRUE
sgRNA_0189	L_00190	gst	L_00190_gR46r	ACCCACTCTAATGCCACATG	TGG	0.5	630	42	0.0688525	0.402164	L_conig000001_1	-	185128..185147	TATAACCCACTCTAATGCCACATG	AAACCATGTGGCATTAGAGTGGGT				0,1,1,0,1,1,1,1,1,1,1,1,0,0,0,0,0,0,0,0	TGAAAACATGGAAAATAAGCTGG	TRUE	TRUE	FALSE	TRUE
sgRNA_0190	L_00191	hemR	L_00191_gR47r	ATTTAGTTGAATACCTACAA	GGG	0.25	2238	43	0.0193868	0.681743	L_conig000001_1	-	186119..186138	TATAATTTAGTTGAATACCTACAA	AAACTTGTAGGTATTCAACTAAAT				0,1,1,1,0,1,0,0,1,0,1,0,0,0,0,0,0,0,0,0	CCTAAAGCCTCACAGGAAGCTGG	TRUE	TRUE	TRUE	TRUE
sgRNA_0191	L_00192	L_00192	L_00192_gR82f	AGTTCGGTATGGTCTCAGGT	GGG	0.5	109	24	0.269663	1	L_conig000001_1,L_conig000001_1,L_conig000001_1,L_conig000001_1,L_conig000001_1,L_conig000001_1	+,+,+,+,-,-	189335..189354,305858..305877,678713..678732,1900799..1900818,844774..844793,811204..811223	TATAAGTTCGGTATGGTCTCAGGT	AAACACCTGAGACCATACCGAACT				0,0,0,0,0,0,0,0,0,0,0,0,0,0,0,0,0,0,0,0	ATACCACTAAAAAAATAAGCGGG	TRUE	TRUE	TRUE	TRUE
sgRNA_0192	L_00193	L_00193	L_00193_gR3077f	TTCTTCGCCTCTGATTGCCA	AGG	0.5	3111	31	0.0100291	1	L_conig000001_1,L_conig000001_1,L_conig000001_1,L_conig000001_1,L_conig000001_1,L_conig000001_1	+,+,+,+,-,-	192686..192705,309209..309228,682063..682082,1904150..1904169,841423..841442,807853..807872	TATATTCTTCGCCTCTGATTGCCA	AAACTGGCAATCAGAGGCGAAGAA				0,0,0,0,0,0,0,0,0,0,0,0,0,0,0,0,0,0,0,0	CGTAGTATTGTGTCAGAAGCAGG	TRUE	TRUE	TRUE	TRUE
sgRNA_0193	L_00194	L_00194	L_00194_gR68f	TCCTAGGCCTCTAGACGATG	GGG	0.55	76	5	0.0892857	1	L_conig000001_1,L_conig000001_1,L_conig000001_1	+,+,-	193059..193078,309582..309601,807480..807499	TATATCCTAGGCCTCTAGACGATG	AAACCATCGTCTAGAGGCCTAGGA				0,0,0,0,0,0,0,0,0,0,0,0,0,0,0,0,0,0,0,0	ATCAAATTAATTGAAGAAGCTGG	TRUE	TRUE	TRUE	TRUE
sgRNA_0194	L_00195	L_00195	L_00195_gR1359f	TTTCATCTTCCGATAATACG	CGG	0.35	1536	174	0.114776	1	L_conig000001_1,L_conig000001_1,L_conig000001_1,L_conig000001_1,L_conig000001_1,L_conig000001_1	+,+,+,+,-,-	194558..194577,311081..311100,684175..684194,1906262..1906281,839305..839324,805981..806000	TATATTTCATCTTCCGATAATACG	AAACCGTATTATCGGAAGATGAAA				0,0,0,0,0,0,0,0,0,0,0,0,0,0,0,0,0,0,0,0	CGTAGTATTGTGTCAGAAGCAGG	TRUE	TRUE	TRUE	TRUE
sgRNA_0195	L_00196	L_00196	L_00196_gR32f	GATTTGAACCTACGACCCAC	TGG	0.5	77	42	0.736842	1	L_conig000001_1,L_conig000001_1	+,-	194948..194967,823167..823186	TATAGATTTGAACCTACGACCCAC	AAACGTGGGTCGTAGGTTCAAATC				0,0,0,0,0,0,0,0,0,0,0,0,0,0,0,0,0,0,0,0	ACCCAGGAAATAAAAAAAGCTGG	TRUE	TRUE	TRUE	TRUE
sgRNA_0196	L_00197	L_00197	L_00197_gR46f	ACAACTGGAATCACAATCCA	GGG	0.4	76	27	0.482143	0.570756	L_conig000001_1	+	195060..195079	TATAACAACTGGAATCACAATCCA	AAACTGGATTGTGATTCCAGTTGT				0,1,1,1,0,0,1,1,1,1,1,0,0,0,0,0,0,0,0,0	GGTTTATTCTCAAACGAAGCGGG	TRUE	TRUE	TRUE	TRUE
sgRNA_0197	L_00198	L_00198	L_00198_gR40f	CTTGCGACCTTTGGCTCCGG	AGG	0.65	77	34	0.596491	0.309455	L_conig000001_1	+	195156..195175	TATACTTGCGACCTTTGGCTCCGG	AAACCCGGAGCCAAAGGTCGCAAG				1,1,0,0,1,1,0,0,1,1,1,0,0,0,0,0,1,0,0,0	TGCTAGAAATGTTAAAAAGCTGG	TRUE	TRUE	TRUE	TRUE
sgRNA_0198	L_00199	L_00199	L_00199_gR1996f	GGCGTGACCAAAGTAAAGTG	CGG	0.5	2136	137	0.0647448	0.667905	L_conig000001_1	+	197340..197359	TATAGGCGTGACCAAAGTAAAGTG	AAACCACTTTACTTTGGTCACGCC				1,1,1,1,0,1,1,0,0,1,0,0,0,0,0,0,0,0,0,0	TATTGAGTATCTTTTAATTCAGG	TRUE	TRUE	FALSE	FALSE
sgRNA_0199	L_00200	L_00200	L_00200_gR32f	GATTTGAACCGACGGCCTTC	GGG	0.55	77	42	0.736842	0.477	L_conig000001_1	+	197641..197660	TATAGATTTGAACCGACGGCCTTC	AAACGAAGGCCGTCGGTTCAAATC				0,0,0,0,0,0,0,0,0,0,1,0,0,0,1,0,0,0,0,0	TTAACAATGACAGAAGAAACAGG	TRUE	TRUE	TRUE	TRUE
sgRNA_0200	L_00201	mltA	L_00201_gR59r	GGTACAAGACACCAAAAGTG	CGG	0.45	1110	55	0.0504587	0.695735	L_conig000001_1	-	197944..197963	TATAGGTACAAGACACCAAAAGTG	AAACCACTTTTGGTGTCTTGTACC				1,0,0,1,0,1,1,0,1,1,0,0,0,0,0,0,0,0,0,0	TTGATGGTACTTTTGGGCGTGGG	TRUE	FALSE	FALSE	FALSE
sgRNA_0201	L_00202	L_00202	L_00202_gR64r	CGTAAGCGCGCTAAGCCATC	AGG	0.6	771	60	0.0798935	0.589737	L_conig000001_1	-	199058..199077	TATACGTAAGCGCGCTAAGCCATC	AAACGATGGCTTAGCGCGCTTACG				1,0,1,1,0,1,0,1,0,0,1,1,0,0,0,0,0,0,0,0	ATCGAATTAGTAGAAGAATCTGG	TRUE	FALSE	TRUE	FALSE
sgRNA_0202	L_00203	L_00203	L_00203_gR32r	ACTTAAAAGTGCGGCAGAAA	CGG	0.4	1002	28	0.0285132	0.725984	L_conig000001_1	-	199974..199993	TATAACTTAAAAGTGCGGCAGAAA	AAACTTTCTGCCGCACTTTTAAGT				1,1,1,0,0,0,0,1,1,1,0,0,0,0,0,0,0,0,0,0	GGCCCGAACTTAAATATGTTAGG	TRUE	FALSE	TRUE	TRUE
sgRNA_0203	L_00204	L_00204	L_00204_gR492f	TCCATCGGTGATTTAATATG	TGG	0.35	507	12	0.0246407	0.526643	L_conig000001_1	+	201472..201491	TATATCCATCGGTGATTTAATATG	AAACCATATTAAATCACCGATGGA				1,1,1,1,0,1,1,1,0,1,0,1,0,0,0,0,0,0,0,0	AAAATCACATAAAAAAAAGCGGG	TRUE	TRUE	TRUE	TRUE
sgRNA_0204	L_00205	L_00205	L_00205_gR1262f	TGGAGGGTAAACATTAGTAT	CGG	0.35	1359	94	0.0702016	0.589367	L_conig000001_1	+	202861..202880	TATATGGAGGGTAAACATTAGTAT	AAACATACTAATGTTTACCCTCCA				0,1,1,1,0,1,0,1,1,1,1,0,0,0,0,0,0,0,0,0	ACCGGTTCTGTAAAAGAAGCTGG	TRUE	TRUE	TRUE	TRUE
sgRNA_0205	L_00206	L_00206	L_00206_gR1108f	AAGAAGCTCGCTGTAAAACA	GGG	0.4	1188	77	0.0659247	0.583473	L_conig000001_1	+	204450..204469	TATAAAGAAGCTCGCTGTAAAACA	AAACTGTTTTACAGCGAGCTTCTT				1,1,1,1,0,1,0,1,1,1,1,0,0,0,0,0,0,0,0,0	AAACAAATTAGTGATGCGTTTGG	TRUE	TRUE	TRUE	TRUE
sgRNA_0206	L_00207	tsaA	L_00207_gR20r	AGTAAAATCTGGTGCTTGAC	GGG	0.4	603	16	0.0274443	0.542881	L_conig000001_1	-	204699..204718	TATAAGTAAAATCTGGTGCTTGAC	AAACGTCAAGCACCAGATTTTACT				1,1,0,0,1,1,1,1,0,1,1,0,0,0,0,0,0,0,0,0	TATTGGCAAAAAGACGAAGCGGG	TRUE	TRUE	TRUE	FALSE
sgRNA_0207	L_00208	pgsA	L_00208_gR40r	ATGAAAGGAGATGATTCAAT	GGG	0.3	513	36	0.0730223	0.565918	L_conig000001_1	-	205467..205486	TATAATGAAAGGAGATGATTCAAT	AAACATTGAATCATCTCCTTTCAT				0,1,1,0,0,1,1,1,0,1,0,1,0,0,0,0,0,0,0,0	CGACTATCGTAATAAACGTTCGG	TRUE	TRUE	FALSE	TRUE
sgRNA_0208	L_00212	L_00212	L_00212_gR498f	ATGCCAGCATCTACATCGCC	TGG	0.55	531	30	0.0587084	0.398227	L_conig000001_1	+	206988..207007	TATAATGCCAGCATCTACATCGCC	AAACGGCGATGTAGATGCTGGCAT				1,1,0,0,0,0,1,0,0,1,1,1,1,0,0,0,0,0,0,0	ATATCTAAAATAGATGAAGCAGG	TRUE	TRUE	TRUE	TRUE
sgRNA_0209	L_00213	L_00213	L_00213_gR83r	ATAAACCATTGCTAAGAACG	TGG	0.35	1317	79	0.0609098	0.408771	L_conig000001_1	-	207350..207369	TATAATAAACCATTGCTAAGAACG	AAACCGTTCTTAGCAATGGTTTAT				1,0,1,0,1,1,1,1,1,0,0,0,1,0,0,0,0,0,0,0	TGATAATATTCGTAAGCAGCCGG	TRUE	TRUE	TRUE	FALSE
sgRNA_0210	L_00214	L_00214	L_00214_gR16r	ATGGCGATGATGATACAAGA	GGG	0.4	642	12	0.0192926	0.476276	L_conig000001_1	-	208822..208841	TATAATGGCGATGATGATACAAGA	AAACTCTTGTATCATCATCGCCAT				1,0,1,1,0,0,0,1,1,1,0,0,1,0,0,0,0,0,0,0	TCTCAAACTAATTATGAAGCAGG	TRUE	TRUE	TRUE	TRUE
sgRNA_0211	L_00215	dcd	L_00215_gR67r	ATTTTGTCATTATTTGGACG	TGG	0.3	588	63	0.110915	0.437519	L_conig000001_1	-	209523..209542	TATAATTTTGTCATTATTTGGACG	AAACCGTCCAAATAATGACAAAAT				1,1,1,0,1,1,1,1,1,0,1,1,0,0,0,0,0,0,0,0	GTGCAAAAATTACAACAAGCAGG	TRUE	TRUE	TRUE	TRUE
sgRNA_0212	L_00216	L_00216	L_00216_gR78r	CATTAATAGCACTTTGCACG	CGG	0.4	1176	74	0.0640138	0.573237	L_conig000001_1	-	210125..210144	TATACATTAATAGCACTTTGCACG	AAACCGTGCAAAGTGCTATTAATG				1,1,1,1,1,1,0,0,1,1,0,0,0,0,0,0,0,0,0,0	ATCGAATTAGTAGAAGAATCTGG	TRUE	TRUE	FALSE	TRUE
sgRNA_0213	L_00217	L_00217	L_00217_gR36r	TAATAAGCACGCGCCATGAT	TGG	0.45	1209	32	0.0269134	0.527131	L_conig000001_1	-	211258..211277	TATATAATAAGCACGCGCCATGAT	AAACATCATGGCGCGTGCTTATTA				1,1,0,1,1,1,1,1,1,0,1,0,0,0,0,0,0,0,0,0	GTGCAAAAATTACAACAAGCAGG	TRUE	TRUE	TRUE	TRUE
sgRNA_0214	L_00218	L_00218	L_00218_gR1500f	CGACCAACAAGGGCGACGAC	TGG	0.65	1515	12	0.00802676	0.437519	L_conig000001_1	+	213978..213997	TATACGACCAACAAGGGCGACGAC	AAACGTCGTCGCCCTTGTTGGTCG				1,1,1,1,1,1,1,1,0,0,1,1,0,0,0,0,0,0,0,0	AAATAACGTTTATAAGAATCTGG	TRUE	TRUE	TRUE	TRUE
sgRNA_0215	L_00219	L_00219	L_00219_gR44f	CGACCCCCTGCGTGACAGGC	AGG	0.75	77	30	0.526316	1	L_conig000001_1,L_conig000001_1,L_conig000001_1	+,+,-	214454..214473,214554..214573,811500..811519	TATACGACCCCCTGCGTGACAGGC	AAACGCCTGTCACGCAGGGGGTCG				0,0,0,0,0,0,0,0,0,0,0,0,0,0,0,0,0,0,0,0	AAACTTTCTTTAAAAGAATCAGG	TRUE	TRUE	TRUE	TRUE
sgRNA_0216	L_00221	L_00221	L_00221_gR753f	TCTAATACAATTTGGCGATT	GGG	0.3	768	12	0.0160428	0.725645	L_conig000001_1	+	215427..215446	TATATCTAATACAATTTGGCGATT	AAACAATCGCCAAATTGTATTAGA				1,1,0,0,0,1,0,1,1,0,1,0,0,0,0,0,0,0,0,0	CAGATTTGGCTAGATGAAGCTGG	TRUE	TRUE	FALSE	TRUE
sgRNA_0217	L_00222	rnhA	L_00222_gR55r	GCACCAATTCCACCCGCCCC	TGG	0.7	465	51	0.114607	0.326842	L_conig000001_1	-	215570..215589	TATAGCACCAATTCCACCCGCCCC	AAACGGGGCGGGTGGAATTGGTGC				1,0,1,1,0,1,1,1,0,0,1,0,0,0,0,0,0,1,0,0	GCAGGTCAATTAAAAGAAGAAGG	TRUE	TRUE	FALSE	FALSE
sgRNA_0218	L_00223	L_00223	L_00223_gR201r	AGTTATGAGTTGCTTTAATG	TGG	0.3	1098	197	0.182746	0.780396	L_conig000001_1	-	216446..216465	TATAAGTTATGAGTTGCTTTAATG	AAACCATTAAAGCAACTCATAACT				0,1,1,1,0,0,1,0,0,0,0,0,0,0,0,0,0,0,0,0	GCTCGTCTAGCAAAAGAAGTTGG	TRUE	FALSE	FALSE	FALSE
sgRNA_0219	L_00224	L_00224	L_00224_gR1124f	TTTAGTGTAGATCACACTGT	TGG	0.35	1146	19	0.0168739	0.407032	L_conig000001_1	+	218650..218669	TATATTTAGTGTAGATCACACTGT	AAACACAGTGTGATCTACACTAAA				1,1,0,1,0,1,1,1,0,1,1,0,1,0,0,0,0,0,0,0	ATGGAACAGTTAAAAGAGGCAGG	TRUE	FALSE	FALSE	FALSE
sgRNA_0220	L_00225	nagB	L_00225_gR723f	ACAAAAGGACGCTCGGCGGT	AGG	0.6	813	87	0.10971	0.470618	L_conig000001_1	+	219531..219550	TATAACAAAAGGACGCTCGGCGGT	AAACACCGCCGAGCGTCCTTTTGT				1,1,1,0,1,1,1,1,0,1,0,1,0,0,0,0,0,0,0,0	CGTAGTATTGTGTCAGAAGCAGG	TRUE	FALSE	FALSE	TRUE
sgRNA_0221	L_00226	nanA	L_00226_gR796f	CGATATTATGGCGGATAATT	TGG	0.35	882	83	0.0962877	0.609542	L_conig000001_1	+	220752..220771	TATACGATATTATGGCGGATAATT	AAACAATTATCCGCCATAATATCG				1,1,0,1,1,1,0,1,0,0,1,0,0,0,0,0,0,0,0,0	ATCAAATTAATTGAAGAAGCTGG	TRUE	TRUE	TRUE	TRUE
sgRNA_0222	L_00227	L_00227	L_00227_gR817f	TCTCTGATTTAGTTAAACTC	TGG	0.3	867	47	0.05549	0.402164	L_conig000001_1	+	221665..221684	TATATCTCTGATTTAGTTAAACTC	AAACGAGTTTAACTAAATCAGAGA				0,1,0,1,1,1,1,1,1,1,1,1,0,0,0,0,0,0,0,0	CCAGGAACACCATCAGAAGCGGG	TRUE	FALSE	TRUE	TRUE
sgRNA_0223	L_00228	nanK	L_00228_gR804f	CCCTCCACGACATTTTCACG	TGG	0.55	903	96	0.10872	0.646287	L_conig000001_1	+	222511..222530	TATACCCTCCACGACATTTTCACG	AAACCGTGAAAATGTCGTGGAGGG				1,1,0,0,0,1,1,1,0,1,1,0,0,0,0,0,0,0,0,0	GTGCAAAAATTACAACAAGCAGG	TRUE	TRUE	FALSE	TRUE
sgRNA_0224	L_00229	nanE	L_00229_gR619f	TTGGGCCATCATCGACAGGT	TGG	0.55	687	65	0.0974513	0.464105	L_conig000001_1	+	223273..223292	TATATTGGGCCATCATCGACAGGT	AAACACCTGTCGATGATGGCCCAA				1,0,1,1,0,1,1,1,1,1,1,1,0,0,0,0,0,0,0,0	TTATTATCGCCAGTAGAAGCGGG	TRUE	TRUE	TRUE	TRUE
sgRNA_0225	L_00230	L_00230	L_00230_gR30r	CTAAAGAAATGGCTGTGGCA	AGG	0.45	990	26	0.0268041	0.554361	L_conig000001_1	-	223733..223752	TATACTAAAGAAATGGCTGTGGCA	AAACTGCCACAGCCATTTCTTTAG				1,1,0,1,0,1,1,0,1,1,0,1,0,0,0,0,0,0,0,0	ACTTGTTTCGCAGAAGAAGAAGG	TRUE	FALSE	FALSE	FALSE
sgRNA_0226	L_00231	L_00231	L_00231_gR59r	AGCGATAAGAATACCGAAAA	TGG	0.35	1851	55	0.0300382	0.602843	L_conig000001_1	-	224816..224835	TATAAGCGATAAGAATACCGAAAA	AAACTTTTCGGTATTCTTATCGCT				1,0,1,0,0,1,1,1,1,0,0,1,0,0,0,0,0,0,0,0	GTAAGTTTTGCTAAAGAAGCAGG	TRUE	TRUE	TRUE	TRUE
sgRNA_0227	L_00232	L_00232	L_00232_gR94r	TTGATTCCCACTGGCAAATC	AGG	0.45	1140	90	0.0803571	0.576883	L_conig000001_1	-	226865..226884	TATATTGATTCCCACTGGCAAATC	AAACGATTTGCCAGTGGGAATCAA				0,0,1,1,0,0,1,1,0,0,1,1,0,0,0,0,0,0,0,0	GAACTAGGCTTAAAAGAAGACGG	TRUE	FALSE	FALSE	FALSE
sgRNA_0228	L_00233	L_00233	L_00233_gR29r	AAAGTCACGAGGATTAATGG	AGG	0.4	291	25	0.0922509	0.63451	L_conig000001_1	-	228245..228264	TATAAAAGTCACGAGGATTAATGG	AAACCCATTAATCCTCGTGACTTT				1,1,0,1,0,1,1,1,1,1,0,0,0,0,0,0,0,0,0,0	GCACTACGCTTAGAAGAAGAAGG	TRUE	FALSE	FALSE	FALSE
sgRNA_0229	L_00234	hflC	L_00234_gR864f	GCCGCAATCACGAAAATAAC	AGG	0.45	888	21	0.0241935	0.595945	L_conig000001_1	+	229399..229418	TATAGCCGCAATCACGAAAATAAC	AAACGTTATTTTCGTGATTGCGGC				1,1,1,1,0,0,0,1,0,0,1,1,0,0,0,0,0,0,0,0	CCAATATAGCGAGATACGTAAGG	TRUE	TRUE	TRUE	TRUE
sgRNA_0230	L_00235	hflK	L_00235_gR1188f	CTTTGCCCTGGTTTACTCCA	AGG	0.5	1221	30	0.0249792	0.392211	L_conig000001_1	+	230610..230629	TATACTTTGCCCTGGTTTACTCCA	AAACTGGAGTAAACCAGGGCAAAG				1,0,1,1,0,1,1,0,0,0,1,0,0,0,0,1,0,0,0,0	CGTAGTATTGTGTCAGAAGCAGG	TRUE	TRUE	TRUE	TRUE
sgRNA_0231	L_00236	L_00236	L_00236_gR695f	TATATTGCCGTAGGCGATGT	AGG	0.45	708	10	0.0145349	0.601115	L_conig000001_1	+	231459..231478	TATATATATTGCCGTAGGCGATGT	AAACACATCGCCTACGGCAATATA				1,1,1,0,0,0,1,1,1,1,1,0,0,0,0,0,0,0,0,0	GCAACTTGGAAACAAGAAGACGG	TRUE	TRUE	TRUE	TRUE
sgRNA_0232	L_00237	dcuB2	L_00237_gR1276f	CTAATCCGATACCGCCGTAA	CGG	0.5	1332	53	0.0403963	0.627537	L_conig000001_1	+	232807..232826	TATACTAATCCGATACCGCCGTAA	AAACTTACGGCGGTATCGGATTAG				1,1,0,1,0,1,1,1,1,0,1,0,0,0,0,0,0,0,0,0	GCAGGTCAATTAAAAGAAGAAGG	TRUE	TRUE	TRUE	TRUE
sgRNA_0233	L_00238	acpP	L_00238_gR156f	TCTTCAACAAAAGAAGCTTC	AGG	0.35	231	72	0.341232	0.396569	L_conig000001_1	+	233222..233241	TATATCTTCAACAAAAGAAGCTTC	AAACGAAGCTTCTTTTGTTGAAGA				1,0,1,1,0,1,1,0,0,1,0,0,0,1,0,0,0,0,0,0	CCCCTATTCTGACAAGAAGTGGG	TRUE	TRUE	TRUE	TRUE
sgRNA_0234	L_00239	fabG	L_00239_gR688f	CAATCGCACGACCGATACCA	CGG	0.55	729	38	0.0535966	0.526643	L_conig000001_1	+	234244..234263	TATACAATCGCACGACCGATACCA	AAACTGGTATCGGTCGTGCGATTG				1,1,0,1,0,1,1,1,1,1,0,1,0,0,0,0,0,0,0,0	CGTAGTATTGTGTCAGAAGCAGG	TRUE	TRUE	TRUE	FALSE
sgRNA_0235	L_00240	fabD	L_00240_gR910f	CAGTTTGGGAGCCTTGACCT	GGG	0.55	939	26	0.0282916	0.415838	L_conig000001_1	+	235211..235230	TATACAGTTTGGGAGCCTTGACCT	AAACAGGTCAAGGCTCCCAAACTG				1,1,1,1,1,1,1,1,1,1,0,1,0,0,0,0,0,0,0,0	ATTAAATTAGATTAAGAGGCTGG	TRUE	TRUE	TRUE	TRUE
sgRNA_0236	L_00241	fabH	L_00241_gR926f	GCTCGGCAGATAGCTACCGG	TGG	0.65	951	22	0.0236305	0.317704	L_conig000001_1	+	236665..236684	TATAGCTCGGCAGATAGCTACCGG	AAACCCGGTAGCTATCTGCCGAGC				0,1,0,1,0,1,0,1,1,0,0,1,0,0,0,0,0,1,0,0	GGTTTATTCTCAAACGAAGCGGG	TRUE	FALSE	TRUE	TRUE
sgRNA_0237	L_00242	L_00242	L_00242_gR49f	AACCGTCTGCAGTTACGTGG	TGG	0.55	171	119	0.788079	0.553808	L_conig000001_1	+	236924..236943	TATAAACCGTCTGCAGTTACGTGG	AAACCCACGTAACTGCAGACGGTT				0,1,1,0,0,0,1,1,1,0,1,1,0,0,0,0,0,0,0,0	TCATCAATACTAGAAGCAGCAGG	TRUE	TRUE	TRUE	TRUE
sgRNA_0238	L_00243	L_00243	L_00243_gR501f	TTTACTGGATCAACGGTTAG	GGG	0.4	525	21	0.0415842	0.364506	L_conig000001_1	+	237569..237588	TATATTTACTGGATCAACGGTTAG	AAACCTAACCGTTGATCCAGTAAA				1,1,1,0,0,1,1,0,0,1,1,0,0,0,0,1,0,0,0,0	GCTAAACAAGCAAAAGAAGAAGG	TRUE	FALSE	FALSE	FALSE
sgRNA_0239	L_00244	psd	L_00244_gR64r	ATTTGAGTTAAATAAATTTG	TGG	0.15	873	60	0.07034	0.632823	L_conig000001_1	-	237826..237845	TATAATTTGAGTTAAATAAATTTG	AAACCAAATTTATTTAACTCAAAT				1,0,0,0,0,1,1,1,1,1,1,0,0,0,0,0,0,0,0,0	ATATCCAAAAGAAACACGTTTGG	TRUE	TRUE	TRUE	TRUE
sgRNA_0240	L_00245	gor	L_00245_gR1164f	TCAACATCAAAACCATAATC	TGG	0.3	1371	204	0.150999	0.460813	L_conig000001_1	+	239894..239913	TATATCAACATCAAAACCATAATC	AAACGATTATGGTTTTGATGTTGA				1,0,0,1,1,1,1,1,1,1,0,1,0,0,0,0,0,0,0,0	TTATTATCGCCAGTAGAAGCGGG	TRUE	TRUE	TRUE	TRUE
sgRNA_0241	L_00246	L_00246	L_00246_gR520f	CTAATATATTTGATTGTGCT	TGG	0.25	600	77	0.132759	0.572438	L_conig000001_1	+	240836..240855	TATACTAATATATTTGATTGTGCT	AAACAGCACAATCAAATATATTAG				1,1,1,0,0,1,0,1,1,1,0,1,0,0,0,0,0,0,0,0	TTGATTGCATCATAAGAAGCTGG	TRUE	TRUE	TRUE	TRUE
sgRNA_0242	L_00247	bolA	L_00247_gR84r	CTCGATTAGAGTGATGTAAA	TGG	0.35	198	80	0.449438	0.589885	L_conig000001_1	-	241106..241125	TATACTCGATTAGAGTGATGTAAA	AAACTTTACATCACTCTAATCGAG				1,1,1,1,0,1,1,1,1,0,1,0,0,0,0,0,0,0,0,0	ATTAAACTCTTAGAAGAAGCTGG	TRUE	TRUE	TRUE	TRUE
sgRNA_0243	L_00248	nqrA	L_00248_gR36r	GTGCTGGTTTTCCCGCGATT	GGG	0.55	1344	32	0.0241692	0.670139	L_conig000001_1	-	241660..241679	TATAGTGCTGGTTTTCCCGCGATT	AAACAATCGCGGGAAAACCAGCAC				1,1,1,0,1,0,0,1,1,0,0,0,0,0,0,0,0,0,0,0	CGCGTAAAACTAAAAAAAGCTGG	TRUE	FALSE	FALSE	FALSE
sgRNA_0244	L_00249	L_00249	L_00249_gR52r	AGCTTGCTGTATTTACCACC	GGG	0.45	1236	48	0.0394737	0.445611	L_conig000001_1	-	243022..243041	TATAAGCTTGCTGTATTTACCACC	AAACGGTGGTAAATACAGCAAGCT				0,1,1,0,1,0,1,0,1,1,1,1,0,0,0,0,0,0,0,0	CCACCTTTATTCTATGAAGCAGG	TRUE	TRUE	TRUE	TRUE
sgRNA_0245	L_00250	nqrC	L_00250_gR45r	AACTCAGTAGTAGCACAACA	AGG	0.4	735	41	0.0573427	0.560778	L_conig000001_1	-	244243..244262	TATAAACTCAGTAGTAGCACAACA	AAACTGTTGTGCTACTACTGAGTT				1,1,0,0,1,1,1,1,1,0,1,0,0,0,0,0,0,0,0,0	CCGCTATCAGAAAAAGAATCAGG	TRUE	TRUE	TRUE	TRUE
sgRNA_0246	L_00251	nqrD	L_00251_gR63r	CTAAGATTTGCAATGCAATA	GGG	0.3	627	59	0.0971993	0.646236	L_conig000001_1	-	244995..245014	TATACTAAGATTTGCAATGCAATA	AAACTATTGCATTGCAAATCTTAG				0,0,1,1,0,1,0,0,1,1,1,0,0,0,0,0,0,0,0,0	TCTGAAGCAGAAAACGAAGCAGG	TRUE	TRUE	TRUE	TRUE
sgRNA_0247	L_00252	nqrE	L_00252_gR24r	TGAAGACTGCCTTAACAAAT	AGG	0.35	597	20	0.034662	0.473979	L_conig000001_1	-	245586..245605	TATATGAAGACTGCCTTAACAAAT	AAACATTTGTTAAGGCAGTCTTCA				1,1,1,0,0,1,1,1,1,1,1,1,0,0,0,0,0,0,0,0	AATGGGGTTGGATTTGGCTTAGG	TRUE	TRUE	TRUE	TRUE
sgRNA_0248	L_00253	L_00253	L_00253_gR41r	TAATACAATAACCGTGAATG	CGG	0.3	1236	37	0.0304276	0.42637	L_conig000001_1	-	246212..246231	TATATAATACAATAACCGTGAATG	AAACCATTCACGGTTATTGTATTA				1,0,0,0,0,1,1,1,0,1,0,0,0,0,0,1,0,0,0,0	GGTTTATTCTCAAACGAAGCGGG	TRUE	TRUE	TRUE	TRUE
sgRNA_0249	L_00254	apbE	L_00254_gR132r	CTTTTATTGAACCATCATCA	AGG	0.3	1041	128	0.125367	0.607785	L_conig000001_1	-	247682..247701	TATACTTTTATTGAACCATCATCA	AAACTGATGATGGTTCAATAAAAG				1,0,1,1,0,1,0,1,1,1,1,0,0,0,0,0,0,0,0,0	GGCGGTACGGGAAAAGAATCAGG	TRUE	TRUE	FALSE	FALSE
sgRNA_0250	L_00255	L_00255	L_00255_gR120r	CACAAGCTTTGTCAATACCA	AGG	0.4	261	116	0.481328	0.413955	L_conig000001_1	-	248713..248732	TATACACAAGCTTTGTCAATACCA	AAACTGGTATTGACAAAGCTTGTG				1,1,1,1,0,0,1,0,1,0,0,0,0,1,0,0,0,0,0,0	ATTCAACACGCAAAAGCAGCGGG	TRUE	TRUE	FALSE	FALSE
sgRNA_0251	L_00256	L_00256	L_00256_gR40r	AGCTGTTCTTGCGTCAGTTG	AGG	0.5	1152	36	0.0318021	0.47464	L_conig000001_1	-	249010..249029	TATAAGCTGTTCTTGCGTCAGTTG	AAACCAACTGACGCAAGAACAGCT				1,1,1,1,1,0,1,1,1,1,1,0,0,0,0,0,0,0,0,0	ACAGATAATCCAGAAGAAGATGG	TRUE	TRUE	FALSE	FALSE
sgRNA_0252	L_00257	L_00257	L_00257_gR715f	TCTTTGGAACATTCCAATTT	GGG	0.3	735	17	0.0237762	0.667593	L_conig000001_1	+	250867..250886	TATATCTTTGGAACATTCCAATTT	AAACAAATTGGAATGTTCCAAAGA				1,1,0,0,0,1,1,1,1,0,1,0,0,0,0,0,0,0,0,0	CTTGCTGTAGCAAAAGAAGAGGG	TRUE	TRUE	FALSE	FALSE
sgRNA_0253	L_00258	rluD	L_00258_gR966f	TCAGCCGAAAGGGTAATTTG	TGG	0.45	975	6	0.00628272	0.511718	L_conig000001_1	+	251854..251873	TATATCAGCCGAAAGGGTAATTTG	AAACCAAATTACCCTTTCGGCTGA				1,1,1,1,1,1,1,0,0,0,0,1,0,0,0,0,0,0,0,0	AAAAAACATTGTAAAGAAGCTGG	TRUE	TRUE	TRUE	TRUE
sgRNA_0254	L_00259	L_00259	L_00259_gR38r	TCCAATAACCAATGCTGCCA	CGG	0.45	789	34	0.0442133	0.486578	L_conig000001_1	-	252021..252040	TATATCCAATAACCAATGCTGCCA	AAACTGGCAGCATTGGTTATTGGA				1,1,1,1,0,0,1,0,1,0,0,0,1,0,0,0,0,0,0,0	CCTAAAGCCTCACAGGAAGCTGG	TRUE	TRUE	TRUE	TRUE
sgRNA_0255	L_00260	L_00260	L_00260_gR434f	CTTTTGGATTTGAGCAGAAC	AGG	0.4	483	46	0.0993521	0.440444	L_conig000001_1	+	253271..253290	TATACTTTTGGATTTGAGCAGAAC	AAACGTTCTGCTCAAATCCAAAAG				1,0,1,0,0,1,0,0,1,0,0,0,0,0,0,0,1,0,0,0	CCTAAAGCCTCACAGGAAGCTGG	TRUE	TRUE	TRUE	FALSE
sgRNA_0256	L_00261	pflA_1	L_00261_gR701f	TGGCCCATCTACAGTGCCAC	AGG	0.6	741	37	0.0513176	0.396178	L_conig000001_1	+	254052..254071	TATATGGCCCATCTACAGTGCCAC	AAACGTGGCACTGTAGATGGGCCA				1,1,1,1,0,1,0,1,1,0,0,1,1,0,0,0,0,0,0,0	GCACTACGCTTAGAAGAAGAAGG	TRUE	TRUE	TRUE	TRUE
sgRNA_0257	L_00262	pflB	L_00262_gR2204f	AGAGTCATCGCCTTCATAAG	GGG	0.45	2313	106	0.0462276	0.64658	L_conig000001_1	+	256420..256439	TATAAGAGTCATCGCCTTCATAAG	AAACCTTATGAAGGCGATGACTCT				1,0,1,1,0,1,0,1,0,1,1,0,0,0,0,0,0,0,0,0	TAAGCGTTTTGCTAAGAAGTAGG	TRUE	TRUE	TRUE	TRUE
sgRNA_0258	L_00263	focA	L_00263_gR807f	GCATAATCCGTTGCTTCAAC	AGG	0.45	855	45	0.0538922	0.556121	L_conig000001_1	+	257373..257392	TATAGCATAATCCGTTGCTTCAAC	AAACGTTGAAGCAACGGATTATGC				0,1,1,1,1,1,1,1,1,0,0,0,0,0,0,0,0,0,0,0	ATCGAATTAGTAGAAGAATCTGG	TRUE	TRUE	TRUE	TRUE
sgRNA_0259	L_00264	L_00264	L_00264_gR50r	TTCTAATTCTTCATTGAATA	CGG	0.2	915	46	0.0513966	0.504936	L_conig000001_1	-	257988..258007	TATATTCTAATTCTTCATTGAATA	AAACTATTCAATGAAGAATTAGAA				1,1,1,0,1,0,1,1,1,1,1,0,0,0,0,0,0,0,0,0	TCATCAATACTAGAAGCAGCAGG	TRUE	TRUE	FALSE	FALSE
sgRNA_0260	L_00265	L_00265	L_00265_gR63r	CATCCCATAAAGGCCCGTCA	AGG	0.55	1440	59	0.0415493	0.469526	L_conig000001_1	-	259100..259119	TATACATCCCATAAAGGCCCGTCA	AAACTGACGGGCCTTTATGGGATG				1,0,1,1,1,0,0,0,1,1,1,1,0,0,0,0,0,0,0,0	TCGAAACAATGATAAGAAGTTGG	TRUE	TRUE	FALSE	FALSE
sgRNA_0261	L_00266	L_00266	L_00266_gR761f	CATTTCGCATTGCAACATTT	GGG	0.35	828	64	0.0792079	0.559162	L_conig000001_1	+	261409..261428	TATACATTTCGCATTGCAACATTT	AAACAAATGTTGCAATGCGAAATG				1,0,1,1,0,1,1,1,1,1,1,0,0,0,0,0,0,0,0,0	ACTGTGTGCCGAGAAGAAGCTGG	TRUE	FALSE	TRUE	FALSE
sgRNA_0262	L_00267	L_00267	L_00267_gR714f	CAGCCCATATAGTGATAGAT	CGG	0.4	759	42	0.0568336	0.414732	L_conig000001_1	+	262198..262217	TATACAGCCCATATAGTGATAGAT	AAACATCTATCACTATATGGGCTG				1,0,1,1,1,1,1,1,0,1,1,1,0,0,0,0,0,0,0,0	AAAGAATTTGCAAAAGAAGCGGG	TRUE	FALSE	FALSE	FALSE
sgRNA_0263	L_00268	L_00268	L_00268_gR296f	TACCGCCGCACGAGATTTGA	TGG	0.55	327	28	0.0912052	0.610106	L_conig000001_1	+	262590..262609	TATATACCGCCGCACGAGATTTGA	AAACTCAAATCTCGTGCGGCGGTA				1,0,1,1,1,1,1,1,0,0,0,0,0,0,0,0,0,0,0,0	TTAACAATGACAGAAGAAACAGG	TRUE	TRUE	FALSE	TRUE
sgRNA_0264	L_00269	L_00269	L_00269_gR50r	ATAAAAGCGTAAGGTGTAGG	CGG	0.4	408	46	0.118557	0.687485	L_conig000001_1	-	262806..262825	TATAATAAAAGCGTAAGGTGTAGG	AAACCCTACACCTTACGCTTTTAT				0,0,1,0,0,0,0,1,1,1,1,0,0,0,0,0,0,0,0,0	TATTGGCAAAAAGACGAAGCGGG	TRUE	TRUE	TRUE	TRUE
sgRNA_0265	L_00270	L_00270	L_00270_gR20r	TAAAATAATCAGTTGAGCGG	GGG	0.35	228	16	0.0769231	0.620776	L_conig000001_1	-	263401..263420	TATATAAAATAATCAGTTGAGCGG	AAACCCGCTCAACTGATTATTTTA				1,0,1,0,0,1,0,0,1,0,1,1,0,0,0,0,0,0,0,0	GCAGGTCAATTAAAAGAAGAAGG	TRUE	TRUE	TRUE	TRUE
sgRNA_0266	L_00271	tatB	L_00271_gR69r	TTGCTATAGGCAAACGTTTC	GGG	0.4	561	65	0.120148	0.455541	L_conig000001_1	-	263681..263700	TATATTGCTATAGGCAAACGTTTC	AAACGAAACGTTTGCCTATAGCAA				1,1,0,1,1,0,0,1,1,1,1,1,0,0,0,0,0,0,0,0	GTGTTTCGCAATGAAGAAGCTGG	TRUE	TRUE	TRUE	TRUE
sgRNA_0267	L_00272	L_00272	L_00272_gR31r	TCAACAAGGTGCGTAATTAA	AGG	0.35	771	27	0.0359521	0.648704	L_conig000001_1	-	264213..264232	TATATCAACAAGGTGCGTAATTAA	AAACTTAATTACGCACCTTGTTGA				0,0,1,1,1,0,1,1,0,0,0,0,0,0,0,0,0,0,0,0	TTGCAACGTTTGTATGAAGCGGG	TRUE	TRUE	TRUE	TRUE
sgRNA_0268	L_00273	gdhA	L_00273_gR128r	TTCTGAACGATATTTAGGAT	TGG	0.3	1350	124	0.0932331	0.585244	L_conig000001_1	-	265441..265460	TATATTCTGAACGATATTTAGGAT	AAACATCCTAAATATCGTTCAGAA				0,0,1,1,1,0,0,1,0,0,0,1,0,0,0,0,0,0,0,0	TTGCAACGTTTGTATGAAGCGGG	TRUE	TRUE	TRUE	TRUE
sgRNA_0269	L_00274	fur	L_00274_gR381f	AAAGCGAGAATAGTTAAGCG	AGG	0.4	441	57	0.135392	0.473979	L_conig000001_1	+	267138..267157	TATAAAAGCGAGAATAGTTAAGCG	AAACCGCTTAACTATTCTCGCTTT				1,1,0,1,0,1,1,1,1,1,1,1,0,0,0,0,0,0,0,0	GGCGATAAATTAGAAAAAGCAGG	TRUE	TRUE	TRUE	TRUE
sgRNA_0270	L_00275	fldA	L_00275_gR410f	AATATCTTCTTTGCTACTTT	TGG	0.25	525	112	0.221782	0.662161	L_conig000001_1	+	267636..267655	TATAAATATCTTCTTTGCTACTTT	AAACAAAGTAGCAAAGAAGATATT				1,1,0,1,0,1,0,0,1,0,0,1,0,0,0,0,0,0,0,0	CCTTGAACAATATAATAAGCAGG	TRUE	TRUE	TRUE	TRUE
sgRNA_0271	L_00276	L_00276	L_00276_gR544f	CTTTGGATAAATTTAAGTGG	CGG	0.3	783	236	0.309305	0.614675	L_conig000001_1	+	268391..268410	TATACTTTGGATAAATTTAAGTGG	AAACCCACTTAAATTTATCCAAAG				1,0,0,0,1,1,0,1,0,1,1,0,0,0,0,0,0,0,0,0	GGGCCTGTATTAGAAAAAGCGGG	TRUE	TRUE	TRUE	TRUE
sgRNA_0272	L_00277	L_00277	L_00277_gR39r	GGGTTTGGCTCGCAATATAT	TGG	0.45	606	35	0.059727	0.470618	L_conig000001_1	-	268752..268771	TATAGGGTTTGGCTCGCAATATAT	AAACATATATTGCGAGCCAAACCC				1,1,0,0,1,1,1,1,1,1,0,1,0,0,0,0,0,0,0,0	ATCGAATTAGTAGAAGAATCTGG	TRUE	TRUE	TRUE	TRUE
sgRNA_0273	L_00278	menE	L_00278_gR13r	TGAATAGCAAAATTTTGCCA	AGG	0.3	1359	9	0.00672143	0.655532	L_conig000001_1	-	269334..269353	TATATGAATAGCAAAATTTTGCCA	AAACTGGCAAAATTTTGCTATTCA				0,1,1,0,1,0,1,0,1,0,0,0,0,0,0,0,0,0,0,0	CCACCTTTATTCTATGAAGCAGG	TRUE	TRUE	FALSE	FALSE
sgRNA_0274	L_00279	L_00279	L_00279_gR41r	ACTAAGGGTAAACATTGCCG	AGG	0.45	3324	37	0.0111985	0.455541	L_conig000001_1	-	270763..270782	TATAACTAAGGGTAAACATTGCCG	AAACCGGCAATGTTTACCCTTAGT				1,1,1,1,1,1,0,0,0,1,1,1,0,0,0,0,0,0,0,0	GAACTAGGCTTAAAAGAAGACGG	TRUE	TRUE	FALSE	FALSE
sgRNA_0275	L_00280	L_00280	L_00280_gR47r	AATCCCATGTGACTCCCCAA	AGG	0.5	1074	43	0.040797	0.527131	L_conig000001_1	-	274102..274121	TATAAATCCCATGTGACTCCCCAA	AAACTTGGGGAGTCACATGGGATT				1,1,0,1,1,1,1,1,1,0,1,0,0,0,0,0,0,0,0,0	AGCAGCACGCAGTAAGAAGCAGG	TRUE	TRUE	FALSE	FALSE
sgRNA_0276	L_00281	mepA	L_00281_gR44r	AACGTTCAGAGAGAAAAGTG	CGG	0.4	861	40	0.0475624	0.653991	L_conig000001_1	-	275345..275364	TATAAACGTTCAGAGAGAAAAGTG	AAACCACTTTTCTCTCTGAACGTT				1,0,1,1,0,0,1,1,1,1,0,0,0,0,0,0,0,0,0,0	CCAACTGTAAAAGTTGAAGGTGG	TRUE	FALSE	TRUE	TRUE
sgRNA_0277	L_00282	L_00282	L_00282_gR106r	ATGCCAGTCATAAGCAACGC	TGG	0.5	768	102	0.136364	0.383748	L_conig000001_1	-	276285..276304	TATAATGCCAGTCATAAGCAACGC	AAACGCGTTGCTTATGACTGGCAT				1,0,0,0,0,1,0,0,1,1,1,0,0,0,0,0,1,0,0,0	GTGTTTCGCAATGAAGAAGCTGG	TRUE	TRUE	FALSE	FALSE
sgRNA_0278	L_00283	msbB	L_00283_gR85r	AGCCAAATCCCCCAATATTG	AGG	0.45	957	81	0.0864461	0.639484	L_conig000001_1	-	277078..277097	TATAAGCCAAATCCCCCAATATTG	AAACCAATATTGGGGGATTTGGCT				1,1,0,1,0,0,1,1,0,1,1,0,0,0,0,0,0,0,0,0	TGATAATATTCGTAAGCAGCCGG	TRUE	TRUE	TRUE	TRUE
sgRNA_0279	L_00284	selD	L_00284_gR52r	TCATTGCCAACGAGCAAATT	TGG	0.4	972	48	0.0504202	0.634281	L_conig000001_1	-	278128..278147	TATATCATTGCCAACGAGCAAATT	AAACAATTTGCTCGTTGGCAATGA				1,1,1,1,0,0,0,0,0,1,0,1,0,0,0,0,0,0,0,0	GGCCCGAACTTAAATATGTTAGG	TRUE	TRUE	FALSE	FALSE
sgRNA_0280	L_00285	rplS	L_00285_gR294f	GTATCACCTGGGCGGAAGCT	AGG	0.6	351	54	0.163142	0.316331	L_conig000001_1	+	279437..279456	TATAGTATCACCTGGGCGGAAGCT	AAACAGCTTCCGCCCAGGTGATAC				1,1,0,0,1,0,1,1,1,1,0,0,0,0,1,0,0,0,0,0	TCTGAAGCAGAAAACGAAGCAGG	TRUE	TRUE	TRUE	TRUE
sgRNA_0281	L_00286	trmD	L_00286_gR709f	TAATCGCTTTAAACATTTCG	GGG	0.3	741	29	0.0402219	0.413074	L_conig000001_1	+	280239..280258	TATATAATCGCTTTAAACATTTCG	AAACCGAAATGTTTAAAGCGATTA				1,1,0,1,1,0,1,1,1,0,0,0,1,0,0,0,0,0,0,0	TTTCTTGCTGCCTTAGAAGCGGG	TRUE	TRUE	TRUE	FALSE
sgRNA_0282	L_00287	L_00287	L_00287_gR479f	CAACCACCCACGAATACCGT	AGG	0.55	528	46	0.0905512	0.450041	L_conig000001_1	+	280787..280806	TATACAACCACCCACGAATACCGT	AAACACGGTATTCGTGGGTGGTTG				0,1,1,1,0,1,1,1,1,1,1,1,0,0,0,0,0,0,0,0	AAACTTTCTTTAAAAGAATCAGG	TRUE	TRUE	TRUE	TRUE
sgRNA_0283	L_00288	L_00288	L_00288_gR236f	TCCGCCACGAGATAAACGAA	TGG	0.5	249	10	0.0436681	0.491043	L_conig000001_1	+	281116..281135	TATATCCGCCACGAGATAAACGAA	AAACTTCGTTTATCTCGTGGCGGA				0,1,0,1,1,1,1,1,1,0,0,1,0,0,0,0,0,0,0,0	AAACTTTCTTTAAAAGAATCAGG	TRUE	TRUE	TRUE	TRUE
sgRNA_0284	L_00289	L_00289	L_00289_gR82r	GATATTGATTGATGAGAAGA	TGG	0.3	774	78	0.103448	0.571114	L_conig000001_1	-	281515..281534	TATAGATATTGATTGATGAGAAGA	AAACTCTTCTCATCAATCAATATC				1,0,1,0,0,0,1,1,1,0,1,1,0,0,0,0,0,0,0,0	CGTATTAACCCACAAGATGCAGG	TRUE	TRUE	TRUE	TRUE
sgRNA_0285	L_00290	nadN	L_00290_gR32r	CGCAAATGCACTGAGTGCAA	AGG	0.5	1812	28	0.015625	0.457062	L_conig000001_1	-	282261..282280	TATACGCAAATGCACTGAGTGCAA	AAACTTGCACTCAGTGCATTTGCG				1,1,0,1,0,0,1,0,0,0,0,1,1,0,0,0,0,0,0,0	TGATAATATTCGTAAGCAGCCGG	TRUE	TRUE	FALSE	FALSE
sgRNA_0286	L_00291	aroK	L_00291_gR40r	GTACTTTTACCTGCACCCAT	TGG	0.45	543	36	0.0688337	0.674926	L_conig000001_1	-	284365..284384	TATAGTACTTTTACCTGCACCCAT	AAACATGGGTGCAGGTAAAAGTAC				1,1,1,1,0,0,0,1,1,0,1,0,0,0,0,0,0,0,0,0	GCTCGTCTAGCAAAAGAAGTTGG	TRUE	TRUE	TRUE	TRUE
sgRNA_0287	L_00292	aroB	L_00292_gR46r	AATCCGCTACCAATTAAAAT	AGG	0.3	1089	42	0.0392891	0.712914	L_conig000001_1	-	284933..284952	TATAAATCCGCTACCAATTAAAAT	AAACATTTTAATTGGTAGCGGATT				1,1,1,0,1,0,0,1,0,0,0,0,0,0,0,0,0,0,0,0	CAAGAATTAAAAGATACATTCGG	TRUE	TRUE	TRUE	TRUE
sgRNA_0288	L_00293	dam	L_00293_gR37r	AATGGACGGTGTTTTAACTT	AGG	0.35	861	33	0.039239	0.627204	L_conig000001_1	-	286014..286033	TATAAATGGACGGTGTTTTAACTT	AAACAAGTTAAAACACCGTCCATT				0,1,1,1,0,1,1,0,1,0,1,0,0,0,0,0,0,0,0,0	AAACTTTCTTTAAAAGAATCAGG	TRUE	TRUE	TRUE	TRUE
sgRNA_0289	L_00294	L_00294	L_00294_gR653f	GCTATTACCATGCCATTGAT	AGG	0.4	726	70	0.0991501	0.486132	L_conig000001_1	+	288568..288587	TATAGCTATTACCATGCCATTGAT	AAACATCAATGGCATGGTAATAGC				1,1,0,1,1,1,1,1,1,0,0,1,0,0,0,0,0,0,0,0	CCCCTATTCTGACAAGAAGTGGG	TRUE	TRUE	FALSE	FALSE
sgRNA_0290	L_00295	ribA	L_00295_gR35r	ACCGTATTCAGTGGGTAAAT	TGG	0.4	651	31	0.0491284	0.596777	L_conig000001_1	-	288758..288777	TATAACCGTATTCAGTGGGTAAAT	AAACATTTACCCACTGAATACGGT				1,1,1,1,1,0,0,0,1,0,1,0,0,0,0,0,0,0,0,0	TAAAGTTGCAGCTACGAAGCTGG	TRUE	TRUE	TRUE	TRUE
sgRNA_0291	L_00296	L_00296	L_00296_gR1523f	AACCGCACTTCGTTGGCACA	AGG	0.55	1545	19	0.012459	0.53694	L_conig000001_1	+	291199..291218	TATAAACCGCACTTCGTTGGCACA	AAACTGTGCCAACGAAGTGCGGTT				0,0,1,0,1,1,1,1,0,1,1,0,0,0,0,0,0,0,0,0	ATCAAATTAATTGAAGAAGCTGG	TRUE	TRUE	TRUE	FALSE
sgRNA_0292	L_00297	L_00297	L_00297_gR291f	AAAGGCGTGGTAGGCAAAAG	AGG	0.5	363	69	0.201166	0.614183	L_conig000001_1	+	291504..291523	TATAAAAGGCGTGGTAGGCAAAAG	AAACCTTTTGCCTACCACGCCTTT				1,1,1,1,0,0,0,1,1,1,1,0,0,0,0,0,0,0,0,0	AGCGTAGGTTTCGATACTTTAGG	TRUE	FALSE	TRUE	FALSE
sgRNA_0293	L_00298	prlC	L_00298_gR22r	AGGCCTTGAATGTGAAGTAA	TGG	0.4	2046	18	0.0088845	0.499496	L_conig000001_1	-	291729..291748	TATAAGGCCTTGAATGTGAAGTAA	AAACTTACTTCACATTCAAGGCCT				1,0,0,1,1,0,0,0,1,1,1,1,0,0,0,0,0,0,0,0	GGCGGTACGGGAAAAGAATCAGG	TRUE	FALSE	FALSE	FALSE
sgRNA_0294	L_00299	hsdM2	L_00299_gR32r	CCAAATACGACGTTGAAGTT	CGG	0.4	1545	28	0.0183607	0.675011	L_conig000001_1	-	294016..294035	TATACCAAATACGACGTTGAAGTT	AAACAACTTCAACGTCGTATTTGG				1,1,0,1,0,1,1,1,0,1,0,0,0,0,0,0,0,0,0,0	ATTTTTACTCCAACAGAAGCGGG	TRUE	FALSE	FALSE	FALSE
sgRNA_0295	L_00300	hsdS2	L_00300_gR67r	ATATTGGCAACTTCATCTAA	AGG	0.3	1173	63	0.0546401	0.515512	L_conig000001_1	-	295680..295699	TATAATATTGGCAACTTCATCTAA	AAACTTAGATGAAGTTGCCAATAT				0,0,0,0,1,1,1,0,1,0,1,1,0,0,0,0,0,0,0,0	ACCCAGGAAATAAAAAAAGCTGG	TRUE	FALSE	FALSE	TRUE
sgRNA_0296	L_00301	prrC	L_00301_gR98r	CTTAAAGACTTTTGATAAAC	GGG	0.25	1155	94	0.0828194	0.54827	L_conig000001_1	-	296885..296904	TATACTTAAAGACTTTTGATAAAC	AAACGTTTATCAAAAGTCTTTAAG				1,1,1,1,0,0,1,1,0,0,1,1,0,0,0,0,0,0,0,0	ATTGATTTCAAAGAAGAAGGTGG	TRUE	TRUE	FALSE	FALSE
sgRNA_0297	L_00302	L_00302	L_00302_gR32r	AACGTGAGATTTGCCGTCAT	CGG	0.45	999	28	0.0286006	0.510037	L_conig000001_1	-	297976..297995	TATAAACGTGAGATTTGCCGTCAT	AAACATGACGGCAAATCTCACGTT				0,1,1,1,1,0,1,1,0,1,1,0,0,0,0,0,0,0,0,0	CTTGCTGTAGCAAAAGAAGAGGG	TRUE	FALSE	FALSE	FALSE
sgRNA_0298	L_00303	hsdR2	L_00303_gR11r	TTCAGCGATAGTTTTGTATT	GGG	0.3	3084	7	0.0022846	0.601115	L_conig000001_1	-	298964..298983	TATATTCAGCGATAGTTTTGTATT	AAACAATACAAAACTATCGCTGAA				1,1,1,1,0,0,1,1,0,1,1,0,0,0,0,0,0,0,0,0	GATTTGCTGATAAATATGTTCGG	TRUE	TRUE	FALSE	TRUE
sgRNA_0299	L_00304	L_00304	L_00304_gR576f	TTAATAAATTGACGCTGCAT	TGG	0.3	630	51	0.0836066	0.731675	L_conig000001_1	+	302746..302765	TATATTAATAAATTGACGCTGCAT	AAACATGCAGCGTCAATTTATTAA				1,1,0,1,0,0,0,0,0,1,1,0,0,0,0,0,0,0,0,0	GTGTTTCGCAATGAAGAAGCTGG	TRUE	TRUE	TRUE	TRUE
sgRNA_0300	L_00305	arcB	L_00305_gR1688f	AAATAAAATCTGAGTACAAA	GGG	0.2	1797	106	0.0596511	0.493466	L_conig000001_1	+	304701..304720	TATAAAATAAAATCTGAGTACAAA	AAACTTTGTACTCAGATTTTATTT				0,0,1,1,0,1,1,0,1,1,1,1,0,0,0,0,0,0,0,0	GTTAAACAAGCAAAAGAAGGCGG	TRUE	TRUE	TRUE	FALSE
sgRNA_0301	L_00306	L_00306	L_00306_gR537f	TCTGTAAAATCTTTATTTTG	AGG	0.2	588	48	0.084507	0.635236	L_conig000001_1	+	305460..305479	TATATCTGTAAAATCTTTATTTTG	AAACCAAAATAAAGATTTTACAGA				1,0,0,1,1,0,0,1,1,1,0,0,0,0,0,0,0,0,0,0	ATCAAATTAATTGAAGAAGCTGG	TRUE	TRUE	TRUE	TRUE
sgRNA_0302	L_00310	L_00310	L_00310_gR923f	CAATTCCTAGGTTAAGCCCA	GGG	0.45	1536	610	0.402375	0.384756	L_conig000001_1	+	310645..310664	TATACAATTCCTAGGTTAAGCCCA	AAACTGGGCTTAACCTAGGAATTG				1,1,0,1,0,1,1,1,0,1,0,0,0,1,0,0,0,0,0,0	GCTCGTCTAGCAAAAGAAGTTGG	TRUE	FALSE	FALSE	FALSE
sgRNA_0303	L_00311	birA	L_00311_gR747f	GGATTTAATAAAGGAAGCAT	TGG	0.3	906	156	0.176072	0.583603	L_conig000001_1	+	312366..312385	TATAGGATTTAATAAAGGAAGCAT	AAACATGCTTCCTTTATTAAATCC				1,0,1,0,0,1,1,1,0,1,0,1,0,0,0,0,0,0,0,0	GTGTTAGATTTAGAAGCAGCAGG	TRUE	TRUE	FALSE	TRUE
sgRNA_0304	L_00312	L_00312	L_00312_gR32r	TAGAACATCGTCAAAAGTAA	GGG	0.3	1467	28	0.0193504	0.597283	L_conig000001_1	-	312699..312718	TATATAGAACATCGTCAAAAGTAA	AAACTTACTTTTGACGATGTTCTA				0,1,1,1,0,1,0,1,1,0,0,1,0,0,0,0,0,0,0,0	TGGTTTGAGTAATTTGGCATTGG	TRUE	TRUE	TRUE	TRUE
sgRNA_0305	L_00313	L_00313	L_00313_gR33r	GTGAACCGAAGTCGAGGATT	AGG	0.5	1572	29	0.0186856	0.634939	L_conig000001_1	-	314276..314295	TATAGTGAACCGAAGTCGAGGATT	AAACAATCCTCGACTTCGGTTCAC				1,0,0,1,1,1,0,1,0,0,1,0,0,0,0,0,0,0,0,0	AAGCAATACCAATAATAAGCAGG	TRUE	TRUE	TRUE	FALSE
sgRNA_0306	L_00314	L_00314	L_00314_gR802f	CATCCGTTCCGCTAAGTGGT	TGG	0.55	891	86	0.0987371	0.47969	L_conig000001_1	+	316665..316684	TATACATCCGTTCCGCTAAGTGGT	AAACACCACTTAGCGGAACGGATG				1,1,1,1,1,1,1,1,0,1,1,0,0,0,0,0,0,0,0,0	TCAAAAGGCGTAAAATAAGCAGG	TRUE	TRUE	TRUE	TRUE
sgRNA_0307	L_00315	L_00315	L_00315_gR62r	CAGTTCTTTTAACGGAATCA	TGG	0.35	462	58	0.131222	0.366981	L_conig000001_1	-	316948..316967	TATACAGTTCTTTTAACGGAATCA	AAACTGATTCCGTTAAAAGAACTG				1,1,1,1,0,1,0,0,0,0,0,0,0,0,0,0,0,0,1,0	ATCAAATTAATTGAAGAAGCTGG	TRUE	TRUE	TRUE	TRUE
sgRNA_0308	L_00316	nhaA	L_00316_gR1065f	TCATTATATTGGTTGCTTAA	CGG	0.25	1203	135	0.114117	0.531963	L_conig000001_1	+	318438..318457	TATATCATTATATTGGTTGCTTAA	AAACTTAAGCAACCAATATAATGA				0,1,1,1,0,1,1,1,0,1,0,1,0,0,0,0,0,0,0,0	GACTTCGTAGCAAAAGATGCAGG	TRUE	TRUE	TRUE	TRUE
sgRNA_0309	L_00317	L_00317	L_00317_gR85r	GAGGAAAATCCTTCCATAGG	CGG	0.45	1311	81	0.0627421	0.39387	L_conig000001_1	-	318861..318880	TATAGAGGAAAATCCTTCCATAGG	AAACCCTATGGAAGGATTTTCCTC				0,0,1,0,0,0,1,0,0,1,1,1,1,0,0,0,0,0,0,0	TGAAAACATGGAAAATAAGCTGG	TRUE	TRUE	TRUE	TRUE
sgRNA_0310	L_00318	L_00318	L_00318_gR443f	ACCAACTTTAAAATTTGGGT	TGG	0.3	468	22	0.0491071	0.620716	L_conig000001_1	+	320624..320643	TATAACCAACTTTAAAATTTGGGT	AAACACCCAAATTTTAAAGTTGGT				1,1,0,1,0,1,0,1,1,1,1,0,0,0,0,0,0,0,0,0	TCAGAGGAACAAAAAGCAGCAGG	TRUE	TRUE	FALSE	TRUE
sgRNA_0311	L_00319	L_00319	L_00319_gR399f	TTCAGTGTGATTTCTACATA	AGG	0.3	447	45	0.105386	0.634173	L_conig000001_1	+	321074..321093	TATATTCAGTGTGATTTCTACATA	AAACTATGTAGAAATCACACTGAA				0,1,1,1,0,1,1,0,1,1,0,0,0,0,0,0,0,0,0,0	TTCCCTGGTTTAAAAGAAGAAGG	TRUE	TRUE	FALSE	FALSE
sgRNA_0312	L_00320	pnp	L_00320_gR13r	TATTTAAATTGTTTAACAAT	TGG	0.1	2130	9	0.0042654	0.58947	L_conig000001_1	-	321420..321439	TATATATTTAAATTGTTTAACAAT	AAACATTGTTAAACAATTTAAATA				1,1,0,0,0,1,1,1,0,0,1,1,0,0,0,0,0,0,0,0	GCTGCATTATGTAAAGAAGCAGG	TRUE	TRUE	TRUE	TRUE
sgRNA_0313	L_00321	nlpL	L_00321_gR30r	TAAATAAATAGACTATAAAA	TGG	0.1	945	26	0.0281081	0.509557	L_conig000001_1	-	323648..323667	TATATAAATAAATAGACTATAAAA	AAACTTTTATAGTCTATTTATTTA				0,0,1,1,0,1,0,1,1,1,1,1,0,0,0,0,0,0,0,0	TTATTATCGCCAGTAGAAGCGGG	TRUE	TRUE	TRUE	TRUE
sgRNA_0314	L_00322	deaD	L_00322_gR43r	ACAGCTTTTAAGATGAACTC	AGG	0.35	1842	39	0.021405	0.470147	L_conig000001_1	-	324725..324744	TATAACAGCTTTTAAGATGAACTC	AAACGAGTTCATCTTAAAAGCTGT				0,1,0,0,1,1,1,1,1,0,1,1,0,0,0,0,0,0,0,0	ATATCTAAAATAGATGAAGCAGG	TRUE	TRUE	TRUE	TRUE
sgRNA_0315	L_00323	L_00323	L_00323_gR162r	TATTAATAAAATAAGAAATC	TGG	0.1	1449	158	0.110567	0.562133	L_conig000001_1	-	326803..326822	TATATATTAATAAAATAAGAAATC	AAACGATTTCTTATTTTATTAATA				1,1,0,0,1,1,0,1,1,0,0,1,0,0,0,0,0,0,0,0	AAAAATGGCTTCTAATAAGCTGG	TRUE	TRUE	FALSE	TRUE
sgRNA_0316	L_00324	L_00324	L_00324_gR96r	TCGAAAATTGTTGTTGTTTG	CGG	0.3	153	92	0.691729	0.555135	L_conig000001_1	-	328190..328209	TATATCGAAAATTGTTGTTGTTTG	AAACCAAACAACAACAATTTTCGA				1,1,1,1,1,0,1,0,1,1,0,0,0,0,0,0,0,0,0,0	GAGTTAGAGATTTTAGAAGCTGG	TRUE	TRUE	TRUE	TRUE
sgRNA_0317	L_00325	L_00325	L_00325_gR279f	GTATTATTAAGTAGAATTTG	AGG	0.2	297	15	0.0541516	0.675011	L_conig000001_1	+	328646..328665	TATAGTATTATTAAGTAGAATTTG	AAACCAAATTCTACTTAATAATAC				1,1,1,0,0,1,1,1,0,1,0,0,0,0,0,0,0,0,0,0	CCGCTATCAGAAAAAGAATCAGG	TRUE	TRUE	TRUE	TRUE
sgRNA_0318	L_00326	L_00326	L_00326_gR167f	GCCTCGAGTGTGCAAATAAA	CGG	0.45	210	40	0.210526	0.608416	L_conig000001_1	+	328887..328906	TATAGCCTCGAGTGTGCAAATAAA	AAACTTTATTTGCACACTCGAGGC				1,0,0,1,1,0,1,0,1,0,1,0,0,0,0,0,0,0,0,0	ACACAAACCCTAAATACTTTAGG	TRUE	TRUE	TRUE	TRUE
sgRNA_0319	L_00327	arsC	L_00327_gR304f	CTAATAATGCTAGCGTTTCA	CGG	0.35	351	44	0.132931	0.500884	L_conig000001_1	+	329301..329320	TATACTAATAATGCTAGCGTTTCA	AAACTGAAACGCTAGCATTATTAG				1,0,0,1,1,1,0,1,1,1,0,1,0,0,0,0,0,0,0,0	AAAAGTGGATTCTAAGAAGAAGG	TRUE	TRUE	TRUE	TRUE
sgRNA_0320	L_00328	L_00328	L_00328_gR39r	TCGCTTGAGGATCACTTAAA	CGG	0.4	1050	35	0.0339806	0.458726	L_conig000001_1	-	329478..329497	TATATCGCTTGAGGATCACTTAAA	AAACTTTAAGTGATCCTCAAGCGA				1,0,0,1,0,0,1,0,1,0,0,0,0,1,0,0,0,0,0,0	TTGCAACGTTTGTATGAAGCGGG	TRUE	TRUE	FALSE	TRUE
sgRNA_0321	L_00329	secF	L_00329_gR931f	GCTTTATCCCATTGATTTCA	CGG	0.35	975	41	0.0429319	0.74177	L_conig000001_1	+	331520..331539	TATAGCTTTATCCCATTGATTTCA	AAACTGAAATCAATGGGATAAAGC				1,1,0,1,0,1,1,1,0,0,0,0,0,0,0,0,0,0,0,0	GCAACTTGGAAACAAGAAGACGG	TRUE	TRUE	FALSE	TRUE
sgRNA_0322	L_00330	secD	L_00330_gR1837f	AATTCTTCCATAATGGATAA	CGG	0.25	1851	11	0.00600765	0.50565	L_conig000001_1	+	333411..333430	TATAAATTCTTCCATAATGGATAA	AAACTTATCCATTATGGAAGAATT				0,1,1,0,1,0,0,1,1,0,1,1,0,0,0,0,0,0,0,0	TTTCTTGCTGCCTTAGAAGCGGG	TRUE	TRUE	TRUE	TRUE
sgRNA_0323	L_00331	L_00331	L_00331_gR266f	GATCACGAAAATAAATAGCG	TGG	0.35	294	25	0.0912409	0.576883	L_conig000001_1	+	333760..333779	TATAGATCACGAAAATAAATAGCG	AAACCGCTATTTATTTTCGTGATC				0,0,1,1,0,1,1,0,0,0,1,1,0,0,0,0,0,0,0,0	ATCAAATTAATTGAAGAAGCTGG	TRUE	FALSE	FALSE	FALSE
sgRNA_0324	L_00332	L_00332	L_00332_gR194f	AGGAATGGGGCATCGAAGTG	CGG	0.55	222	25	0.123762	0.660566	L_conig000001_1	+	334089..334108	TATAAGGAATGGGGCATCGAAGTG	AAACCACTTCGATGCCCCATTCCT				1,1,1,0,0,1,1,0,1,0,1,0,0,0,0,0,0,0,0,0	GGCGATAAATTAGAAAAAGCAGG	TRUE	FALSE	TRUE	TRUE
sgRNA_0325	L_00333	L_00333	L_00333_gR498f	TTCCATGTGGCGAATTGTTG	AGG	0.45	519	18	0.0360721	0.579027	L_conig000001_1	+	334611..334630	TATATTCCATGTGGCGAATTGTTG	AAACCAACAATTCGCCACATGGAA				0,1,1,1,1,0,0,1,1,1,0,0,0,0,0,0,0,0,0,0	GAGTCGATTAAAAATGCGTTAGG	TRUE	FALSE	TRUE	TRUE
sgRNA_0326	L_00334	L_00334	L_00334_gR1080f	TCTACACTGAACGTGCCTTG	TGG	0.5	1149	66	0.0584588	0.548295	L_conig000001_1	+	335776..335795	TATATCTACACTGAACGTGCCTTG	AAACCAAGGCACGTTCAGTGTAGA				0,0,1,1,0,0,1,1,1,1,0,1,0,0,0,0,0,0,0,0	ATTCAGGCTTTCTTAGAAGCCGG	TRUE	TRUE	FALSE	FALSE
sgRNA_0327	L_00335	queA	L_00335_gR1056f	TAACGAGCAATTAATTCATC	GGG	0.3	1092	33	0.0307836	0.555135	L_conig000001_1	+	337245..337264	TATATAACGAGCAATTAATTCATC	AAACGATGAATTAATTGCTCGTTA				1,1,1,1,1,0,1,0,1,1,0,0,0,0,0,0,0,0,0,0	ACCCAGGAAATAAAAAAAGCTGG	TRUE	TRUE	TRUE	TRUE
sgRNA_0328	L_00336	L_00336	L_00336_gR420f	ACGACTACAGCAGCAAATGT	GGG	0.45	447	24	0.0562061	0.534516	L_conig000001_1	+	337824..337843	TATAACGACTACAGCAGCAAATGT	AAACACATTTGCTGCTGTAGTCGT				1,1,1,1,0,0,0,1,0,0,0,0,1,0,0,0,0,0,0,0	ACAGATAATCCAGAAGAAGATGG	TRUE	TRUE	FALSE	FALSE
sgRNA_0329	L_00337	hap	L_00337_gR4139f	TATCCCTAATGAAATGCAAG	CGG	0.35	4179	37	0.00889637	0.667905	L_conig000001_1	+	342132..342151	TATATATCCCTAATGAAATGCAAG	AAACCTTGCATTTCATTAGGGATA				1,1,1,1,0,1,1,0,0,1,0,0,0,0,0,0,0,0,0,0	AAGCGCGCATTAAAAGAAACTGG	TRUE	FALSE	FALSE	FALSE
sgRNA_0330	L_00338	L_00338	L_00338_gR2763f	ATCACCACAAGTTTATTGCG	TGG	0.4	2832	66	0.0234708	0.526643	L_conig000001_1	+	345252..345271	TATAATCACCACAAGTTTATTGCG	AAACCGCAATAAACTTGTGGTGAT				1,1,1,1,0,1,1,1,0,1,0,1,0,0,0,0,0,0,0,0	GATGAAGCAAAAGAAGAAGTGGG	TRUE	TRUE	TRUE	TRUE
sgRNA_0331	L_00339	ssb_2	L_00339_gR55r	TTTGGCATAGTACGAATTTC	AGG	0.35	507	51	0.104723	0.579391	L_conig000001_1	-	345541..345560	TATATTTGGCATAGTACGAATTTC	AAACGAAATTCGTACTATGCCAAA				1,0,1,1,1,1,0,0,0,0,0,1,0,0,0,0,0,0,0,0	CGTAGTATTGTGTCAGAAGCAGG	TRUE	TRUE	TRUE	TRUE
sgRNA_0332	L_00340	L_00340	L_00340_gR696f	GCGCTATTTGCACTATCACT	TGG	0.45	795	96	0.123871	0.457225	L_conig000001_1	+	346853..346872	TATAGCGCTATTTGCACTATCACT	AAACAGTGATAGTGCAAATAGCGC				1,1,1,1,0,1,0,0,1,1,0,0,1,0,0,0,0,0,0,0	TTTCTTTAGTCATAGGAAGCTGG	TRUE	TRUE	TRUE	FALSE
sgRNA_0333	L_00341	exbD	L_00341_gR409f	CCAACATAATATCAATGAAA	GGG	0.25	444	32	0.0754717	0.549095	L_conig000001_1	+	347370..347389	TATACCAACATAATATCAATGAAA	AAACTTTCATTGATATTATGTTGG				1,0,0,1,1,1,1,1,1,0,1,0,0,0,0,0,0,0,0,0	GTATTTGCCGATAAAGAAGCAGG	TRUE	TRUE	TRUE	TRUE
sgRNA_0334	L_00342	exbB	L_00342_gR277f	TAGAAATCACTGTCATATTA	CGG	0.25	453	173	0.399538	0.608977	L_conig000001_1	+	347685..347704	TATATAGAAATCACTGTCATATTA	AAACTAATATGACAGTGATTTCTA				1,1,1,0,0,1,0,1,0,1,0,1,0,0,0,0,0,0,0,0	CCACCTTTATTCTATGAAGCAGG	TRUE	TRUE	TRUE	TRUE
sgRNA_0335	L_00343	bcp	L_00343_gR432f	TGATTTAATAAGGTAAAAGC	AGG	0.25	468	33	0.0736607	0.489773	L_conig000001_1	+	348461..348480	TATATGATTTAATAAGGTAAAAGC	AAACGCTTTTACCTTATTAAATCA				1,1,0,0,1,1,0,1,0,1,1,1,0,0,0,0,0,0,0,0	TCAGAGGAACAAAAAGCAGCAGG	TRUE	TRUE	TRUE	TRUE
sgRNA_0336	L_00344	dapA	L_00344_gR22r	ACTATGCTACCCGAAAATAA	AGG	0.35	897	18	0.0205245	0.63451	L_conig000001_1	-	348632..348651	TATAACTATGCTACCCGAAAATAA	AAACTTATTTTCGGGTAGCATAGT				1,1,0,1,0,1,1,1,1,1,0,0,0,0,0,0,0,0,0,0	CAGATTTGGCTAGATGAAGCTGG	TRUE	TRUE	TRUE	FALSE
sgRNA_0337	L_00345	L_00345	L_00345_gR67r	TTGGTTGCTTTTAAGGTTTC	AGG	0.35	630	63	0.103279	0.583266	L_conig000001_1	-	349684..349703	TATATTGGTTGCTTTTAAGGTTTC	AAACGAAACCTTAAAAGCAACCAA				1,1,1,0,0,0,1,1,0,0,1,1,0,0,0,0,0,0,0,0	TTTGGTGCATTAAAAGAAGCTGG	TRUE	TRUE	TRUE	TRUE
sgRNA_0338	L_00346	L_00346	L_00346_gR23r	AGTGATGTCCATTTGTTTAC	TGG	0.35	324	19	0.0625	0.616314	L_conig000001_1	-	350459..350478	TATAAGTGATGTCCATTTGTTTAC	AAACGTAAACAAATGGACATCACT				1,1,0,0,1,1,0,1,1,1,0,0,0,0,0,0,0,0,0,0	CGCGTAAAACTAAAAAAAGCTGG	TRUE	TRUE	TRUE	TRUE
sgRNA_0339	L_00347	L_00347	L_00347_gR74f	GGCGTGCTCCTTCAACCACT	CGG	0.6	90	13	0.185714	0.525185	L_conig000001_1	+	351261..351280	TATAGGCGTGCTCCTTCAACCACT	AAACAGTGGTTGAAGGAGCACGCC				1,1,0,1,0,0,1,0,1,1,1,1,0,0,0,0,0,0,0,0	CTTGCACCGAAAAAAGCAGCAGG	TRUE	TRUE	TRUE	TRUE
sgRNA_0340	L_00348	lgtC	L_00348_gR865f	CAGCTAAATAAGGTGCATAA	TGG	0.35	939	71	0.0772579	0.641029	L_conig000001_1	+	352325..352344	TATACAGCTAAATAAGGTGCATAA	AAACTTATGCACCTTATTTAGCTG				1,1,1,0,0,0,0,1,0,1,0,1,0,0,0,0,0,0,0,0	CGGTCAATTTTAGAAGAAGATGG	TRUE	FALSE	FALSE	FALSE
sgRNA_0341	L_00349	orfM	L_00349_gR520f	CTTCAAAGCCAAAATCAGAT	AGG	0.35	588	65	0.114437	0.390806	L_conig000001_1	+	352986..353005	TATACTTCAAAGCCAAAATCAGAT	AAACATCTGATTTTGGCTTTGAAG				0,0,1,1,0,0,1,1,0,1,0,1,1,0,0,0,0,0,0,0	AATGCGGCGCAAAAAGAAACGGG	TRUE	FALSE	FALSE	TRUE
sgRNA_0342	L_00350	L_00350	L_00350_gR715f	ATTGGTTATCTTGTTGGAAT	TGG	0.3	726	8	0.0113314	0.566148	L_conig000001_1	+	353780..353799	TATAATTGGTTATCTTGTTGGAAT	AAACATTCCAACAAGATAACCAAT				1,1,0,1,0,1,0,1,1,0,1,1,0,0,0,0,0,0,0,0	GGCACAATGCAAAATACGCTGGG	TRUE	TRUE	TRUE	TRUE
sgRNA_0343	L_00351	opsX	L_00351_gR20r	ACAAAGAGATTTTGGAGCTT	CGG	0.35	1044	16	0.015625	0.36955	L_conig000001_1	-	353900..353919	TATAACAAAGAGATTTTGGAGCTT	AAACAAGCTCCAAAATCTCTTTGT				1,1,0,1,0,1,1,1,1,0,0,0,0,0,0,0,1,0,0,0	AAATAACGTTTATAAGAATCTGG	TRUE	FALSE	FALSE	FALSE
sgRNA_0344	L_00352	hxuC_1	L_00352_gR26r	TAAGGTTGTTGTAATTGCAA	GGG	0.3	2130	22	0.0104265	0.596497	L_conig000001_1	-	355271..355290	TATATAAGGTTGTTGTAATTGCAA	AAACTTGCAATTACAACAACCTTA				1,0,1,1,0,1,1,0,1,0,0,1,0,0,0,0,0,0,0,0	AATGGGGTTGGATTTGGCTTAGG	TRUE	TRUE	FALSE	TRUE
sgRNA_0345	L_00353	hxuB	L_00353_gR19r	CTTGCAATAACAGAATAACG	AGG	0.35	1698	15	0.00893921	0.51103	L_conig000001_1	-	357469..357488	TATACTTGCAATAACAGAATAACG	AAACCGTTATTCTGTTATTGCAAG				0,1,1,0,1,1,0,1,0,0,1,1,0,0,0,0,0,0,0,0	GATTAAGTAAATTAATAAGCTGG	TRUE	TRUE	TRUE	TRUE
sgRNA_0346	L_00354	hxuA	L_00354_gR44r	ATATGTCGCACCAGTGTAAG	TGG	0.45	2766	40	0.0145666	0.465198	L_conig000001_1	-	359203..359222	TATAATATGTCGCACCAGTGTAAG	AAACCTTACACTGGTGCGACATAT				0,1,0,1,1,0,1,1,1,0,1,1,0,0,0,0,0,0,0,0	TCTGAAGCAGAAAACGAAGCAGG	TRUE	FALSE	TRUE	TRUE
sgRNA_0347	L_00355	folB	L_00355_gR181f	CCACATAATCAATAATCGCT	TGG	0.35	357	173	0.513353	0.560286	L_conig000001_1	+	362188..362207	TATACCACATAATCAATAATCGCT	AAACAGCGATTATTGATTATGTGG				0,1,0,1,1,1,0,1,0,1,1,0,0,0,0,0,0,0,0,0	ATTGATTTCAAAGAAGAAGGTGG	TRUE	FALSE	TRUE	FALSE
sgRNA_0348	L_00356	L_00356	L_00356_gR41r	GGAAATTGAGCCTAAAAGAT	AGG	0.35	600	37	0.0637931	0.655881	L_conig000001_1	-	362500..362519	TATAGGAAATTGAGCCTAAAAGAT	AAACATCTTTTAGGCTCAATTTCC				1,1,1,0,1,0,1,1,0,0,0,0,0,0,0,0,0,0,0,0	TGATAATATTCGTAAGCAGCCGG	TRUE	TRUE	FALSE	TRUE
sgRNA_0349	L_00357	narQ	L_00357_gR23r	TTTCGCAATACGGGTGGAAA	CGG	0.45	1704	19	0.0112827	0.661322	L_conig000001_1	-	363123..363142	TATATTTCGCAATACGGGTGGAAA	AAACTTTCCACCCGTATTGCGAAA				1,0,0,1,1,0,0,0,1,0,1,0,0,0,0,0,0,0,0,0	GAAGTGCCTGCACCAGAAGCGGG	TRUE	FALSE	TRUE	FALSE
sgRNA_0350	L_00358	murB	L_00358_gR22r	TGAATGTGGAAAGTGTGAAA	AGG	0.35	1026	18	0.0178926	0.572969	L_conig000001_1	-	364835..364854	TATATGAATGTGGAAAGTGTGAAA	AAACTTTCACACTTTCCACATTCA				1,1,1,0,1,1,0,1,1,0,1,0,0,0,0,0,0,0,0,0	GTTCTTGACCAACAACAAGCGGG	TRUE	TRUE	TRUE	TRUE
sgRNA_0351	L_00359	rpoH	L_00359_gR37r	TAACCTTCGATACTGCCTTG	AGG	0.45	846	33	0.0399516	0.405001	L_conig000001_1	-	366001..366020	TATATAACCTTCGATACTGCCTTG	AAACCAAGGCAGTATCGAAGGTTA				0,1,1,1,1,1,0,1,1,0,0,0,1,0,0,0,0,0,0,0	AAAAATGGCTTCTAATAAGCTGG	TRUE	TRUE	TRUE	TRUE
sgRNA_0352	L_00360	yohI	L_00360_gR312f	GGATCTAGAACCCCTTGCAT	AGG	0.5	336	21	0.0664557	0.44554	L_conig000001_1	+	367240..367259	TATAGGATCTAGAACCCCTTGCAT	AAACATGCAAGGGGTTCTAGATCC				1,1,1,1,0,1,1,1,1,1,1,1,0,0,0,0,0,0,0,0	ATTATTCATTAAAAATAAGCAGG	TRUE	FALSE	FALSE	FALSE
sgRNA_0353	L_00361	djlA	L_00361_gR683f	ATGTCCTAACACCGCAAAGG	TGG	0.5	867	181	0.213695	0.484839	L_conig000001_1	+	367946..367965	TATAATGTCCTAACACCGCAAAGG	AAACCCTTTGCGGTGTTAGGACAT				1,0,0,0,1,1,1,1,1,0,1,1,0,0,0,0,0,0,0,0	TGATACTCGCAAAATGAAGCTGG	TRUE	TRUE	FALSE	FALSE
sgRNA_0354	L_00362	pyrE	L_00362_gR595f	CGCCGAATTTCAATACATTT	CGG	0.35	642	44	0.0707395	0.573237	L_conig000001_1	+	368803..368822	TATACGCCGAATTTCAATACATTT	AAACAAATGTATTGAAATTCGGCG				1,1,1,1,1,0,0,1,1,1,0,0,0,0,0,0,0,0,0,0	AATACTGCAGCACAAGCAGCAGG	TRUE	TRUE	FALSE	TRUE
sgRNA_0355	L_00363	rph	L_00363_gR705f	TGATTATTTTCTCGATTATT	TGG	0.2	717	9	0.0129125	0.723341	L_conig000001_1	+	369578..369597	TATATGATTATTTTCTCGATTATT	AAACAATAATCGAGAAAATAATCA				0,1,0,0,0,0,1,0,0,1,1,0,0,0,0,0,0,0,0,0	TACTTTGCGCAAAAACAAGCTGG	TRUE	TRUE	TRUE	TRUE
sgRNA_0356	L_00365	gltX	L_00365_gR1422f	ACATTTGGATCTAAATTAAA	AGG	0.2	1443	18	0.0126493	0.572438	L_conig000001_1	+	371312..371331	TATAACATTTGGATCTAAATTAAA	AAACTTTAATTTAGATCCAAATGT				1,1,1,1,0,1,0,1,0,1,0,1,0,0,0,0,0,0,0,0	GGGCCTGTATTAGAAAAAGCGGG	TRUE	TRUE	FALSE	TRUE
sgRNA_0357	L_00366	L_00366	L_00366_gR33r	TGACCCCCTCCTTGTAAGGG	AGG	0.6	76	29	0.517857	1	L_conig000001_1,L_conig000001_1,L_conig000001_1,L_conig000001_1	-,-,-,-	371930..371949,371802..371821,371668..371687,371549..371568	TATATGACCCCCTCCTTGTAAGGG	AAACCCCTTACAAGGAGGGGGTCA				0,0,0,0,0,0,0,0,0,0,0,0,0,0,0,0,0,0,0,0	ATTAAATTAGATTAAGAGGCTGG	TRUE	TRUE	TRUE	TRUE
sgRNA_0358	L_00370	lpt6	L_00370_gR68r	GAAATAAGTCCAACGATAAT	GGG	0.3	1656	64	0.0391198	0.682738	L_conig000001_1	-	372163..372182	TATAGAAATAAGTCCAACGATAAT	AAACATTATCGTTGGACTTATTTC				1,0,1,1,0,1,1,1,1,0,0,0,0,0,0,0,0,0,0,0	GTATTTGCCGATAAAGAAGCAGG	TRUE	TRUE	TRUE	TRUE
sgRNA_0359	L_00371	L_00371	L_00371_gR657f	CCCGTCACTTCATTGAATAC	AGG	0.45	810	150	0.189873	0.718422	L_conig000001_1	+	374412..374431	TATACCCGTCACTTCATTGAATAC	AAACGTATTCAATGAAGTGACGGG				1,0,1,0,0,1,0,1,1,1,0,0,0,0,0,0,0,0,0,0	TGCTTACAATTAGAAGCAGCGGG	TRUE	TRUE	TRUE	FALSE
sgRNA_0360	L_00372	L_00372	L_00372_gR464f	ACAATTTTCTAAAGAAAGTG	CGG	0.25	486	19	0.0407725	0.749918	L_conig000001_1	+	375025..375044	TATAACAATTTTCTAAAGAAAGTG	AAACCACTTTCTTTAGAAAATTGT				1,1,1,1,0,1,0,0,1,0,0,0,0,0,0,0,0,0,0,0	GAAAGGTGCGGGTTTGGCGATGG	TRUE	TRUE	TRUE	FALSE
sgRNA_0361	L_00373	L_00373	L_00373_gR614f	GCTTCCATCGGAAAAGGTTA	GGG	0.45	663	46	0.0715397	0.554901	L_conig000001_1	+	375663..375682	TATAGCTTCCATCGGAAAAGGTTA	AAACTAACCTTTTCCGATGGAAGC				0,0,1,1,1,1,1,0,1,1,0,0,0,0,0,0,0,0,0,0	GGCGATAAATTAGAAAAAGCAGG	TRUE	TRUE	TRUE	TRUE
sgRNA_0362	L_00374	udp	L_00374_gR21r	GTGCTTTAGTGAGGTTTAGG	TGG	0.45	759	17	0.0230041	0.571059	L_conig000001_1	-	375981..376000	TATAGTGCTTTAGTGAGGTTTAGG	AAACCCTAAACCTCACTAAAGCAC				1,1,1,1,0,1,1,1,0,1,1,0,0,0,0,0,0,0,0,0	CAGATTTGGCTAGATGAAGCTGG	TRUE	TRUE	FALSE	TRUE
sgRNA_0363	L_00375	L_00375	L_00375_gR1287f	GAGGCTAACGCCACTTTCAT	CGG	0.5	1317	27	0.0208173	0.590293	L_conig000001_1	+	378218..378237	TATAGAGGCTAACGCCACTTTCAT	AAACATGAAAGTGGCGTTAGCCTC				1,1,0,0,1,1,1,0,1,0,1,0,0,0,0,0,0,0,0,0	GAATATGTGAAAAATGAAGCGGG	TRUE	TRUE	TRUE	TRUE
sgRNA_0364	L_00376	L_00376	L_00376_gR666f	AGCGCAATACAATTAAAGTG	CGG	0.35	744	75	0.103591	0.604479	L_conig000001_1	+	378969..378988	TATAAGCGCAATACAATTAAAGTG	AAACCACTTTAATTGTATTGCGCT				0,1,1,1,1,1,0,1,1,0,0,0,0,0,0,0,0,0,0,0	TCGGCGTGGAAAAATAAGTTTGG	TRUE	TRUE	FALSE	TRUE
sgRNA_0365	L_00377	menD	L_00377_gR1652f	AGAAACGCCTTGGCGCACCA	AGG	0.6	1707	52	0.0308239	0.398142	L_conig000001_1	+	380759..380778	TATAAGAAACGCCTTGGCGCACCA	AAACTGGTGCGCCAAGGCGTTTCT				1,1,1,0,1,1,1,1,1,1,1,1,0,0,0,0,0,0,0,0	TGAAAACATGGAAAATAAGCTGG	TRUE	TRUE	TRUE	TRUE
sgRNA_0366	L_00378	L_00378	L_00378_gR1186f	TGTCCAGTTTCACCTGAAAA	CGG	0.4	1272	83	0.0662939	0.56481	L_conig000001_1	+	382015..382034	TATATGTCCAGTTTCACCTGAAAA	AAACTTTTCAGGTGAAACTGGACA				0,0,1,1,0,1,1,1,1,1,1,0,0,0,0,0,0,0,0,0	GCGGAAGATTTAAAAGAAGCTGG	TRUE	TRUE	FALSE	FALSE
sgRNA_0367	L_00379	L_00379	L_00379_gR18r	GTTCTAATTTGTCGGATTTT	GGG	0.3	1215	14	0.0117155	0.690401	L_conig000001_1	-	382288..382307	TATAGTTCTAATTTGTCGGATTTT	AAACAAAATCCGACAAATTAGAAC				1,1,0,1,1,0,1,0,0,0,0,0,0,0,0,0,0,0,0,0	GAACTAGGCTTAAAAGAAGACGG	TRUE	TRUE	TRUE	TRUE
sgRNA_0368	L_00380	mtr	L_00380_gR23r	CGCACCGCCTAAGAGAGAAG	GGG	0.6	1257	19	0.0153597	0.532989	L_conig000001_1	-	383624..383643	TATACGCACCGCCTAAGAGAGAAG	AAACCTTCTCTCTTAGGCGGTGCG				1,1,1,0,1,1,1,1,1,1,0,0,0,0,0,0,0,0,0,0	AAATAACGTTTATAAGAATCTGG	TRUE	FALSE	FALSE	FALSE
sgRNA_0369	L_00381	sdaA	L_00381_gR1323f	CCGACCGTGTGGGAACTGGA	TGG	0.65	1368	42	0.0311573	0.328379	L_conig000001_1	+	386276..386295	TATACCGACCGTGTGGGAACTGGA	AAACTCCAGTTCCCACACGGTCGG				1,1,1,1,1,1,0,1,1,1,1,0,1,0,0,0,0,0,0,0	AATGCGATTTCACAAGAAGGTGG	TRUE	TRUE	TRUE	TRUE
sgRNA_0370	L_00382	sdaC	L_00382_gR1177f	CGCCAACCGCCGTACCGAAA	AGG	0.65	1239	59	0.0484003	0.484582	L_conig000001_1	+	387532..387551	TATACGCCAACCGCCGTACCGAAA	AAACTTTCGGTACGGCGGTTGGCG				0,0,1,0,1,0,1,1,1,0,1,1,0,0,0,0,0,0,0,0	GCTAAACAAGCAAAAGAAGAAGG	TRUE	TRUE	TRUE	TRUE
sgRNA_0371	L_00383	L_00383	L_00383_gR2061f	ACTCCCGCTTGTTGCACAAA	TGG	0.5	2169	105	0.0488599	0.676018	L_conig000001_1	+	389877..389896	TATAACTCCCGCTTGTTGCACAAA	AAACTTTGTGCAACAAGCGGGAGT				1,0,1,1,1,0,1,0,0,0,0,0,0,0,0,0,0,0,0,0	GCAACTTGGAAACAAGAAGACGG	TRUE	FALSE	FALSE	FALSE
sgRNA_0372	L_00387	L_00387	L_00387_gR23r	AGATAAACCTACTAATTTTG	CGG	0.25	387	19	0.0517711	0.62739	L_conig000001_1	-	390860..390879	TATAAGATAAACCTACTAATTTTG	AAACCAAAATTAGTAGGTTTATCT				1,1,0,0,0,0,1,1,0,1,0,1,0,0,0,0,0,0,0,0	TATATTGTTGCTTAAGAAGAAGG	TRUE	FALSE	TRUE	TRUE
sgRNA_0373	L_00388	metJ	L_00388_gR283f	TTTTGCCATGTTCTGCATAA	GGG	0.35	318	32	0.107383	0.609827	L_conig000001_1	+	391507..391526	TATATTTTGCCATGTTCTGCATAA	AAACTTATGCAGAACATGGCAAAA				1,1,0,1,1,1,0,0,1,1,0,0,0,0,0,0,0,0,0,0	GTGCAAAAATTACAACAAGCAGG	TRUE	TRUE	FALSE	TRUE
sgRNA_0374	L_00389	rho	L_00389_gR34r	AGTTTCACAAGATCAGAAAC	AGG	0.35	1263	30	0.0241352	0.566804	L_conig000001_1	-	391832..391851	TATAAGTTTCACAAGATCAGAAAC	AAACGTTTCTGATCTTGTGAAACT				1,1,0,0,1,0,0,0,1,1,0,1,0,0,0,0,0,0,0,0	ATACCTTTCCATTGAGAAGCTGG	TRUE	TRUE	TRUE	TRUE
sgRNA_0375	L_00390	pilD	L_00390_gR628f	AATGCGTAATAAAACCAGAT	AGG	0.3	693	62	0.0921248	0.383685	L_conig000001_1	+	393729..393748	TATAAATGCGTAATAAAACCAGAT	AAACATCTGGTTTTATTACGCATT				0,1,1,1,1,1,0,0,1,0,1,0,1,0,0,0,0,0,0,0	GATGAAGCAAAAGAAGAAGTGGG	TRUE	TRUE	FALSE	FALSE
sgRNA_0376	L_00391	pilC	L_00391_gR1108f	ATTTGATGTGAGTAAGCCCG	CGG	0.45	1221	110	0.0915903	0.538092	L_conig000001_1	+	394898..394917	TATAATTTGATGTGAGTAAGCCCG	AAACCGGGCTTACTCACATCAAAT				1,1,1,1,0,1,0,1,1,1,0,1,0,0,0,0,0,0,0,0	TGAAAACATGGAAAATAAGCTGG	TRUE	TRUE	TRUE	TRUE
sgRNA_0377	L_00392	L_00392	L_00392_gR1352f	AAAGATCTCGCCATTTTGAG	CGG	0.4	1395	40	0.0290909	0.571713	L_conig000001_1	+	396359..396378	TATAAAAGATCTCGCCATTTTGAG	AAACCTCAAAATGGCGAGATCTTT				1,0,1,1,1,0,0,1,0,1,1,0,0,0,0,0,0,0,0,0	TGAAAACATGGAAAATAAGCTGG	TRUE	TRUE	FALSE	FALSE
sgRNA_0378	L_00393	pilA	L_00393_gR359f	ATAAGAGGGAATTGCGATAG	TGG	0.4	450	88	0.204651	0.615342	L_conig000001_1	+	396757..396776	TATAATAAGAGGGAATTGCGATAG	AAACCTATCGCAATTCCCTCTTAT				0,1,0,1,0,0,1,1,1,0,0,1,0,0,0,0,0,0,0,0	CGGTCAATTTTAGAAGAAGATGG	TRUE	TRUE	FALSE	FALSE
sgRNA_0379	L_00394	L_00394	L_00394_gR64r	TTTGGGCGTTTATCGAAGTG	AGG	0.45	561	60	0.110906	0.64118	L_conig000001_1	-	397039..397058	TATATTTGGGCGTTTATCGAAGTG	AAACCACTTCGATAAACGCCCAAA				1,1,1,1,0,1,0,1,1,0,1,0,0,0,0,0,0,0,0,0	CAAGTGGCTGCAAAAGAAGCTGG	TRUE	TRUE	TRUE	FALSE
sgRNA_0380	L_00395	corC	L_00395_gR299r	CACAGGAAAACGAGAATGTG	CGG	0.45	900	295	0.335227	0.419097	L_conig000001_1	-	398456..398475	TATACACAGGAAAACGAGAATGTG	AAACCACATTCTCGTTTTCCTGTG				1,1,1,0,1,1,1,0,1,1,1,1,0,0,0,0,0,0,0,0	AAATAACGTTTATAAGAATCTGG	TRUE	TRUE	FALSE	FALSE
sgRNA_0381	L_00396	cutE	L_00396_gR65r	CCAATAATCAAATGGCGAAA	AGG	0.35	1530	61	0.0403974	0.576619	L_conig000001_1	-	399144..399163	TATACCAATAATCAAATGGCGAAA	AAACTTTCGCCATTTGATTATTGG				0,1,0,1,0,0,0,0,1,1,1,1,0,0,0,0,0,0,0,0	ATTCAGGCTTTCTTAGAAGCCGG	TRUE	TRUE	TRUE	TRUE
sgRNA_0382	L_00397	L_00397	L_00397_gR16r	GATATTGGATGATAAATTCT	TGG	0.25	738	12	0.0167131	0.653337	L_conig000001_1	-	400674..400693	TATAGATATTGGATGATAAATTCT	AAACAGAATTTATCATCCAATATC				0,0,1,1,0,1,1,0,1,0,1,0,0,0,0,0,0,0,0,0	TCAAAAGGCGTAAAATAAGCAGG	TRUE	TRUE	TRUE	TRUE
sgRNA_0383	L_00398	L_00398	L_00398_gR43r	TTAAAATAATCGTCTAAATG	TGG	0.2	561	39	0.0720887	0.681895	L_conig000001_1	-	401435..401454	TATATTAAAATAATCGTCTAAATG	AAACCATTTAGACGATTATTTTAA				0,0,0,1,0,0,1,1,0,0,0,1,0,0,0,0,0,0,0,0	GTTGCAGCACTAAAAGTAGCAGG	TRUE	TRUE	TRUE	TRUE
sgRNA_0384	L_00399	yqgF	L_00399_gR17r	GCCAAAATCAAAAGCCAGAG	CGG	0.45	420	13	0.0325	0.43944	L_conig000001_1	-	401969..401988	TATAGCCAAAATCAAAAGCCAGAG	AAACCTCTGGCTTTTGATTTTGGC				1,1,1,0,1,1,1,0,0,0,0,0,1,0,0,0,0,0,0,0	AAATAACGTTTATAAGAATCTGG	TRUE	TRUE	TRUE	TRUE
sgRNA_0385	L_00400	rdgC_1	L_00400_gR488f	TTCCGCGCGTTTACTTGATG	CGG	0.5	579	88	0.157424	0.577126	L_conig000001_1	+	402896..402915	TATATTCCGCGCGTTTACTTGATG	AAACCATCAAGTAAACGCGCGGAA				1,1,1,1,0,0,1,0,0,0,1,1,0,0,0,0,0,0,0,0	GATTAAGTAAATTAATAAGCTGG	TRUE	FALSE	FALSE	FALSE
sgRNA_0386	L_00401	rdgC_2	L_00401_gR255f	TGTGTAAGATCCCAATCTAG	CGG	0.4	318	60	0.201342	0.500509	L_conig000001_1	+	403271..403290	TATATGTGTAAGATCCCAATCTAG	AAACCTAGATTGGGATCTTACACA				0,1,1,1,1,1,1,1,1,0,1,0,0,0,0,0,0,0,0,0	TTTCTTTAGTCATAGGAAGCTGG	TRUE	FALSE	TRUE	FALSE
sgRNA_0387	L_00402	L_00402	L_00402_gR25r	TTGATTTCAGTGTCAACAAG	TGG	0.35	1212	21	0.0176174	0.54231	L_conig000001_1	-	403566..403585	TATATTGATTTCAGTGTCAACAAG	AAACCTTGTTGACACTGAAATCAA				1,1,1,0,0,0,0,1,1,1,1,1,0,0,0,0,0,0,0,0	ATTCAGGCTTTCTTAGAAGCCGG	TRUE	FALSE	TRUE	FALSE
sgRNA_0388	L_00404	L_00404	L_00404_gR28r	AGTTTTAGTATATGTCCTAT	TGG	0.25	423	24	0.0595533	0.445848	L_conig000001_1	-	405364..405383	TATAAGTTTTAGTATATGTCCTAT	AAACATAGGACATATACTAAAACT				1,1,0,1,1,0,1,1,0,1,1,1,0,0,0,0,0,0,0,0	AAAGAATTTGCAAAAGAAGCGGG	TRUE	FALSE	TRUE	FALSE
sgRNA_0389	L_00405	L_00405	L_00405_gR63r	AGAAGATATTTTGATTTCTA	GGG	0.2	774	59	0.0782493	0.465446	L_conig000001_1	-	405830..405849	TATAAGAAGATATTTTGATTTCTA	AAACTAGAAATCAAAATATCTTCT				1,1,0,1,1,1,1,1,0,0,1,1,0,0,0,0,0,0,0,0	CCCTTTATATTCGATTCGTTGGG	TRUE	FALSE	TRUE	FALSE
sgRNA_0390	L_00406	L_00406	L_00406_gR66r	CTGGCGGAAGTTCAATAGTA	CGG	0.45	351	62	0.187311	0.63451	L_conig000001_1	-	406631..406650	TATACTGGCGGAAGTTCAATAGTA	AAACTACTATTGAACTTCCGCCAG				1,1,1,0,0,1,1,1,1,1,0,0,0,0,0,0,0,0,0,0	GACTTAGTTAAAAATGAAGCCGG	TRUE	FALSE	TRUE	FALSE
sgRNA_0391	L_00407	L_00407	L_00407_gR22r	TCAGAATGCGGTTTAAAATT	TGG	0.3	192	18	0.104651	0.723668	L_conig000001_1	-	407097..407116	TATATCAGAATGCGGTTTAAAATT	AAACAATTTTAAACCGCATTCTGA				0,0,1,0,0,0,0,0,1,1,1,0,0,0,0,0,0,0,0,0	CGTAGTATTGTGTCAGAAGCAGG	TRUE	FALSE	TRUE	FALSE
sgRNA_0392	L_00409	rep1	L_00409_gR756f	TGTACCACTATATTGGGACT	TGG	0.4	819	60	0.0750939	0.450041	L_conig000001_1	+	408377..408396	TATATGTACCACTATATTGGGACT	AAACAGTCCCAATATAGTGGTACA				0,1,1,1,0,1,1,1,1,1,1,1,0,0,0,0,0,0,0,0	TTAGCGGCAGCACAAGAAGCAGG	TRUE	FALSE	TRUE	FALSE
sgRNA_0393	L_00410	proC	L_00410_gR26r	CATATTGCCGCCACCAATAA	AGG	0.45	816	22	0.0276382	0.561041	L_conig000001_1	-	409211..409230	TATACATATTGCCGCCACCAATAA	AAACTTATTGGTGGCGGCAATATG				1,1,1,1,1,0,1,1,0,1,0,0,0,0,0,0,0,0,0,0	GGTAAATCTTTAGAAGAAGCTGG	TRUE	TRUE	TRUE	TRUE
sgRNA_0394	L_00411	hcaT	L_00411_gR19r	CTCAGTGCGAGCCAATAAAA	AGG	0.45	1167	15	0.0130776	0.620932	L_conig000001_1	-	410019..410038	TATACTCAGTGCGAGCCAATAAAA	AAACTTTTATTGGCTCGCACTGAG				1,1,1,1,0,0,1,1,1,0,1,0,0,0,0,0,0,0,0,0	CCACCTTTATTCTATGAAGCAGG	TRUE	TRUE	TRUE	TRUE
sgRNA_0395	L_00412	xerD	L_00412_gR209r	TAACATTCGTGCGGTGCTCG	TGG	0.55	894	205	0.234554	0.43656	L_conig000001_1	-	411406..411425	TATATAACATTCGTGCGGTGCTCG	AAACCGAGCACCGCACGAATGTTA				1,0,1,0,1,0,1,1,1,1,1,1,0,0,0,0,0,0,0,0	TGATAATATTCGTAAGCAGCCGG	TRUE	TRUE	FALSE	FALSE
sgRNA_0396	L_00413	L_00413	L_00413_gR68r	TTTAGGTATTGAATTAGGTT	CGG	0.25	288	64	0.238806	0.542082	L_conig000001_1	-	412331..412350	TATATTTAGGTATTGAATTAGGTT	AAACAACCTAATTCAATACCTAAA				0,0,1,1,0,1,0,1,0,1,1,1,0,0,0,0,0,0,0,0	TGCTAGAAATGTTAAAAAGCTGG	TRUE	TRUE	FALSE	FALSE
sgRNA_0397	L_00414	ruvB	L_00414_gR943f	ATAGTTTAGGACGAATAGCA	CGG	0.35	1008	62	0.062753	0.405208	L_conig000001_1	+	413532..413551	TATAATAGTTTAGGACGAATAGCA	AAACTGCTATTCGTCCTAAACTAT				1,0,0,1,0,1,1,0,1,0,0,0,0,0,0,0,1,0,0,0	CTTGCACCGAAAAAAGCAGCAGG	TRUE	TRUE	TRUE	TRUE
sgRNA_0398	L_00415	ruvA	L_00415_gR570f	ACATTGAGTAAAATTTCTGG	AGG	0.3	615	42	0.0705882	0.570756	L_conig000001_1	+	414174..414193	TATAACATTGAGTAAAATTTCTGG	AAACCCAGAAATTTTACTCAATGT				0,1,1,1,0,0,1,1,1,1,1,0,0,0,0,0,0,0,0,0	ATTGATTTCAAAGAAGAAGGTGG	TRUE	TRUE	TRUE	TRUE
sgRNA_0399	L_00416	L_00416	L_00416_gR544f	AACCCGTTACGCGAGAGCCG	GGG	0.65	573	26	0.0470163	0.515157	L_conig000001_1	+	414825..414844	TATAAACCCGTTACGCGAGAGCCG	AAACCGGCTCTCGCGTAACGGGTT				0,0,1,1,0,1,1,1,1,0,1,1,0,0,0,0,0,0,0,0	GACTTAGTTAAAAATGAAGCCGG	TRUE	TRUE	FALSE	FALSE
sgRNA_0400	L_00417	L_00417	L_00417_gR700f	GTGCATCTTGTGCTGCTTTG	CGG	0.5	741	38	0.0527046	0.406854	L_conig000001_1	+	415600..415619	TATAGTGCATCTTGTGCTGCTTTG	AAACCAAAGCAGCACAAGATGCAC				0,0,1,1,0,0,1,0,0,0,1,1,1,0,0,0,0,0,0,0	CTGGCAGGATTTAAAGAAGCAGG	TRUE	TRUE	TRUE	TRUE
sgRNA_0401	L_00418	ntpA	L_00418_gR367f	AATCAGGATCATCTTGGCGT	TGG	0.45	474	104	0.229075	0.51694	L_conig000001_1	+	416019..416038	TATAAATCAGGATCATCTTGGCGT	AAACACGCCAAGATGATCCTGATT				0,1,0,1,0,1,0,0,0,0,1,0,1,0,0,0,0,0,0,0	CTCTATCAGCCAAAAGCAGCGGG	TRUE	TRUE	TRUE	TRUE
sgRNA_0402	L_00419	L_00419	L_00419_gR1729f	CGTCTTGTCCGATATTGTTA	CGG	0.4	1767	35	0.0200343	0.603125	L_conig000001_1	+	417876..417895	TATACGTCTTGTCCGATATTGTTA	AAACTAACAATATCGGACAAGACG				1,1,0,1,1,1,0,0,1,0,1,0,0,0,0,0,0,0,0,0	TCTGAAGCAGAAAACGAAGCAGG	TRUE	TRUE	FALSE	TRUE
sgRNA_0403	L_00420	L_00420	L_00420_gR131r	ATGGGCAATGGACAACAGTG	TGG	0.5	519	127	0.254509	0.488531	L_conig000001_1	-	418276..418295	TATAATGGGCAATGGACAACAGTG	AAACCACTGTTGTCCATTGCCCAT				1,0,1,1,0,0,1,1,1,1,1,1,0,0,0,0,0,0,0,0	AAACAAATTAGTGATGCGTTTGG	TRUE	TRUE	TRUE	TRUE
sgRNA_0404	L_00421	L_00421	L_00421_gR32r	ATCCCCCAATTTAGCAATGG	GGG	0.45	726	28	0.0396601	0.627204	L_conig000001_1	-	418748..418767	TATAATCCCCCAATTTAGCAATGG	AAACCCATTGCTAAATTGGGGGAT				0,1,1,1,0,0,1,1,1,0,1,0,0,0,0,0,0,0,0,0	TTAGCGGCAGCACAAGAAGCAGG	TRUE	TRUE	TRUE	TRUE
sgRNA_0405	L_00422	vapB1	L_00422_gR39r	CCATCGGGATCCGAACAGCT	TGG	0.6	237	35	0.16129	0.536796	L_conig000001_1	-	419573..419592	TATACCATCGGGATCCGAACAGCT	AAACAGCTGTTCGGATCCCGATGG				1,1,1,1,0,1,1,1,1,1,1,0,0,0,0,0,0,0,0,0	CTGGCAGGATTTAAAGAAGCAGG	TRUE	TRUE	TRUE	TRUE
sgRNA_0406	L_00423	L_00423	L_00423_gR26r	CATTAAATAAATAATGATAT	TGG	0.1	405	22	0.0571429	0.674926	L_conig000001_1	-	419793..419812	TATACATTAAATAAATAATGATAT	AAACATATCATTATTTATTTAATG				1,1,1,1,0,0,0,1,1,0,1,0,0,0,0,0,0,0,0,0	TCCGCATCCGTATAAGAAGTCGG	TRUE	TRUE	TRUE	TRUE
sgRNA_0407	L_00424	gloA	L_00424_gR98r	TTTGTATTCTGGATTTTCAC	TGG	0.3	408	94	0.242268	0.589885	L_conig000001_1	-	420336..420355	TATATTTGTATTCTGGATTTTCAC	AAACGTGAAAATCCAGAATACAAA				1,1,1,1,0,1,1,1,1,0,1,0,0,0,0,0,0,0,0,0	TTGATTGCATCATAAGAAGCTGG	TRUE	TRUE	FALSE	FALSE
sgRNA_0408	L_00425	rnt	L_00425_gR11r	ATAAGGGATTTCTTGAGAAT	CGG	0.3	690	7	0.0104478	0.548587	L_conig000001_1	-	420730..420749	TATAATAAGGGATTTCTTGAGAAT	AAACATTCTCAAGAAATCCCTTAT				1,0,1,1,0,1,1,1,0,1,0,1,0,0,0,0,0,0,0,0	AAAAAACATTGTAAAGAAGCTGG	TRUE	TRUE	TRUE	TRUE
sgRNA_0409	L_00426	L_00426	L_00426_gR18r	CGATGATTGAGATAACAACA	GGG	0.35	1353	14	0.0105026	0.527131	L_conig000001_1	-	421740..421759	TATACGATGATTGAGATAACAACA	AAACTGTTGTTATCTCAATCATCG				1,1,1,1,1,1,1,1,0,0,1,0,0,0,0,0,0,0,0,0	GCAGCCCCAATATAAGTAGCGGG	TRUE	TRUE	TRUE	TRUE
sgRNA_0410	L_00427	L_00427	L_00427_gR98r	AAATAAAGTGCGGTCAAATT	TGG	0.3	588	94	0.165493	0.703058	L_conig000001_1	-	423205..423224	TATAAAATAAAGTGCGGTCAAATT	AAACAATTTGACCGCACTTTATTT				1,1,0,1,0,0,1,0,1,1,0,0,0,0,0,0,0,0,0,0	GATTCCCAATCAATAGAAGCAGG	TRUE	TRUE	FALSE	FALSE
sgRNA_0411	L_00429	L_00429	L_00429_gR545f	TAGACCTGGTTTGAAATCAC	TGG	0.4	567	19	0.0347349	0.583473	L_conig000001_1	+	424577..424596	TATATAGACCTGGTTTGAAATCAC	AAACGTGATTTCAAACCAGGTCTA				1,1,1,1,0,1,0,1,1,1,1,0,0,0,0,0,0,0,0,0	GATGAAGCAAAAGAAGAAGTGGG	TRUE	TRUE	TRUE	TRUE
sgRNA_0412	L_00430	L_00430	L_00430_gR19r	TCTCTAATGACGGGTTCTTG	GGG	0.45	1017	15	0.0150451	0.52338	L_conig000001_1	-	424668..424687	TATATCTCTAATGACGGGTTCTTG	AAACCAAGAACCCGTCATTAGAGA				1,0,1,1,0,1,0,0,1,0,0,0,1,0,0,0,0,0,0,0	TATTGGCAAAAAGACGAAGCGGG	TRUE	TRUE	TRUE	TRUE
sgRNA_0413	L_00431	L_00431	L_00431_gR73r	ATTGTTTTCTTTGGTGTAAT	TGG	0.25	1296	69	0.0540752	0.639144	L_conig000001_1	-	425837..425856	TATAATTGTTTTCTTTGGTGTAAT	AAACATTACACCAAAGAAAACAAT				0,1,0,1,0,0,1,0,1,1,1,0,0,0,0,0,0,0,0,0	AAACAAATTAGTGATGCGTTTGG	TRUE	TRUE	TRUE	TRUE
sgRNA_0414	L_00432	oapB	L_00432_gR35r	ACAGCCAGCCAGTAAAAGTG	CGG	0.5	405	31	0.0805195	0.797785	L_conig000001_1	-	427153..427172	TATAACAGCCAGCCAGTAAAAGTG	AAACCACTTTTACTGGCTGGCTGT				1,1,1,1,0,1,0,0,0,0,0,0,0,0,0,0,0,0,0,0	GCTATTTCTCATTTTAATGTGGG	TRUE	TRUE	FALSE	FALSE
sgRNA_0415	L_00433	recO	L_00433_gR48r	ATAAGCTCGTTTCACTATAA	GGG	0.3	711	44	0.0636758	0.51103	L_conig000001_1	-	427573..427592	TATAATAAGCTCGTTTCACTATAA	AAACTTATAGTGAAACGAGCTTAT				0,1,0,0,1,1,0,1,1,0,1,1,0,0,0,0,0,0,0,0	ATACCACTAAAAAAATAAGCGGG	TRUE	TRUE	TRUE	TRUE
sgRNA_0416	L_00434	rumA	L_00434_gR53r	ATCAAGAATATCAGCCGTAA	TGG	0.35	1317	49	0.0377795	0.607785	L_conig000001_1	-	428288..428307	TATAATCAAGAATATCAGCCGTAA	AAACTTACGGCTGATATTCTTGAT				1,0,1,1,0,1,0,1,1,1,1,0,0,0,0,0,0,0,0,0	ATACCTTTCCATTGAGAAGCTGG	TRUE	TRUE	FALSE	TRUE
sgRNA_0417	L_00435	relA	L_00435_gR40r	TGTTCAATCACAAAATTCTG	CGG	0.3	2232	36	0.0162749	0.579391	L_conig000001_1	-	429669..429688	TATATGTTCAATCACAAAATTCTG	AAACCAGAATTTTGTGATTGAACA				1,0,0,1,1,0,0,1,1,0,0,1,0,0,0,0,0,0,0,0	ATAGAAAAATTACAAGAAGTAGG	TRUE	TRUE	FALSE	FALSE
sgRNA_0418	L_00436	dgkA	L_00436_gR29r	TTTCGTGGAATTGATTAAAT	GGG	0.25	357	25	0.074184	0.725984	L_conig000001_1	-	431904..431923	TATATTTCGTGGAATTGATTAAAT	AAACATTTAATCAATTCCACGAAA				1,1,1,1,0,1,0,0,0,1,0,0,0,0,0,0,0,0,0,0	TTTACAATGTCTTTTGGCGTTGG	TRUE	TRUE	TRUE	FALSE
sgRNA_0419	L_00437	mog	L_00437_gR84r	CTAACCAAGCCTGTAATTCT	GGG	0.4	594	80	0.139373	0.494417	L_conig000001_1	-	432398..432417	TATACTAACCAAGCCTGTAATTCT	AAACAGAATTACAGGCTTGGTTAG				1,0,1,1,1,1,1,0,1,1,1,0,0,0,0,0,0,0,0,0	TCATGGTTATTTGATACGCTAGG	TRUE	TRUE	TRUE	TRUE
sgRNA_0420	L_00438	glnB	L_00438_gR34r	CGCACATCGTCTAATTTAAA	GGG	0.35	339	30	0.0940439	0.639484	L_conig000001_1	-	432943..432962	TATACGCACATCGTCTAATTTAAA	AAACTTTAAATTAGACGATGTGCG				1,1,1,0,0,0,1,1,0,1,1,0,0,0,0,0,0,0,0,0	CGGTCAATTTTAGAAGAAGATGG	TRUE	TRUE	TRUE	TRUE
sgRNA_0421	L_00439	L_00439	L_00439_gR103r	ATAAAGAGTGATAGCAAGAA	TGG	0.3	1047	99	0.0963973	0.537555	L_conig000001_1	-	433350..433369	TATAATAAAGAGTGATAGCAAGAA	AAACTTCTTGCTATCACTCTTTAT				0,1,1,1,0,1,0,1,1,0,1,1,0,0,0,0,0,0,0,0	AATGCGATTTCACAAGAAGGTGG	TRUE	TRUE	TRUE	FALSE
sgRNA_0422	L_00440	priA	L_00440_gR2176f	GCGGCACAGCCAGTGCCACT	CGG	0.7	2193	14	0.00644271	0.455541	L_conig000001_1	+	436498..436517	TATAGCGGCACAGCCAGTGCCACT	AAACAGTGGCACTGGCTGTGCCGC				1,1,1,1,1,0,0,1,0,1,1,1,0,0,0,0,0,0,0,0	GTTGCAGCACTAAAAGTAGCAGG	TRUE	TRUE	TRUE	TRUE
sgRNA_0423	L_00441	trmB	L_00441_gR41r	GGTAAATTCTGCGGTTTCAA	CGG	0.4	741	37	0.0513176	0.583266	L_conig000001_1	-	436653..436672	TATAGGTAAATTCTGCGGTTTCAA	AAACTTGAAACCGCAGAATTTACC				1,1,1,0,0,0,1,1,0,0,1,1,0,0,0,0,0,0,0,0	TTAGCGGCAGCACAAGAAGCAGG	TRUE	TRUE	TRUE	TRUE
sgRNA_0424	L_00442	L_00442	L_00442_gR87r	TCGCAGTGCCTTCTGCAAAT	TGG	0.5	345	83	0.255385	0.559699	L_conig000001_1	-	437524..437543	TATATCGCAGTGCCTTCTGCAAAT	AAACATTTGCAGAAGGCACTGCGA				0,1,1,0,0,1,1,1,0,0,1,1,0,0,0,0,0,0,0,0	AAAAAACATTGTAAAGAAGCTGG	TRUE	TRUE	TRUE	TRUE
sgRNA_0425	L_00443	L_00443	L_00443_gR11r	TCTGCGAGGTAAATTTTCAA	CGG	0.35	531	7	0.0136986	0.698062	L_conig000001_1	-	437998..438017	TATATCTGCGAGGTAAATTTTCAA	AAACTTGAAAATTTACCTCGCAGA				1,0,0,1,1,1,0,0,1,0,0,0,0,0,0,0,0,0,0,0	TTTATAGAGAAAAGAGAAGCAGG	TRUE	TRUE	TRUE	TRUE
sgRNA_0426	L_00444	napD	L_00444_gR104r	ATGCTCAATCGCTAAAAGTG	CGG	0.4	282	100	0.381679	0.772677	L_conig000001_1	-	438614..438633	TATAATGCTCAATCGCTAAAAGTG	AAACCACTTTTAGCGATTGAGCAT				1,0,0,1,0,1,1,1,0,0,0,0,0,0,0,0,0,0,0,0	TTGAAAATATCATTACCTGATGG	TRUE	TRUE	TRUE	TRUE
sgRNA_0427	L_00445	napA	L_00445_gR38r	TGCGGCTGCCATAGCCGCAT	TGG	0.65	2484	34	0.0137987	0.500391	L_conig000001_1	-	438866..438885	TATATGCGGCTGCCATAGCCGCAT	AAACATGCGGCTATGGCAGCCGCA				0,1,1,0,1,1,1,0,0,1,0,1,0,0,0,0,0,0,0,0	GCACTACGCTTAGAAGAAGAAGG	TRUE	TRUE	TRUE	TRUE
sgRNA_0428	L_00446	napG	L_00446_gR40r	CTACGTTCAGGATTAAGGGC	GGG	0.5	834	36	0.044226	0.365533	L_conig000001_1	-	441411..441430	TATACTACGTTCAGGATTAAGGGC	AAACGCCCTTAATCCTGAACGTAG				1,1,1,1,0,1,0,1,0,1,0,0,0,0,1,0,0,0,0,0	TCTTGTGCTTTTTCAGAAGCAGG	TRUE	TRUE	TRUE	FALSE
sgRNA_0429	L_00447	napH	L_00447_gR19r	GCCTCTTTCCCTGCAAATTT	TGG	0.45	864	15	0.0177725	0.602567	L_conig000001_1	-	442223..442242	TATAGCCTCTTTCCCTGCAAATTT	AAACAAATTTGCAGGGAAAGAGGC				1,1,1,1,0,0,0,1,0,1,0,1,0,0,0,0,0,0,0,0	ATCTTCGCCTAAAATACGATTGG	TRUE	TRUE	TRUE	FALSE
sgRNA_0430	L_00448	napB	L_00448_gR85r	GTTAAATCTTTTCCCACTGC	TGG	0.4	444	81	0.191038	0.455298	L_conig000001_1	-	443158..443177	TATAGTTAAATCTTTTCCCACTGC	AAACGCAGTGGGAAAAGATTTAAC				0,1,1,1,1,0,0,0,1,1,1,1,0,0,0,0,0,0,0,0	GACTTAGTTAAAAATGAAGCCGG	TRUE	TRUE	TRUE	TRUE
sgRNA_0431	L_00449	napC	L_00449_gR22r	CAGAAACGCTTTAAGATATT	TGG	0.3	603	18	0.0308748	0.608932	L_conig000001_1	-	443553..443572	TATACAGAAACGCTTTAAGATATT	AAACAATATCTTAAAGCGTTTCTG				0,0,1,0,0,1,1,1,1,0,0,1,0,0,0,0,0,0,0,0	AAAAATGGCTTCTAATAAGCTGG	TRUE	TRUE	TRUE	TRUE
sgRNA_0432	L_00450	adk	L_00450_gR615f	TGAGTGCCTTTACCTGCACC	CGG	0.55	645	27	0.0432	0.669206	L_conig000001_1	+	444895..444914	TATATGAGTGCCTTTACCTGCACC	AAACGGTGCAGGTAAAGGCACTCA				1,1,1,0,0,1,0,1,0,0,0,1,0,0,0,0,0,0,0,0	TTCCCTGGTTTAAAAGAAGAAGG	TRUE	TRUE	TRUE	TRUE
sgRNA_0433	L_00451	lic3C	L_00451_gR1220f	ACCAGAATTAAAACCTGTGA	AGG	0.35	1278	55	0.0437202	0.583603	L_conig000001_1	+	446229..446248	TATAACCAGAATTAAAACCTGTGA	AAACTCACAGGTTTTAATTCTGGT				1,0,0,0,0,1,1,1,1,1,0,1,0,0,0,0,0,0,0,0	ACCCAGGAAATAAAAAAAGCTGG	TRUE	TRUE	TRUE	TRUE
sgRNA_0434	L_00452	galE	L_00452_gR1007f	GGCGCCACCTGTCACTAAAA	TGG	0.55	1017	7	0.00702106	0.526851	L_conig000001_1	+	447435..447454	TATAGGCGCCACCTGTCACTAAAA	AAACTTTTAGTGACAGGTGGCGCC				0,1,1,1,1,1,1,0,1,0,1,0,0,0,0,0,0,0,0,0	CTGGCAGGATTTAAAGAAGCAGG	TRUE	TRUE	FALSE	FALSE
sgRNA_0435	L_00453	lex1_1	L_00453_gR579f	CAATGACCAAGATCAATTTG	TGG	0.35	963	381	0.40403	0.566938	L_conig000001_1	+	448196..448215	TATACAATGACCAAGATCAATTTG	AAACCAAATTGATCTTGGTCATTG				1,1,1,1,1,0,0,1,1,0,1,0,0,0,0,0,0,0,0,0	ACTTTAACTGGTTTTGGCGGTGG	TRUE	TRUE	FALSE	FALSE
sgRNA_0436	L_00454	L_00454	L_00454_gR35r	AAATAACGTTTGCCCATTAA	AGG	0.3	723	31	0.0440967	0.607568	L_conig000001_1	-	449026..449045	TATAAAATAACGTTTGCCCATTAA	AAACTTAATGGGCAAACGTTATTT				1,0,0,1,0,0,1,1,0,0,1,1,0,0,0,0,0,0,0,0	TGATAATATTCGTAAGCAGCCGG	TRUE	TRUE	TRUE	TRUE
sgRNA_0437	L_00455	L_00455	L_00455_gR18r	CAATTAAAAGCGGTTTAAGT	AGG	0.3	738	14	0.0194986	0.414732	L_conig000001_1	-	449728..449747	TATACAATTAAAAGCGGTTTAAGT	AAACACTTAAACCGCTTTTAATTG				1,0,0,1,1,1,1,1,1,1,1,1,0,0,0,0,0,0,0,0	GAAGTGCCTGCACCAGAAGCGGG	TRUE	TRUE	TRUE	TRUE
sgRNA_0438	L_00456	L_00456	L_00456_gR21r	CCATTACAAAGCTGAAATAA	CGG	0.3	945	17	0.0183784	0.498925	L_conig000001_1	-	450490..450509	TATACCATTACAAAGCTGAAATAA	AAACTTATTTCAGCTTTGTAATGG				1,1,0,1,0,0,1,1,1,1,1,1,0,0,0,0,0,0,0,0	AAGCGCGCATTAAAAGAAACTGG	TRUE	FALSE	FALSE	TRUE
sgRNA_0439	L_00457	L_00457	L_00457_gR32r	ATATTGTTGCCAATAAGGCT	GGG	0.35	648	28	0.044586	0.594853	L_conig000001_1	-	451455..451474	TATAATATTGTTGCCAATAAGGCT	AAACAGCCTTATTGGCAACAATAT				1,0,0,1,0,1,1,1,1,1,1,0,0,0,0,0,0,0,0,0	AGCAGCACGCAGTAAGAAGCAGG	TRUE	FALSE	FALSE	FALSE
sgRNA_0440	L_00458	hfeD	L_00458_gR789f	TGCATAAACTCAAATTGTAG	CGG	0.3	816	24	0.0301508	0.536881	L_conig000001_1	+	452941..452960	TATATGCATAAACTCAAATTGTAG	AAACCTACAATTTGAGTTTATGCA				0,1,0,1,1,0,1,0,1,1,1,0,0,0,0,0,0,0,0,0	GTTAAACAAGCAAAAGAAGGCGG	TRUE	TRUE	TRUE	TRUE
sgRNA_0441	L_00459	hfeC	L_00459_gR822f	AGCATATAATCATAGGAAAA	AGG	0.25	849	24	0.0289505	0.521583	L_conig000001_1	+	453782..453801	TATAAGCATATAATCATAGGAAAA	AAACTTTTCCTATGATTATATGCT				1,1,1,1,1,1,1,0,1,0,1,0,0,0,0,0,0,0,0,0	ATACCTTTCCATTGAGAAGCTGG	TRUE	TRUE	TRUE	TRUE
sgRNA_0442	L_00460	hfeB	L_00460_gR773f	CATTATGCTTTTAAATAATG	TGG	0.2	921	145	0.160932	0.725984	L_conig000001_1	+	454585..454604	TATACATTATGCTTTTAAATAATG	AAACCATTATTTAAAAGCATAATG				1,1,0,1,0,1,0,0,1,1,0,0,0,0,0,0,0,0,0,0	ACCCAGGAAATAAAAAAAGCTGG	TRUE	TRUE	TRUE	TRUE
sgRNA_0443	L_00461	hfeA	L_00461_gR851f	AAATAAACCAAGTGCAAGTG	CGG	0.35	882	28	0.0324826	0.64658	L_conig000001_1	+	455583..455602	TATAAAATAAACCAAGTGCAAGTG	AAACCACTTGCACTTGGTTTATTT				1,0,1,1,0,1,0,1,0,1,1,0,0,0,0,0,0,0,0,0	ATTGCGCAAGCAAAACAAGCGGG	TRUE	TRUE	TRUE	TRUE
sgRNA_0444	L_00462	L_00462	L_00462_gR70r	TTAGTTTGCTCCGTCATTTT	AGG	0.35	465	66	0.148315	0.620671	L_conig000001_1	-	456002..456021	TATATTAGTTTGCTCCGTCATTTT	AAACAAAATGACGGAGCAAACTAA				0,0,1,1,0,1,1,1,1,0,1,0,0,0,0,0,0,0,0,0	CTTTGTCTTTAATCAGAAGCTGG	TRUE	FALSE	FALSE	FALSE
sgRNA_0445	L_00463	L_00463	L_00463_gR794f	GCTTTCCAATACTCGATTAT	GGG	0.35	879	82	0.0954598	0.465468	L_conig000001_1	+	457269..457288	TATAGCTTTCCAATACTCGATTAT	AAACATAATCGAGTATTGGAAAGC				0,0,1,0,1,1,1,1,1,1,0,1,0,0,0,0,0,0,0,0	ATTGCTGAGTGAGAAGAACCCGG	TRUE	TRUE	TRUE	FALSE
sgRNA_0446	L_00464	L_00464	L_00464_gR115r	ACTAACTGATCTGCTCGGAA	TGG	0.45	1152	111	0.0980565	0.484839	L_conig000001_1	-	457727..457746	TATAACTAACTGATCTGCTCGGAA	AAACTTCCGAGCAGATCAGTTAGT				1,0,0,1,1,1,1,1,0,0,1,1,0,0,0,0,0,0,0,0	CGTAGTATTGTGTCAGAAGCAGG	TRUE	FALSE	TRUE	FALSE
sgRNA_0447	L_00465	pilF	L_00465_gR62r	AGACGCAGATTGTGAAACGC	AGG	0.5	540	58	0.111538	0.506156	L_conig000001_1	-	458925..458944	TATAAGACGCAGATTGTGAAACGC	AAACGCGTTTCACAATCTGCGTCT				1,1,0,1,1,1,0,0,1,1,0,1,0,0,0,0,0,0,0,0	GTTGCAGCACTAAAAGTAGCAGG	TRUE	TRUE	FALSE	FALSE
sgRNA_0448	L_00466	L_00466	L_00466_gR13r	GAAAGCACTTGCTCAGTAGT	TGG	0.45	912	9	0.0100897	0.388696	L_conig000001_1	-	459487..459506	TATAGAAAGCACTTGCTCAGTAGT	AAACACTACTGAGCAAGTGCTTTC				0,0,1,0,0,0,0,0,1,0,0,1,0,0,1,0,0,0,0,0	ACCCAGGAAATAAAAAAAGCTGG	TRUE	TRUE	TRUE	TRUE
sgRNA_0449	L_00467	L_00467	L_00467_gR22r	GATTCACGACGCTTAATAGT	TGG	0.4	1107	18	0.0165593	0.503965	L_conig000001_1	-	460416..460435	TATAGATTCACGACGCTTAATAGT	AAACACTATTAAGCGTCGTGAATC				0,1,1,0,0,0,1,1,1,1,1,1,0,0,0,0,0,0,0,0	GCACTACGCTTAGAAGAAGAAGG	TRUE	TRUE	TRUE	TRUE
sgRNA_0450	L_00468	hisS	L_00468_gR50r	CCATAATGGAGATTCTGTTG	GGG	0.4	1272	46	0.0367412	0.44703	L_conig000001_1	-	461560..461579	TATACCATAATGGAGATTCTGTTG	AAACCAACAGAATCTCCATTATGG				1,1,1,1,1,1,0,1,1,0,1,1,0,0,0,0,0,0,0,0	TCTCAAACTAATTATGAAGCAGG	TRUE	TRUE	TRUE	TRUE
sgRNA_0451	L_00469	L_00469	L_00469_gR17r	AATCTCTTGTTCTTCTTCAA	TGG	0.3	615	13	0.0218487	0.602522	L_conig000001_1	-	462816..462835	TATAAATCTCTTGTTCTTCTTCAA	AAACTTGAAGAAGAACAAGAGATT				0,0,1,1,0,0,1,1,1,0,0,1,0,0,0,0,0,0,0,0	GCAGCCCCAATATAAGTAGCGGG	TRUE	TRUE	TRUE	TRUE
sgRNA_0452	L_00470	L_00470	L_00470_gR173f	AAGTTCTTCTGCAATTAATT	GGG	0.25	195	19	0.108571	0.63451	L_conig000001_1	+	463624..463643	TATAAAGTTCTTCTGCAATTAATT	AAACAATTAATTGCAGAAGAACTT				1,1,1,1,0,1,1,1,0,1,0,0,0,0,0,0,0,0,0,0	CGCCTATCGGCACATCCGTTTGG	TRUE	TRUE	TRUE	TRUE
sgRNA_0453	L_00471	fdx	L_00471_gR297f	GCATCAACGACCATACCTTC	AGG	0.5	342	42	0.130435	0.536602	L_conig000001_1	+	463942..463961	TATAGCATCAACGACCATACCTTC	AAACGAAGGTATGGTCGTTGATGC				1,1,1,1,0,0,0,0,1,1,1,1,0,0,0,0,0,0,0,0	AATACTGCAGCACAAGCAGCAGG	TRUE	TRUE	TRUE	TRUE
sgRNA_0454	L_00472	hscA	L_00472_gR1830f	TGCGGTGCCGCAGCTTGTCC	TGG	0.7	1860	27	0.0146739	0.319793	L_conig000001_1	+	465856..465875	TATATGCGGTGCCGCAGCTTGTCC	AAACGGACAAGCTGCGGCACCGCA				1,1,1,1,1,0,1,1,0,1,0,0,0,0,0,1,0,0,0,0	TGCTAGAAATGTTAAAAAGCTGG	TRUE	TRUE	TRUE	TRUE
sgRNA_0455	L_00473	L_00473	L_00473_gR654f	GTTATCCAAGCAGAATGTTC	TGG	0.4	687	30	0.0449775	0.495504	L_conig000001_1	+	466558..466577	TATAGTTATCCAAGCAGAATGTTC	AAACGAACATTCTGCTTGGATAAC				1,1,1,1,1,1,1,1,1,0,1,0,0,0,0,0,0,0,0,0	TCTTGTGCTTTTTCAGAAGCAGG	TRUE	TRUE	TRUE	FALSE
sgRNA_0456	L_00474	hscB	L_00474_gR489f	TCATCCAGCTGAAAATCAAC	TGG	0.4	525	33	0.0653465	0.50607	L_conig000001_1	+	467130..467149	TATATCATCCAGCTGAAAATCAAC	AAACGTTGATTTTCAGCTGGATGA				0,1,1,1,1,1,1,1,1,1,0,0,0,0,0,0,0,0,0,0	TTGATTGCATCATAAGAAGCTGG	TRUE	TRUE	TRUE	TRUE
sgRNA_0457	L_00475	L_00475	L_00475_gR275f	TTTACCACGATTATCCAAAA	AGG	0.3	324	46	0.151316	0.725645	L_conig000001_1	+	467453..467472	TATATTTACCACGATTATCCAAAA	AAACTTTTGGATAATCGTGGTAAA				1,1,1,0,0,1,0,1,0,0,1,0,0,0,0,0,0,0,0,0	TACTTTGCGCAAAAACAAGCTGG	TRUE	TRUE	TRUE	TRUE
sgRNA_0458	L_00476	nifU	L_00476_gR336f	TCCAATGATCCCACATTACG	TGG	0.45	381	42	0.116343	0.437287	L_conig000001_1	+	467895..467914	TATATCCAATGATCCCACATTACG	AAACCGTAATGTGGGATCATTGGA				0,1,1,1,1,0,1,1,1,0,1,1,0,0,0,0,0,0,0,0	AAGCAATACCAATAATAAGCAGG	TRUE	TRUE	TRUE	TRUE
sgRNA_0459	L_00477	nifS2	L_00477_gR1200f	GCTGCGTAGTCTAAATAAAT	AGG	0.35	1215	12	0.0100418	0.668357	L_conig000001_1	+	469199..469218	TATAGCTGCGTAGTCTAAATAAAT	AAACATTTATTTAGACTACGCAGC				1,0,0,1,1,1,0,0,0,0,1,0,0,0,0,0,0,0,0,0	CCAGGAACACCATCAGAAGCGGG	TRUE	TRUE	TRUE	TRUE
sgRNA_0460	L_00478	L_00478	L_00478_gR410f	ATTTAAAGCAATATCTAAAA	CGG	0.15	453	40	0.0923788	0.608205	L_conig000001_1	+	469690..469709	TATAATTTAAAGCAATATCTAAAA	AAACTTTTAGATATTGCTTTAAAT				1,0,0,1,1,1,0,0,0,1,1,0,0,0,0,0,0,0,0,0	ACCCAGGAAATAAAAAAAGCTGG	TRUE	TRUE	TRUE	TRUE
sgRNA_0461	L_00479	L_00479	L_00479_gR629f	AGGTGAAACAAGACAAAGCT	GGG	0.4	726	94	0.133144	0.450952	L_conig000001_1	+	470414..470433	TATAAGGTGAAACAAGACAAAGCT	AAACAGCTTTGTCTTGTTTCACCT				1,0,1,1,1,0,1,1,1,0,1,1,0,0,0,0,0,0,0,0	GGCGATAAATTAGAAAAAGCAGG	TRUE	TRUE	TRUE	TRUE
sgRNA_0462	L_00480	L_00480	L_00480_gR31f	AGACTCGAACTCTCGACTGA	CGG	0.5	76	42	0.75	0.364506	L_conig000001_1	+	470652..470671	TATAAGACTCGAACTCTCGACTGA	AAACTCAGTCGAGAGTTCGAGTCT				1,1,0,1,0,1,1,0,0,1,1,0,0,1,0,0,0,0,0,0	TGAAAACATGGAAAATAAGCTGG	TRUE	FALSE	TRUE	FALSE
sgRNA_0463	L_00482	L_00482	L_00482_gR308f	TTTATCAAAACCGAAATAAA	CGG	0.2	462	151	0.341629	0.628719	L_conig000001_1	+	471258..471277	TATATTTATCAAAACCGAAATAAA	AAACTTTATTTCGGTTTTGATAAA				0,1,1,1,0,1,0,0,1,0,0,1,0,0,0,0,0,0,0,0	CAATTTGCGGAATAAGAGGCTGG	TRUE	TRUE	TRUE	TRUE
sgRNA_0464	L_00483	tolB	L_00483_gR1162f	CAAATGGCACGACAGCAATA	GGG	0.45	1284	119	0.0941456	0.498925	L_conig000001_1	+	472597..472616	TATACAAATGGCACGACAGCAATA	AAACTATTGCTGTCGTGCCATTTG				1,1,1,1,0,0,1,1,0,1,1,1,0,0,0,0,0,0,0,0	CAATTTGCGGAATAAGAGGCTGG	TRUE	TRUE	FALSE	FALSE
sgRNA_0465	L_00484	L_00484	L_00484_gR1171f	CAAACAAGATAAAGTGCAAA	AGG	0.3	1227	53	0.0439105	0.560286	L_conig000001_1	+	473931..473950	TATACAAACAAGATAAAGTGCAAA	AAACTTTGCACTTTATCTTGTTTG				0,1,0,1,1,1,0,1,0,1,1,0,0,0,0,0,0,0,0,0	AACAGCCATTAAAGTACGTTTGG	TRUE	TRUE	TRUE	TRUE
sgRNA_0466	L_00485	tolR	L_00485_gR320f	GCTTTGACTAATAATAGGGG	CGG	0.4	420	97	0.2425	0.442035	L_conig000001_1	+	474322..474341	TATAGCTTTGACTAATAATAGGGG	AAACCCCCTATTATTAGTCAAAGC				1,0,0,0,0,1,0,0,1,0,0,0,0,0,0,0,0,1,0,0	AAATAACGTTTATAAGAATCTGG	TRUE	TRUE	TRUE	TRUE
sgRNA_0467	L_00486	tolQ	L_00486_gR562f	TTAAGGCATTCGTTAAAATA	CGG	0.25	687	122	0.182909	0.583293	L_conig000001_1	+	475054..475073	TATATTAAGGCATTCGTTAAAATA	AAACTATTTTAACGAATGCCTTAA				0,0,1,0,0,1,1,0,1,1,0,1,0,0,0,0,0,0,0,0	GTATCGCCACTGTTTGGCTTAGG	TRUE	TRUE	TRUE	FALSE
sgRNA_0468	L_00487	ybgC	L_00487_gR381f	TCTTCATAATACACACGAAC	AGG	0.35	411	27	0.0690537	0.645943	L_conig000001_1	+	475576..475595	TATATCTTCATAATACACACGAAC	AAACGTTCGTGTGTATTATGAAGA				0,1,0,0,0,0,1,1,1,1,1,0,0,0,0,0,0,0,0,0	TTATTATCGCCAGTAGAAGCGGG	TRUE	TRUE	TRUE	TRUE
sgRNA_0469	L_00488	dinG	L_00488_gR29r	GCCATTTAGTGAGAAAATAT	TGG	0.3	1923	25	0.0131372	0.548844	L_conig000001_1	-	475972..475991	TATAGCCATTTAGTGAGAAAATAT	AAACATATTTTCTCACTAAATGGC				1,1,0,1,1,0,0,1,1,1,1,0,0,0,0,0,0,0,0,0	AACCTTGGTACATCTGGCGTGGG	TRUE	TRUE	TRUE	TRUE
sgRNA_0470	L_00489	L_00489	L_00489_gR38r	GACAGAACAGGCTTCAGTAG	AGG	0.5	711	34	0.0492041	0.419528	L_conig000001_1	-	477916..477935	TATAGACAGAACAGGCTTCAGTAG	AAACCTACTGAAGCCTGTTCTGTC				1,0,0,1,0,0,1,1,1,1,1,0,1,0,0,0,0,0,0,0	TGAAAACATGGAAAATAAGCTGG	TRUE	TRUE	TRUE	TRUE
sgRNA_0471	L_00490	L_00490	L_00490_gR110r	CTGAGGAGAAATCTCGCGAT	AGG	0.5	552	106	0.199248	0.442835	L_conig000001_1	-	478723..478742	TATACTGAGGAGAAATCTCGCGAT	AAACATCGCGAGATTTCTCCTCAG				1,0,1,1,0,1,1,1,0,1,0,0,1,0,0,0,0,0,0,0	TTTCTTGCTGCCTTAGAAGCGGG	TRUE	FALSE	FALSE	FALSE
sgRNA_0472	L_00491	lcfA	L_00491_gR62r	CAAAATAGATTCATATTTTG	AGG	0.2	1689	58	0.0347513	0.62172	L_conig000001_1	-	479268..479287	TATACAAAATAGATTCATATTTTG	AAACCAAAATATGAATCTATTTTG				1,0,0,0,1,0,1,1,1,1,0,0,0,0,0,0,0,0,0,0	ACAGCAAACTTAAATACATTGGG	TRUE	TRUE	TRUE	TRUE
sgRNA_0473	L_00492	L_00492	L_00492_gR31r	TCTGAAATGACTCTAAAGTG	CGG	0.35	1143	27	0.0240427	0.674842	L_conig000001_1	-	480981..481000	TATATCTGAAATGACTCTAAAGTG	AAACCACTTTAGAGTCATTTCAGA				1,0,0,0,0,1,0,1,0,1,0,1,0,0,0,0,0,0,0,0	CGCGGGGTTGGGCTTGGCATTGG	TRUE	FALSE	FALSE	FALSE
sgRNA_0474	L_00493	L_00493	L_00493_gR1842f	GCGCGTAGTCCATCAATTTC	TGG	0.5	1869	24	0.01298	0.532989	L_conig000001_1	+	483964..483983	TATAGCGCGTAGTCCATCAATTTC	AAACGAAATTGATGGACTACGCGC				1,1,1,0,1,1,1,1,1,1,0,0,0,0,0,0,0,0,0,0	TTCCCTGGTTTAAAAGAAGAAGG	TRUE	FALSE	FALSE	FALSE
sgRNA_0475	L_00494	L_00494	L_00494_gR1001f	AGTACAGAATGGATAGTTTG	CGG	0.35	1092	88	0.0820896	0.596843	L_conig000001_1	+	485065..485084	TATAAGTACAGAATGGATAGTTTG	AAACCAAACTATCCATTCTGTACT				1,0,1,0,1,1,0,1,1,0,1,0,0,0,0,0,0,0,0,0	TTAGCGGCAGCACAAGAAGCAGG	TRUE	FALSE	FALSE	FALSE
sgRNA_0476	L_00495	pth	L_00495_gR527f	GCCTGCATTATGGCGTGTAT	CGG	0.5	585	55	0.0973451	0.428208	L_conig000001_1	+	485730..485749	TATAGCCTGCATTATGGCGTGTAT	AAACATACACGCCATAATGCAGGC				1,1,1,1,1,0,0,1,1,1,1,1,0,0,0,0,0,0,0,0	TGCTAGAAATGTTAAAAAGCTGG	TRUE	FALSE	TRUE	FALSE
sgRNA_0477	L_00496	L_00496	L_00496_gR43r	GATTTCAAATAATAACGTTC	GGG	0.25	309	39	0.134948	0.584079	L_conig000001_1	-	486026..486045	TATAGATTTCAAATAATAACGTTC	AAACGAACGTTATTATTTGAAATC				1,1,0,1,1,0,1,0,1,0,1,0,0,0,0,0,0,0,0,0	TCAGAGGAACAAAAAGCAGCAGG	TRUE	TRUE	TRUE	TRUE
sgRNA_0478	L_00497	L_00497	L_00497_gR40r	ATTTCTGGCGTGATATGTTC	AGG	0.4	1215	36	0.0301255	0.543315	L_conig000001_1	-	486334..486353	TATAATTTCTGGCGTGATATGTTC	AAACGAACATATCACGCCAGAAAT				1,0,1,1,1,0,1,1,1,0,1,0,0,0,0,0,0,0,0,0	TGGGTGATTGCAAAAGAAGAAGG	TRUE	TRUE	FALSE	TRUE
sgRNA_0479	L_00498	L_00498	L_00498_gR26r	GGCAGAATTTAGTTGAGAGA	CGG	0.4	1320	22	0.0169231	0.445848	L_conig000001_1	-	487536..487555	TATAGGCAGAATTTAGTTGAGAGA	AAACTCTCTCAACTAAATTCTGCC				1,1,1,0,1,1,1,0,0,1,1,1,0,0,0,0,0,0,0,0	TGCTAGAAATGTTAAAAAGCTGG	TRUE	FALSE	TRUE	FALSE
sgRNA_0480	L_00499	adpP	L_00499_gR30r	CCAATATTTCTATATCTTGT	TGG	0.25	633	26	0.0424144	0.499677	L_conig000001_1	-	489057..489076	TATACCAATATTTCTATATCTTGT	AAACACAAGATATAGAAATATTGG				1,0,0,1,1,1,1,1,1,1,1,0,0,0,0,0,0,0,0,0	ATCTTCGCCTAAAATACGATTGG	TRUE	TRUE	TRUE	TRUE
sgRNA_0481	L_00500	icc	L_00500_gR40r	ATTTGTAATAACTTTATAAC	AGG	0.15	825	36	0.0447205	0.689439	L_conig000001_1	-	489709..489728	TATAATTTGTAATAACTTTATAAC	AAACGTTATAAAGTTATTACAAAT				1,1,0,0,0,1,1,0,0,0,0,1,0,0,0,0,0,0,0,0	GAAAACGGTGCAAAAGAAGCAGG	TRUE	FALSE	FALSE	TRUE
sgRNA_0482	L_00501	L_00501	L_00501_gR278f	TTCTTCTGCTTTGCATTTTA	CGG	0.3	288	7	0.0261194	0.610106	L_conig000001_1	+	490856..490875	TATATTCTTCTGCTTTGCATTTTA	AAACTAAAATGCAAAGCAGAAGAA				1,0,1,0,1,1,1,1,1,0,0,0,0,0,0,0,0,0,0,0	GGCCCGAACTTAAATATGTTAGG	TRUE	TRUE	TRUE	TRUE
sgRNA_0483	L_00502	ompP1	L_00502_gR119r	AATCGCCGCTTCACCCGCAT	AGG	0.6	1377	115	0.0847458	0.346096	L_conig000001_1	-	491194..491213	TATAAATCGCCGCTTCACCCGCAT	AAACATGCGGGTGAAGCGGCGATT				0,1,0,1,0,0,1,1,1,1,1,0,0,1,0,0,0,0,0,0	TGCTAGAAATGTTAAAAAGCTGG	TRUE	FALSE	FALSE	FALSE
sgRNA_0484	L_00503	L_00503	L_00503_gR11r	GTAATAAGTGTAATAAAGTG	CGG	0.25	540	7	0.0134615	0.710538	L_conig000001_1	-	492538..492557	TATAGTAATAAGTGTAATAAAGTG	AAACCACTTTATTACACTTATTAC				1,1,0,0,0,1,1,0,1,1,0,0,0,0,0,0,0,0,0,0	GCCAAAATCACCTTGTAACAAGG	TRUE	FALSE	TRUE	FALSE
sgRNA_0485	L_00504	mutH	L_00504_gR13r	AGTAATTGTTCAAGAGTTTG	TGG	0.3	672	9	0.0138037	0.527131	L_conig000001_1	-	493076..493095	TATAAGTAATTGTTCAAGAGTTTG	AAACCAAACTCTTGAACAATTACT				1,1,1,1,1,1,1,1,0,0,1,0,0,0,0,0,0,0,0,0	ATCGAATTAGTAGAAGAATCTGG	TRUE	FALSE	FALSE	FALSE
sgRNA_0486	L_00505	L_00505	L_00505_gR1255f	ACCCTTGAGCGGTGGCTTTT	TGG	0.55	1293	35	0.0274941	0.583266	L_conig000001_1	+	494984..495003	TATAACCCTTGAGCGGTGGCTTTT	AAACAAAAGCCACCGCTCAAGGGT				1,1,1,0,0,1,1,0,0,0,1,1,0,0,0,0,0,0,0,0	CCTAAAGCCTCACAGGAAGCTGG	TRUE	FALSE	FALSE	FALSE
sgRNA_0487	L_00506	L_00506	L_00506_gR92f	GTAAGAACCCAGTTCAAAGG	TGG	0.45	105	10	0.117647	0.548295	L_conig000001_1	+	495113..495132	TATAGTAAGAACCCAGTTCAAAGG	AAACCCTTTGAACTGGGTTCTTAC				0,0,1,1,0,1,1,0,1,1,0,1,0,0,0,0,0,0,0,0	TTTATAGAGAAAAGAGAAGCAGG	TRUE	TRUE	FALSE	FALSE
sgRNA_0488	L_00507	accA	L_00507_gR937f	ATTCAAAATCTAAATATTCT	TGG	0.15	948	8	0.00862069	0.610038	L_conig000001_1	+	496135..496154	TATAATTCAAAATCTAAATATTCT	AAACAGAATATTTAGATTTTGAAT				1,1,1,1,1,0,1,0,1,0,0,0,0,0,0,0,0,0,0,0	CTGGCAGGATTTAAAGAAGCAGG	TRUE	TRUE	TRUE	TRUE
sgRNA_0489	L_00508	znuB	L_00508_gR762f	ACAATGCCTGTTAAAAGGGC	AGG	0.45	786	21	0.0274151	0.374375	L_conig000001_1	+	496996..497015	TATAACAATGCCTGTTAAAAGGGC	AAACGCCCTTTTAACAGGCATTGT				1,0,0,0,0,1,1,1,0,1,1,1,1,0,0,0,0,0,0,0	TTAACAATGACAGAAGAAACAGG	TRUE	FALSE	FALSE	TRUE
sgRNA_0490	L_00509	znuC	L_00509_gR788f	TGGGTTTTGCTCGTTGCGAA	TGG	0.5	807	16	0.0203304	0.532796	L_conig000001_1	+	497807..497826	TATATGGGTTTTGCTCGTTGCGAA	AAACTTCGCAACGAGCAAAACCCA				1,1,1,0,1,0,0,0,1,1,0,1,0,0,0,0,0,0,0,0	ATTTTTTTGCGTAAAGAAGCAGG	TRUE	FALSE	FALSE	FALSE
sgRNA_0491	L_00510	L_00510	L_00510_gR10r	GCTAATTTTACGTGTTGCAC	TGG	0.4	1428	6	0.00426136	0.641029	L_conig000001_1	-	498020..498039	TATAGCTAATTTTACGTGTTGCAC	AAACGTGCAACACGTAAAATTAGC				1,1,0,1,0,1,0,0,0,1,0,1,0,0,0,0,0,0,0,0	CGTAGTATTGTGTCAGAAGCAGG	TRUE	TRUE	TRUE	TRUE
sgRNA_0492	L_00511	tyrR	L_00511_gR37r	TGTACAATAAAACACTCGAA	AGG	0.3	957	33	0.0352188	0.626986	L_conig000001_1	-	499589..499608	TATATGTACAATAAAACACTCGAA	AAACTTCGAGTGTTTTATTGTACA				0,1,1,1,0,1,0,1,0,1,1,0,0,0,0,0,0,0,0,0	ATGGAACAGTTAAAAGAGGCAGG	TRUE	FALSE	FALSE	TRUE
sgRNA_0493	L_00512	L_00512	L_00512_gR243f	CGACGAAGCGCATTTAAATA	AGG	0.4	276	30	0.117188	0.590421	L_conig000001_1	+	500834..500853	TATACGACGAAGCGCATTTAAATA	AAACTATTTAAATGCGCTTCGTCG				1,0,0,1,1,0,0,0,0,1,0,1,0,0,0,0,0,0,0,0	CGATAAGAGCCAAATAAGTTTGG	TRUE	TRUE	TRUE	TRUE
sgRNA_0494	L_00513	rluC	L_00513_gR849f	ATGCGATAAATTAAACTTTT	AGG	0.2	969	117	0.123288	0.615176	L_conig000001_1	+	501806..501825	TATAATGCGATAAATTAAACTTTT	AAACAAAAGTTTAATTTATCGCAT				1,0,1,1,1,0,1,0,0,1,0,0,0,0,0,0,0,0,0,0	AAAAATGGCTTCTAATAAGCTGG	TRUE	TRUE	TRUE	TRUE
sgRNA_0495	L_00514	rne	L_00514_gR75r	TTTCAATGTCCAAATCAAAA	AGG	0.25	2808	71	0.0254663	0.672858	L_conig000001_1	-	502434..502453	TATATTTCAATGTCCAAATCAAAA	AAACTTTTGATTTGGACATTGAAA				0,0,0,1,0,1,1,0,0,1,1,0,0,0,0,0,0,0,0,0	ATTGATTTCAAAGAAGAAGGTGG	TRUE	FALSE	FALSE	FALSE
sgRNA_0496	L_00515	L_00515	L_00515_gR10r	GCCTTCACATCTCCGCCTAT	TGG	0.55	213	6	0.0310881	0.682106	L_conig000001_1	-	505408..505427	TATAGCCTTCACATCTCCGCCTAT	AAACATAGGCGGAGATGTGAAGGC				1,1,1,0,0,1,0,1,1,0,1,0,0,0,0,0,0,0,0,0	CGCGTAAAACTAAAAAAAGCTGG	TRUE	TRUE	FALSE	TRUE
sgRNA_0497	L_00516	thiM	L_00516_gR26r	CGGATTCTGCTCACGGATTT	TGG	0.5	792	22	0.0284974	0.501009	L_conig000001_1	-	505966..505985	TATACGGATTCTGCTCACGGATTT	AAACAAATCCGTGAGCAGAATCCG				1,1,1,1,1,1,1,1,1,1,0,0,0,0,0,0,0,0,0,0	GACTTCGTAGCAAAAGATGCAGG	TRUE	TRUE	TRUE	TRUE
sgRNA_0498	L_00517	thiD	L_00517_gR32r	GCCACTGTCTGACCCTGCGA	TGG	0.65	810	28	0.035443	0.60751	L_conig000001_1	-	506756..506775	TATAGCCACTGTCTGACCCTGCGA	AAACTCGCAGGGTCAGACAGTGGC				1,1,0,0,0,1,1,1,1,1,1,0,0,0,0,0,0,0,0,0	TAAGCGTTTTGCTAAGAAGTAGG	TRUE	TRUE	TRUE	TRUE
sgRNA_0499	L_00518	thiE	L_00518_gR31r	GTGCCTGCCACAAAGTAAAG	CGG	0.5	681	27	0.0408472	0.51615	L_conig000001_1	-	507575..507594	TATAGTGCCTGCCACAAAGTAAAG	AAACCTTTACTTTGTGGCAGGCAC				1,0,1,1,1,1,1,1,1,0,1,0,0,0,0,0,0,0,0,0	GGTAAATCTTTAGAAGAAGCTGG	TRUE	TRUE	TRUE	TRUE
sgRNA_0500	L_00519	L_00519	L_00519_gR117r	CTGCTACATGGAAGAATTGA	TGG	0.4	1305	113	0.0879377	0.579536	L_conig000001_1	-	508325..508344	TATACTGCTACATGGAAGAATTGA	AAACTCAATTCTTCCATGTAGCAG				1,1,1,1,1,0,1,1,1,0,0,0,0,0,0,0,0,0,0,0	GTTCTTGACCAACAACAAGCGGG	TRUE	FALSE	FALSE	FALSE
sgRNA_0501	L_00520	L_00520	L_00520_gR14r	AAGTAATTCTGGTTTGAATT	GGG	0.25	1380	10	0.00735294	0.571911	L_conig000001_1	-	509695..509714	TATAAAGTAATTCTGGTTTGAATT	AAACAATTCAAACCAGAATTACTT				1,0,1,1,1,0,1,0,1,0,1,0,0,0,0,0,0,0,0,0	ACTTATTTACGAGATAAGTTTGG	TRUE	TRUE	TRUE	TRUE
sgRNA_0502	L_00521	L_00521	L_00521_gR1304f	AAGATCGAATTGTTCAAATT	GGG	0.25	1320	13	0.01	0.584575	L_conig000001_1	+	512385..512404	TATAAAGATCGAATTGTTCAAATT	AAACAATTTGAACAATTCGATCTT				0,1,1,0,0,1,1,1,1,0,0,1,0,0,0,0,0,0,0,0	ATTGCGCAAGCAAAACAAGCGGG	TRUE	TRUE	TRUE	TRUE
sgRNA_0503	L_00522	L_00522	L_00522_gR44r	ATTGATATGGAATTGTTTAA	AGG	0.2	723	40	0.056899	0.581986	L_conig000001_1	-	512503..512522	TATAATTGATATGGAATTGTTTAA	AAACTTAAACAATTCCATATCAAT				1,0,0,0,0,0,1,0,1,1,1,1,0,0,0,0,0,0,0,0	ATATCAATACCATATACATTCGG	TRUE	TRUE	FALSE	FALSE
sgRNA_0504	L_00523	L_00523	L_00523_gR582f	TTGCCTGCGGATTGAAAAGA	CGG	0.45	606	21	0.0358362	0.437287	L_conig000001_1	+	513781..513800	TATATTGCCTGCGGATTGAAAAGA	AAACTCTTTTCAATCCGCAGGCAA				0,1,1,1,1,0,1,1,1,0,1,1,0,0,0,0,0,0,0,0	GTATGTGTACGAGATGAAGCAGG	TRUE	TRUE	TRUE	TRUE
sgRNA_0505	L_00524	pssA	L_00524_gR23r	TAAATTTTGTTCAGCTCGTT	TGG	0.3	1368	19	0.014095	0.448009	L_conig000001_1	-	513987..514006	TATATAAATTTTGTTCAGCTCGTT	AAACAACGAGCTGAACAAAATTTA				1,0,0,1,1,0,0,0,1,1,0,0,1,0,0,0,0,0,0,0	GACTTAGTTAAAAATGAAGCCGG	TRUE	TRUE	TRUE	TRUE
sgRNA_0506	L_00525	fadR	L_00525_gR692f	TGCTAAAGCTGCTGGACTTT	GGG	0.45	726	31	0.0439093	0.5495	L_conig000001_1	+	516056..516075	TATATGCTAAAGCTGCTGGACTTT	AAACAAAGTCCAGCAGCTTTAGCA				0,1,1,1,0,1,1,1,1,0,0,1,0,0,0,0,0,0,0,0	CCGCTATCAGAAAAAGAATCAGG	TRUE	TRUE	TRUE	TRUE
sgRNA_0507	L_00526	nhaB	L_00526_gR52r	ATGGCAAGTTTGTACCATTC	TGG	0.4	1545	48	0.0314754	0.504233	L_conig000001_1	-	516279..516298	TATAATGGCAAGTTTGTACCATTC	AAACGAATGGTACAAACTTGCCAT				1,1,0,1,0,1,1,1,0,1,1,1,0,0,0,0,0,0,0,0	ATGGAACAGTTAAAAGAGGCAGG	TRUE	TRUE	TRUE	TRUE
sgRNA_0508	L_00527	dsbB	L_00527_gR77r	GTAAAGTGCGGTGGATTCTA	AGG	0.45	534	73	0.142023	0.437768	L_conig000001_1	-	517858..517877	TATAGTAAAGTGCGGTGGATTCTA	AAACTAGAATCCACCGCACTTTAC				1,1,1,1,0,1,0,0,0,1,1,0,1,0,0,0,0,0,0,0	GGCGGTACGGGAAAAGAATCAGG	TRUE	TRUE	TRUE	TRUE
sgRNA_0509	L_00528	glmS	L_00528_gR1641f	ATTCCCGTTCCACCAATTAA	TGG	0.4	1833	189	0.104247	0.538372	L_conig000001_1	+	519997..520016	TATAATTCCCGTTCCACCAATTAA	AAACTTAATTGGTGGAACGGGAAT				0,1,1,0,1,1,1,1,1,1,0,0,0,0,0,0,0,0,0,0	ATTAAAGAATTACAAGAAACTGG	TRUE	TRUE	TRUE	TRUE
sgRNA_0510	L_00529	nudC_1	L_00529_gR163f	GTACAGGCTCACCTTCTTTT	AGG	0.45	273	107	0.422925	0.647848	L_conig000001_1	+	520464..520483	TATAGTACAGGCTCACCTTCTTTT	AAACAAAAGAAGGTGAGCCTGTAC				1,1,0,0,0,1,0,1,0,1,0,1,0,0,0,0,0,0,0,0	TGCTTACAATTAGAAGCAGCGGG	TRUE	TRUE	TRUE	TRUE
sgRNA_0511	L_00530	L_00530	L_00530_gR576f	TTTTCTAAGCGTTTATGAAT	CGG	0.25	591	12	0.0210158	0.493673	L_conig000001_1	+	521289..521308	TATATTTTCTAAGCGTTTATGAAT	AAACATTCATAAACGCTTAGAAAA				1,1,1,1,0,0,1,0,1,1,1,1,0,0,0,0,0,0,0,0	TTCCCTGGTTTAAAAGAAGAAGG	TRUE	TRUE	TRUE	TRUE
sgRNA_0512	L_00531	nudC_2	L_00531_gR708f	ATATCTTTAGCGATACCAAA	AGG	0.3	795	84	0.108387	0.561041	L_conig000001_1	+	522047..522066	TATAATATCTTTAGCGATACCAAA	AAACTTTGGTATCGCTAAAGATAT				1,1,0,1,1,0,1,1,1,1,0,0,0,0,0,0,0,0,0,0	AAAGAAGCAGTAGAAAAAGCAGG	TRUE	TRUE	TRUE	TRUE
sgRNA_0513	L_00532	L_00532	L_00532_gR578f	ATCAGAAATAGCGATTTGCT	GGG	0.35	597	16	0.0277296	0.698062	L_conig000001_1	+	522778..522797	TATAATCAGAAATAGCGATTTGCT	AAACAGCAAATCGCTATTTCTGAT				1,0,1,0,1,0,0,1,1,0,0,0,0,0,0,0,0,0,0,0	TACTTTGCGCAAAAACAAGCTGG	TRUE	TRUE	TRUE	TRUE
sgRNA_0514	L_00533	L_00533	L_00533_gR655f	TATGAAGATTGCCACGACAG	TGG	0.45	687	29	0.0434783	0.328805	L_conig000001_1	+	523527..523546	TATATATGAAGATTGCCACGACAG	AAACCTGTCGTGGCAATCTTCATA				0,1,1,1,0,0,0,1,1,1,1,0,0,0,0,0,1,0,0,0	ATCTCTTTAGCACAAGAAGGCGG	TRUE	TRUE	TRUE	TRUE
sgRNA_0515	L_00534	comE	L_00534_gR1260f	AAACATTCGTTATCTGTTTT	AGG	0.25	1338	75	0.0569044	0.538464	L_conig000001_1	+	524831..524850	TATAAAACATTCGTTATCTGTTTT	AAACAAAACAGATAACGAATGTTT				1,1,1,0,1,0,0,1,0,1,0,1,0,0,0,0,0,0,0,0	AGTGTGGACTGCTAAAAAGCAGG	TRUE	TRUE	FALSE	FALSE
sgRNA_0516	L_00535	comD	L_00535_gR348f	TTACGCTGTGTTTTATCGAA	AGG	0.35	414	63	0.159898	0.687851	L_conig000001_1	+	525266..525285	TATATTACGCTGTGTTTTATCGAA	AAACTTCGATAAAACACAGCGTAA				1,0,0,1,0,1,0,1,0,1,1,0,0,0,0,0,0,0,0,0	TCTGCCAGCTTAAATGAAGCCGG	TRUE	TRUE	TRUE	TRUE
sgRNA_0517	L_00536	comC	L_00536_gR495f	CATTTTCCAAAAGGAGTAAA	AGG	0.3	522	24	0.0478088	0.456964	L_conig000001_1	+	525823..525842	TATACATTTTCCAAAAGGAGTAAA	AAACTTTACTCCTTTTGGAAAATG				1,1,1,1,1,1,1,1,1,0,0,1,0,0,0,0,0,0,0,0	TCTGCCAGCTTAAATGAAGCCGG	TRUE	TRUE	TRUE	TRUE
sgRNA_0518	L_00537	comB	L_00537_gR483f	TGATGTTGATAAGTACGCCA	AGG	0.4	507	21	0.0431211	0.465711	L_conig000001_1	+	526329..526348	TATATGATGTTGATAAGTACGCCA	AAACTGGCGTACTTATCAACATCA				1,1,0,0,0,1,0,0,1,1,1,0,1,0,0,0,0,0,0,0	GTGTTTCGCAATGAAGAAGCTGG	TRUE	TRUE	TRUE	TRUE
sgRNA_0519	L_00538	comA	L_00538_gR769f	GAATGCCGATTTGTAAAGTG	CGG	0.4	798	26	0.033419	0.594853	L_conig000001_1	+	527122..527141	TATAGAATGCCGATTTGTAAAGTG	AAACCACTTTACAAATCGGCATTC				1,0,0,1,0,1,1,1,1,1,1,0,0,0,0,0,0,0,0,0	GCATTATTAATGCTTGTCGTTGG	TRUE	TRUE	TRUE	TRUE
sgRNA_0520	L_00539	L_00539	L_00539_gR35r	TAAAATACATAAAGTTAATA	GGG	0.1	2595	31	0.0120388	0.47969	L_conig000001_1	-	527297..527316	TATATAAAATACATAAAGTTAATA	AAACTATTAACTTTATGTATTTTA				1,1,1,1,1,1,1,1,0,1,1,0,0,0,0,0,0,0,0,0	TCTTGTGCTTTTTCAGAAGCAGG	TRUE	TRUE	TRUE	TRUE
sgRNA_0521	L_00540	L_00540	L_00540_gR229r	ACATAACGGGCAACATCTTC	GGG	0.45	846	225	0.272397	0.601115	L_conig000001_1	-	530158..530177	TATAACATAACGGGCAACATCTTC	AAACGAAGATGTTGCCCGTTATGT				1,1,0,1,0,0,1,1,1,1,1,0,0,0,0,0,0,0,0,0	AATGCGGCGCAAAAAGAAACGGG	TRUE	TRUE	FALSE	FALSE
sgRNA_0522	L_00541	L_00541	L_00541_gR162r	AAGGATCAATGTCAATACGG	CGG	0.4	330	158	0.509677	0.660566	L_conig000001_1	-	531105..531124	TATAAAGGATCAATGTCAATACGG	AAACCCGTATTGACATTGATCCTT				1,1,1,1,0,1,1,0,0,0,1,0,0,0,0,0,0,0,0,0	CGTAGTATTGTGTCAGAAGCAGG	TRUE	TRUE	FALSE	FALSE
sgRNA_0523	L_00542	recR	L_00542_gR19r	TCAATAAGGTGTTCTAAAAG	TGG	0.3	603	15	0.025729	0.659986	L_conig000001_1	-	531422..531441	TATATCAATAAGGTGTTCTAAAAG	AAACCTTTTAGAACACCTTATTGA				0,1,0,1,0,0,0,1,1,1,1,0,0,0,0,0,0,0,0,0	TGATACTCGCAAAATGAAGCTGG	TRUE	TRUE	FALSE	TRUE
sgRNA_0524	L_00543	topB	L_00543_gR31r	GCAATAGCACGAGCTAGGCT	TGG	0.55	1956	27	0.0139463	0.444908	L_conig000001_1	-	532052..532071	TATAGCAATAGCACGAGCTAGGCT	AAACAGCCTAGCTCGTGCTATTGC				1,1,0,0,0,1,0,1,0,1,0,0,0,0,0,1,0,0,0,0	ATTAAATTAGATTAAGAGGCTGG	TRUE	TRUE	TRUE	FALSE
sgRNA_0525	L_00544	secG	L_00544_gR50r	AACGAGAATAAACCCGATCA	AGG	0.4	342	46	0.142857	0.520856	L_conig000001_1	-	534135..534154	TATAAACGAGAATAAACCCGATCA	AAACTGATCGGGTTTATTCTCGTT				1,1,0,1,0,1,1,1,1,0,1,1,0,0,0,0,0,0,0,0	TCTGAAGCAGAAAACGAAGCAGG	TRUE	TRUE	TRUE	TRUE
sgRNA_0526	L_00545	L_00545	L_00545_gR54r	ACTTGAACTCGCACGACCTG	TGG	0.55	86	50	0.757576	0.452017	L_conig000001_1	-	534505..534524	TATAACTTGAACTCGCACGACCTG	AAACCAGGTCGTGCGAGTTCAAGT				0,1,0,1,0,1,1,0,1,1,0,0,1,0,0,0,0,0,0,0	TCGAAACAATGATAAGAAGTTGG	TRUE	TRUE	TRUE	TRUE
sgRNA_0527	L_00546	fruA	L_00546_gR1649f	ATCGCCTACATTAGCTGATT	GGG	0.4	1671	19	0.0115082	0.591618	L_conig000001_1	+	536607..536626	TATAATCGCCTACATTAGCTGATT	AAACAATCAGCTAATGTAGGCGAT				0,1,1,1,1,1,1,1,0,0,0,0,0,0,0,0,0,0,0,0	ATCGAATTAGTAGAAGAATCTGG	TRUE	TRUE	TRUE	TRUE
sgRNA_0528	L_00547	L_00547	L_00547_gR920f	ATAGGCGGCATTTAAGGTAA	TGG	0.4	942	19	0.0206074	0.548079	L_conig000001_1	+	537550..537569	TATAATAGGCGGCATTTAAGGTAA	AAACTTACCTTAAATGCCGCCTAT				1,1,0,0,0,1,0,1,1,1,1,1,0,0,0,0,0,0,0,0	GCCACCTTATTAAAAGAAGCAGG	TRUE	TRUE	TRUE	TRUE
sgRNA_0529	L_00548	fruB	L_00548_gR1415f	ATTGCCTGCTTGAACCAATG	CGG	0.45	1500	82	0.0554054	0.566148	L_conig000001_1	+	538988..539007	TATAATTGCCTGCTTGAACCAATG	AAACCATTGGTTCAAGCAGGCAAT				1,1,0,1,0,1,0,1,1,0,1,1,0,0,0,0,0,0,0,0	AATGCGATTTCACAAGAAGGTGG	TRUE	TRUE	TRUE	TRUE
sgRNA_0530	L_00549	L_00549	L_00549_gR451f	CGTTCCCCATAAATGGAATA	TGG	0.4	531	77	0.150685	0.627831	L_conig000001_1	+	539595..539614	TATACGTTCCCCATAAATGGAATA	AAACTATTCCATTTATGGGGAACG				1,1,1,1,0,0,1,1,1,1,0,0,0,0,0,0,0,0,0,0	TCAGATTCGGCAAAAGATGCGGG	TRUE	TRUE	TRUE	FALSE
sgRNA_0531	L_00550	vapD	L_00550_gR222f	TAAGCCTCTTGAACGCCCTT	TGG	0.5	279	54	0.208494	0.653685	L_conig000001_1	+	539989..540008	TATATAAGCCTCTTGAACGCCCTT	AAACAAGGGCGTTCAAGAGGCTTA				1,0,0,1,0,1,1,1,1,0,1,0,0,0,0,0,0,0,0,0	CCAGGAACACCATCAGAAGCGGG	TRUE	TRUE	FALSE	FALSE
sgRNA_0532	L_00551	vapX	L_00551_gR165f	AATTGCTTAATACAGCCTGT	TGG	0.35	192	24	0.139535	0.527131	L_conig000001_1	+	540219..540238	TATAAATTGCTTAATACAGCCTGT	AAACACAGGCTGTATTAAGCAATT				1,1,1,0,1,1,1,1,1,0,1,0,0,0,0,0,0,0,0,0	ACCCAGGAAATAAAAAAAGCTGG	TRUE	TRUE	TRUE	TRUE
sgRNA_0533	L_00552	L_00552	L_00552_gR1122f	ACCACCGTAATAAAACGACC	AGG	0.45	1293	168	0.131972	0.432764	L_conig000001_1	+	541439..541458	TATAACCACCGTAATAAAACGACC	AAACGGTCGTTTTATTACGGTGGT				1,1,1,1,1,1,0,1,0,1,1,1,0,0,0,0,0,0,0,0	TATTGGCAAAAAGACGAAGCGGG	TRUE	TRUE	TRUE	FALSE
sgRNA_0534	L_00553	L_00553	L_00553_gR472f	CCACAGAAAACATAAAACCG	TGG	0.4	525	50	0.0990099	0.566148	L_conig000001_1	+	542138..542157	TATACCACAGAAAACATAAAACCG	AAACCGGTTTTATGTTTTCTGTGG				1,1,0,1,0,1,0,1,1,0,1,1,0,0,0,0,0,0,0,0	ATTCAGGCTTTCTTAGAAGCCGG	TRUE	TRUE	TRUE	FALSE
sgRNA_0535	L_00554	L_00554	L_00554_gR761f	CAACGCATCTAAATGGCAGT	GGG	0.45	783	19	0.0249017	0.501009	L_conig000001_1	+	542978..542997	TATACAACGCATCTAAATGGCAGT	AAACACTGCCATTTAGATGCGTTG				1,1,1,1,1,1,1,1,1,1,0,0,0,0,0,0,0,0,0,0	CCTAAAGCCTCACAGGAAGCTGG	TRUE	TRUE	FALSE	TRUE
sgRNA_0536	L_00555	holB	L_00555_gR974f	CATTAGCCAAGGGTAAAGTG	CGG	0.45	984	7	0.00726141	0.710205	L_conig000001_1	+	544028..544047	TATACATTAGCCAAGGGTAAAGTG	AAACCACTTTACCCTTGGCTAATG				1,1,0,0,0,1,1,1,0,0,1,0,0,0,0,0,0,0,0,0	AAGCGCGCATTAAAAGAAACTGG	TRUE	TRUE	TRUE	TRUE
sgRNA_0537	L_00556	lav	L_00556_gR188r	AACAACAGCCAAAAGCGGAG	AGG	0.5	2124	184	0.0874525	0.389	L_conig000001_1	-	544438..544457	TATAAACAACAGCCAAAAGCGGAG	AAACCTCCGCTTTTGGCTGTTGTT				1,1,1,0,0,0,1,1,1,0,0,0,0,0,1,0,0,0,0,0	ACTTGTTTCGCAGAAGAAGAAGG	TRUE	FALSE	FALSE	FALSE
sgRNA_0538	L_00557	tmk	L_00557_gR575f	TTGCACAACAGACTGATGAG	CGG	0.45	633	55	0.0897227	0.490165	L_conig000001_1	+	547841..547860	TATATTGCACAACAGACTGATGAG	AAACCTCATCAGTCTGTTGTGCAA				1,0,1,1,1,1,0,0,1,0,1,1,0,0,0,0,0,0,0,0	GCACTACGCTTAGAAGAAGAAGG	TRUE	TRUE	TRUE	FALSE
sgRNA_0539	L_00558	L_00558	L_00558_gR942f	TGATCTGCCTGCACATTTAC	TGG	0.45	1044	99	0.0966797	0.667238	L_conig000001_1	+	548857..548876	TATATGATCTGCCTGCACATTTAC	AAACGTAAATGTGCAGGCAGATCA				0,1,1,1,0,0,1,1,0,0,1,0,0,0,0,0,0,0,0,0	CGTAGTATTGTGTCAGAAGCAGG	TRUE	TRUE	FALSE	FALSE
sgRNA_0540	L_00559	L_00559	L_00559_gR822f	CGAACTTGGCTTTCTAAAAT	AGG	0.35	936	111	0.121179	0.627831	L_conig000001_1	+	549850..549869	TATACGAACTTGGCTTTCTAAAAT	AAACATTTTAGAAAGCCAAGTTCG				1,1,1,1,0,1,1,0,1,1,0,0,0,0,0,0,0,0,0,0	CGTATTAACCCACAAGATGCAGG	TRUE	TRUE	FALSE	FALSE
sgRNA_0541	L_00560	pyrR	L_00560_gR452f	AACAATAACAAGATCATCTA	AGG	0.25	540	85	0.163462	0.636632	L_conig000001_1	+	550491..550510	TATAAACAATAACAAGATCATCTA	AAACTAGATGATCTTGTTATTGTT				1,1,0,1,1,1,0,1,1,0,0,0,0,0,0,0,0,0,0,0	GTGTTAGATTTAGAAGCAGCAGG	TRUE	TRUE	FALSE	FALSE
sgRNA_0542	L_00561	mazG	L_00561_gR44r	GCCATTTGGATTGCGAAGTT	GGG	0.45	792	40	0.0518135	0.689685	L_conig000001_1	-	550767..550786	TATAGCCATTTGGATTGCGAAGTT	AAACAACTTCGCAATCCAAATGGC				1,1,1,0,0,1,0,1,1,1,0,0,0,0,0,0,0,0,0,0	AAAAATGGCTTCTAATAAGCTGG	TRUE	TRUE	TRUE	FALSE
sgRNA_0543	L_00562	L_00562	L_00562_gR844f	GATACATTTGAACGTAAGTG	GGG	0.35	876	29	0.0338785	0.585555	L_conig000001_1	+	552395..552414	TATAGATACATTTGAACGTAAGTG	AAACCACTTACGTTCAAATGTATC				1,0,1,0,1,1,0,1,0,0,0,1,0,0,0,0,0,0,0,0	CCTTGAACAATATAATAAGCAGG	TRUE	TRUE	TRUE	TRUE
sgRNA_0544	L_00563	lon	L_00563_gR20r	CAATACGGGCATTGTACGTT	GGG	0.45	2412	16	0.00668896	0.565048	L_conig000001_1	-	552652..552671	TATACAATACGGGCATTGTACGTT	AAACAACGTACAATGCCCGTATTG				1,1,1,1,0,1,1,0,1,1,1,0,0,0,0,0,0,0,0,0	GGTTTATTCTCAAACGAAGCGGG	TRUE	TRUE	TRUE	TRUE
sgRNA_0545	L_00564	L_00564	L_00564_gR19r	TGTATATAAAGGGAAAGTGG	GGG	0.35	1152	15	0.0132509	0.549034	L_conig000001_1	-	555179..555198	TATATGTATATAAAGGGAAAGTGG	AAACCCACTTTCCCTTTATATACA				1,1,1,1,1,0,1,0,1,0,1,0,0,0,0,0,0,0,0,0	GCAGATGCAGCTAAAGAAGCTGG	TRUE	TRUE	TRUE	FALSE
sgRNA_0546	L_00565	rpiA	L_00565_gR35r	ATATTCTAATGCAGCTTGTG	CGG	0.35	660	31	0.0484375	0.696719	L_conig000001_1	-	556480..556499	TATAATATTCTAATGCAGCTTGTG	AAACCACAAGCTGCATTAGAATAT				0,0,1,0,0,0,0,1,1,0,0,1,0,0,0,0,0,0,0,0	AGCAGCACGCAGTAAGAAGCAGG	TRUE	TRUE	FALSE	FALSE
sgRNA_0547	L_00566	serA	L_00566_gR90r	TATTGCTATAGCCTGCCGCG	TGG	0.55	1233	86	0.0708986	0.270928	L_conig000001_1	-	557224..557243	TATATATTGCTATAGCCTGCCGCG	AAACCGCGGCAGGCTATAGCAATA				0,1,1,1,1,1,0,0,1,0,1,1,0,0,0,1,0,0,0,0	ATCAAATTAATTGAAGAAGCTGG	TRUE	TRUE	FALSE	FALSE
sgRNA_0548	L_00567	L_00567	L_00567_gR697f	TTGCATTCATTTTACCTTTT	GGG	0.25	843	143	0.173755	0.710448	L_conig000001_1	+	559093..559112	TATATTGCATTCATTTTACCTTTT	AAACAAAAGGTAAAATGAATGCAA				1,1,1,1,0,0,0,0,1,0,1,0,0,0,0,0,0,0,0,0	ATGGAACAGTTAAAAGAGGCAGG	TRUE	TRUE	FALSE	TRUE
sgRNA_0549	L_00568	L_00568	L_00568_gR842f	CACTTCAAGGCGTGCAAAAG	CGG	0.5	864	19	0.0225118	0.608977	L_conig000001_1	+	560090..560109	TATACACTTCAAGGCGTGCAAAAG	AAACCTTTTGCACGCCTTGAAGTG				1,1,0,1,0,1,0,1,0,1,0,1,0,0,0,0,0,0,0,0	AAGCGCGCATTAAAAGAAACTGG	TRUE	TRUE	FALSE	FALSE
sgRNA_0550	L_00569	hisG	L_00569_gR28r	AAAGCAATACGAAGGCGGTT	TGG	0.45	912	24	0.0269058	0.506156	L_conig000001_1	-	560601..560620	TATAAAAGCAATACGAAGGCGGTT	AAACAACCGCCTTCGTATTGCTTT				1,1,0,1,1,0,0,1,1,1,0,1,0,0,0,0,0,0,0,0	ATTAAATTAGATTAAGAGGCTGG	TRUE	TRUE	TRUE	TRUE
sgRNA_0551	L_00570	hisD	L_00570_gR67r	TTTTCCCCATTTTGTTGGAC	TGG	0.4	1284	63	0.0498418	0.348788	L_conig000001_1	-	561644..561663	TATATTTTCCCCATTTTGTTGGAC	AAACGTCCAACAAAATGGGGAAAA				0,1,1,1,0,0,1,1,1,0,1,1,1,0,0,0,0,0,0,0	TGATAATATTCGTAAGCAGCCGG	TRUE	TRUE	FALSE	FALSE
sgRNA_0552	L_00571	hisC	L_00571_gR26r	TAAGGCTTGTATATTTTGTC	GGG	0.3	1059	22	0.0211742	0.62143	L_conig000001_1	-	563000..563019	TATATAAGGCTTGTATATTTTGTC	AAACGACAAAATATACAAGCCTTA				1,0,0,0,1,1,1,1,0,0,1,0,0,0,0,0,0,0,0,0	CTGGCAGGATTTAAAGAAGCAGG	TRUE	TRUE	TRUE	TRUE
sgRNA_0553	L_00572	hisB	L_00572_gR30r	CATCAATTAATGTGCCGTCT	CGG	0.4	1089	26	0.0243218	0.409331	L_conig000001_1	-	564174..564193	TATACATCAATTAATGTGCCGTCT	AAACAGACGGCACATTAATTGATG				1,1,0,1,0,0,0,1,0,1,0,0,0,0,0,0,1,0,0,0	CCACCTTTATTCTATGAAGCAGG	TRUE	TRUE	TRUE	TRUE
sgRNA_0554	L_00573	hisH	L_00573_gR41r	GAATTTTACAGAAGAAAGGT	TGG	0.3	600	37	0.0637931	0.566938	L_conig000001_1	-	565339..565358	TATAGAATTTTACAGAAGAAAGGT	AAACACCTTTCTTCTGTAAAATTC				1,1,1,1,1,0,0,1,1,0,1,0,0,0,0,0,0,0,0,0	AAAAATGGCTTCTAATAAGCTGG	TRUE	TRUE	TRUE	TRUE
sgRNA_0555	L_00574	hisA	L_00574_gR27r	CATTGATAAGATCAAGAGCA	GGG	0.35	750	23	0.0315068	0.459536	L_conig000001_1	-	565960..565979	TATACATTGATAAGATCAAGAGCA	AAACTGCTCTTGATCTTATCAATG				1,0,1,1,1,0,1,0,0,1,1,1,0,0,0,0,0,0,0,0	ATACCACTAAAAAAATAAGCGGG	TRUE	TRUE	TRUE	FALSE
sgRNA_0556	L_00575	hisF	L_00575_gR28r	CCATCACGTACATCCAAACA	AGG	0.45	777	24	0.0317041	0.46899	L_conig000001_1	-	566692..566711	TATACCATCACGTACATCCAAACA	AAACTGTTTGGATGTACGTGATGG				1,1,1,1,0,1,1,0,1,1,1,1,0,0,0,0,0,0,0,0	ATCAAATTAATTGAAGAAGCTGG	TRUE	TRUE	TRUE	TRUE
sgRNA_0557	L_00576	hisI	L_00576_gR52r	CTTATATTTTGAATAATAAC	AGG	0.15	666	48	0.0743034	0.54827	L_conig000001_1	-	567492..567511	TATACTTATATTTTGAATAATAAC	AAACGTTATTATTCAAAATATAAG				1,1,1,0,0,1,1,0,1,0,1,1,0,0,0,0,0,0,0,0	GATTAAGTAAATTAATAAGCTGG	TRUE	TRUE	TRUE	TRUE
sgRNA_0558	L_00577	tyrP	L_00577_gR76r	CCAATGCCAGCGGAAGTGAG	TGG	0.6	1203	72	0.0608622	0.548587	L_conig000001_1	-	568445..568464	TATACCAATGCCAGCGGAAGTGAG	AAACCTCACTTCCGCTGGCATTGG				1,0,1,0,0,1,1,1,1,1,0,1,0,0,0,0,0,0,0,0	ATACCACTAAAAAAATAAGCGGG	TRUE	TRUE	FALSE	TRUE
sgRNA_0559	L_00578	atpC	L_00578_gR318f	GTTAGCAATGGCGTATGTCC	GGG	0.5	429	108	0.264059	0.356765	L_conig000001_1	+	570062..570081	TATAGTTAGCAATGGCGTATGTCC	AAACGGACATACGCCATTGCTAAC				1,1,1,0,0,0,1,0,0,1,1,0,0,0,0,0,1,0,0,0	GACTTAGTTAAAAATGAAGCCGG	TRUE	TRUE	TRUE	TRUE
sgRNA_0560	L_00579	L_00579	L_00579_gR1314f	ACTTTTGGCACCGCATCTTG	TGG	0.5	1374	57	0.0420975	0.54231	L_conig000001_1	+	571516..571535	TATAACTTTTGGCACCGCATCTTG	AAACCAAGATGCGGTGCCAAAAGT				1,1,1,0,0,0,0,1,1,1,1,1,0,0,0,0,0,0,0,0	GAAGTGCCTGCACCAGAAGCGGG	TRUE	TRUE	FALSE	FALSE
sgRNA_0561	L_00580	L_00580	L_00580_gR839f	ACTTTGTACACTGGCAATTT	TGG	0.35	870	28	0.0329412	0.579536	L_conig000001_1	+	572431..572450	TATAACTTTGTACACTGGCAATTT	AAACAAATTGCCAGTGTACAAAGT				1,1,1,1,1,1,1,0,1,0,0,0,0,0,0,0,0,0,0,0	ATATCCAAAAGAAACACGTTTGG	TRUE	TRUE	TRUE	TRUE
sgRNA_0562	L_00581	L_00581	L_00581_gR1414f	GCATCACATCGCTTAAACCG	TGG	0.5	1542	125	0.0821288	0.531512	L_conig000001_1	+	573891..573910	TATAGCATCACATCGCTTAAACCG	AAACCGGTTTAAGCGATGTGATGC				1,1,0,1,1,0,1,0,1,1,1,0,0,0,0,0,0,0,0,0	CCCCTATTCTGACAAGAAGTGGG	TRUE	TRUE	TRUE	TRUE
sgRNA_0563	L_00582	atpH	L_00582_gR502f	CGAATGCAGCTTTTGCATAA	GGG	0.4	534	29	0.0564202	0.589885	L_conig000001_1	+	574533..574552	TATACGAATGCAGCTTTTGCATAA	AAACTTATGCAAAAGCTGCATTCG				1,1,1,1,0,1,1,1,1,0,1,0,0,0,0,0,0,0,0,0	GTTCTTGACCAACAACAAGCGGG	TRUE	TRUE	TRUE	TRUE
sgRNA_0564	L_00583	L_00583	L_00583_gR387f	TCAATCGCATTAATAATTGG	TGG	0.3	471	81	0.179601	0.498925	L_conig000001_1	+	574964..574983	TATATCAATCGCATTAATAATTGG	AAACCCAATTATTAATGCGATTGA				1,1,1,1,0,1,1,0,0,1,1,1,0,0,0,0,0,0,0,0	AAAACTTATGGAGATACCTTTGG	TRUE	TRUE	TRUE	TRUE
sgRNA_0565	L_00584	L_00584	L_00584_gR130f	AGCTAGATGCTAATTCTGGT	TGG	0.4	255	122	0.519149	0.527246	L_conig000001_1	+	575227..575246	TATAAGCTAGATGCTAATTCTGGT	AAACACCAGAATTAGCATCTAGCT				1,0,0,1,1,1,0,0,1,1,0,1,0,0,0,0,0,0,0,0	GCCACCTTATTAAAAGAAGCAGG	TRUE	TRUE	TRUE	TRUE
sgRNA_0566	L_00585	L_00585	L_00585_gR751f	TTTTGAGAAAGGATAAATGG	TGG	0.3	789	35	0.0455137	0.648304	L_conig000001_1	+	576158..576177	TATATTTTGAGAAAGGATAAATGG	AAACCCATTTATCCTTTCTCAAAA				1,1,1,1,0,1,0,1,1,1,0,0,0,0,0,0,0,0,0,0	GCTAAACAAGCAAAAGAAGAAGG	TRUE	TRUE	TRUE	TRUE
sgRNA_0567	L_00586	L_00586	L_00586_gR265f	AGCTAAAATCTACCGCACTT	TGG	0.4	375	107	0.301408	0.812972	L_conig000001_1	+	576497..576516	TATAAGCTAAAATCTACCGCACTT	AAACAAGTGCGGTAGATTTTAGCT				1,1,0,0,0,0,0,0,1,1,0,0,0,0,0,0,0,0,0,0	ATTTTTTTGCGTAAAGAAGCAGG	TRUE	TRUE	TRUE	TRUE
sgRNA_0568	L_00587	gidB	L_00587_gR599f	CGCAAGTAAACTGACTAATT	TGG	0.35	612	10	0.0168919	0.400556	L_conig000001_1	+	577331..577350	TATACGCAAGTAAACTGACTAATT	AAACAATTAGTCAGTTTACTTGCG				1,1,0,0,0,1,1,0,1,0,1,0,0,1,0,0,0,0,0,0	GACTTAGTTAAAAATGAAGCCGG	TRUE	TRUE	TRUE	TRUE
sgRNA_0569	L_00588	L_00588	L_00588_gR249f	AGCAGCATAAAATCCACTTG	AGG	0.4	378	126	0.351955	0.602567	L_conig000001_1	+	577732..577751	TATAAGCAGCATAAAATCCACTTG	AAACCAAGTGGATTTTATGCTGCT				1,1,1,0,0,0,0,1,1,1,0,1,0,0,0,0,0,0,0,0	GACTTAGTTAAAAATGAAGCCGG	TRUE	TRUE	FALSE	TRUE
sgRNA_0570	L_00589	L_00589	L_00589_gR82r	GTCCAAGCCTGCGCATGCAC	GGG	0.65	603	78	0.133791	0.307031	L_conig000001_1	-	578071..578090	TATAGTCCAAGCCTGCGCATGCAC	AAACGTGCATGCGCAGGCTTGGAC				1,1,1,1,1,0,1,0,0,0,0,1,0,0,0,1,0,0,0,0	CGTAGTATTGTGTCAGAAGCAGG	TRUE	TRUE	FALSE	FALSE
sgRNA_0571	L_00590	L_00590	L_00590_gR100r	AATATAACTTCTGAATTACC	TGG	0.25	474	96	0.211454	0.60751	L_conig000001_1	-	578691..578710	TATAAATATAACTTCTGAATTACC	AAACGGTAATTCAGAAGTTATATT				1,1,0,0,0,1,1,1,1,1,1,0,0,0,0,0,0,0,0,0	CTTTGTCTTTAATCAGAAGCTGG	TRUE	TRUE	TRUE	TRUE
sgRNA_0572	L_00591	luxS	L_00591_gR10r	ACTTTAAAACTATCAAGTAA	TGG	0.2	504	6	0.0123967	0.57746	L_conig000001_1	-	579259..579278	TATAACTTTAAAACTATCAAGTAA	AAACTTACTTGATAGTTTTAAAGT				1,0,1,0,0,1,1,0,1,1,0,1,0,0,0,0,0,0,0,0	GTGTTTCGCAATGAAGAAGCTGG	TRUE	TRUE	TRUE	TRUE
sgRNA_0573	L_00592	aphA	L_00592_gR648f	TCTGTTTTGCCTGCCATCGC	TGG	0.55	708	57	0.0828488	0.419097	L_conig000001_1	+	581331..581350	TATATCTGTTTTGCCTGCCATCGC	AAACGCGATGGCAGGCAAAACAGA				1,1,1,1,1,1,1,0,0,1,1,1,0,0,0,0,0,0,0,0	GCTCGTCTAGCAAAAGAAGTTGG	TRUE	TRUE	TRUE	TRUE
sgRNA_0574	L_00593	L_00593	L_00593_gR83r	ACGAGCATTACCTTTCATTA	CGG	0.35	528	79	0.155512	0.58539	L_conig000001_1	-	581706..581725	TATAACGAGCATTACCTTTCATTA	AAACTAATGAAAGGTAATGCTCGT				0,1,1,1,1,1,1,0,1,0,0,0,0,0,0,0,0,0,0,0	ACCCGCTTCATATAAACGTTGGG	TRUE	TRUE	TRUE	TRUE
sgRNA_0575	L_00594	hslU	L_00594_gR22r	AATTCAGAAACTATTTCGCG	AGG	0.35	1335	18	0.0136882	0.620776	L_conig000001_1	-	582183..582202	TATAAATTCAGAAACTATTTCGCG	AAACCGCGAAATAGTTTCTGAATT				1,0,1,1,0,0,0,1,0,0,1,1,0,0,0,0,0,0,0,0	TAAGCGTTTTGCTAAGAAGTAGG	TRUE	TRUE	TRUE	TRUE
sgRNA_0576	L_00595	potD1_1	L_00595_gR971f	ATAGACGTAAAGTTTGTTAT	TGG	0.25	1053	79	0.0764763	0.515672	L_conig000001_1	+	584523..584542	TATAATAGACGTAAAGTTTGTTAT	AAACATAACAAACTTTACGTCTAT				1,0,1,1,0,1,1,1,1,1,0,1,0,0,0,0,0,0,0,0	ACCGGTTCTGTAAAAGAAGCTGG	TRUE	TRUE	TRUE	TRUE
sgRNA_0577	L_00596	ordL	L_00596_gR20r	AGAGCGAACGTGTTCTTGAT	AGG	0.45	1296	16	0.0125392	0.536796	L_conig000001_1	-	584777..584796	TATAAGAGCGAACGTGTTCTTGAT	AAACATCAAGAACACGTTCGCTCT				1,1,1,1,0,1,1,1,1,1,1,0,0,0,0,0,0,0,0,0	TCGGCGCAGATAGAAAAAGCAGG	TRUE	TRUE	TRUE	TRUE
sgRNA_0578	L_00597	rmuC	L_00597_gR143r	ACTCAGTTCATCAAATTTAC	TGG	0.3	1443	139	0.097681	0.603125	L_conig000001_1	-	586359..586378	TATAACTCAGTTCATCAAATTTAC	AAACGTAAATTTGATGAACTGAGT				1,1,1,1,1,1,0,0,0,0,1,0,0,0,0,0,0,0,0,0	CCCTTTATATTCGATTCGTTGGG	TRUE	TRUE	FALSE	FALSE
sgRNA_0579	L_00598	rbsD	L_00598_gR100r	CGTTCCACACTTAACGGAAT	TGG	0.45	420	96	0.24	0.674926	L_conig000001_1	-	587922..587941	TATACGTTCCACACTTAACGGAAT	AAACATTCCGTTAAGTGTGGAACG				1,1,1,1,0,0,0,1,1,0,1,0,0,0,0,0,0,0,0,0	ACCCAGGAAATAAAAAAAGCTGG	TRUE	TRUE	FALSE	FALSE
sgRNA_0580	L_00599	rbsA	L_00599_gR49r	TTATTCAAGGCTTTCACACC	TGG	0.4	1482	45	0.0307798	0.733962	L_conig000001_1	-	588304..588323	TATATTATTCAAGGCTTTCACACC	AAACGGTGTGAAAGCCTTGAATAA				1,1,1,0,0,1,1,0,1,0,0,0,0,0,0,0,0,0,0,0	GTTCTTGACCAACAACAAGCGGG	TRUE	TRUE	TRUE	TRUE
sgRNA_0581	L_00600	rbsC	L_00600_gR111r	TAATCGCATTAACCGAAGTT	TGG	0.35	930	107	0.117582	0.451997	L_conig000001_1	-	589902..589921	TATATAATCGCATTAACCGAAGTT	AAACAACTTCGGTTAATGCGATTA				1,1,1,1,1,1,0,1,1,1,0,1,0,0,0,0,0,0,0,0	AAATAACGTTTATAAGAATCTGG	TRUE	TRUE	TRUE	TRUE
sgRNA_0582	L_00601	rbsB	L_00601_gR20r	TAATACAGCAGAAGTAAGTG	CGG	0.35	879	16	0.0186263	0.542022	L_conig000001_1	-	590760..590779	TATATAATACAGCAGAAGTAAGTG	AAACCACTTACTTCTGCTGTATTA				0,1,1,1,0,0,0,0,1,1,1,1,0,0,0,0,0,0,0,0	CGCCAAGTAAATGATAAGTTGGG	TRUE	TRUE	TRUE	TRUE
sgRNA_0583	L_00602	rbsK	L_00602_gR17r	GATACTACCGAGAACCGTGA	GGG	0.5	921	13	0.0144284	0.547067	L_conig000001_1	-	591733..591752	TATAGATACTACCGAGAACCGTGA	AAACTCACGGTTCTCGGTAGTATC				1,0,0,1,0,0,1,0,1,1,1,1,0,0,0,0,0,0,0,0	ACCCAGGAAATAAAAAAAGCTGG	TRUE	TRUE	TRUE	TRUE
sgRNA_0584	L_00603	rbsR	L_00603_gR143r	GCTTCGTGCAACAGCTGAAG	GGG	0.55	999	139	0.141982	0.47036	L_conig000001_1	-	592807..592826	TATAGCTTCGTGCAACAGCTGAAG	AAACCTTCAGCTGTTGCACGAAGC				0,0,1,1,1,1,0,1,1,0,1,1,0,0,0,0,0,0,0,0	CTTGCACCGAAAAAAGCAGCAGG	TRUE	TRUE	FALSE	FALSE
sgRNA_0585	L_00604	L_00604	L_00604_gR22r	TATTTCGCATAAGGATCAAC	AGG	0.35	552	18	0.0338346	0.76343	L_conig000001_1	-	593790..593809	TATATATTTCGCATAAGGATCAAC	AAACGTTGATCCTTATGCGAAATA				0,1,1,1,0,0,0,0,0,0,1,0,0,0,0,0,0,0,0,0	TAAGCGTTTTGCTAAGAAGTAGG	TRUE	TRUE	TRUE	TRUE
sgRNA_0586	L_00605	menG	L_00605_gR274f	ATTCTGCATCAATCAAACCA	CGG	0.35	489	212	0.452026	0.589885	L_conig000001_1	+	594720..594739	TATAATTCTGCATCAATCAAACCA	AAACTGGTTTGATTGATGCAGAAT				1,1,1,1,0,1,1,1,1,0,1,0,0,0,0,0,0,0,0,0	CTTGCTGTAGCAAAAGAAGAGGG	TRUE	TRUE	TRUE	TRUE
sgRNA_0587	L_00606	menA	L_00606_gR870f	AACGCTAAGGGCAAAGTTTT	CGG	0.4	918	45	0.0501114	0.632752	L_conig000001_1	+	595856..595875	TATAAACGCTAAGGGCAAAGTTTT	AAACAAAACTTTGCCCTTAGCGTT				1,1,0,1,0,0,1,0,1,1,1,0,0,0,0,0,0,0,0,0	AAGCGCGCATTAAAAGAAACTGG	TRUE	TRUE	TRUE	FALSE
sgRNA_0588	L_00607	L_00607	L_00607_gR20r	GATAATGGCGATAGGCGATA	AGG	0.45	720	16	0.0228571	0.5211	L_conig000001_1	-	595998..596017	TATAGATAATGGCGATAGGCGATA	AAACTATCGCCTATCGCCATTATC				1,1,1,1,0,0,1,1,1,1,0,1,0,0,0,0,0,0,0,0	ACTTGTTTCGCAGAAGAAGAAGG	TRUE	TRUE	TRUE	TRUE
sgRNA_0589	L_00608	tehA	L_00608_gR924f	TATCCTGTTGGAAGAGGAAA	AGG	0.4	945	18	0.0194595	0.571059	L_conig000001_1	+	597661..597680	TATATATCCTGTTGGAAGAGGAAA	AAACTTTCCTCTTCCAACAGGATA				1,1,1,1,0,1,1,1,0,1,1,0,0,0,0,0,0,0,0,0	TCTCAAACTAATTATGAAGCAGG	TRUE	TRUE	TRUE	TRUE
sgRNA_0590	L_00609	rpoC	L_00609_gR4205f	AATCACATCAAAATCTTCAC	TGG	0.3	4251	43	0.0101631	0.636632	L_conig000001_1	+	602080..602099	TATAAATCACATCAAAATCTTCAC	AAACGTGAAGATTTTGATGTGATT				1,1,1,1,1,1,0,1,0,0,0,0,0,0,0,0,0,0,0,0	AAAAATGGCTTCTAATAAGCTGG	TRUE	TRUE	TRUE	TRUE
sgRNA_0591	L_00610	rpoB	L_00610_gR3972f	TAAGGAACATTTAAAACTTG	CGG	0.25	4032	57	0.0142074	0.702112	L_conig000001_1	+	606304..606323	TATATAAGGAACATTTAAAACTTG	AAACCAAGTTTTAAATGTTCCTTA				0,1,0,1,0,0,0,1,0,1,1,0,0,0,0,0,0,0,0,0	GCTAAACAAGCAAAAGAAGAAGG	TRUE	FALSE	TRUE	FALSE
sgRNA_0592	L_00611	L_00611	L_00611_gR531f	ACGTTTTGGTCAGATTTACG	AGG	0.4	690	156	0.232836	0.499621	L_conig000001_1	+	607278..607297	TATAACGTTTTGGTCAGATTTACG	AAACCGTAAATCTGACCAAAACGT				1,1,1,1,1,0,1,0,1,1,1,0,0,0,0,0,0,0,0,0	AAAATTGTCTCAAAAGAAGTGGG	TRUE	TRUE	TRUE	TRUE
sgRNA_0593	L_00612	L_00612	L_00612_gR409f	CTTGCAACTTAACATAGGCT	TGG	0.4	429	17	0.0415648	0.423556	L_conig000001_1	+	607850..607869	TATACTTGCAACTTAACATAGGCT	AAACAGCCTATGTTAAGTTGCAAG				1,1,0,1,1,1,1,1,0,1,1,1,0,0,0,0,0,0,0,0	TTATTATCGCCAGTAGAAGCGGG	TRUE	TRUE	TRUE	TRUE
sgRNA_0594	L_00613	deoD	L_00613_gR705f	CCTTCAGGCGCGTTAATATG	TGG	0.5	717	9	0.0129125	0.515672	L_conig000001_1	+	608747..608766	TATACCTTCAGGCGCGTTAATATG	AAACCATATTAACGCGCCTGAAGG				1,0,1,1,0,1,1,1,1,1,0,1,0,0,0,0,0,0,0,0	TCGAAACAATGATAAGAAGTTGG	TRUE	TRUE	TRUE	TRUE
sgRNA_0595	L_00614	L_00614	L_00614_gR1199f	ACGATTATTAGAAAGTAACA	CGG	0.25	1254	52	0.0421394	0.526727	L_conig000001_1	+	610041..610060	TATAACGATTATTAGAAAGTAACA	AAACTGTTACTTTCTAATAATCGT				0,1,0,0,1,0,1,0,1,1,0,1,0,0,0,0,0,0,0,0	ATTCAGGCTTTCTTAGAAGCCGG	TRUE	TRUE	TRUE	TRUE
sgRNA_0596	L_00615	L_00615	L_00615_gR756f	AAAGGAATAATCCGATGCAA	CGG	0.35	789	30	0.0390117	0.450952	L_conig000001_1	+	610950..610969	TATAAAAGGAATAATCCGATGCAA	AAACTTGCATCGGATTATTCCTTT				1,0,1,1,1,1,1,0,1,0,1,1,0,0,0,0,0,0,0,0	GATTCCCAATCAATAGAAGCAGG	TRUE	FALSE	TRUE	FALSE
sgRNA_0597	L_00616	L_00616	L_00616_gR1499f	TTGATGATAAGTCAGATTAT	TGG	0.25	1545	43	0.0281967	0.59056	L_conig000001_1	+	612490..612509	TATATTGATGATAAGTCAGATTAT	AAACATAATCTGACTTATCATCAA				1,0,1,1,1,0,0,1,1,0,1,0,0,0,0,0,0,0,0,0	TAAATAGAGATAAAATAAGCGGG	TRUE	TRUE	FALSE	FALSE
sgRNA_0598	L_00617	L_00617	L_00617_gR31r	GTGGCAGCCCAAGATGTGCG	AGG	0.65	657	27	0.0423862	0.615987	L_conig000001_1	-	612792..612811	TATAGTGGCAGCCCAAGATGTGCG	AAACCGCACATCTTGGGCTGCCAC				0,1,0,1,1,1,0,0,1,1,0,0,0,0,0,0,0,0,0,0	TTAACAATGACAGAAGAAACAGG	TRUE	TRUE	FALSE	TRUE
sgRNA_0599	L_00618	waaQ	L_00618_gR978f	GCTTTCAACATTGCAAAAGC	AGG	0.4	1041	60	0.0587659	0.662161	L_conig000001_1	+	614338..614357	TATAGCTTTCAACATTGCAAAAGC	AAACGCTTTTGCAATGTTGAAAGC				1,1,1,0,0,1,0,0,1,0,0,1,0,0,0,0,0,0,0,0	ATTAAACTCTTAGAAGAAGCTGG	TRUE	TRUE	TRUE	TRUE
sgRNA_0600	L_00619	L_00619	L_00619_gR1047f	TCTTCGCCTGTTACAACACC	GGG	0.5	1080	30	0.0283019	0.414511	L_conig000001_1	+	615515..615534	TATATCTTCGCCTGTTACAACACC	AAACGGTGTTGTAACAGGCGAAGA				0,0,1,1,1,1,1,0,1,1,1,1,0,0,0,0,0,0,0,0	GCTCGTCTAGCAAAAGAAGTTGG	TRUE	TRUE	TRUE	TRUE
sgRNA_0601	L_00620	L_00620	L_00620_gR1136f	TTTACCCGCTAAATCTAAAT	CGG	0.3	1161	22	0.0192813	0.561041	L_conig000001_1	+	616794..616813	TATATTTACCCGCTAAATCTAAAT	AAACATTTAGATTTAGCGGGTAAA				1,1,0,1,1,0,1,1,1,1,0,0,0,0,0,0,0,0,0,0	CATTTACTCTTAAAAGAAGCTGG	TRUE	TRUE	FALSE	FALSE
sgRNA_0602	L_00621	L_00621	L_00621_gR773f	GAGAACAATAAGAGAAAGAA	TGG	0.3	795	19	0.0245161	0.584575	L_conig000001_1	+	617687..617706	TATAGAGAACAATAAGAGAAAGAA	AAACTTCTTTCTCTTATTGTTCTC				0,1,1,0,0,1,1,1,1,0,0,1,0,0,0,0,0,0,0,0	ACACATAATGTAGATACTTTAGG	TRUE	TRUE	TRUE	TRUE
sgRNA_0603	L_00622	L_00622	L_00622_gR35r	AGGCAAGCACATATCGCAGT	TGG	0.5	261	31	0.128631	0.626161	L_conig000001_1	-	617834..617853	TATAAGGCAAGCACATATCGCAGT	AAACACTGCGATATGTGCTTGCCT				1,0,1,1,0,0,1,1,0,1,1,0,0,0,0,0,0,0,0,0	CTGGCAGGATTTAAAGAAGCAGG	TRUE	TRUE	TRUE	TRUE
sgRNA_0604	L_00623	tyrQ	L_00623_gR1166f	AGCAAGCATACCTGCTCCAA	TGG	0.5	1221	52	0.0432973	0.501009	L_conig000001_1	+	619346..619365	TATAAGCAAGCATACCTGCTCCAA	AAACTTGGAGCAGGTATGCTTGCT				1,1,1,1,1,1,1,1,1,1,0,0,0,0,0,0,0,0,0,0	ATCTCTTTAGCACAAGAAGGCGG	TRUE	TRUE	FALSE	TRUE
sgRNA_0605	L_00624	tdk	L_00624_gR551f	TGATTTTCCAGCGTTCATTG	TGG	0.4	582	28	0.0498221	0.480869	L_conig000001_1	+	619988..620007	TATATGATTTTCCAGCGTTCATTG	AAACCAATGAACGCTGGAAAATCA				0,1,1,0,0,0,1,1,0,1,0,0,1,0,0,0,0,0,0,0	ACCCAGGAAATAAAAAAAGCTGG	TRUE	TRUE	TRUE	TRUE
sgRNA_0606	L_00625	gcp	L_00625_gR998f	CGCCACGCCCGTTTCATCAC	AGG	0.65	1029	28	0.0277502	0.620716	L_conig000001_1	+	621025..621044	TATACGCCACGCCCGTTTCATCAC	AAACGTGATGAAACGGGCGTGGCG				1,1,1,1,0,1,0,1,0,1,1,0,0,0,0,0,0,0,0,0	TCTCAAACTAATTATGAAGCAGG	TRUE	TRUE	TRUE	TRUE
sgRNA_0607	L_00626	L_00626	L_00626_gR10r	TTTTCACGTACTTTAATTAC	AGG	0.25	216	6	0.0306122	0.56048	L_conig000001_1	-	621310..621329	TATATTTTCACGTACTTTAATTAC	AAACGTAATTAAAGTACGTGAAAA				0,1,0,1,1,0,1,1,1,0,1,0,0,0,0,0,0,0,0,0	CTTGCTGTAGCAAAAGAAGAGGG	TRUE	TRUE	TRUE	TRUE
sgRNA_0608	L_00627	dnaG	L_00627_gR22r	AAATCATCAATAAAGGGGCG	TGG	0.4	1782	18	0.0102157	0.479435	L_conig000001_1	-	621671..621690	TATAAAATCATCAATAAAGGGGCG	AAACCGCCCCTTTATTGATGATTT				0,1,1,1,1,0,1,1,1,1,1,0,0,0,0,0,0,0,0,0	TTAGCGGCAGCACAAGAAGCAGG	TRUE	TRUE	TRUE	TRUE
sgRNA_0609	L_00628	aspA_1	L_00628_gR121r	TCAGGATCAATAGCATCTTC	GGG	0.4	1872	117	0.0631749	0.564651	L_conig000001_1	-	623622..623641	TATATCAGGATCAATAGCATCTTC	AAACGAAGATGCTATTGATCCTGA				1,1,0,0,0,0,1,1,0,1,1,1,0,0,0,0,0,0,0,0	AAAGAAGCAGTAGAAAAAGCAGG	TRUE	FALSE	TRUE	TRUE
sgRNA_0610	L_00629	aspA_2	L_00629_gR1365f	ATCCCCCAGTATGCTTCTGC	AGG	0.55	1419	51	0.0364546	0.532456	L_conig000001_1	+	627034..627053	TATAATCCCCCAGTATGCTTCTGC	AAACGCAGAAGCATACTGGGGGAT				0,1,0,1,1,1,1,1,1,0,1,0,0,0,0,0,0,0,0,0	AAATAACGTTTATAAGAATCTGG	TRUE	TRUE	TRUE	FALSE
sgRNA_0611	L_00630	ureH	L_00630_gR794f	GGAGGAAAGTTTGGTGGAAA	GGG	0.45	816	19	0.0238693	0.660566	L_conig000001_1	+	628037..628056	TATAGGAGGAAAGTTTGGTGGAAA	AAACTTTCCACCAAACTTTCCTCC				1,1,1,1,0,0,1,1,0,0,1,0,0,0,0,0,0,0,0,0	AATGCGATTTCACAAGAAGGTGG	TRUE	TRUE	FALSE	TRUE
sgRNA_0612	L_00631	ureG	L_00631_gR597f	GCGGTTTTGCCTGCGCCAAC	AGG	0.65	636	36	0.0584416	0.448804	L_conig000001_1	+	628730..628749	TATAGCGGTTTTGCCTGCGCCAAC	AAACGTTGGCGCAGGCAAAACCGC				0,0,1,0,1,1,0,1,1,0,0,0,1,0,0,0,0,0,0,0	ATACCTTTCCATTGAGAAGCTGG	TRUE	TRUE	FALSE	FALSE
sgRNA_0613	L_00632	ureF	L_00632_gR685f	CACCTAAATCCGTTAAAGAG	CGG	0.4	708	20	0.0290698	0.601965	L_conig000001_1	+	629598..629617	TATACACCTAAATCCGTTAAAGAG	AAACCTCTTTAACGGATTTAGGTG				0,1,1,1,0,0,0,1,0,0,1,1,0,0,0,0,0,0,0,0	TCATGGTTATTTGATACGCTAGG	TRUE	TRUE	FALSE	TRUE
sgRNA_0614	L_00633	ureE	L_00633_gR538f	TTTCTATAATAGGGAGAATT	GGG	0.25	558	17	0.0315985	0.453529	L_conig000001_1	+	630143..630162	TATATTTCTATAATAGGGAGAATT	AAACAATTCTCCCTATTATAGAAA				0,1,1,1,1,0,0,1,0,0,0,0,1,0,0,0,0,0,0,0	AAAAAACATTGTAAAGAAGCTGG	TRUE	TRUE	FALSE	TRUE
sgRNA_0615	L_00634	ureC	L_00634_gR1669f	GGACTTTATCGCCAACGGTT	GGG	0.5	1719	47	0.0276633	0.627831	L_conig000001_1	+	631959..631978	TATAGGACTTTATCGCCAACGGTT	AAACAACCGTTGGCGATAAAGTCC				1,1,1,1,0,0,1,1,1,1,0,0,0,0,0,0,0,0,0,0	GCCACCTTATTAAAAGAAGCAGG	TRUE	TRUE	FALSE	FALSE
sgRNA_0616	L_00635	ureB	L_00635_gR295f	CGGCTAATTGGTATTCGCCT	GGG	0.5	306	8	0.027972	0.662506	L_conig000001_1	+	632315..632334	TATACGGCTAATTGGTATTCGCCT	AAACAGGCGAATACCAATTAGCCG				0,1,1,0,1,0,1,1,0,0,0,0,0,0,0,0,0,0,0,0	ATCTCTTTAGCACAAGAAGGCGG	TRUE	TRUE	FALSE	TRUE
sgRNA_0617	L_00636	ureA	L_00636_gR256f	TTGCCGCAAGTTCGCCCGCG	AGG	0.7	303	44	0.155477	0.325742	L_conig000001_1	+	632658..632677	TATATTGCCGCAAGTTCGCCCGCG	AAACCGCGGGCGAACTTGCGGCAA				1,1,0,1,1,0,0,0,0,1,1,0,0,0,0,0,1,0,0,0	ATACCACTAAAAAAATAAGCGGG	TRUE	TRUE	FALSE	TRUE
sgRNA_0618	L_00637	groES	L_00637_gR19r	ATAATTACACGATCGTGTAA	AGG	0.3	291	15	0.0553506	0.46899	L_conig000001_1	-	632899..632918	TATAATAATTACACGATCGTGTAA	AAACTTACACGATCGTGTAATTAT				1,1,1,1,0,0,1,1,1,1,1,1,0,0,0,0,0,0,0,0	CCGCTATCAGAAAAAGAATCAGG	TRUE	TRUE	TRUE	TRUE
sgRNA_0619	L_00638	L_00638	L_00638_gR95r	ATTACGACCTTTCGGGCCAA	GGG	0.5	1638	91	0.0562423	0.455463	L_conig000001_1	-	633288..633307	TATAATTACGACCTTTCGGGCCAA	AAACTTGGCCCGAAAGGTCGTAAT				0,1,1,1,1,1,1,1,1,1,1,0,0,0,0,0,0,0,0,0	GTTCTTGACCAACAACAAGCGGG	TRUE	TRUE	FALSE	FALSE
sgRNA_0620	L_00639	rplI	L_00639_gR352f	CCATAACTGCTTTACCTTGT	GGG	0.4	450	95	0.22093	0.501009	L_conig000001_1	+	635343..635362	TATACCATAACTGCTTTACCTTGT	AAACACAAGGTAAAGCAGTTATGG				1,1,1,1,1,1,1,1,1,1,0,0,0,0,0,0,0,0,0,0	AAGCAATACCAATAATAAGCAGG	TRUE	FALSE	TRUE	FALSE
sgRNA_0621	L_00640	L_00640	L_00640_gR208f	AACGGCAGAACTTACGACGA	CGG	0.5	228	17	0.0817308	0.566148	L_conig000001_1	+	635665..635684	TATAAACGGCAGAACTTACGACGA	AAACTCGTCGTAAGTTCTGCCGTT				1,1,0,1,0,1,0,1,1,0,1,1,0,0,0,0,0,0,0,0	TATTGGCAAAAAGACGAAGCGGG	TRUE	TRUE	TRUE	TRUE
sgRNA_0622	L_00641	priB	L_00641_gR241f	TGCAATGCTCAATTCCACTA	GGG	0.4	285	41	0.154717	0.465446	L_conig000001_1	+	635938..635957	TATATGCAATGCTCAATTCCACTA	AAACTAGTGGAATTGAGCATTGCA				1,1,1,0,1,1,1,1,0,0,1,1,0,0,0,0,0,0,0,0	ATACCTTTCCATTGAGAAGCTGG	TRUE	TRUE	TRUE	FALSE
sgRNA_0623	L_00642	L_00642	L_00642_gR339f	GGTACTTGCTCGCTTTGGTC	CGG	0.55	378	36	0.100559	0.335676	L_conig000001_1	+	636349..636368	TATAGGTACTTGCTCGCTTTGGTC	AAACGACCAAAGCGAGCAAGTACC				1,1,1,1,1,1,1,1,1,1,0,0,1,0,0,0,0,0,0,0	CGTAGTATTGTGTCAGAAGCAGG	TRUE	TRUE	TRUE	TRUE
sgRNA_0624	L_00643	infA	L_00643_gR162f	TCCACGCGGAACATAGTATT	CGG	0.45	219	54	0.271357	0.627537	L_conig000001_1	+	636741..636760	TATATCCACGCGGAACATAGTATT	AAACAATACTATGTTCCGCGTGGA				1,1,1,1,0,1,1,1,0,0,1,0,0,0,0,0,0,0,0,0	AAACTTTCTTTAAAAGAATCAGG	TRUE	TRUE	TRUE	TRUE
sgRNA_0625	L_00644	lgtG_1	L_00644_gR39r	GACAGGTTAATGAAATATTT	GGG	0.25	198	35	0.196629	0.640919	L_conig000001_1	-	637060..637079	TATAGACAGGTTAATGAAATATTT	AAACAAATATTTCATTAACCTGTC				0,1,1,1,0,1,1,1,0,1,0,0,0,0,0,0,0,0,0,0	GGTTAGGGGAAATTTGGCATAGG	TRUE	FALSE	FALSE	FALSE
sgRNA_0626	L_00645	lgtG_2	L_00645_gR23r	GACATATTTGGACTGATTTA	AGG	0.3	681	19	0.0287443	0.601115	L_conig000001_1	-	637438..637457	TATAGACATATTTGGACTGATTTA	AAACTAAATCAGTCCAAATATGTC				1,1,1,1,0,1,1,0,0,1,1,0,0,0,0,0,0,0,0,0	GAGTCGATTAAAAATGCGTTAGG	TRUE	FALSE	FALSE	FALSE
sgRNA_0627	L_00646	ksgA	L_00646_gR30r	CAAAGCGTTTACGCGCCGTA	TGG	0.55	864	26	0.0308057	0.408584	L_conig000001_1	-	638209..638228	TATACAAAGCGTTTACGCGCCGTA	AAACTACGGCGCGTAAACGCTTTG				1,1,1,0,1,0,0,1,1,1,0,0,1,0,0,0,0,0,0,0	GGTTTATTCTCAAACGAAGCGGG	TRUE	FALSE	TRUE	TRUE
sgRNA_0628	L_00647	lic2A	L_00647_gR689f	TTCCTCTATATTATGTAATA	TGG	0.2	873	181	0.212192	0.489605	L_conig000001_1	+	639758..639777	TATATTCCTCTATATTATGTAATA	AAACTATTACATAATATAGAGGAA				1,1,1,1,0,1,1,1,1,0,1,1,0,0,0,0,0,0,0,0	CAAGTGGCTGCAAAAGAAGCTGG	TRUE	FALSE	TRUE	TRUE
sgRNA_0629	L_00648	apaH	L_00648_gR14r	TTGTAAATCACCAACGAAAT	AGG	0.3	828	10	0.0123762	0.531571	L_conig000001_1	-	640087..640106	TATATTGTAAATCACCAACGAAAT	AAACATTTCGTTGGTGATTTACAA				1,0,0,1,1,1,1,1,0,1,1,0,0,0,0,0,0,0,0,0	TAAGCGTTTTGCTAAGAAGTAGG	TRUE	FALSE	FALSE	FALSE
sgRNA_0630	L_00649	L_00649	L_00649_gR49r	ATTTGGGCGAATTGATAGAA	AGG	0.35	624	45	0.0745033	0.47969	L_conig000001_1	-	640959..640978	TATAATTTGGGCGAATTGATAGAA	AAACTTCTATCAATTCGCCCAAAT				1,1,0,1,1,1,1,1,1,1,1,0,0,0,0,0,0,0,0,0	TTATTATCGCCAGTAGAAGCGGG	TRUE	FALSE	FALSE	FALSE
sgRNA_0631	L_00650	gnd	L_00650_gR1412f	AATGAGGTTTTGCCCCATTA	CGG	0.4	1455	40	0.0278746	0.662049	L_conig000001_1	+	643058..643077	TATAAATGAGGTTTTGCCCCATTA	AAACTAATGGGGCAAAACCTCATT				0,1,1,1,0,1,1,1,1,0,0,0,0,0,0,0,0,0,0,0	GACTTAGTTAAAAATGAAGCCGG	TRUE	TRUE	TRUE	TRUE
sgRNA_0632	L_00651	L_00651	L_00651_gR342f	CGTACTTGTGGAAAGAACAT	TGG	0.4	543	198	0.378585	0.543067	L_conig000001_1	+	643558..643577	TATACGTACTTGTGGAAAGAACAT	AAACATGTTCTTTCCACAAGTACG				1,1,1,1,1,0,0,0,1,1,1,0,0,0,0,0,0,0,0,0	AAAAATGGCTTCTAATAAGCTGG	TRUE	TRUE	FALSE	TRUE
sgRNA_0633	L_00652	devB	L_00652_gR686f	TTGAGCAGTTGGGAAAGTGA	TGG	0.45	699	10	0.0147275	0.455349	L_conig000001_1	+	644785..644804	TATATTGAGCAGTTGGGAAAGTGA	AAACTCACTTTCCCAACTGCTCAA				0,0,1,1,1,1,0,1,0,1,1,1,0,0,0,0,0,0,0,0	CTTTGTCTTTAATCAGAAGCTGG	TRUE	FALSE	FALSE	FALSE
sgRNA_0634	L_00653	zwf	L_00653_gR1410f	TTGTAGAGATTATAAAGGGC	TGG	0.35	1485	72	0.0491468	0.504724	L_conig000001_1	+	646350..646369	TATATTGTAGAGATTATAAAGGGC	AAACGCCCTTTATAATCTCTACAA				0,0,1,0,1,1,1,1,1,1,1,0,0,0,0,0,0,0,0,0	GGCGATAAATTAGAAAAAGCAGG	TRUE	TRUE	TRUE	TRUE
sgRNA_0635	L_00654	cysQ	L_00654_gR775f	GGTAAGCAATCAGCAATACT	TGG	0.4	810	32	0.0405063	0.627311	L_conig000001_1	+	647275..647294	TATAGGTAAGCAATCAGCAATACT	AAACAGTATTGCTGATTGCTTACC				1,1,1,1,0,0,0,0,0,0,1,1,0,0,0,0,0,0,0,0	ACGGCTAAGCCAGAAGAAGACGG	TRUE	TRUE	TRUE	FALSE
sgRNA_0636	L_00655	L_00655	L_00655_gR378f	ACGACTATCTGTAAAATCAG	AGG	0.35	417	36	0.0906801	0.648448	L_conig000001_1	+	647692..647711	TATAACGACTATCTGTAAAATCAG	AAACCTGATTTTACAGATAGTCGT				1,1,0,0,1,1,0,1,0,0,1,0,0,0,0,0,0,0,0,0	TCAATCGTACCAAATGCGTTAGG	TRUE	TRUE	FALSE	FALSE
sgRNA_0637	L_00656	L_00656	L_00656_gR1949f	ACCGAGAATAATTCCTCGAA	CGG	0.4	1983	31	0.0157922	0.493728	L_conig000001_1	+	649736..649755	TATAACCGAGAATAATTCCTCGAA	AAACTTCGAGGAATTATTCTCGGT				1,0,1,1,0,1,1,1,0,1,1,1,0,0,0,0,0,0,0,0	GACTTAGTTAAAAATGAAGCCGG	TRUE	FALSE	TRUE	FALSE
sgRNA_0638	L_00657	L_00657	L_00657_gR50r	GCTCCGTGTTTTGTAAAATC	GGG	0.4	396	46	0.12234	0.780125	L_conig000001_1	-	650061..650080	TATAGCTCCGTGTTTTGTAAAATC	AAACGATTTTACAAAACACGGAGC				0,1,0,1,0,0,0,1,0,1,0,0,0,0,0,0,0,0,0,0	CTTACGGATGAACAAAAAGCGGG	TRUE	TRUE	TRUE	TRUE
sgRNA_0639	L_00658	asnC	L_00658_gR348f	ACCCGAACGTGAATCGTTCC	TGG	0.55	453	102	0.235566	0.450908	L_conig000001_1	+	650767..650786	TATAACCCGAACGTGAATCGTTCC	AAACGGAACGATTCACGTTCGGGT				1,1,1,1,1,1,1,1,1,1,1,0,0,0,0,0,0,0,0,0	ATCTCTTTAGCACAAGAAGGCGG	TRUE	TRUE	TRUE	TRUE
sgRNA_0640	L_00659	L_00659	L_00659_gR65r	AAGTTGCTCAATAAGATTTT	GGG	0.25	993	61	0.0626927	0.536796	L_conig000001_1	-	651103..651122	TATAAAGTTGCTCAATAAGATTTT	AAACAAAATCTTATTGAGCAACTT				1,1,1,1,0,1,1,1,1,1,1,0,0,0,0,0,0,0,0,0	ATCTTCTGGAGAGATATGTTTGG	TRUE	TRUE	TRUE	TRUE
sgRNA_0641	L_00660	L_00660	L_00660_gR41r	ATCCCCTTCAATAAGATTAA	AGG	0.3	858	37	0.0441527	0.682182	L_conig000001_1	-	653100..653119	TATAATCCCCTTCAATAAGATTAA	AAACTTAATCTTATTGAAGGGGAT				1,1,0,0,0,0,1,0,1,0,0,1,0,0,0,0,0,0,0,0	ATTGCTGAGTGAGAAGAACCCGG	TRUE	FALSE	FALSE	FALSE
sgRNA_0642	L_00661	L_00661	L_00661_gR249f	GTCCCGACTAAGGCGTTGGA	AGG	0.6	354	102	0.305389	0.486132	L_conig000001_1	+	654593..654612	TATAGTCCCGACTAAGGCGTTGGA	AAACTCCAACGCCTTAGTCGGGAC				1,1,1,0,1,1,1,1,1,0,0,1,0,0,0,0,0,0,0,0	TATTGGCAAAAAGACGAAGCGGG	TRUE	FALSE	FALSE	FALSE
sgRNA_0643	L_00662	gph	L_00662_gR626f	ATCAGGCAAGCTATTTACCA	AGG	0.4	675	46	0.070229	0.473979	L_conig000001_1	+	655414..655433	TATAATCAGGCAAGCTATTTACCA	AAACTGGTAAATAGCTTGCCTGAT				1,1,1,0,0,1,1,1,1,1,1,1,0,0,0,0,0,0,0,0	GGTACTGATCCAAAAGAATCAGG	TRUE	FALSE	TRUE	FALSE
sgRNA_0644	L_00663	rpe	L_00663_gR663f	ATTGATGGGGCGATAAGATA	AGG	0.4	675	9	0.0137405	0.46899	L_conig000001_1	+	656171..656190	TATAATTGATGGGGCGATAAGATA	AAACTATCTTATCGCCCCATCAAT				1,1,1,1,0,0,1,1,1,1,1,1,0,0,0,0,0,0,0,0	CTTGCTGTAGCAAAAGAAGAGGG	TRUE	TRUE	TRUE	TRUE
sgRNA_0645	L_00664	L_00664	L_00664_gR2402f	CGATGCACCATAGTTATCAT	TGG	0.4	2421	16	0.00666389	0.595945	L_conig000001_1	+	658736..658755	TATACGATGCACCATAGTTATCAT	AAACATGATAACTATGGTGCATCG				1,1,0,1,0,0,0,1,1,0,1,1,0,0,0,0,0,0,0,0	GTTAAACAAGCAAAAGAAGGCGG	TRUE	TRUE	TRUE	TRUE
sgRNA_0646	L_00665	L_00665	L_00665_gR2287f	TTAATTCTGCCGCAATAATT	TGG	0.3	2313	23	0.0100305	0.583933	L_conig000001_1	+	661167..661186	TATATTAATTCTGCCGCAATAATT	AAACAATTATTGCGGCAGAATTAA				1,0,0,0,1,0,0,0,1,0,1,1,0,0,0,0,0,0,0,0	CTCTATCAGCCAAAAGCAGCGGG	TRUE	TRUE	TRUE	TRUE
sgRNA_0647	L_00666	greB	L_00666_gR29r	AAGCACAAGCCAGCCTTGAC	GGG	0.55	477	25	0.0547046	0.451997	L_conig000001_1	-	661330..661349	TATAAAGCACAAGCCAGCCTTGAC	AAACGTCAAGGCTGGCTTGTGCTT				1,1,1,1,1,1,0,1,1,1,0,1,0,0,0,0,0,0,0,0	TTATTATCGCCAGTAGAAGCGGG	TRUE	TRUE	FALSE	FALSE
sgRNA_0648	L_00667	L_00667	L_00667_gR477f	AAATGGCGATAGAAAGAGGT	AGG	0.4	618	138	0.230769	0.584144	L_conig000001_1	+	662311..662330	TATAAAATGGCGATAGAAAGAGGT	AAACACCTCTTTCTATCGCCATTT				1,0,0,1,1,1,1,1,0,0,1,0,0,0,0,0,0,0,0,0	CTGGCAGGATTTAAAGAAGCAGG	TRUE	TRUE	TRUE	TRUE
sgRNA_0649	L_00668	oxyR	L_00668_gR892f	CAACAAGATATTCTAGATCA	CGG	0.3	906	11	0.0124153	0.433508	L_conig000001_1	+	663343..663362	TATACAACAAGATATTCTAGATCA	AAACTGATCTAGAATATCTTGTTG				1,0,0,0,1,1,0,0,0,1,1,0,1,0,0,0,0,0,0,0	TGAAAACATGGAAAATAAGCTGG	TRUE	TRUE	TRUE	TRUE
sgRNA_0650	L_00669	L_00669	L_00669_gR33r	GAGTGCGGAATGTCACTTGA	GGG	0.5	726	29	0.0410765	0.410366	L_conig000001_1	-	663525..663544	TATAGAGTGCGGAATGTCACTTGA	AAACTCAAGTGACATTCCGCACTC				1,0,1,1,1,0,1,1,1,1,1,1,0,0,0,0,0,0,0,0	AATGCGATTTCACAAGAAGGTGG	TRUE	TRUE	TRUE	TRUE
sgRNA_0651	L_00670	slyX	L_00670_gR85f	TATTTGCCATATAACGCAAT	TGG	0.3	222	134	0.663366	0.495504	L_conig000001_1	+	664381..664400	TATATATTTGCCATATAACGCAAT	AAACATTGCGTTATATGGCAAATA				1,1,1,1,1,1,1,1,1,0,1,0,0,0,0,0,0,0,0,0	ATTGATTTCAAAGAAGAAGGTGG	TRUE	TRUE	TRUE	TRUE
sgRNA_0652	L_00671	fkbY	L_00671_gR161r	ATATTTAATAACTTCTTTGT	GGG	0.15	726	157	0.22238	0.576926	L_conig000001_1	-	664789..664808	TATAATATTTAATAACTTCTTTGT	AAACACAAAGAAGTTATTAAATAT				1,1,0,0,0,0,0,1,1,1,1,1,0,0,0,0,0,0,0,0	GCTCGTCTAGCAAAAGAAGTTGG	TRUE	FALSE	FALSE	FALSE
sgRNA_0653	L_00672	L_00672	L_00672_gR28r	GCTTGATCTTCATCAGTGAA	AGG	0.4	666	24	0.0371517	0.632823	L_conig000001_1	-	665471..665490	TATAGCTTGATCTTCATCAGTGAA	AAACTTCACTGATGAAGATCAAGC				1,0,0,1,0,1,1,1,0,1,1,0,0,0,0,0,0,0,0,0	GGCGATAAATTAGAAAAAGCAGG	TRUE	FALSE	FALSE	FALSE
sgRNA_0654	L_00673	L_00673	L_00673_gR23r	TCCGTAAATAGGGCTTTTGA	CGG	0.4	381	19	0.0526316	0.498925	L_conig000001_1	-	666131..666150	TATATCCGTAAATAGGGCTTTTGA	AAACTCAAAAGCCCTATTTACGGA				1,1,1,0,0,1,1,0,1,1,1,1,0,0,0,0,0,0,0,0	GAAGTGCCTGCACCAGAAGCGGG	TRUE	TRUE	TRUE	TRUE
sgRNA_0655	L_00674	L_00674	L_00674_gR17r	TGGAGATGTGCGAAATAAAA	AGG	0.35	360	13	0.0382353	0.628265	L_conig000001_1	-	666502..666521	TATATGGAGATGTGCGAAATAAAA	AAACTTTTATTTCGCACATCTCCA				1,1,1,0,1,0,1,0,0,1,0,0,0,0,0,0,0,0,0,0	ATTGAAAGCCCAGAAGAAACAGG	TRUE	TRUE	FALSE	TRUE
sgRNA_0656	L_00675	L_00675	L_00675_gR37r	TAGTCATCTAGTTCAGTTTT	GGG	0.3	288	33	0.123134	0.571713	L_conig000001_1	-	666890..666909	TATATAGTCATCTAGTTCAGTTTT	AAACAAAACTGAACTAGATGACTA				1,0,1,1,1,1,0,0,0,1,1,0,0,0,0,0,0,0,0,0	CGCGTAAAACTAAAAAAAGCTGG	TRUE	FALSE	FALSE	FALSE
sgRNA_0657	L_00676	L_00676	L_00676_gR808f	TGATGTATGGTACACCTACT	TGG	0.4	1185	374	0.32103	0.9	L_conig000001_1	+	668066..668085	TATATGATGTATGGTACACCTACT	AAACAGTAGGTGTACCATACATCA				0,0,0,0,0,0,0,0,0,0,1,0,0,0,0,0,0,0,0,0	TCAGAGGAACAAAAAGCAGCAGG	TRUE	FALSE	FALSE	FALSE
sgRNA_0658	L_00677	L_00677	L_00677_gR42f	GCCGACCTCACCCTTACCAA	GGG	0.6	76	31	0.553571	0.565048	L_conig000001_1	+	668589..668608	TATAGCCGACCTCACCCTTACCAA	AAACTTGGTAAGGGTGAGGTCGGC				1,1,1,1,0,0,1,1,1,1,1,0,0,0,0,0,0,0,0,0	CGTATTAACCCACAAGATGCAGG	TRUE	TRUE	TRUE	TRUE
sgRNA_0659	L_00678	L_00678	L_00678_gR45f	ATCATTAGCTTGGAAGGCTA	AGG	0.4	75	27	0.490909	0.500391	L_conig000001_1	+	668671..668690	TATAATCATTAGCTTGGAAGGCTA	AAACTAGCCTTCCAAGCTAATGAT				0,1,0,1,1,1,1,0,0,1,0,1,0,0,0,0,0,0,0,0	CGCGTAAAACTAAAAAAAGCTGG	TRUE	TRUE	TRUE	TRUE
sgRNA_0660	L_00679	L_00679	L_00679_gR70f	TCTGCCCCCTTTGGCCGCTC	GGG	0.7	85	12	0.184615	0.404145	L_conig000001_1	+	668813..668832	TATATCTGCCCCCTTTGGCCGCTC	AAACGAGCGGCCAAAGGGGGCAGA				1,1,0,0,1,1,1,1,0,1,0,0,1,0,0,0,0,0,0,0	CGTAGTATTGTGTCAGAAGCAGG	TRUE	TRUE	TRUE	TRUE
sgRNA_0661	L_00680	L_00680	L_00680_gR69f	CTCTACCTACTGAGCTAAGT	CGG	0.45	76	4	0.0714286	0.511269	L_conig000001_1	+	668926..668945	TATACTCTACCTACTGAGCTAAGT	AAACACTTAGCTCAGTAGGTAGAG				0,1,1,1,1,0,0,1,0,1,0,1,0,0,0,0,0,0,0,0	AAAATTGTCTCAAAAGAAGTGGG	TRUE	TRUE	TRUE	TRUE
sgRNA_0662	L_00681	L_00681	L_00681_gR36r	GCAATTCTGCCCATTGTTTG	CGG	0.45	924	32	0.0353982	0.641923	L_conig000001_1	-	669197..669216	TATAGCAATTCTGCCCATTGTTTG	AAACCAAACAATGGGCAGAATTGC				1,1,1,1,1,0,0,0,0,1,0,0,0,0,0,0,0,0,0,0	GCCACCTTATTAAAAGAAGCAGG	TRUE	TRUE	TRUE	FALSE
sgRNA_0663	L_00682	rseB_1	L_00682_gR917f	TAGCAAAGAAAGAGAAAGTG	CGG	0.35	948	28	0.0301724	0.641251	L_conig000001_1	+	671079..671098	TATATAGCAAAGAAAGAGAAAGTG	AAACCACTTTCTCTTTCTTTGCTA				1,1,1,0,0,0,1,0,1,0,0,1,0,0,0,0,0,0,0,0	ATGATCAATCTATATACGGTTGG	TRUE	TRUE	FALSE	FALSE
sgRNA_0664	L_00683	rseB_2	L_00683_gR548f	GACTTGTTCGCCATCCATAT	AGG	0.45	576	25	0.044964	0.578421	L_conig000001_1	+	671737..671756	TATAGACTTGTTCGCCATCCATAT	AAACATATGGATGGCGAACAAGTC				0,1,1,1,0,0,1,1,1,0,0,1,0,0,0,0,0,0,0,0	AAAGAATTTGCAAAAGAAGCGGG	TRUE	TRUE	FALSE	FALSE
sgRNA_0665	L_00684	L_00684	L_00684_gR503f	ACGCGAAACCAACAAATTGA	AGG	0.4	570	64	0.116364	0.626986	L_conig000001_1	+	672292..672311	TATAACGCGAAACCAACAAATTGA	AAACTCAATTTGTTGGTTTCGCGT				0,1,1,0,0,1,0,1,1,1,1,0,0,0,0,0,0,0,0,0	CATTTACTCTTAAAAGAAGCTGG	TRUE	TRUE	TRUE	TRUE
sgRNA_0666	L_00685	L_00685	L_00685_gR211f	TATCTAACTCTAACATTCCT	CGG	0.3	258	44	0.184874	0.484283	L_conig000001_1	+	672678..672697	TATATATCTAACTCTAACATTCCT	AAACAGGAATGTTAGAGTTAGATA				1,1,1,1,0,1,0,1,1,1,1,1,0,0,0,0,0,0,0,0	GCAGGTCAATTAAAAGAAGAAGG	TRUE	TRUE	FALSE	TRUE
sgRNA_0667	L_00686	mscL	L_00686_gR255f	CCAGTTAAAATCCCCAACAC	GGG	0.45	387	129	0.351499	0.44238	L_conig000001_1	+	673069..673088	TATACCAGTTAAAATCCCCAACAC	AAACGTGTTGGGGATTTTAACTGG				1,1,0,1,1,1,1,1,1,1,0,1,0,0,0,0,0,0,0,0	TCTTGTGCTTTTTCAGAAGCAGG	TRUE	TRUE	TRUE	TRUE
sgRNA_0668	L_00687	trkA_1	L_00687_gR1292f	AGGAGATTCATTATCCACTA	AGG	0.35	1377	82	0.0604274	0.412931	L_conig000001_1	+	674565..674584	TATAAGGAGATTCATTATCCACTA	AAACTAGTGGATAATGAATCTCCT				1,1,0,0,1,1,0,1,1,1,0,0,1,0,0,0,0,0,0,0	GTGTTAGATTTAGAAGCAGCAGG	TRUE	TRUE	TRUE	TRUE
sgRNA_0669	L_00688	trkA_2	L_00688_gR1295f	AATAGCCCTGGTCGAAAGTG	CGG	0.5	1353	55	0.0412603	0.549095	L_conig000001_1	+	675957..675976	TATAAATAGCCCTGGTCGAAAGTG	AAACCACTTTCGACCAGGGCTATT				1,0,0,1,1,1,1,1,1,0,1,0,0,0,0,0,0,0,0,0	GTTATACAGCTTTTGAATGCTGG	TRUE	TRUE	FALSE	TRUE
sgRNA_0670	L_00689	fmt	L_00689_gR918f	AAATGCTGTGCAGCAAAATC	TGG	0.4	957	36	0.0384205	0.561041	L_conig000001_1	+	676932..676951	TATAAAATGCTGTGCAGCAAAATC	AAACGATTTTGCTGCACAGCATTT				1,1,0,1,1,1,1,0,1,1,0,0,0,0,0,0,0,0,0,0	TTCCCTGGTTTAAAAGAAGAAGG	TRUE	TRUE	TRUE	TRUE
sgRNA_0671	L_00690	def	L_00690_gR500f	ATAAATTAATACATTAAGTG	CGG	0.15	510	7	0.0142857	0.70273	L_conig000001_1	+	677571..677590	TATAATAAATTAATACATTAAGTG	AAACCACTTAATGTATTAATTTAT				1,1,0,0,0,1,1,0,1,0,1,0,0,0,0,0,0,0,0,0	CGATAAGAGCCAAATAAGTTTGG	TRUE	TRUE	TRUE	TRUE
sgRNA_0672	L_00691	L_00691	L_00691_gR243f	TGAATATCACCTCCATCATG	GGG	0.4	423	177	0.439206	0.494892	L_conig000001_1	+	678013..678032	TATATGAATATCACCTCCATCATG	AAACCATGATGGAGGTGATATTCA				0,1,0,1,1,1,1,0,0,0,1,1,0,0,0,0,0,0,0,0	AAAAAACATTGTAAAGAAGCTGG	TRUE	TRUE	TRUE	FALSE
sgRNA_0673	L_00692	L_00692	L_00692_gR118f	TTGAATTGGTTAAATCATAC	TGG	0.25	186	65	0.391566	0.342635	L_conig000001_1	+	678303..678322	TATATTGAATTGGTTAAATCATAC	AAACGTATGATTTAACCAATTCAA				1,1,1,1,0,0,1,1,0,1,1,0,0,0,0,1,0,0,0,0	AAAAGTGGATTCTAAGAAGAAGG	TRUE	TRUE	TRUE	FALSE
sgRNA_0674	L_00694	L_00694	L_00694_gR2712f	ATGGTCCCCCCTTCTTCAAC	AGG	0.55	3110	395	0.127832	0.578421	L_conig000001_1	+	681699..681718	TATAATGGTCCCCCCTTCTTCAAC	AAACGTTGAAGAAGGGGGGACCAT				0,1,1,1,0,0,1,1,1,0,0,1,0,0,0,0,0,0,0,0	ACTTGTTTCGCAGAAGAAGAAGG	TRUE	FALSE	FALSE	FALSE
sgRNA_0675	L_00695	L_00695	L_00695_gR44f	TGACCTCCTGCGTGCAAGGC	AGG	0.65	76	29	0.517857	1	L_conig000001_1,L_conig000001_1,L_conig000001_1	+,+,-	682542..682561,1904629..1904648,840938..840957	TATATGACCTCCTGCGTGCAAGGC	AAACGCCTTGCACGCAGGAGGTCA				0,0,0,0,0,0,0,0,0,0,0,0,0,0,0,0,0,0,0,0	ATTATTCATTAAAAATAAGCAGG	TRUE	TRUE	TRUE	TRUE
sgRNA_0676	L_00696	L_00696	L_00696_gR42f	ACCGACCTCACCCTTATCAG	GGG	0.55	77	32	0.561404	1	L_conig000001_1,L_conig000001_1,L_conig000001_1	+,+,-	682701..682720,1904788..1904807,840779..840798	TATAACCGACCTCACCCTTATCAG	AAACCTGATAAGGGTGAGGTCGGT				0,0,0,0,0,0,0,0,0,0,0,0,0,0,0,0,0,0,0,0	GTGTTTCGCAATGAAGAAGCTGG	TRUE	TRUE	TRUE	TRUE
sgRNA_0677	L_00698	sxy	L_00698_gR611f	TCCTACTAACTGATCTAACA	AGG	0.35	654	40	0.0630915	0.5609	L_conig000001_1	+	685262..685281	TATATCCTACTAACTGATCTAACA	AAACTGTTAGATCAGTTAGTAGGA				1,0,1,0,1,1,0,0,0,1,0,1,0,0,0,0,0,0,0,0	AAGCAATACCAATAATAAGCAGG	TRUE	TRUE	TRUE	TRUE
sgRNA_0678	L_00699	recA	L_00699_gR35r	TTGCCCTAGTGCAGCCGCTA	GGG	0.6	1065	31	0.0296651	0.526363	L_conig000001_1	-	685724..685743	TATATTGCCCTAGTGCAGCCGCTA	AAACTAGCGGCTGCACTAGGGCAA				0,1,1,1,0,1,1,0,1,1,0,1,0,0,0,0,0,0,0,0	GACTTAGTTAAAAATGAAGCCGG	TRUE	TRUE	TRUE	TRUE
sgRNA_0679	L_00700	recX	L_00700_gR47r	GAATTCACTATATTCTCTGC	GGG	0.35	459	43	0.0979499	0.602041	L_conig000001_1	-	686879..686898	TATAGAATTCACTATATTCTCTGC	AAACGCAGAGAATATAGTGAATTC				0,1,0,0,0,1,1,1,0,1,0,1,0,0,0,0,0,0,0,0	TGATAATATTCGTAAGCAGCCGG	TRUE	TRUE	TRUE	TRUE
sgRNA_0680	L_00701	L_00701	L_00701_gR303f	AAAGCAAATGAGGAAAATAA	AGG	0.25	387	81	0.220708	0.609885	L_conig000001_1	+	687577..687596	TATAAAAGCAAATGAGGAAAATAA	AAACTTATTTTCCTCATTTGCTTT				1,0,0,1,1,0,0,0,1,0,0,1,0,0,0,0,0,0,0,0	CCAATTAAGCAAGTTACGTTTGG	TRUE	TRUE	TRUE	TRUE
sgRNA_0681	L_00702	L_00702	L_00702_gR804f	TCAGACACCATTGCTCGAAA	AGG	0.45	819	12	0.0150188	0.450908	L_conig000001_1	+	688464..688483	TATATCAGACACCATTGCTCGAAA	AAACTTTCGAGCAATGGTGTCTGA				1,1,1,1,1,1,1,1,1,1,1,0,0,0,0,0,0,0,0,0	CTTGCACCGAAAAAAGCAGCAGG	TRUE	TRUE	TRUE	TRUE
sgRNA_0682	L_00703	L_00703	L_00703_gR89r	TTTGGCTCGTTTCAAATCTC	GGG	0.4	1005	85	0.0862944	0.390965	L_conig000001_1	-	688983..689002	TATATTTGGCTCGTTTCAAATCTC	AAACGAGATTTGAAACGAGCCAAA				1,0,1,1,0,0,0,1,1,0,1,1,1,0,0,0,0,0,0,0	GGTTTATTCTCAAACGAAGCGGG	TRUE	TRUE	TRUE	TRUE
sgRNA_0683	L_00704	L_00704	L_00704_gR58r	CGTTGATTTTCGGCTGTCAT	TGG	0.45	933	54	0.0591457	0.627204	L_conig000001_1	-	689966..689985	TATACGTTGATTTTCGGCTGTCAT	AAACATGACAGCCGAAAATCAACG				0,1,1,1,0,1,1,0,1,0,1,0,0,0,0,0,0,0,0,0	ATCTCTTTAGCACAAGAAGGCGG	TRUE	TRUE	FALSE	TRUE
sgRNA_0684	L_00705	arcD	L_00705_gR17r	ATTAAACGTTTTCTTCTTTT	TGG	0.2	1530	13	0.00860927	0.571059	L_conig000001_1	-	690962..690981	TATAATTAAACGTTTTCTTCTTTT	AAACAAAAGAAGAAAACGTTTAAT				1,1,1,1,0,1,1,1,0,1,1,0,0,0,0,0,0,0,0,0	GGGCCTGTATTAGAAAAAGCGGG	TRUE	TRUE	FALSE	TRUE
sgRNA_0685	L_00706	L_00706	L_00706_gR11r	AAGCACGTTTAATCTAAAAT	TGG	0.25	168	7	0.0472973	1	L_conig000001_1,L_conig000001_1	+,-	738531..738550,692895..692914	TATAAAGCACGTTTAATCTAAAAT	AAACATTTTAGATTAAACGTGCTT				0,0,0,0,0,0,0,0,0,0,0,0,0,0,0,0,0,0,0,0	TCGCAATGAAGATACACGTTGGG	TRUE	FALSE	TRUE	FALSE
sgRNA_0686	L_00707	hgpA	L_00707_gR35r	ATCTTTAGTTTTATAGATGA	CGG	0.2	2619	31	0.0119277	0.408156	L_conig000001_1	-	693455..693474	TATAATCTTTAGTTTTATAGATGA	AAACTCATCTATAAAACTAAAGAT				1,1,0,1,0,0,1,1,1,0,0,1,1,0,0,0,0,0,0,0	AGTGTGGACTGCTAAAAAGCAGG	TRUE	FALSE	FALSE	FALSE
sgRNA_0687	L_00708	L_00708	L_00708_gR117f	TCAACTTTTTCTCTTAATTT	AGG	0.2	387	267	0.72752	0.609609	L_conig000001_1	+	696548..696567	TATATCAACTTTTTCTCTTAATTT	AAACAAATTAAGAGAAAAAGTTGA	tandemT			1,1,0,0,1,0,1,0,0,0,0,1,0,0,0,0,0,0,0,0	AAACTTTCTTTAAAAGAATCAGG	TRUE	FALSE	FALSE	FALSE
sgRNA_0688	L_00709	pepE	L_00709_gR68r	GAAATTTTGTAACCAAGGTA	GGG	0.3	705	64	0.0934307	0.50481	L_conig000001_1	-	697178..697197	TATAGAAATTTTGTAACCAAGGTA	AAACTACCTTGGTTACAAAATTTC				1,0,0,1,1,1,0,0,0,1,1,1,0,0,0,0,0,0,0,0	TATTGGCAAAAAGACGAAGCGGG	TRUE	TRUE	TRUE	TRUE
sgRNA_0689	L_00710	L_00710	L_00710_gR23r	AATGCCAATCACTGCAACGA	TGG	0.45	1296	19	0.0148903	0.530548	L_conig000001_1	-	697855..697874	TATAAATGCCAATCACTGCAACGA	AAACTCGTTGCAGTGATTGGCATT				0,0,0,1,0,1,1,1,0,1,1,1,0,0,0,0,0,0,0,0	GTGTTTCGCAATGAAGAAGCTGG	TRUE	FALSE	TRUE	TRUE
sgRNA_0690	L_00711	abgA	L_00711_gR61r	AATTCACTCCAGCCAATTTC	TGG	0.4	1272	57	0.0455272	0.560804	L_conig000001_1	-	699260..699279	TATAAATTCACTCCAGCCAATTTC	AAACGAAATTGGCTGGAGTGAATT				0,0,1,1,1,1,1,1,0,1,0,0,0,0,0,0,0,0,0,0	CCCCTATTCTGACAAGAAGTGGG	TRUE	TRUE	TRUE	TRUE
sgRNA_0691	L_00712	cpdB	L_00712_gR51r	AACGGTTTGCACTTAACGCT	AGG	0.45	1974	47	0.0240532	0.661322	L_conig000001_1	-	700614..700633	TATAAACGGTTTGCACTTAACGCT	AAACAGCGTTAAGTGCAAACCGTT				1,0,1,1,1,0,0,0,0,0,1,0,0,0,0,0,0,0,0,0	CCACCTTTATTCTATGAAGCAGG	TRUE	TRUE	FALSE	FALSE
sgRNA_0692	L_00713	L_00713	L_00713_gR309f	TTAGCCAATCGCTTAGGTGG	AGG	0.5	393	81	0.217158	0.627567	L_conig000001_1	+	702941..702960	TATATTAGCCAATCGCTTAGGTGG	AAACCCACCTAAGCGATTGGCTAA				0,0,1,1,0,1,1,1,1,1,0,0,0,0,0,0,0,0,0,0	TGAAAACATGGAAAATAAGCTGG	TRUE	FALSE	FALSE	FALSE
sgRNA_0693	L_00714	L_00714	L_00714_gR639f	GCATGCTGCTGATATTCTTT	AGG	0.4	678	36	0.0547112	0.620716	L_conig000001_1	+	703688..703707	TATAGCATGCTGCTGATATTCTTT	AAACAAAGAATATCAGCAGCATGC				1,1,1,0,0,1,0,1,1,1,1,0,0,0,0,0,0,0,0,0	AATGCGGCGCAAAAAGAAACGGG	TRUE	FALSE	FALSE	FALSE
sgRNA_0694	L_00715	L_00715	L_00715_gR51r	GCGCAGCTTCTGTACCCGCA	TGG	0.65	1890	47	0.0251337	0.561041	L_conig000001_1	-	704298..704317	TATAGCGCAGCTTCTGTACCCGCA	AAACTGCGGGTACAGAAGCTGCGC				1,1,0,1,1,0,1,1,1,1,0,0,0,0,0,0,0,0,0,0	CTTGCACCGAAAAAAGCAGCAGG	TRUE	TRUE	FALSE	FALSE
sgRNA_0695	L_00716	L_00716	L_00716_gR21r	CACGCGGTTTGCGTACTAGC	TGG	0.6	375	17	0.0478873	0.608977	L_conig000001_1	-	706339..706358	TATACACGCGGTTTGCGTACTAGC	AAACGCTAGTACGCAAACCGCGTG				1,1,1,0,0,1,0,1,0,1,0,1,0,0,0,0,0,0,0,0	ATACCACTAAAAAAATAAGCGGG	TRUE	TRUE	TRUE	TRUE
sgRNA_0696	L_00717	L_00717	L_00717_gR10r	GCTTCAACACTACGACGACG	TGG	0.55	471	6	0.0133038	0.590088	L_conig000001_1	-	706859..706878	TATAGCTTCAACACTACGACGACG	AAACCGTCGTCGTAGTGTTGAAGC				1,1,0,0,1,1,0,1,0,1,1,0,0,0,0,0,0,0,0,0	GGTTTATTCTCAAACGAAGCGGG	TRUE	FALSE	TRUE	TRUE
sgRNA_0697	L_00718	fusA	L_00718_gR20r	ATTACGATATCTTTCAATAG	GGG	0.25	2103	16	0.00768123	0.646804	L_conig000001_1	-	707423..707442	TATAATTACGATATCTTTCAATAG	AAACCTATTGAAAGATATCGTAAT				1,0,1,1,0,1,1,0,1,0,1,0,0,0,0,0,0,0,0,0	GCGGAAGATTTAAAAGAAGCTGG	TRUE	FALSE	TRUE	TRUE
sgRNA_0698	L_00719	L_00719	L_00719_gR378r	TGATGTATGGAACACCTACT	TGG	0.4	1185	374	0.32103	0.9	L_conig000001_1	-	709948..709967	TATATGATGTATGGAACACCTACT	AAACAGTAGGTGTTCCATACATCA				0,0,0,0,0,0,0,0,0,0,1,0,0,0,0,0,0,0,0,0	AAACTTTCTTTAAAAGAATCAGG	TRUE	FALSE	FALSE	FALSE
sgRNA_0699	L_00720	L_00720	L_00720_gR66r	CTTGATAACGTGGAAAATAA	GGG	0.3	288	62	0.231343	0.653685	L_conig000001_1	-	711337..711356	TATACTTGATAACGTGGAAAATAA	AAACTTATTTTCCACGTTATCAAG				1,0,0,1,0,1,1,1,1,0,1,0,0,0,0,0,0,0,0,0	TTCCCTGGTTTAAAAGAAGAAGG	TRUE	TRUE	TRUE	FALSE
sgRNA_0700	L_00721	L_00721	L_00721_gR47r	GATTATGGATGCAATAATGC	TGG	0.35	177	43	0.273885	0.634281	L_conig000001_1	-	711602..711621	TATAGATTATGGATGCAATAATGC	AAACGCATTATTGCATCCATAATC				1,1,0,1,0,0,0,0,1,1,0,1,0,0,0,0,0,0,0,0	GAAAACGGTGCAAAAGAAGCAGG	TRUE	TRUE	TRUE	FALSE
sgRNA_0701	L_00722	L_00722	L_00722_gR10r	TAAAAGTGCGGTAGATTTTG	AGG	0.35	984	6	0.00622407	0.6432	L_conig000001_1	-	711744..711763	TATATAAAAGTGCGGTAGATTTTG	AAACCAAAATCTACCGCACTTTTA				0,1,0,0,0,0,0,0,0,0,0,0,1,0,0,0,0,0,0,0	ACAGATAATCCAGAAGAAGATGG	TRUE	TRUE	TRUE	TRUE
sgRNA_0702	L_00723	L_00723	L_00723_gR264f	TTACAACCTACACATTCAAT	CGG	0.3	291	24	0.0885609	0.571454	L_conig000001_1	+	713016..713035	TATATTACAACCTACACATTCAAT	AAACATTGAATGTGTAGGTTGTAA				1,1,0,0,1,0,1,1,0,1,1,0,0,0,0,0,0,0,0,0	GATTTGCTGATAAATATGTTCGG	TRUE	TRUE	FALSE	TRUE
sgRNA_0703	L_00724	trpS	L_00724_gR966f	CCGATAGTTAATTCACCAGA	AGG	0.4	1005	36	0.0365482	0.521402	L_conig000001_1	+	714031..714050	TATACCGATAGTTAATTCACCAGA	AAACTCTGGTGAATTAACTATCGG				1,1,1,0,1,1,0,1,1,1,1,0,0,0,0,0,0,0,0,0	ATTGCGCAAGCAAAACAAGCGGG	TRUE	TRUE	TRUE	TRUE
sgRNA_0704	L_00725	L_00725	L_00725_gR18r	CAAGGGCAAGAACAATATCG	TGG	0.45	618	14	0.0234114	0.567009	L_conig000001_1	-	714229..714248	TATACAAGGGCAAGAACAATATCG	AAACCGATATTGTTCTTGCCCTTG				1,1,1,0,1,1,1,1,0,1,0,0,0,0,0,0,0,0,0,0	ACGCACGCTTCCTTAGAAGCTGG	TRUE	TRUE	TRUE	TRUE
sgRNA_0705	L_00726	purB	L_00726_gR26r	ACCATCAAGAGGGGAAAGTG	CGG	0.5	1371	22	0.0162842	0.662161	L_conig000001_1	-	714877..714896	TATAACCATCAAGAGGGGAAAGTG	AAACCACTTTCCCCTCTTGATGGT				1,1,1,1,0,1,0,0,0,0,0,1,0,0,0,0,0,0,0,0	TGTTGGGTTGCATTTGGCGCTGG	TRUE	TRUE	TRUE	TRUE
sgRNA_0706	L_00727	L_00727	L_00727_gR62r	TACTGCTGAAAGTGCACCTT	TGG	0.45	492	58	0.122881	0.603125	L_conig000001_1	-	716555..716574	TATATACTGCTGAAAGTGCACCTT	AAACAAGGTGCACTTTCAGCAGTA				1,1,0,1,1,0,0,1,1,0,1,0,0,0,0,0,0,0,0,0	GGTACTGATCCAAAAGAATCAGG	TRUE	FALSE	TRUE	TRUE
sgRNA_0707	L_00728	rplL	L_00728_gR133r	GCCGCTGCGCCGCCTGCTGC	TGG	0.85	372	129	0.366477	0.420081	L_conig000001_1	-	717172..717191	TATAGCCGCTGCGCCGCCTGCTGC	AAACGCAGCAGGCGGCGCAGCGGC				0,1,1,0,0,1,0,1,1,1,1,0,1,0,0,0,0,0,0,0	TTATTATCGCCAGTAGAAGCGGG	TRUE	FALSE	TRUE	FALSE
sgRNA_0708	L_00729	glmU	L_00729_gR68r	ATGTAGCACTTTGGGTAAAT	CGG	0.35	1371	64	0.0473723	0.620386	L_conig000001_1	-	717637..717656	TATAATGTAGCACTTTGGGTAAAT	AAACATTTACCCAAAGTGCTACAT				0,1,1,1,0,1,0,0,1,1,1,0,0,0,0,0,0,0,0,0	CTTACGGATGAACAAAAAGCGGG	TRUE	FALSE	TRUE	FALSE
sgRNA_0709	L_00730	L_00730	L_00730_gR288f	GCAAATGGACTAAATTTAGT	TGG	0.3	312	21	0.0719178	0.63451	L_conig000001_1	+	719249..719268	TATAGCAAATGGACTAAATTTAGT	AAACACTAAATTTAGTCCATTTGC				1,1,1,1,0,1,1,1,0,1,0,0,0,0,0,0,0,0,0,0	TCATCAATACTAGAAGCAGCAGG	TRUE	FALSE	TRUE	TRUE
sgRNA_0710	L_00731	L_00731	L_00731_gR68f	ACTCTATCCAGCTGAGCTAC	GGG	0.5	77	6	0.105263	1	L_conig000001_1,L_conig000001_1	+,+	719436..719455,719570..719589	TATAACTCTATCCAGCTGAGCTAC	AAACGTAGCTCAGCTGGATAGAGT				0,0,0,0,0,0,0,0,0,0,0,0,0,0,0,0,0,0,0,0	CGTAGTATTGTGTCAGAAGCAGG	TRUE	TRUE	TRUE	TRUE
sgRNA_0711	L_00733	L_00733	L_00733_gR78f	GGGAGCGCCTTCAGCCTGCT	CGG	0.7	94	13	0.175676	0.445062	L_conig000001_1	+	719677..719696	TATAGGGAGCGCCTTCAGCCTGCT	AAACAGCAGGCTGAAGGCGCTCCC				1,1,1,0,0,1,1,0,0,0,0,0,0,0,0,1,0,0,0,0	AAACTTTCTTTAAAAGAATCAGG	TRUE	TRUE	TRUE	TRUE
sgRNA_0712	L_00734	L_00734	L_00734_gR918f	AGAGCAAATTGATGAAAATA	AGG	0.25	936	15	0.0163755	0.674451	L_conig000001_1	+	720729..720748	TATAAGAGCAAATTGATGAAAATA	AAACTATTTTCATCAATTTGCTCT				1,1,0,0,0,1,0,0,0,0,1,1,0,0,0,0,0,0,0,0	TCGGCGTGGAAAAATAAGTTTGG	TRUE	FALSE	TRUE	TRUE
sgRNA_0713	L_00735	asd	L_00735_gR1067f	CGACATACGATCCATTAATA	CGG	0.35	1116	46	0.0419708	0.635407	L_conig000001_1	+	721867..721886	TATACGACATACGATCCATTAATA	AAACTATTAATGGATCGTATGTCG				0,1,1,0,0,1,0,1,1,0,0,1,0,0,0,0,0,0,0,0	CGACTATCGTAATAAACGTTCGG	TRUE	TRUE	TRUE	TRUE
sgRNA_0714	L_00736	L_00736	L_00736_gR686f	GTGATCAGGATTGAAAAGTG	CGG	0.4	717	28	0.0401722	0.667624	L_conig000001_1	+	722767..722786	TATAGTGATCAGGATTGAAAAGTG	AAACCACTTTTCAATCCTGATCAC				0,0,0,1,0,1,1,1,1,1,0,0,0,0,0,0,0,0,0,0	GATGTTCCAGGGGTAAATGCAGG	TRUE	FALSE	FALSE	TRUE
sgRNA_0715	L_00737	L_00737	L_00737_gR13r	AAATCATCCACATGGGGATA	GGG	0.4	618	9	0.0150502	0.419097	L_conig000001_1	-	723054..723073	TATAAAATCATCCACATGGGGATA	AAACTATCCCCATGTGGATGATTT				1,1,1,1,1,0,1,1,0,1,1,1,0,0,0,0,0,0,0,0	GCTCGTCTAGCAAAAGAAGTTGG	TRUE	FALSE	FALSE	FALSE
sgRNA_0716	L_00738	L_00738	L_00738_gR479f	TTTGACATTGTGTCCAAGTG	CGG	0.4	579	97	0.173524	0.46158	L_conig000001_1	+	724188..724207	TATATTTGACATTGTGTCCAAGTG	AAACCACTTGGACACAATGTCAAA				0,1,1,1,1,1,1,1,1,0,0,1,0,0,0,0,0,0,0,0	GCTGCATTATGTAAAGAAGCAGG	TRUE	TRUE	FALSE	TRUE
sgRNA_0717	L_00739	rep	L_00739_gR1995f	TCAACGGCTTGTTGTTGTTG	AGG	0.45	2013	15	0.00752634	0.572969	L_conig000001_1	+	726561..726580	TATATCAACGGCTTGTTGTTGTTG	AAACCAACAACAACAAGCCGTTGA				1,1,1,0,1,1,0,1,1,0,1,0,0,0,0,0,0,0,0,0	CCAATATAGCGAGATACGTAAGG	TRUE	TRUE	TRUE	TRUE
sgRNA_0718	L_00740	L_00740	L_00740_gR152f	TGGATCGATAAGTTTGACCA	CGG	0.4	213	58	0.300518	0.450815	L_conig000001_1	+	726736..726755	TATATGGATCGATAAGTTTGACCA	AAACTGGTCAAACTTATCGATCCA				0,0,1,0,0,1,1,0,0,1,1,0,1,0,0,0,0,0,0,0	TGCTAGAAATGTTAAAAAGCTGG	TRUE	FALSE	FALSE	FALSE
sgRNA_0719	L_00741	kdtB	L_00741_gR447f	GTAATCGGATCAAAAGTACC	AGG	0.4	471	21	0.0465632	0.532989	L_conig000001_1	+	727240..727259	TATAGTAATCGGATCAAAAGTACC	AAACGGTACTTTTGATCCGATTAC				1,1,1,1,1,1,1,1,0,1,0,0,0,0,0,0,0,0,0,0	CTTGCACCGAAAAAAGCAGCAGG	TRUE	TRUE	FALSE	TRUE
sgRNA_0720	L_00742	kdtA	L_00742_gR1259f	CTGGCAAATTAAAAGCAAGC	TGG	0.4	1284	22	0.0174051	0.646349	L_conig000001_1	+	728519..728538	TATACTGGCAAATTAAAAGCAAGC	AAACGCTTGCTTTTAATTTGCCAG				1,0,0,0,0,1,1,0,0,0,1,1,0,0,0,0,0,0,0,0	TCTTGTGCTTTTTCAGAAGCAGG	TRUE	TRUE	TRUE	TRUE
sgRNA_0721	L_00743	lgtF	L_00743_gR10r	ATCATCGCAACGCTAATTGT	AGG	0.4	765	6	0.00805369	0.493728	L_conig000001_1	-	728629..728648	TATAATCATCGCAACGCTAATTGT	AAACACAATTAGCGTTGCGATGAT				1,0,1,0,0,1,1,1,1,1,1,1,0,0,0,0,0,0,0,0	GCAGCCCCAATATAAGTAGCGGG	TRUE	TRUE	FALSE	FALSE
sgRNA_0722	L_00744	L_00744	L_00744_gR545f	TTCGCCAACCCAAGGGCATC	TGG	0.6	564	16	0.0294118	0.378034	L_conig000001_1	+	729912..729931	TATATTCGCCAACCCAAGGGCATC	AAACGATGCCCTTGGGTTGGCGAA				0,1,1,1,1,1,1,1,1,1,1,1,0,0,0,0,0,0,0,0	GACTTAGTTAAAAATGAAGCCGG	TRUE	TRUE	FALSE	FALSE
sgRNA_0723	L_00745	L_00745	L_00745_gR666f	CAGAATGCAAGTACAAACAC	AGG	0.4	753	84	0.114598	0.419097	L_conig000001_1	+	730711..730730	TATACAGAATGCAAGTACAAACAC	AAACGTGTTTGTACTTGCATTCTG				1,1,1,0,1,1,1,0,1,1,1,1,0,0,0,0,0,0,0,0	GCTAAACAAGCAAAAGAAGAAGG	TRUE	TRUE	FALSE	FALSE
sgRNA_0724	L_00746	L_00746	L_00746_gR774f	GGCGATTTACTTTGCGTAAT	CGG	0.4	807	30	0.0381194	0.596777	L_conig000001_1	+	731583..731602	TATAGGCGATTTACTTTGCGTAAT	AAACATTACGCAAAGTAAATCGCC				1,1,1,1,1,0,0,0,1,0,1,0,0,0,0,0,0,0,0,0	TGCTAGAAATGTTAAAAAGCTGG	TRUE	TRUE	FALSE	FALSE
sgRNA_0725	L_00747	L_00747	L_00747_gR527f	TTGATTTTGTCGAAGGGCTT	CGG	0.4	552	22	0.0413534	0.45201	L_conig000001_1	+	732146..732165	TATATTGATTTTGTCGAAGGGCTT	AAACAAGCCCTTCGACAAAATCAA				0,0,1,1,0,1,0,1,1,0,1,0,1,0,0,0,0,0,0,0	CAGATTTGGCTAGATGAAGCTGG	TRUE	TRUE	FALSE	FALSE
sgRNA_0726	L_00748	L_00748	L_00748_gR520f	GTTGTTTGCTATGATGAAAA	AGG	0.3	537	14	0.0270793	0.674483	L_conig000001_1	+	732706..732725	TATAGTTGTTTGCTATGATGAAAA	AAACTTTTCATCATAGCAAACAAC				0,0,0,0,0,0,0,1,1,1,0,1,0,0,0,0,0,0,0,0	ACCGGTTCTGTAAAAGAAGCTGG	TRUE	TRUE	TRUE	TRUE
sgRNA_0727	L_00749	L_00749	L_00749_gR1889f	CTCCGTTTGCCCTCGTTTTA	AGG	0.5	1917	25	0.0131787	0.6162	L_conig000001_1	+	734621..734640	TATACTCCGTTTGCCCTCGTTTTA	AAACTAAAACGAGGGCAAACGGAG				0,1,1,1,1,0,1,0,1,0,0,0,0,0,0,0,0,0,0,0	TGATAATATTCGTAAGCAGCCGG	TRUE	FALSE	TRUE	FALSE
sgRNA_0728	L_00750	L_00750	L_00750_gR277f	CATTCCAATTTGAACCTAAT	GGG	0.3	297	17	0.0613718	0.572637	L_conig000001_1	+	735110..735129	TATACATTCCAATTTGAACCTAAT	AAACATTAGGTTCAAATTGGAATG				1,1,1,1,0,0,1,1,1,0,0,1,0,0,0,0,0,0,0,0	ATACCACTAAAAAAATAAGCGGG	TRUE	TRUE	TRUE	TRUE
sgRNA_0729	L_00751	L_00751	L_00751_gR151f	TCACTGGCTCAATGTCATTT	TGG	0.4	183	29	0.177914	0.409474	L_conig000001_1	+	735273..735292	TATATCACTGGCTCAATGTCATTT	AAACAAATGACATTGAGCCAGTGA				1,1,1,0,0,0,1,0,1,0,0,0,0,0,1,0,0,0,0,0	GCAGGTCAATTAAAAGAAGAAGG	TRUE	FALSE	TRUE	TRUE
sgRNA_0730	L_00752	hgpB	L_00752_gR2839f	GTTCAGAAACATTACCATTT	TGG	0.3	2967	125	0.042416	0.57	L_conig000001_1	+	738413..738432	TATAGTTCAGAAACATTACCATTT	AAACAAATGGTAATGTTTCTGAAC				0,0,0,0,0,0,0,0,0,0,0,0,0,0,0,1,0,0,0,0	TTTGGTGCATTAAAAGAAGCTGG	TRUE	FALSE	FALSE	FALSE
sgRNA_0731	L_00753	L_00753	L_00753_gR116r	TCTTACGATTGTTTGTTGGT	GGG	0.35	165	112	0.772414	0.94	L_conig000001_1	-	738978..738997	TATATCTTACGATTGTTTGTTGGT	AAACACCAACAAACAATCGTAAGA				0,0,0,1,0,0,0,0,0,0,0,0,0,0,0,0,0,0,0,0	TGCCCCGCAAAAAATACATTTGG	TRUE	FALSE	FALSE	FALSE
sgRNA_0732	L_00754	L_00754	L_00754_gR116r	TCTCACGACTGTTTGATGGT	GGG	0.45	165	112	0.772414	0.607785	L_conig000001_1	-	739195..739214	TATATCTCACGACTGTTTGATGGT	AAACACCATCAAACAGTCGTGAGA				1,0,1,1,0,1,0,1,1,1,1,0,0,0,0,0,0,0,0,0	GCTCGTCTAGCAAAAGAAGTTGG	TRUE	FALSE	FALSE	FALSE
sgRNA_0733	L_00755	cydD1	L_00755_gR113r	TAAAATATAAGAAAACACGA	CGG	0.2	1746	109	0.0631518	0.626161	L_conig000001_1	-	739409..739428	TATATAAAATATAAGAAAACACGA	AAACTCGTGTTTTCTTATATTTTA				1,0,0,1,0,1,1,0,1,1,1,0,0,0,0,0,0,0,0,0	ACTGTGTGCCGAGAAGAAGCTGG	TRUE	TRUE	FALSE	TRUE
sgRNA_0734	L_00756	L_00756	L_00756_gR58r	AACGCCATAATGTGTGCAAG	TGG	0.45	1659	54	0.0329469	0.58302	L_conig000001_1	-	741092..741111	TATAAACGCCATAATGTGTGCAAG	AAACCTTGCACACATTATGGCGTT				0,0,1,0,0,1,1,1,0,0,1,1,0,0,0,0,0,0,0,0	GGTACTGATCCAAAAGAATCAGG	TRUE	TRUE	FALSE	FALSE
sgRNA_0735	L_00757	L_00757	L_00757_gR921f	TGGCGAGAAAAGGGCAATTC	AGG	0.5	1032	108	0.106719	0.609609	L_conig000001_1	+	743684..743703	TATATGGCGAGAAAAGGGCAATTC	AAACGAATTGCCCTTTTCTCGCCA				1,1,0,0,1,0,1,0,0,0,0,1,0,0,0,0,0,0,0,0	AAGCAATACCAATAATAAGCAGG	TRUE	FALSE	FALSE	FALSE
sgRNA_0736	L_00758	L_00758	L_00758_gR301f	AGAGAAATACTTTGCCCGAG	CGG	0.45	321	17	0.0564784	0.667007	L_conig000001_1	+	744092..744111	TATAAGAGAAATACTTTGCCCGAG	AAACCTCGGGCAAAGTATTTCTCT				0,1,0,0,0,1,0,1,1,1,1,0,0,0,0,0,0,0,0,0	GGTTTATTCTCAAACGAAGCGGG	TRUE	FALSE	FALSE	FALSE
sgRNA_0737	L_00759	L_00759	L_00759_gR295f	GATTTTCTAATTGCGCACTA	AGG	0.35	309	11	0.0380623	0.490447	L_conig000001_1	+	744394..744413	TATAGATTTTCTAATTGCGCACTA	AAACTAGTGCGCAATTAGAAAATC				1,0,0,1,0,1,1,0,0,0,1,0,1,0,0,0,0,0,0,0	TCTGAAGCAGAAAACGAAGCAGG	TRUE	FALSE	FALSE	FALSE
sgRNA_0738	L_00760	glpX	L_00760_gR980f	TGTTACTCGTGAAAATTCAA	TGG	0.3	1002	19	0.0193483	0.504936	L_conig000001_1	+	745592..745611	TATATGTTACTCGTGAAAATTCAA	AAACTTGAATTTTCACGAGTAACA				1,1,1,0,1,0,1,1,1,1,1,0,0,0,0,0,0,0,0,0	ACCCAGGAAATAAAAAAAGCTGG	TRUE	TRUE	TRUE	TRUE
sgRNA_0739	L_00761	L_00761	L_00761_gR66r	CAACTTCTAATTGAAGTAAT	TGG	0.25	219	62	0.311558	0.697264	L_conig000001_1	-	745854..745873	TATACAACTTCTAATTGAAGTAAT	AAACATTACTTCAATTAGAAGTTG				1,1,1,0,0,1,1,1,1,0,0,0,0,0,0,0,0,0,0,0	CCAATTAAGCAAGTTACGTTTGG	TRUE	TRUE	TRUE	TRUE
sgRNA_0740	L_00762	mioC	L_00762_gR59r	TAAAACATCGTTTAAATGCT	CGG	0.25	441	55	0.130641	0.547067	L_conig000001_1	-	746164..746183	TATATAAAACATCGTTTAAATGCT	AAACAGCATTTAAACGATGTTTTA				1,0,0,1,0,0,1,0,1,1,1,1,0,0,0,0,0,0,0,0	CAAGAATTAAAAGATACATTCGG	TRUE	TRUE	TRUE	TRUE
sgRNA_0741	L_00763	dtd	L_00763_gR14r	TTGAGACACACGCTGAATTA	GGG	0.4	435	10	0.0240964	0.495504	L_conig000001_1	-	746556..746575	TATATTGAGACACACGCTGAATTA	AAACTAATTCAGCGTGTGTCTCAA				1,1,1,1,1,1,1,1,1,0,1,0,0,0,0,0,0,0,0,0	GCTCGTCTAGCAAAAGAAGTTGG	TRUE	TRUE	TRUE	TRUE
sgRNA_0742	L_00764	ispF	L_00764_gR420f	TCTACACCACCAATAATTAA	TGG	0.3	477	54	0.118162	0.749263	L_conig000001_1	+	747690..747709	TATATCTACACCACCAATAATTAA	AAACTTAATTATTGGTGGTGTAGA				0,1,0,1,0,1,1,1,0,0,0,0,0,0,0,0,0,0,0,0	TCTGGCGTACCTTTTGGTGTTGG	TRUE	TRUE	TRUE	FALSE
sgRNA_0743	L_00765	ispD	L_00765_gR645f	CGTGAACCAACACCAGCCGC	GGG	0.65	678	30	0.0455927	0.325504	L_conig000001_1	+	748388..748407	TATACGTGAACCAACACCAGCCGC	AAACGCGGCTGGTGTTGGTTCACG				1,1,1,0,0,1,1,1,1,1,1,0,0,1,0,0,0,0,0,0	AAATAACGTTTATAAGAATCTGG	TRUE	TRUE	FALSE	FALSE
sgRNA_0744	L_00766	ftsB	L_00766_gR253f	ACAATACTAATACAGAAAGA	AGG	0.25	279	23	0.0888031	0.655428	L_conig000001_1	+	748673..748692	TATAACAATACTAATACAGAAAGA	AAACTCTTTCTGTATTAGTATTGT				1,1,1,1,0,1,1,1,1,0,0,0,0,0,0,0,0,0,0,0	TGCTAGAAATGTTAAAAAGCTGG	TRUE	TRUE	FALSE	TRUE
sgRNA_0745	L_00767	gpt_1	L_00767_gR416f	TAAACGTTCTGATAATCTGC	GGG	0.35	468	49	0.109375	0.597283	L_conig000001_1	+	749237..749256	TATATAAACGTTCTGATAATCTGC	AAACGCAGATTATCAGAACGTTTA				0,1,1,1,0,1,0,1,1,0,0,1,0,0,0,0,0,0,0,0	GCCACCTTATTAAAAGAAGCAGG	TRUE	TRUE	FALSE	TRUE
sgRNA_0746	L_00768	pepD	L_00768_gR31r	AACCATTTCCATAACAGTGA	AGG	0.35	1455	27	0.0188153	0.486409	L_conig000001_1	-	749443..749462	TATAAACCATTTCCATAACAGTGA	AAACTCACTGTTATGGAAATGGTT				1,1,0,1,0,1,0,0,1,1,0,0,1,0,0,0,0,0,0,0	TCTGCCAGCTTAAATGAAGCCGG	TRUE	TRUE	FALSE	TRUE
sgRNA_0747	L_00769	L_00769	L_00769_gR835f	TGATTGTGTGAGGACTCATT	TGG	0.4	888	50	0.0576037	0.504936	L_conig000001_1	+	751741..751760	TATATGATTGTGTGAGGACTCATT	AAACAATGAGTCCTCACACAATCA				1,1,0,1,1,0,1,1,1,1,1,0,0,0,0,0,0,0,0,0	CCTAAAGCCTCACAGGAAGCTGG	TRUE	TRUE	FALSE	TRUE
sgRNA_0748	L_00770	L_00770	L_00770_gR377f	TTGCCCATAGGCTTGGCGAT	AGG	0.55	441	61	0.144893	0.486632	L_conig000001_1	+	752164..752183	TATATTGCCCATAGGCTTGGCGAT	AAACATCGCCAAGCCTATGGGCAA				1,0,0,1,0,1,1,1,1,0,0,0,1,0,0,0,0,0,0,0	TCTGCCAGCTTAAATGAAGCCGG	TRUE	TRUE	TRUE	TRUE
sgRNA_0749	L_00771	tpiA	L_00771_gR19r	TTCCAGTTACCCATAACTAA	AGG	0.35	792	15	0.0194301	0.667905	L_conig000001_1	-	752425..752444	TATATTCCAGTTACCCATAACTAA	AAACTTAGTTATGGGTAACTGGAA				1,1,1,1,0,1,1,0,0,1,0,0,0,0,0,0,0,0,0,0	TCGAAACAATGATAAGAAGTTGG	TRUE	TRUE	TRUE	TRUE
sgRNA_0750	L_00772	glpE	L_00772_gR291f	ATCATTTCCCAAGCTTGCTG	TGG	0.45	318	24	0.0805369	0.486205	L_conig000001_1	+	753557..753576	TATAATCATTTCCCAAGCTTGCTG	AAACCAGCAAGCTTGGGAAATGAT				0,0,1,1,0,1,0,1,0,1,0,0,1,0,0,0,0,0,0,0	ATTATTCATTAAAAATAAGCAGG	TRUE	TRUE	FALSE	FALSE
sgRNA_0751	L_00773	L_00773	L_00773_gR747f	GTGACGGACAACAGGACAAA	AGG	0.5	879	129	0.150175	0.377844	L_conig000001_1	+	754331..754350	TATAGTGACGGACAACAGGACAAA	AAACTTTGTCCTGTTGTCCGTCAC				1,1,0,0,1,1,0,0,1,0,0,0,0,0,1,0,0,0,0,0	TTTCTTGCTGCCTTAGAAGCGGG	TRUE	TRUE	TRUE	TRUE
sgRNA_0752	L_00774	ilvY	L_00774_gR863f	GTGGATGAATATTTGTAGGT	CGG	0.35	879	13	0.0151339	0.425122	L_conig000001_1	+	755357..755376	TATAGTGGATGAATATTTGTAGGT	AAACACCTACAAATATTCATCCAC				1,1,0,1,0,1,1,1,1,1,0,0,1,0,0,0,0,0,0,0	ATACCTTTCCATTGAGAAGCTGG	TRUE	TRUE	TRUE	TRUE
sgRNA_0753	L_00775	ilvC	L_00775_gR51r	TAAAACGACAACGACCTAAT	TGG	0.35	1479	47	0.0322138	0.434058	L_conig000001_1	-	756120..756139	TATATAAAACGACAACGACCTAAT	AAACATTAGGTCGTTGTCGTTTTA				1,1,0,0,0,1,0,1,0,1,0,1,1,0,0,0,0,0,0,0	GTTCTTGACCAACAACAAGCGGG	TRUE	TRUE	TRUE	TRUE
sgRNA_0754	L_00776	glpC	L_00776_gR1232f	ATGGCTTTCAGGCGAATTAA	GGG	0.4	1281	46	0.036479	0.554901	L_conig000001_1	+	758877..758896	TATAATGGCTTTCAGGCGAATTAA	AAACTTAATTCGCCTGAAAGCCAT				0,0,1,1,1,1,1,0,1,1,0,0,0,0,0,0,0,0,0,0	TCATGGTTATTTGATACGCTAGG	TRUE	FALSE	FALSE	FALSE
sgRNA_0755	L_00777	glpB	L_00777_gR1277f	CGCCAAACCACCGCCAATAA	TGG	0.55	1299	19	0.0148554	0.594853	L_conig000001_1	+	760213..760232	TATACGCCAAACCACCGCCAATAA	AAACTTATTGGCGGTGGTTTGGCG				1,0,0,1,0,1,1,1,1,1,1,0,0,0,0,0,0,0,0,0	GTGTTAGATTTAGAAGCAGCAGG	TRUE	TRUE	TRUE	TRUE
sgRNA_0756	L_00778	glpA	L_00778_gR1674f	CCAACATCTTTATAGATACT	AGG	0.3	1692	15	0.00897129	0.542498	L_conig000001_1	+	761898..761917	TATACCAACATCTTTATAGATACT	AAACAGTATCTATAAAGATGTTGG				1,1,1,1,0,0,1,0,1,0,1,1,0,0,0,0,0,0,0,0	TATTGGCAAAAAGACGAAGCGGG	TRUE	TRUE	TRUE	TRUE
sgRNA_0757	L_00779	L_00779	L_00779_gR16r	ATATGCGGAGCGGGTTTGAA	TGG	0.5	1443	12	0.00843289	0.419097	L_conig000001_1	-	762237..762256	TATAATATGCGGAGCGGGTTTGAA	AAACTTCAAACCCGCTCCGCATAT				1,1,0,1,1,0,1,1,1,1,1,1,0,0,0,0,0,0,0,0	AATGCGATTTCACAAGAAGGTGG	TRUE	TRUE	TRUE	TRUE
sgRNA_0758	L_00780	glpQ	L_00780_gR26r	ACCAGCTGCTAATAAAGAAA	GGG	0.35	1095	22	0.0204651	0.553616	L_conig000001_1	-	763793..763812	TATAACCAGCTGCTAATAAAGAAA	AAACTTTCTTTATTAGCAGCTGGT				0,1,1,0,0,1,0,1,0,1,1,1,0,0,0,0,0,0,0,0	AAGCTGATTTTGTTTGGCATAGG	TRUE	FALSE	FALSE	FALSE
sgRNA_0759	L_00781	glpF	L_00781_gR56r	CACACCAAAGAAAATCAATA	AGG	0.3	795	52	0.0670968	0.641623	L_conig000001_1	-	765147..765166	TATACACACCAAAGAAAATCAATA	AAACTATTGATTTTCTTTGGTGTG				1,1,0,0,1,1,0,0,1,0,1,0,0,0,0,0,0,0,0,0	GCACTACGCTTAGAAGAAGAAGG	TRUE	TRUE	TRUE	TRUE
sgRNA_0760	L_00782	glpK	L_00782_gR39r	CGCGAGAGCTTGTTGTGCCT	TGG	0.6	1512	35	0.0234584	0.376585	L_conig000001_1	-	765945..765964	TATACGCGAGAGCTTGTTGTGCCT	AAACAGGCACAACAAGCTCTCGCG				1,1,1,0,0,1,1,0,0,1,0,0,0,0,0,0,1,0,0,0	CTTGCACCGAAAAAAGCAGCAGG	TRUE	TRUE	TRUE	TRUE
sgRNA_0761	L_00783	gpt_2	L_00783_gR416f	TAAACGTTCTGATAATTTTC	GGG	0.25	468	49	0.109375	0.653386	L_conig000001_1	+	767904..767923	TATATAAACGTTCTGATAATTTTC	AAACGAAAATTATCAGAACGTTTA				1,1,0,1,0,1,0,0,1,1,1,0,0,0,0,0,0,0,0,0	CTTACAAGCTGAATTACGTTGGG	TRUE	TRUE	FALSE	FALSE
sgRNA_0762	L_00784	hel	L_00784_gR29r	AGCAGAAAGAGCCGTAAGTG	CGG	0.5	825	25	0.0310559	0.577795	L_conig000001_1	-	768282..768301	TATAAGCAGAAAGAGCCGTAAGTG	AAACCACTTACGGCTCTTTCTGCT				1,0,0,0,1,1,0,1,1,1,1,0,0,0,0,0,0,0,0,0	GAACGCGTAGAACATACCTTAGG	TRUE	TRUE	FALSE	FALSE
sgRNA_0763	L_00785	L_00785	L_00785_gR64r	AACGTTTTGGGTTTTAATTT	TGG	0.25	666	60	0.0928793	0.639774	L_conig000001_1	-	769326..769345	TATAAACGTTTTGGGTTTTAATTT	AAACAAATTAAAACCCAAAACGTT				1,0,1,1,0,0,0,1,1,1,1,0,0,0,0,0,0,0,0,0	TGAAATGCAAAAATTGGCGTGGG	TRUE	FALSE	FALSE	FALSE
sgRNA_0764	L_00786	L_00786	L_00786_gR264f	TCGGCTGTAATGGTTCCATT	TGG	0.45	399	132	0.348285	0.583538	L_conig000001_1	+	770297..770316	TATATCGGCTGTAATGGTTCCATT	AAACAATGGAACCATTACAGCCGA				1,1,1,0,0,0,1,0,1,1,0,1,0,0,0,0,0,0,0,0	AAAGAATTTGCAAAAGAAGCGGG	TRUE	TRUE	FALSE	FALSE
sgRNA_0765	L_00787	ppx_1	L_00787_gR576f	CGTACATTGCCACGATGTTT	GGG	0.45	603	24	0.0411664	0.536881	L_conig000001_1	+	770985..771004	TATACGTACATTGCCACGATGTTT	AAACAAACATCGTGGCAATGTACG				0,1,0,1,1,0,1,0,1,1,1,0,0,0,0,0,0,0,0,0	AAGAAAGAATTAGAAGAAGCGGG	TRUE	TRUE	TRUE	TRUE
sgRNA_0766	L_00788	L_00788	L_00788_gR3861f	AATTTTGGTGAAGTTTCTGA	TGG	0.3	3885	21	0.00543338	0.567811	L_conig000001_1	+	774880..774899	TATAAATTTTGGTGAAGTTTCTGA	AAACTCAGAAACTTCACCAAAATT				0,1,1,0,1,1,0,1,0,0,0,1,0,0,0,0,0,0,0,0	ATTAAACTCTTAGAAGAAGCTGG	TRUE	TRUE	FALSE	FALSE
sgRNA_0767	L_00789	L_00789	L_00789_gR1677f	ACAGTTTGTTCAGCAAATGC	GGG	0.4	1737	57	0.0331974	0.726486	L_conig000001_1	+	776590..776609	TATAACAGTTTGTTCAGCAAATGC	AAACGCATTTGCTGAACAAACTGT				1,1,0,0,1,0,0,0,0,1,0,0,0,0,0,0,0,0,0,0	CCGCTATCAGAAAAAGAATCAGG	TRUE	TRUE	TRUE	FALSE
sgRNA_0768	L_00790	slyD	L_00790_gR529f	CGCCATCTTGTGTGCGAACT	TGG	0.55	573	41	0.074141	0.47969	L_conig000001_1	+	777329..777348	TATACGCCATCTTGTGTGCGAACT	AAACAGTTCGCACACAAGATGGCG				1,1,1,0,1,1,1,1,1,1,1,0,0,0,0,0,0,0,0,0	AAGAAAGAATTAGAAGAAGCGGG	TRUE	TRUE	TRUE	TRUE
sgRNA_0769	L_00791	L_00791	L_00791_gR386f	TAAATCTTCGATAATTTCAC	GGG	0.25	423	34	0.0843672	0.572969	L_conig000001_1	+	777836..777855	TATATAAATCTTCGATAATTTCAC	AAACGTGAAATTATCGAAGATTTA				1,1,1,0,1,1,0,1,1,0,1,0,0,0,0,0,0,0,0,0	CCAATATAGCGAGATACGTAAGG	TRUE	TRUE	TRUE	TRUE
sgRNA_0770	L_00792	truD	L_00792_gR46r	TTTAAAAGTGCGGTGGTTTT	TGG	0.35	1020	42	0.042	0.758016	L_conig000001_1	-	778040..778059	TATATTTAAAAGTGCGGTGGTTTT	AAACAAAACCACCGCACTTTTAAA				0,1,0,1,1,0,0,0,0,0,0,0,0,0,0,0,0,0,0,0	AATGCGGCGCAAAAAGAAACGGG	TRUE	TRUE	TRUE	FALSE
sgRNA_0771	L_00793	surE	L_00793_gR106r	GCTGCACTTCGATTACGATC	GGG	0.5	750	102	0.139726	0.423331	L_conig000001_1	-	779129..779148	TATAGCTGCACTTCGATTACGATC	AAACGATCGTAATCGAAGTGCAGC				0,1,1,1,1,0,1,1,0,1,1,1,0,0,0,0,0,0,0,0	ATACCACTAAAAAAATAAGCGGG	TRUE	TRUE	FALSE	TRUE
sgRNA_0772	L_00794	L_00794	L_00794_gR112r	AGCATCACATCGGGCGGAAT	AGG	0.55	579	108	0.193202	0.498925	L_conig000001_1	-	779893..779912	TATAAGCATCACATCGGGCGGAAT	AAACATTCCGCCCGATGTGATGCT				1,1,1,1,0,1,1,0,0,1,1,1,0,0,0,0,0,0,0,0	GTGCAAAAATTACAACAAGCAGG	TRUE	FALSE	TRUE	TRUE
sgRNA_0773	L_00795	L_00795	L_00795_gR67r	AATGCATCTGGATCTTTAAC	TGG	0.35	186	63	0.379518	0.642217	L_conig000001_1	-	780435..780454	TATAAATGCATCTGGATCTTTAAC	AAACGTTAAAGATCCAGATGCATT				1,0,1,1,1,0,1,1,0,0,0,0,0,0,0,0,0,0,0,0	CCACCTTTATTCTATGAAGCAGG	TRUE	TRUE	FALSE	FALSE
sgRNA_0774	L_00796	lppB	L_00796_gR30r	ATAATACAACAAGACTTAAA	GGG	0.2	1218	26	0.0217028	0.489513	L_conig000001_1	-	780618..780637	TATAATAATACAACAAGACTTAAA	AAACTTTAAGTCTTGTTGTATTAT				0,1,1,0,1,1,0,0,0,1,1,1,0,0,0,0,0,0,0,0	GAGTCGATTAAAAATGCGTTAGG	TRUE	TRUE	FALSE	FALSE
sgRNA_0775	L_00797	tnaA	L_00797_gR28r	ACACGAATGCGGAAAGGTTC	AGG	0.5	1419	24	0.0171551	0.398142	L_conig000001_1	-	782201..782220	TATAACACGAATGCGGAAAGGTTC	AAACGAACCTTTCCGCATTCGTGT				1,1,1,1,1,1,1,1,0,1,1,1,0,0,0,0,0,0,0,0	TGGGTGATTGCAAAAGAAGAAGG	TRUE	TRUE	FALSE	FALSE
sgRNA_0776	L_00798	tnaB	L_00798_gR19r	CACGCACCACCAAAGATGGA	AGG	0.55	1233	15	0.012366	0.566443	L_conig000001_1	-	783694..783713	TATACACGCACCACCAAAGATGGA	AAACTCCATCTTTGGTGGTGCGTG				0,1,0,1,1,1,1,1,0,0,1,0,0,0,0,0,0,0,0,0	ATCGAATTAGTAGAAGAATCTGG	TRUE	TRUE	FALSE	FALSE
sgRNA_0777	L_00799	mutS	L_00799_gR14r	GTGCTGTTGGAAATTTTCTT	CGG	0.35	2586	10	0.00389712	0.600964	L_conig000001_1	-	785062..785081	TATAGTGCTGTTGGAAATTTTCTT	AAACAAGAAAATTTCCAACAGCAC				1,0,0,1,0,1,0,0,0,1,1,1,0,0,0,0,0,0,0,0	AATAACGGGGAAAATATGTTAGG	TRUE	TRUE	FALSE	FALSE
sgRNA_0778	L_00800	L_00800	L_00800_gR74f	TTGAAATCCTGCCACCTCAC	CGG	0.5	96	19	0.25	0.339029	L_conig000001_1	+	787735..787754	TATATTGAAATCCTGCCACCTCAC	AAACGTGAGGTGGCAGGATTTCAA				1,1,1,1,0,0,1,0,1,1,1,0,0,0,0,1,0,0,0,0	ATGGAACAGTTAAAAGAGGCAGG	TRUE	TRUE	TRUE	TRUE
sgRNA_0779	L_00801	selA	L_00801_gR31r	TTGAGAATTTTATCAACGGA	AGG	0.3	1386	27	0.0197657	0.460142	L_conig000001_1	-	787870..787889	TATATTGAGAATTTTATCAACGGA	AAACTCCGTTGATAAAATTCTCAA				0,1,1,1,1,0,0,1,0,1,1,1,0,0,0,0,0,0,0,0	GACTTAGTTAAAAATGAAGCCGG	TRUE	TRUE	TRUE	TRUE
sgRNA_0780	L_00802	selB	L_00802_gR116r	ATAGGCATACCCCAAATCAA	TGG	0.4	1860	112	0.0608696	0.694722	L_conig000001_1	-	789337..789356	TATAATAGGCATACCCCAAATCAA	AAACTTGATTTGGGGTATGCCTAT				0,1,1,1,0,0,0,0,0,1,1,0,0,0,0,0,0,0,0,0	AAAATCACATAAAAAAAAGCGGG	TRUE	TRUE	FALSE	FALSE
sgRNA_0781	L_00803	L_00803	L_00803_gR63r	TTGCTTCAGTATCTTTATCT	TGG	0.3	855	59	0.0706587	0.614464	L_conig000001_1	-	791162..791181	TATATTGCTTCAGTATCTTTATCT	AAACAGATAAAGATACTGAAGCAA				1,0,1,1,0,1,1,1,1,0,1,0,0,0,0,0,0,0,0,0	AGGGAAAAATAATAAGTAGCTGG	TRUE	FALSE	TRUE	FALSE
sgRNA_0782	L_00804	relB	L_00804_gR23r	AACTGTTCTAAAGCTGATAG	AGG	0.35	297	19	0.0685921	0.455349	L_conig000001_1	-	792096..792115	TATAAACTGTTCTAAAGCTGATAG	AAACCTATCAGCTTTAGAACAGTT				0,0,1,1,1,1,0,1,0,1,1,1,0,0,0,0,0,0,0,0	TTATTATCGCCAGTAGAAGCGGG	TRUE	TRUE	FALSE	FALSE
sgRNA_0783	L_00805	yafQ	L_00805_gR22r	TTTGAATAGCTTACTTTTAA	TGG	0.2	309	18	0.0622837	0.627537	L_conig000001_1	-	792391..792410	TATATTTGAATAGCTTACTTTTAA	AAACTTAAAAGTAAGCTATTCAAA				1,1,1,0,0,1,1,1,1,0,1,0,0,0,0,0,0,0,0,0	ATCTCTTTAGCACAAGAAGGCGG	TRUE	FALSE	FALSE	FALSE
sgRNA_0784	L_00806	L_00806	L_00806_gR3114f	GGTTGGTTGGTTGGTTGGTT	GGG	0.5	3141	24	0.00768984	0.432764	L_conig000001_1	+	795835..795854	TATAGGTTGGTTGGTTGGTTGGTT	AAACAACCAACCAACCAACCAACC				1,1,0,1,1,1,0,1,1,1,1,1,0,0,0,0,0,0,0,0	AAATCCCCTTGAGAAGAAACGGG	TRUE	FALSE	FALSE	FALSE
sgRNA_0785	L_00807	tig	L_00807_gR45r	TTGGAACGGTAATCGCTACG	CGG	0.5	1299	41	0.0320563	0.549095	L_conig000001_1	-	796268..796287	TATATTGGAACGGTAATCGCTACG	AAACCGTAGCGATTACCGTTCCAA				1,0,1,0,1,1,1,1,1,0,1,0,0,0,0,0,0,0,0,0	ATCAAATTAATTGAAGAAGCTGG	TRUE	TRUE	TRUE	TRUE
sgRNA_0786	L_00808	clpP	L_00808_gR19r	GAAGTCTGTTCAACGACCAT	AGG	0.45	582	15	0.0266904	0.660948	L_conig000001_1	-	797663..797682	TATAGAAGTCTGTTCAACGACCAT	AAACATGGTCGTTGAACAGACTTC				1,0,1,1,0,1,1,1,0,1,0,0,0,0,0,0,0,0,0,0	TTAGCGGCAGCACAAGAAGCAGG	TRUE	TRUE	TRUE	TRUE
sgRNA_0787	L_00809	clpX	L_00809_gR193r	GCGCGAATTTCGTGAGGTGT	TGG	0.55	1236	189	0.155428	0.336467	L_conig000001_1	-	798428..798447	TATAGCGCGAATTTCGTGAGGTGT	AAACACACCTCACGAAATTCGCGC				1,1,0,0,1,1,1,0,1,0,1,0,0,1,0,0,0,0,0,0	TAAGCGTTTTGCTAAGAAGTAGG	TRUE	FALSE	FALSE	TRUE
sgRNA_0788	L_00810	secE	L_00810_gR87r	AGATCACAACTAAAACCCAA	AGG	0.35	417	83	0.209068	0.536881	L_conig000001_1	-	799702..799721	TATAAGATCACAACTAAAACCCAA	AAACTTGGGTTTTAGTTGTGATCT				0,1,1,1,1,0,1,0,0,1,1,0,0,0,0,0,0,0,0,0	AAACTTTCTTTAAAAGAATCAGG	TRUE	TRUE	TRUE	FALSE
sgRNA_0789	L_00811	nusG	L_00811_gR148r	TTTTCCACCACTTCTTCAGT	TGG	0.4	558	144	0.267658	0.583631	L_conig000001_1	-	800181..800200	TATATTTTCCACCACTTCTTCAGT	AAACACTGAAGAAGTGGTGGAAAA				0,0,0,0,1,1,0,1,1,1,1,0,0,0,0,0,0,0,0,0	CGCGTAAAACTAAAAAAAGCTGG	TRUE	TRUE	TRUE	FALSE
sgRNA_0790	L_00812	vacJ	L_00812_gR29r	TGCAATGGCACTCAAAAGTG	CGG	0.45	753	25	0.0341064	0.733962	L_conig000001_1	-	800770..800789	TATATGCAATGGCACTCAAAAGTG	AAACCACTTTTGAGTGCCATTGCA				1,1,1,1,0,1,1,0,0,0,0,0,0,0,0,0,0,0,0,0	AAATATGTGGCATTTACTGCGGG	TRUE	TRUE	FALSE	TRUE
sgRNA_0791	L_00813	L_00813	L_00813_gR37r	ACATAAGGGCCAATGGCTGC	TGG	0.55	390	33	0.0891892	0.475371	L_conig000001_1	-	801587..801606	TATAACATAAGGGCCAATGGCTGC	AAACGCAGCCATTGGCCCTTATGT				0,1,1,0,1,1,1,1,0,1,0,1,0,0,0,0,0,0,0,0	TGATACTCGCAAAATGAAGCTGG	TRUE	TRUE	TRUE	TRUE
sgRNA_0792	L_00814	htpX	L_00814_gR35r	TACCAGCATTACAGCCATAT	TGG	0.4	852	31	0.0372596	0.498715	L_conig000001_1	-	802142..802161	TATATACCAGCATTACAGCCATAT	AAACATATGGCTGTAATGCTGGTA				0,0,1,0,0,1,1,1,1,1,1,1,0,0,0,0,0,0,0,0	GACTTCGTAGCAAAAGATGCAGG	TRUE	TRUE	TRUE	TRUE
sgRNA_0793	L_00815	sirA	L_00815_gR221f	AGTATTTAGGGTTTGTGTGA	CGG	0.35	240	16	0.0727273	0.596255	L_conig000001_1	+	803208..803227	TATAAGTATTTAGGGTTTGTGTGA	AAACTCACACAAACCCTAAATACT				0,1,0,0,1,1,1,0,1,0,1,0,0,0,0,0,0,0,0,0	AATGCGATTTCACAAGAAGGTGG	TRUE	TRUE	TRUE	FALSE
sgRNA_0794	L_00816	L_00816	L_00816_gR18r	CAACCGCACTTTTAGGAACG	AGG	0.5	621	14	0.0232945	0.408367	L_conig000001_1	-	803373..803392	TATACAACCGCACTTTTAGGAACG	AAACCGTTCCTAAAAGTGCGGTTG				0,1,1,1,1,0,0,0,1,1,0,0,1,0,0,0,0,0,0,0	CGGTCAATTTTAGAAGAAGATGG	TRUE	TRUE	FALSE	TRUE
sgRNA_0795	L_00817	trkH	L_00817_gR27r	TCACAAGAATACCAATAATT	CGG	0.25	1464	23	0.015928	0.655428	L_conig000001_1	-	804005..804024	TATATCACAAGAATACCAATAATT	AAACAATTATTGGTATTCTTGTGA				1,1,1,1,0,1,1,1,1,0,0,0,0,0,0,0,0,0,0,0	ACGCAAGAAAGTAATACGTTCGG	TRUE	TRUE	TRUE	TRUE
sgRNA_0796	L_00822	L_00822	L_00822_gR26r	GAGTTCGGTATGGTATCAGG	TGG	0.5	108	22	0.25	0.53	L_conig000001_1	-	811369..811388	TATAGAGTTCGGTATGGTATCAGG	AAACCCTGATACCATACCGAACTC				0,0,0,0,0,0,0,0,0,0,0,0,0,0,1,0,0,0,0,0	TGATAATATTCGTAAGCAGCCGG	TRUE	TRUE	TRUE	FALSE
sgRNA_0797	L_00824	L_00824	L_00824_gR40r	GAACTCCCAACACCCGGTTT	TGG	0.55	76	36	0.642857	0.361369	L_conig000001_1	-	811611..811630	TATAGAACTCCCAACACCCGGTTT	AAACAAACCGGGTGTTGGGAGTTC				0,1,0,1,0,1,1,1,0,1,0,0,0,0,1,0,0,0,0,0	ATTATTCATTAAAAATAAGCAGG	TRUE	TRUE	TRUE	TRUE
sgRNA_0798	L_00825	psiE	L_00825_gR37r	AATACATCAGTAATGATTCG	TGG	0.3	420	33	0.0825	0.534516	L_conig000001_1	-	811913..811932	TATAAATACATCAGTAATGATTCG	AAACCGAATCATTACTGATGTATT				1,1,0,1,0,0,0,1,1,0,0,0,1,0,0,0,0,0,0,0	TTTATAGAGAAAAGAGAAGCAGG	TRUE	TRUE	FALSE	TRUE
sgRNA_0799	L_00826	hemY	L_00826_gR1227f	CCTTGCTGACCAGAAATATA	AGG	0.4	1287	57	0.0449882	0.674652	L_conig000001_1	+	813573..813592	TATACCTTGCTGACCAGAAATATA	AAACTATATTTCTGGTCAGCAAGG				0,1,0,1,0,0,1,1,1,1,0,0,0,0,0,0,0,0,0,0	GTTGCAGCACTAAAAGTAGCAGG	TRUE	TRUE	TRUE	TRUE
sgRNA_0800	L_00827	hemX	L_00827_gR1191f	AGTTGTTCAGTGAGGTCGTT	AGG	0.45	1212	18	0.0151007	0.530772	L_conig000001_1	+	814834..814853	TATAAGTTGTTCAGTGAGGTCGTT	AAACAACGACCTCACTGAACAACT				1,1,0,0,0,1,1,0,1,1,1,1,0,0,0,0,0,0,0,0	ATACCACTAAAAAAATAAGCGGG	TRUE	TRUE	TRUE	FALSE
sgRNA_0801	L_00828	cya	L_00828_gR47r	CTCAAAACGGCGTTGATCCA	AGG	0.5	2532	43	0.0171178	0.425163	L_conig000001_1	-	815220..815239	TATACTCAAAACGGCGTTGATCCA	AAACTGGATCAACGCCGTTTTGAG				1,0,0,1,0,0,1,1,1,0,0,1,1,0,0,0,0,0,0,0	TTTGGTGCATTAAAAGAAGCTGG	TRUE	TRUE	TRUE	TRUE
sgRNA_0802	L_00829	gpsA	L_00829_gR25r	CCCGCACCTAGCACAGTGAT	TGG	0.6	1008	21	0.0212551	0.514921	L_conig000001_1	-	817803..817822	TATACCCGCACCTAGCACAGTGAT	AAACATCACTGTGCTAGGTGCGGG				0,1,1,1,0,1,0,0,1,1,1,1,0,0,0,0,0,0,0,0	AAAAATGGCTTCTAATAAGCTGG	TRUE	TRUE	TRUE	TRUE
sgRNA_0803	L_00830	cysE	L_00830_gR36r	CAGCAAGTTCTTTGGCTTCT	TGG	0.45	804	32	0.0408163	0.484618	L_conig000001_1	-	818838..818857	TATACAGCAAGTTCTTTGGCTTCT	AAACAGAAGCCAAAGAACTTGCTG				1,1,0,1,1,1,0,0,0,1,1,1,0,0,0,0,0,0,0,0	CTTGCTGTAGCAAAAGAAGAGGG	TRUE	TRUE	TRUE	TRUE
sgRNA_0804	L_00831	L_00831	L_00831_gR23r	TGATAAAGACATGCAGAGTT	GGG	0.35	816	19	0.0238693	0.59644	L_conig000001_1	-	819638..819657	TATATGATAAAGACATGCAGAGTT	AAACAACTCTGCATGTCTTTATCA				1,1,1,1,0,1,1,1,1,1,0,0,0,0,0,0,0,0,0,0	GCAGGTCAATTAAAAGAAGAAGG	TRUE	TRUE	FALSE	TRUE
sgRNA_0805	L_00832	L_00832	L_00832_gR97r	GAATTAGCTTTTGGTTCAAA	AGG	0.3	1386	93	0.068082	0.598434	L_conig000001_1	-	820665..820684	TATAGAATTAGCTTTTGGTTCAAA	AAACTTTGAACCAAAAGCTAATTC				1,1,1,1,1,1,0,1,1,0,0,0,0,0,0,0,0,0,0,0	ATAGAAAAATTACAAGAAGTAGG	TRUE	TRUE	TRUE	TRUE
sgRNA_0806	L_00833	folD	L_00833_gR773f	TTTTCCTTGTTCAATATAAT	GGG	0.2	849	73	0.0880579	0.479569	L_conig000001_1	+	822851..822870	TATATTTTCCTTGTTCAATATAAT	AAACATTATATTGAACAAGGAAAA				1,0,0,0,1,1,0,1,1,1,1,1,0,0,0,0,0,0,0,0	TCTCAAACTAATTATGAAGCAGG	TRUE	TRUE	TRUE	TRUE
sgRNA_0807	L_00835	L_00835	L_00835_gR10r	GCTCTATCCAGCTGAGCTAA	GGG	0.5	77	6	0.105263	0.75348	L_conig000001_1	-	823255..823274	TATAGCTCTATCCAGCTGAGCTAA	AAACTTAGCTCAGCTGGATAGAGC				0,0,0,0,0,0,1,0,0,1,1,0,0,0,0,0,0,0,0,0	CGGTCAATTTTAGAAGAAGATGG	TRUE	TRUE	TRUE	TRUE
sgRNA_0808	L_00836	L_00836	L_00836_gR1274f	GAATTTCTTTTCTAAAACTT	TGG	0.2	1287	10	0.00789266	0.571114	L_conig000001_1	+	824728..824747	TATAGAATTTCTTTTCTAAAACTT	AAACAAGTTTTAGAAAAGAAATTC				1,0,0,1,0,0,1,1,1,0,1,1,0,0,0,0,0,0,0,0	ACTTCATTGCTTGATGCGTTAGG	TRUE	TRUE	TRUE	TRUE
sgRNA_0809	L_00837	fucA	L_00837_gR524f	GTGATATGGCATACCTGTCG	GGG	0.5	651	124	0.196513	0.450795	L_conig000001_1	+	825303..825322	TATAGTGATATGGCATACCTGTCG	AAACCGACAGGTATGCCATATCAC				1,0,1,0,1,1,0,1,1,1,1,1,0,0,0,0,0,0,0,0	AAAGAATTTGCAAAAGAAGCGGG	TRUE	TRUE	TRUE	FALSE
sgRNA_0810	L_00838	fucU	L_00838_gR412f	GTAATTCAGGAGAAAGAGCT	GGG	0.4	435	20	0.0481928	0.504936	L_conig000001_1	+	825861..825880	TATAGTAATTCAGGAGAAAGAGCT	AAACAGCTCTTTCTCCTGAATTAC				1,1,1,0,1,0,1,1,1,1,1,0,0,0,0,0,0,0,0,0	GGCGGTACGGGAAAAGAATCAGG	TRUE	TRUE	TRUE	TRUE
sgRNA_0811	L_00839	fucK	L_00839_gR1328f	ATTATTAGCAAGGTGATGAG	AGG	0.35	1413	82	0.0588658	0.395124	L_conig000001_1	+	827225..827244	TATAATTATTAGCAAGGTGATGAG	AAACCTCATCACCTTGCTAATAAT				1,0,0,1,0,1,0,1,1,0,1,1,1,0,0,0,0,0,0,0	TTATTATCGCCAGTAGAAGCGGG	TRUE	TRUE	TRUE	TRUE
sgRNA_0812	L_00840	fucI	L_00840_gR1719f	ATTCGACGACCATCAATAGT	TGG	0.4	1770	48	0.0274286	0.495045	L_conig000001_1	+	829101..829120	TATAATTCGACGACCATCAATAGT	AAACACTATTGATGGTCGTCGAAT				1,1,1,1,0,1,1,1,1,1,0,1,0,0,0,0,0,0,0,0	TTTCTTTAGTCATAGGAAGCTGG	TRUE	TRUE	TRUE	TRUE
sgRNA_0813	L_00841	fucR	L_00841_gR692f	CTGTGCAAGTTCTATTACGC	TGG	0.45	750	55	0.0753425	0.419097	L_conig000001_1	+	830073..830092	TATACTGTGCAAGTTCTATTACGC	AAACGCGTAATAGAACTTGCACAG				1,1,1,0,1,1,1,0,1,1,1,1,0,0,0,0,0,0,0,0	AAGAAAGAATTAGAAGAAGCGGG	TRUE	TRUE	TRUE	FALSE
sgRNA_0814	L_00842	L_00842	L_00842_gR10r	CAACGCTGACCAATAGCAAA	GGG	0.45	2772	6	0.00218023	0.567811	L_conig000001_1	-	830352..830371	TATACAACGCTGACCAATAGCAAA	AAACTTTGCTATTGGTCAGCGTTG				0,1,0,1,1,1,0,1,0,0,0,1,0,0,0,0,0,0,0,0	CGGTCAATTTTAGAAGAAGATGG	TRUE	TRUE	TRUE	TRUE
sgRNA_0815	L_00843	rluA	L_00843_gR28r	TCTAAATAAGGTTCAAGGGG	CGG	0.4	660	24	0.0375	0.372664	L_conig000001_1	-	833144..833163	TATATCTAAATAAGGTTCAAGGGG	AAACCCCCTTGAACCTTATTTAGA				1,1,0,1,1,0,0,1,1,0,0,1,1,0,0,0,0,0,0,0	AATACTGCAGCACAAGCAGCAGG	TRUE	FALSE	FALSE	FALSE
sgRNA_0816	L_00844	glpG	L_00844_gR53r	ATAAATAAGCGCACAAAGTG	CGG	0.35	579	49	0.0876565	0.755831	L_conig000001_1	-	833855..833874	TATAATAAATAAGCGCACAAAGTG	AAACCACTTTGTGCGCTTATTTAT				0,0,1,1,0,0,0,0,1,1,0,0,0,0,0,0,0,0,0,0	ATTTTTTGTTCGCTTGGTGTGGG	TRUE	FALSE	TRUE	FALSE
sgRNA_0817	L_00845	glpR	L_00845_gR89r	CGTTTGAGGGCTAACATCTA	AGG	0.45	768	85	0.113636	0.428208	L_conig000001_1	-	834499..834518	TATACGTTTGAGGGCTAACATCTA	AAACTAGATGTTAGCCCTCAAACG				1,1,1,1,1,1,0,0,1,1,1,1,0,0,0,0,0,0,0,0	GATGAAGCAAAAGAAGAAGTGGG	TRUE	TRUE	FALSE	TRUE
sgRNA_0818	L_00846	metQ	L_00846_gR738f	AGCGGTGCTGCTGCAGCTTC	AGG	0.65	822	81	0.100998	0.522386	L_conig000001_1	+	836204..836223	TATAAGCGGTGCTGCTGCAGCTTC	AAACGAAGCTGCAGCAGCACCGCT				0,1,0,0,1,1,1,1,1,0,0,1,0,0,0,0,0,0,0,0	AAAATCACATAAAAAAAAGCGGG	TRUE	TRUE	FALSE	TRUE
sgRNA_0819	L_00847	metI	L_00847_gR655f	ACATTTGAGGTGTTAATTGC	TGG	0.35	690	32	0.0477612	0.602313	L_conig000001_1	+	836981..837000	TATAACATTTGAGGTGTTAATTGC	AAACGCAATTAACACCTCAAATGT				0,0,1,0,0,1,0,1,1,1,0,1,0,0,0,0,0,0,0,0	TCAGAGGAACAAAAAGCAGCAGG	TRUE	TRUE	TRUE	TRUE
sgRNA_0820	L_00848	metN	L_00848_gR864f	ACAATAACGGAACCGCTTGT	CGG	0.45	1038	171	0.167976	0.614183	L_conig000001_1	+	837869..837888	TATAACAATAACGGAACCGCTTGT	AAACACAAGCGGTTCCGTTATTGT				1,1,1,1,0,0,0,1,1,1,1,0,0,0,0,0,0,0,0,0	CAGATTTGGCTAGATGAAGCTGG	TRUE	TRUE	TRUE	TRUE
sgRNA_0821	L_00849	L_00849	L_00849_gR155r	ACGTGCAATGCCCGACTGGT	TGG	0.6	555	151	0.282243	0.419097	L_conig000001_1	-	838386..838405	TATAACGTGCAATGCCCGACTGGT	AAACACCAGTCGGGCATTGCACGT				1,1,0,1,1,1,1,0,1,1,1,1,0,0,0,0,0,0,0,0	AAAGAATTTGCAAAAGAAGCGGG	TRUE	TRUE	FALSE	TRUE
sgRNA_0822	L_00855	L_00855	L_00855_gR265r	TTAACAAATTCAACAACCAA	CGG	0.25	561	261	0.48244	0.579391	L_conig000001_1	-	845302..845321	TATATTAACAAATTCAACAACCAA	AAACTTGGTTGTTGAATTTGTTAA				1,0,0,1,1,1,0,0,1,0,0,1,0,0,0,0,0,0,0,0	ATCTCTTTAGCACAAGAAGGCGG	TRUE	TRUE	TRUE	TRUE
sgRNA_0823	L_00856	L_00856	L_00856_gR69r	CTTTTAACTGCTTTAATAAA	CGG	0.2	441	65	0.154394	0.633727	L_conig000001_1	-	845670..845689	TATACTTTTAACTGCTTTAATAAA	AAACTTTATTAAAGCAGTTAAAAG				0,1,0,0,0,1,1,0,0,1,0,1,0,0,0,0,0,0,0,0	TCTTATTTACCGGATGCGTTTGG	TRUE	TRUE	TRUE	TRUE
sgRNA_0824	L_00857	narP	L_00857_gR586f	TGCCACGACGCATTAACGGA	TGG	0.55	627	38	0.062603	0.526643	L_conig000001_1	+	846676..846695	TATATGCCACGACGCATTAACGGA	AAACTCCGTTAATGCGTCGTGGCA				1,1,1,1,0,1,1,1,0,1,0,1,0,0,0,0,0,0,0,0	GACTTCGTAGCAAAAGATGCAGG	TRUE	TRUE	TRUE	TRUE
sgRNA_0825	L_00858	L_00858	L_00858_gR1231f	AAAGTTTGTTATGTTTATAT	TGG	0.15	1248	14	0.0114007	0.620524	L_conig000001_1	+	848153..848172	TATAAAAGTTTGTTATGTTTATAT	AAACATATAAACATAACAAACTTT				0,0,0,0,0,0,1,1,1,1,0,1,0,0,0,0,0,0,0,0	GGTTTATTCTCAAACGAAGCGGG	TRUE	TRUE	TRUE	TRUE
sgRNA_0826	L_00859	L_00859	L_00859_gR27f	TGTTGAGCTTGATCTTTTTC	AGG	0.35	117	87	0.896907	0.610106	L_conig000001_1	+	848244..848263	TATATGTTGAGCTTGATCTTTTTC	AAACGAAAAAGATCAAGCTCAACA	tandemT			1,0,0,1,1,1,1,1,1,0,0,0,0,0,0,0,0,0,0,0	AACCTATCGTGAAAAAAAGCGGG	TRUE	TRUE	TRUE	TRUE
sgRNA_0827	L_00860	cyaY	L_00860_gR27r	GCCAAACTTGTTCAATATTT	TGG	0.3	306	23	0.0804196	0.620776	L_conig000001_1	-	848471..848490	TATAGCCAAACTTGTTCAATATTT	AAACAAATATTGAACAAGTTTGGC				1,0,1,0,0,1,0,0,1,0,1,1,0,0,0,0,0,0,0,0	CTCTATCAGCCAAAAGCAGCGGG	TRUE	TRUE	TRUE	TRUE
sgRNA_0828	L_00861	recQ	L_00861_gR93r	TAACTTCTTCCTGCCCTTTA	CGG	0.4	1860	89	0.0483696	0.639484	L_conig000001_1	-	848844..848863	TATATAACTTCTTCCTGCCCTTTA	AAACTAAAGGGCAGGAAGAAGTTA				1,1,0,1,0,1,1,0,0,1,1,0,0,0,0,0,0,0,0,0	TCCACACCTGTATAAGACGCTGG	TRUE	FALSE	FALSE	FALSE
sgRNA_0829	L_00862	proS	L_00862_gR32r	ATTTGGCGTTTCTTTTAGGG	TGG	0.4	1719	28	0.0164803	0.500328	L_conig000001_1	-	850727..850746	TATAATTTGGCGTTTCTTTTAGGG	AAACCCCTAAAAGAAACGCCAAAT				0,1,1,1,1,0,0,0,1,0,1,1,0,0,0,0,0,0,0,0	GTTAAACAAGCAAAAGAAGGCGG	TRUE	TRUE	TRUE	TRUE
sgRNA_0830	L_00863	L_00863	L_00863_gR2290f	GCAAATCTGCCAAACTTTGT	TGG	0.4	2349	56	0.0240447	0.471966	L_conig000001_1	+	854778..854797	TATAGCAAATCTGCCAAACTTTGT	AAACACAAAGTTTGGCAGATTTGC				1,1,0,0,0,0,0,1,1,0,0,1,1,0,0,0,0,0,0,0	CCGCTATCAGAAAAAGAATCAGG	TRUE	TRUE	FALSE	TRUE
sgRNA_0831	L_00864	sufI	L_00864_gR1401f	AATTGACGGCGGGAAAGGCG	TGG	0.6	1410	6	0.00431655	0.564651	L_conig000001_1	+	856360..856379	TATAAATTGACGGCGGGAAAGGCG	AAACCGCCTTTCCCGCCGTCAATT				1,1,0,0,0,1,1,0,0,1,1,1,0,0,0,0,0,0,0,0	TTTCTTTAGTCATAGGAAGCTGG	TRUE	TRUE	TRUE	TRUE
sgRNA_0832	L_00865	plsC	L_00865_gR694f	GAATACAGCAGATTAATACG	AGG	0.35	723	26	0.0369844	0.41588	L_conig000001_1	+	857064..857083	TATAGAATACAGCAGATTAATACG	AAACCGTATTAATCTGCTGTATTC				1,1,0,1,0,1,0,1,1,1,1,0,1,0,0,0,0,0,0,0	TCTGAAGCAGAAAACGAAGCAGG	TRUE	TRUE	TRUE	TRUE
sgRNA_0833	L_00866	lpxH	L_00866_gR98r	GTAAAGCCGTTCAGCCTGTG	GGG	0.55	714	94	0.135447	0.437287	L_conig000001_1	-	857289..857308	TATAGTAAAGCCGTTCAGCCTGTG	AAACCACAGGCTGAACGGCTTTAC				0,1,1,1,1,1,1,0,1,0,1,1,0,0,0,0,0,0,0,0	GACTTAGTTAAAAATGAAGCCGG	TRUE	TRUE	TRUE	FALSE
sgRNA_0834	L_00867	L_00867	L_00867_gR56f	TCCTCCCCACAATAAAGTAA	GGG	0.4	96	37	0.486842	0.571713	L_conig000001_1	+	858080..858099	TATATCCTCCCCACAATAAAGTAA	AAACTTACTTTATTGTGGGGAGGA				1,0,1,0,1,1,0,0,1,1,1,0,0,0,0,0,0,0,0,0	GAACGCGTAGAACATACCTTAGG	TRUE	TRUE	TRUE	TRUE
sgRNA_0835	L_00868	L_00868	L_00868_gR1506f	GTCTCACGCTTTTGTGCTTT	TGG	0.45	1527	18	0.0119443	0.616528	L_conig000001_1	+	859627..859646	TATAGTCTCACGCTTTTGTGCTTT	AAACAAAGCACAAAAGCGTGAGAC				1,1,1,0,1,0,1,1,1,0,0,0,0,0,0,0,0,0,0,0	TCTCAAACTAATTATGAAGCAGG	TRUE	TRUE	FALSE	FALSE
sgRNA_0836	L_00869	L_00869	L_00869_gR73r	GTTGGCATAATTGCGCCACC	GGG	0.55	627	69	0.113674	0.432782	L_conig000001_1	-	859980..859999	TATAGTTGGCATAATTGCGCCACC	AAACGGTGGCGCAATTATGCCAAC				0,1,0,1,0,1,1,0,0,1,1,0,1,0,0,0,0,0,0,0	TTTGGTGCATTAAAAGAAGCTGG	TRUE	TRUE	FALSE	FALSE
sgRNA_0837	L_00870	ilvD	L_00870_gR10r	CTGGTCGCTGAACGTAGTTT	GGG	0.5	1839	6	0.00329852	0.576827	L_conig000001_1	-	860585..860604	TATACTGGTCGCTGAACGTAGTTT	AAACAAACTACGTTCAGCGACCAG				0,1,1,1,0,1,1,1,0,1,1,0,0,0,0,0,0,0,0,0	TCAGAGGAACAAAAAGCAGCAGG	TRUE	TRUE	TRUE	TRUE
sgRNA_0838	L_00871	L_00871	L_00871_gR23r	TGATTGAGAGGGTTGAGGAT	TGG	0.45	1542	19	0.0124836	0.322168	L_conig000001_1	-	862516..862535	TATATGATTGAGAGGGTTGAGGAT	AAACATCCTCAACCCTCTCAATCA				1,1,1,1,1,1,0,1,0,1,0,1,1,0,0,0,0,0,0,0	ATACCTTTCCATTGAGAAGCTGG	TRUE	TRUE	FALSE	TRUE
sgRNA_0839	L_00872	dnaE	L_00872_gR3466f	GAAGATGGACGAAGCGAGGT	TGG	0.55	3480	11	0.00317919	0.305973	L_conig000001_1	+	867525..867544	TATAGAAGATGGACGAAGCGAGGT	AAACACCTCGCTTCGTCCATCTTC				1,1,1,1,0,1,1,1,1,1,1,0,0,1,0,0,0,0,0,0	ATACCACTAAAAAAATAAGCGGG	TRUE	TRUE	FALSE	FALSE
sgRNA_0840	L_00873	pgmB	L_00873_gR45r	GAGTTTCTGTGTCAGGATCT	TGG	0.45	1644	41	0.0252463	0.52146	L_conig000001_1	-	867835..867854	TATAGAGTTTCTGTGTCAGGATCT	AAACAGATCCTGACACAGAAACTC				1,1,1,0,1,0,1,0,0,1,0,1,0,0,0,0,0,0,0,0	CGCGTAAAACTAAAAAAAGCTGG	TRUE	TRUE	FALSE	FALSE
sgRNA_0841	L_00874	secB	L_00874_gR459f	ATACGTTGAATTTGGAGAAC	GGG	0.35	510	48	0.0979592	0.527131	L_conig000001_1	+	870046..870065	TATAATACGTTGAATTTGGAGAAC	AAACGTTCTCCAAATTCAACGTAT				1,1,0,1,1,1,1,1,1,0,1,0,0,0,0,0,0,0,0,0	TTTGGTGCATTAAAAGAAGCTGG	TRUE	TRUE	TRUE	TRUE
sgRNA_0842	L_00875	L_00875	L_00875_gR347f	ACTCGTTGCGCCTTTGTAGA	AGG	0.5	447	97	0.227166	0.465657	L_conig000001_1	+	870457..870476	TATAACTCGTTGCGCCTTTGTAGA	AAACTCTACAAAGGCGCAACGAGT				1,0,1,1,1,1,0,1,1,0,1,1,0,0,0,0,0,0,0,0	CCAGGAACACCATCAGAAGCGGG	TRUE	TRUE	FALSE	FALSE
sgRNA_0843	L_00876	dcuB	L_00876_gR35r	AAAGATACACAATAATACGA	TGG	0.25	1323	31	0.0237913	0.669206	L_conig000001_1	-	870852..870871	TATAAAAGATACACAATAATACGA	AAACTCGTATTATTGTGTATCTTT				1,1,1,0,0,1,0,1,0,0,0,1,0,0,0,0,0,0,0,0	CTGGCAGGATTTAAAGAAGCAGG	TRUE	TRUE	TRUE	TRUE
sgRNA_0844	L_00877	ndhA	L_00877_gR122r	TAAGGGTTTCCATAAATGGG	TGG	0.4	1335	118	0.0897338	0.570916	L_conig000001_1	-	872465..872484	TATATAAGGGTTTCCATAAATGGG	AAACCCCATTTATGGAAACCCTTA				1,0,1,0,0,1,0,1,0,1,1,1,0,0,0,0,0,0,0,0	GCAGCCCCAATATAAGTAGCGGG	TRUE	TRUE	TRUE	TRUE
sgRNA_0845	L_00878	L_00878	L_00878_gR2401f	ACAGCGGCAAGCTCAATAAT	TGG	0.45	2433	29	0.0120182	0.629381	L_conig000001_1	+	876145..876164	TATAACAGCGGCAAGCTCAATAAT	AAACATTATTGAGCTTGCCGCTGT				0,1,1,0,1,1,1,1,0,0,0,0,0,0,0,0,0,0,0,0	GCTGCATTATGTAAAGAAGCAGG	TRUE	TRUE	TRUE	TRUE
sgRNA_0846	L_00879	lexA	L_00879_gR13r	TCTTGTTGGCGTGCGGTTAA	TGG	0.5	624	9	0.0149007	0.504461	L_conig000001_1	-	876457..876476	TATATCTTGTTGGCGTGCGGTTAA	AAACTTAACCGCACGCCAACAAGA				1,0,1,1,0,1,0,1,1,1,1,1,0,0,0,0,0,0,0,0	TTTATAGAGAAAAGAGAAGCAGG	TRUE	TRUE	TRUE	TRUE
sgRNA_0847	L_00880	dapF	L_00880_gR85r	GCTAAACGTCGGATCGTTTC	TGG	0.5	825	81	0.100621	0.526668	L_conig000001_1	-	877295..877314	TATAGCTAAACGTCGGATCGTTTC	AAACGAAACGATCCGACGTTTAGC				0,1,1,1,1,1,0,1,0,1,1,0,0,0,0,0,0,0,0,0	GTTGCAGCACTAAAAGTAGCAGG	TRUE	TRUE	TRUE	TRUE
sgRNA_0848	L_00881	tpx	L_00881_gR469f	AATGTCCGCCAACTTCAATA	GGG	0.4	498	26	0.0543933	0.607785	L_conig000001_1	+	878710..878729	TATAAATGTCCGCCAACTTCAATA	AAACTATTGAAGTTGGCGGACATT				1,0,1,1,0,1,0,1,1,1,1,0,0,0,0,0,0,0,0,0	ATTTTTTTGCGTAAAGAAGCAGG	TRUE	TRUE	TRUE	TRUE
sgRNA_0849	L_00882	purL	L_00882_gR20r	AAGAGCAGGCGAGCCACGAA	AGG	0.6	3894	16	0.0041301	0.636632	L_conig000001_1	-	879403..879422	TATAAAGAGCAGGCGAGCCACGAA	AAACTTCGTGGCTCGCCTGCTCTT				1,1,1,1,1,1,0,1,0,0,0,0,0,0,0,0,0,0,0,0	TGCTAGAAATGTTAAAAAGCTGG	TRUE	TRUE	TRUE	TRUE
sgRNA_0850	L_00883	lex2B	L_00883_gR19r	TCTAGATTAATAATGAAGAT	AGG	0.2	744	15	0.0207182	0.641923	L_conig000001_1	-	883801..883820	TATATCTAGATTAATAATGAAGAT	AAACATCTTCATTATTAATCTAGA				1,1,1,0,1,0,0,0,1,1,0,0,0,0,0,0,0,0,0,0	TCTGAAGCAGAAAACGAAGCAGG	TRUE	TRUE	TRUE	FALSE
sgRNA_0851	L_00884	L_00884	L_00884_gR687f	ATTGCTACGGAAATTTCACG	TGG	0.4	843	153	0.185905	0.659986	L_conig000001_1	+	885260..885279	TATAATTGCTACGGAAATTTCACG	AAACCGTGAAATTTCCGTAGCAAT				0,1,1,1,0,0,0,1,0,1,1,0,0,0,0,0,0,0,0,0	TACTTTGCGCAAAAACAAGCTGG	TRUE	TRUE	TRUE	TRUE
sgRNA_0852	L_00885	L_00885	L_00885_gR1149f	AGATCGGAAGATTGGCTGAC	AGG	0.5	1233	81	0.0667766	0.428208	L_conig000001_1	+	886564..886583	TATAAGATCGGAAGATTGGCTGAC	AAACGTCAGCCAATCTTCCGATCT				1,1,1,1,1,1,0,0,1,1,1,1,0,0,0,0,0,0,0,0	TCGAAACAATGATAAGAAGTTGG	TRUE	FALSE	TRUE	TRUE
sgRNA_0853	L_00886	gpmA	L_00886_gR167r	GATTGCTCGAGTTAAAACAG	AGG	0.4	684	163	0.245482	0.548295	L_conig000001_1	-	887003..887022	TATAGATTGCTCGAGTTAAAACAG	AAACCTGTTTTAACTCGAGCAATC				0,0,1,1,0,1,1,0,1,1,0,1,0,0,0,0,0,0,0,0	GAGTTAGAGATTTTAGAAGCTGG	TRUE	TRUE	TRUE	TRUE
sgRNA_0854	L_00887	L_00887	L_00887_gR189f	GCAGTAACTTCTTTATATTC	TGG	0.3	213	21	0.108808	0.627537	L_conig000001_1	+	887773..887792	TATAGCAGTAACTTCTTTATATTC	AAACGAATATAAAGAAGTTACTGC				1,1,1,1,0,1,1,1,0,0,1,0,0,0,0,0,0,0,0,0	AGTATTTTATTAAAAGAAGCAGG	TRUE	FALSE	FALSE	FALSE
sgRNA_0855	L_00888	mutY	L_00888_gR23r	TTTGGCAAATGGCGCATTGA	TGG	0.45	1137	19	0.0170098	0.656178	L_conig000001_1	-	888009..888028	TATATTTGGCAAATGGCGCATTGA	AAACTCAATGCGCCATTTGCCAAA				1,0,1,1,1,1,0,0,1,0,0,0,0,0,0,0,0,0,0,0	AATGCGATTTCACAAGAAGGTGG	TRUE	TRUE	FALSE	TRUE
sgRNA_0856	L_00889	L_00889	L_00889_gR73r	ATACGCTTCCCCAACTCTCC	AGG	0.55	273	69	0.272727	0.410907	L_conig000001_1	-	889173..889192	TATAATACGCTTCCCCAACTCTCC	AAACGGAGAGTTGGGGAAGCGTAT				0,1,1,1,1,1,0,1,1,1,1,1,0,0,0,0,0,0,0,0	TGATAATATTCGTAAGCAGCCGG	TRUE	TRUE	FALSE	FALSE
sgRNA_0857	L_00890	L_00890	L_00890_gR92r	CCCTTGCGTGTCTTTAGCAA	AGG	0.5	1074	88	0.0834915	0.600964	L_conig000001_1	-	889479..889498	TATACCCTTGCGTGTCTTTAGCAA	AAACTTGCTAAAGACACGCAAGGG				1,0,1,0,0,1,0,0,0,1,1,1,0,0,0,0,0,0,0,0	TGCTAGAAATGTTAAAAAGCTGG	TRUE	TRUE	TRUE	TRUE
sgRNA_0858	L_00891	L_00891	L_00891_gR8r	CTCTACCGACTGAGCTATCG	AGG	0.55	76	4	0.0714286	0.465677	L_conig000001_1	-	890707..890726	TATACTCTACCGACTGAGCTATCG	AAACCGATAGCTCAGTCGGTAGAG				0,0,1,0,0,0,1,1,1,0,1,0,1,0,0,0,0,0,0,0	GACTTAGTTAAAAATGAAGCCGG	TRUE	TRUE	TRUE	TRUE
sgRNA_0859	L_00892	L_00892	L_00892_gR8r	TTCTACCGACTGAACTAAGG	AGG	0.45	76	4	0.0714286	1	L_conig000001_1,L_conig000001_1	+,-	1758810..1758829,890785..890804	TATATTCTACCGACTGAACTAAGG	AAACCCTTAGTTCAGTCGGTAGAA				0,0,0,0,0,0,0,0,0,0,0,0,0,0,0,0,0,0,0,0	TTTGGTGCATTAAAAGAAGCTGG	TRUE	TRUE	TRUE	TRUE
sgRNA_0860	L_00893	L_00893	L_00893_gR654f	ATGTGATCATAGCTTCCGTG	CGG	0.45	681	24	0.0363086	0.662858	L_conig000001_1	+	891712..891731	TATAATGTGATCATAGCTTCCGTG	AAACCACGGAAGCTATGATCACAT				1,1,0,0,1,1,1,1,0,0,0,0,0,0,0,0,0,0,0,0	ATATCTAAAATAGATGAAGCAGG	TRUE	TRUE	TRUE	TRUE
sgRNA_0861	L_00894	nadR	L_00894_gR1192f	CACGTTCTGATTTAGTGCCT	AGG	0.45	1224	29	0.0240864	0.620932	L_conig000001_1	+	892927..892946	TATACACGTTCTGATTTAGTGCCT	AAACAGGCACTAAATCAGAACGTG				1,1,1,1,0,0,1,1,1,0,1,0,0,0,0,0,0,0,0,0	TATTGGCAAAAAGACGAAGCGGG	TRUE	TRUE	TRUE	TRUE
sgRNA_0862	L_00895	ribB	L_00895_gR28r	TCTTCAGCGGTGTTGCCGAA	TGG	0.55	648	24	0.0382166	0.556216	L_conig000001_1	-	893260..893279	TATATCTTCAGCGGTGTTGCCGAA	AAACTTCGGCAACACCGCTGAAGA				1,1,0,1,1,0,0,1,1,0,0,1,0,0,0,0,0,0,0,0	GCCCAACGTTTATATGAAGCGGG	TRUE	TRUE	TRUE	TRUE
sgRNA_0863	L_00896	lpsA	L_00896_gR129r	ATTCGTCTGTAATATGTTTT	CGG	0.25	837	125	0.152999	0.66755	L_conig000001_1	-	894035..894054	TATAATTCGTCTGTAATATGTTTT	AAACAAAACATATTACAGACGAAT				0,1,1,1,0,0,1,0,1,1,0,0,0,0,0,0,0,0,0,0	ATCGAATTAGTAGAAGAATCTGG	TRUE	FALSE	TRUE	FALSE
sgRNA_0864	L_00897	L_00897	L_00897_gR453f	CCCGTATTTTGTGGGATTTC	TGG	0.45	483	27	0.0583153	0.600795	L_conig000001_1	+	895231..895250	TATACCCGTATTTTGTGGGATTTC	AAACGAAATCCCACAAAATACGGG				0,1,1,1,0,0,1,0,1,1,1,0,0,0,0,0,0,0,0,0	ACCCAGGAAATAAAAAAAGCTGG	TRUE	TRUE	TRUE	FALSE
sgRNA_0865	L_00898	L_00898	L_00898_gR558f	CGAACTTCGCCCTTTGCATT	TGG	0.5	582	21	0.0373665	0.621361	L_conig000001_1	+	895828..895847	TATACGAACTTCGCCCTTTGCATT	AAACAATGCAAAGGGCGAAGTTCG				1,1,0,0,1,0,1,0,1,0,1,0,0,0,0,0,0,0,0,0	GTATTTGCCGATAAAGAAGCAGG	TRUE	FALSE	FALSE	FALSE
sgRNA_0866	L_00899	ftsY	L_00899_gR76r	TCAATTATTGGCTCAATTTT	AGG	0.25	1203	72	0.0608622	0.576619	L_conig000001_1	-	896037..896056	TATATCAATTATTGGCTCAATTTT	AAACAAAATTGAGCCAATAATTGA				0,1,1,1,0,0,0,0,0,1,1,1,0,0,0,0,0,0,0,0	TTGATGGTACTTTTGGGCGTGGG	TRUE	TRUE	FALSE	FALSE
sgRNA_0867	L_00900	ftsE	L_00900_gR35r	TGGCTGCGTTGCACCATGAT	AGG	0.55	657	31	0.0486656	0.521583	L_conig000001_1	-	897217..897236	TATATGGCTGCGTTGCACCATGAT	AAACATCATGGTGCAACGCAGCCA				1,1,1,1,1,1,1,0,1,0,1,0,0,0,0,0,0,0,0,0	ACTTGTTTCGCAGAAGAAGAAGG	TRUE	FALSE	TRUE	FALSE
sgRNA_0868	L_00901	ftsX	L_00901_gR12r	AAACAGATGCATCCGTTGAT	CGG	0.4	933	8	0.00876232	0.399678	L_conig000001_1	-	897860..897879	TATAAAACAGATGCATCCGTTGAT	AAACATCAACGGATGCATCTGTTT				0,1,1,1,1,0,1,0,0,1,0,0,1,0,0,0,0,0,0,0	TTTCTTTAGTCATAGGAAGCTGG	TRUE	TRUE	TRUE	TRUE
sgRNA_0869	L_00902	atoB	L_00902_gR1140f	GCACCATTAAAGCTGCCGAT	CGG	0.5	1182	39	0.0335628	0.393951	L_conig000001_1	+	900002..900021	TATAGCACCATTAAAGCTGCCGAT	AAACATCGGCAGCTTTAATGGTGC				1,1,1,1,1,1,1,0,1,1,1,1,0,0,0,0,0,0,0,0	AAAAATGGCTTCTAATAAGCTGG	TRUE	TRUE	TRUE	TRUE
sgRNA_0870	L_00903	atoE	L_00903_gR1268f	TGTGACAAAGGTGCGTAACA	CGG	0.45	1344	73	0.055136	0.536418	L_conig000001_1	+	901326..901345	TATATGTGACAAAGGTGCGTAACA	AAACTGTTACGCACCTTTGTCACA				1,1,0,0,0,1,1,1,0,1,1,1,0,0,0,0,0,0,0,0	AAGCAATACCAATAATAAGCAGG	TRUE	FALSE	FALSE	FALSE
sgRNA_0871	L_00904	L_00904	L_00904_gR634f	CATGTAATTCCATCGCAATT	CGG	0.35	666	29	0.0448916	0.560189	L_conig000001_1	+	902038..902057	TATACATGTAATTCCATCGCAATT	AAACAATTGCGATGGAATTACATG				1,1,1,1,0,0,0,1,1,0,1,1,0,0,0,0,0,0,0,0	GTTCTTGACCAACAACAAGCGGG	TRUE	TRUE	TRUE	TRUE
sgRNA_0872	L_00905	atoD	L_00905_gR607f	TGATGCTCATACCATCATGT	AGG	0.4	654	44	0.0694006	0.37144	L_conig000001_1	+	902687..902706	TATATGATGCTCATACCATCATGT	AAACACATGATGGTATGAGCATCA				0,1,1,1,1,0,0,1,0,1,1,0,1,0,0,0,0,0,0,0	AAAATTGTCTCAAAAGAAGTGGG	TRUE	TRUE	TRUE	TRUE
sgRNA_0873	L_00906	L_00906	L_00906_gR100r	GTAATCATCATACTTAATGC	AGG	0.3	906	96	0.108352	0.648479	L_conig000001_1	-	903094..903113	TATAGTAATCATCATACTTAATGC	AAACGCATTAAGTATGATGATTAC				0,0,0,1,1,1,0,1,0,1,0,0,0,0,0,0,0,0,0,0	GGCACAATGCAAAATACGCTGGG	TRUE	TRUE	TRUE	TRUE
sgRNA_0874	L_00907	rpsJ	L_00907_gR15r	TTAAGCGGATACGGATTCTT	TGG	0.4	312	11	0.0376712	0.596852	L_conig000001_1	-	904151..904170	TATATTAAGCGGATACGGATTCTT	AAACAAGAATCCGTATCCGCTTAA				1,1,0,0,1,1,1,0,1,1,0,0,0,0,0,0,0,0,0,0	AATGCGGCGCAAAAAGAAACGGG	TRUE	TRUE	TRUE	TRUE
sgRNA_0875	L_00908	L_00908	L_00908_gR41r	GCCGTCTTCATTGAAGATAC	GGG	0.45	627	37	0.0609555	0.499621	L_conig000001_1	-	904505..904524	TATAGCCGTCTTCATTGAAGATAC	AAACGTATCTTCAATGAAGACGGC				1,1,1,1,1,0,1,0,1,1,1,0,0,0,0,0,0,0,0,0	CGTATTAACCCACAAGATGCAGG	TRUE	FALSE	TRUE	TRUE
sgRNA_0876	L_00909	L_00909	L_00909_gR56r	TTCGTTAAACTCACGTCCGA	AGG	0.45	603	52	0.0891938	0.338009	L_conig000001_1	-	905162..905181	TATATTCGTTAAACTCACGTCCGA	AAACTCGGACGTGAGTTTAACGAA				1,0,1,0,1,0,1,0,1,0,0,0,0,0,0,0,0,1,0,0	TCGAAACAATGATAAGAAGTTGG	TRUE	TRUE	TRUE	TRUE
sgRNA_0877	L_00910	rplW	L_00910_gR210r	GACGACCCATTTTGTTACCA	CGG	0.45	300	206	0.735714	0.42708	L_conig000001_1	-	905915..905934	TATAGACGACCCATTTTGTTACCA	AAACTGGTAACAAAATGGGTCGTC				0,1,0,1,0,1,1,1,0,0,0,0,0,0,0,1,0,0,0,0	AATGCGATTTCACAAGAAGGTGG	TRUE	TRUE	TRUE	TRUE
sgRNA_0878	L_00911	L_00911	L_00911_gR28r	TGACGACGACCAGCGGAGGT	CGG	0.65	822	24	0.0299252	0.419097	L_conig000001_1	-	906050..906069	TATATGACGACGACCAGCGGAGGT	AAACACCTCCGCTGGTCGTCGTCA				1,1,1,1,1,0,1,1,0,1,1,1,0,0,0,0,0,0,0,0	GGTTTATTCTCAAACGAAGCGGG	TRUE	TRUE	TRUE	TRUE
sgRNA_0879	L_00912	L_00912	L_00912_gR10r	GGACCCTTCTTGAGAGAACG	TGG	0.55	276	6	0.0234375	0.437519	L_conig000001_1	-	906879..906898	TATAGGACCCTTCTTGAGAGAACG	AAACCGTTCTCTCAAGAAGGGTCC				1,1,1,1,1,1,1,1,0,0,1,1,0,0,0,0,0,0,0,0	ACAGATAATCCAGAAGAAGATGG	TRUE	TRUE	TRUE	TRUE
sgRNA_0880	L_00913	L_00913	L_00913_gR48r	CGGCAACTAAGCGAGCTTTT	TGG	0.5	333	44	0.140575	0.473979	L_conig000001_1	-	907204..907223	TATACGGCAACTAAGCGAGCTTTT	AAACAAAAGCTCGCTTAGTTGCCG				1,1,0,1,0,1,1,1,1,1,1,1,0,0,0,0,0,0,0,0	GTTCTTGACCAACAACAAGCGGG	TRUE	TRUE	TRUE	TRUE
sgRNA_0881	L_00914	rpsC	L_00914_gR25r	ATACCTAGGCGAATACCATG	TGG	0.45	708	21	0.0305233	0.362992	L_conig000001_1	-	907531..907550	TATAATACCTAGGCGAATACCATG	AAACCATGGTATTCGCCTAGGTAT				1,1,1,0,0,1,0,0,1,1,0,0,0,0,0,0,0,1,0,0	ATTAAATTAGATTAAGAGGCTGG	TRUE	TRUE	TRUE	TRUE
sgRNA_0882	L_00915	L_00915	L_00915_gR16r	TTACGGAATTTTGTACGTTT	TGG	0.3	411	12	0.0306905	0.733653	L_conig000001_1	-	908243..908262	TATATTACGGAATTTTGTACGTTT	AAACAAACGTACAAAATTCCGTAA				0,0,1,1,0,1,1,1,0,0,0,0,0,0,0,0,0,0,0,0	CAGATTTGGCTAGATGAAGCTGG	TRUE	TRUE	TRUE	TRUE
sgRNA_0883	L_00916	L_00916	L_00916_gR66r	ACTTGAATTGTTCACCTAAA	AGG	0.3	192	62	0.360465	0.515373	L_conig000001_1	-	908703..908722	TATAACTTGAATTGTTCACCTAAA	AAACTTTAGGTGAACAATTCAAGT				1,1,1,1,0,0,1,1,1,0,1,1,0,0,0,0,0,0,0,0	TTATTATCGCCAGTAGAAGCGGG	TRUE	TRUE	TRUE	TRUE
sgRNA_0884	L_00917	L_00917	L_00917_gR99r	GGATAAATTTACCATATAAA	GGG	0.2	258	95	0.39916	0.616314	L_conig000001_1	-	908927..908946	TATAGGATAAATTTACCATATAAA	AAACTTTATATGGTAAATTTATCC				1,1,0,0,1,1,0,1,1,1,0,0,0,0,0,0,0,0,0,0	ACCCAGGAAATAAAAAAAGCTGG	TRUE	TRUE	TRUE	TRUE
sgRNA_0885	L_00918	rpsQ	L_00918_gR47r	TAATTTTGACGTTTCTTTAC	GGG	0.25	786	43	0.0561358	0.614319	L_conig000001_1	-	909360..909379	TATATAATTTTGACGTTTCTTTAC	AAACGTAAAGAAACGTCAAAATTA				1,0,0,0,0,1,1,0,1,1,0,1,0,0,0,0,0,0,0,0	CCCCTATTCTGACAAGAAGTGGG	TRUE	TRUE	FALSE	TRUE
sgRNA_0886	L_00919	L_00919	L_00919_gR12r	CATCCAGCATAGTCTGTTCT	TGG	0.45	372	8	0.0227273	0.510596	L_conig000001_1	-	910391..910410	TATACATCCAGCATAGTCTGTTCT	AAACAGAACAGACTATGCTGGATG				1,0,1,1,1,0,1,0,0,1,0,1,0,0,0,0,0,0,0,0	ACTGTGTGCCGAGAAGAAGCTGG	TRUE	TRUE	TRUE	TRUE
sgRNA_0887	L_00920	rplX	L_00920_gR21r	CAATTACTTCATCATTTTGA	CGG	0.25	312	17	0.0582192	0.609188	L_conig000001_1	-	910782..910801	TATACAATTACTTCATCATTTTGA	AAACTCAAAATGATGAAGTAATTG				1,1,0,1,0,1,1,0,1,0,0,1,0,0,0,0,0,0,0,0	ATTTGTGAAGTAAAACAAGCGGG	TRUE	TRUE	TRUE	FALSE
sgRNA_0888	L_00921	L_00921	L_00921_gR90r	GGGTAATCTTTTCGATTCGT	GGG	0.4	540	86	0.165385	0.585187	L_conig000001_1	-	911180..911199	TATAGGGTAATCTTTTCGATTCGT	AAACACGAATCGAAAAGATTACCC				0,1,1,1,1,1,0,1,0,1,0,0,0,0,0,0,0,0,0,0	ATTATTCATTAAAAATAAGCAGG	TRUE	TRUE	TRUE	TRUE
sgRNA_0889	L_00922	L_00922	L_00922_gR113r	ATCCCAACGATCTTCATCAG	AGG	0.45	306	109	0.381119	0.579335	L_conig000001_1	-	911754..911773	TATAATCCCAACGATCTTCATCAG	AAACCTGATGAAGATCGTTGGGAT				1,1,0,1,1,1,0,1,1,1,0,0,0,0,0,0,0,0,0,0	AAACTTTCTTTAAAAGAATCAGG	TRUE	TRUE	TRUE	TRUE
sgRNA_0890	L_00923	L_00923	L_00923_gR22r	CGGGTCAGCATATCTGCGAT	TGG	0.55	393	18	0.0482574	0.607785	L_conig000001_1	-	912005..912024	TATACGGGTCAGCATATCTGCGAT	AAACATCGCAGATATGCTGACCCG				1,0,1,1,0,1,0,1,1,1,1,0,0,0,0,0,0,0,0,0	ACCCAGGAAATAAAAAAAGCTGG	TRUE	TRUE	TRUE	TRUE
sgRNA_0891	L_00924	rplF	L_00924_gR28r	ACGCCGGCAGGAATATTAAC	AGG	0.5	534	24	0.0466926	0.415422	L_conig000001_1	-	912419..912438	TATAACGCCGGCAGGAATATTAAC	AAACGTTAATATTCCTGCCGGCGT				0,1,1,1,1,1,1,1,1,0,1,1,0,0,0,0,0,0,0,0	CAAGTGGCTGCAAAAGAAGCTGG	TRUE	TRUE	TRUE	TRUE
sgRNA_0892	L_00925	L_00925	L_00925_gR30r	GACGTGCACGAGCTGCACGA	CGG	0.65	354	26	0.0778443	0.53304	L_conig000001_1	-	912968..912987	TATAGACGTGCACGAGCTGCACGA	AAACTCGTGCAGCTCGTGCACGTC				1,0,1,1,1,1,1,0,0,0,0,1,0,0,0,0,0,0,0,0	CAGATTTGGCTAGATGAAGCTGG	TRUE	TRUE	TRUE	TRUE
sgRNA_0893	L_00926	L_00926	L_00926_gR138r	TACCATAACCAAAACCTACT	CGG	0.35	501	134	0.278586	0.504936	L_conig000001_1	-	913444..913463	TATATACCATAACCAAAACCTACT	AAACAGTAGGTTTTGGTTATGGTA				1,1,0,1,1,1,1,0,1,1,1,0,0,0,0,0,0,0,0,0	AAAAATGGCTTCTAATAAGCTGG	TRUE	TRUE	TRUE	TRUE
sgRNA_0894	L_00927	rpmD	L_00927_gR58r	CGCAAGGTAGCTTTATGCTT	CGG	0.45	180	54	0.3375	0.504936	L_conig000001_1	-	913871..913890	TATACGCAAGGTAGCTTTATGCTT	AAACAAGCATAAAGCTACCTTGCG				1,1,0,1,1,1,1,0,1,1,1,0,0,0,0,0,0,0,0,0	TTTGGTGCATTAAAAGAAGCTGG	TRUE	TRUE	TRUE	TRUE
sgRNA_0895	L_00928	L_00928	L_00928_gR28r	CTATGCTTTGCACCTTCAGC	CGG	0.5	435	24	0.0578313	0.423748	L_conig000001_1	-	914024..914043	TATACTATGCTTTGCACCTTCAGC	AAACGCTGAAGGTGCAAAGCATAG				1,0,1,1,1,1,0,1,1,1,1,1,0,0,0,0,0,0,0,0	ATTCAACACGCAAAAGCAGCGGG	TRUE	TRUE	TRUE	TRUE
sgRNA_0896	L_00929	secY	L_00929_gR19r	GTACTTCTTGCTTGATAACC	TGG	0.4	1326	15	0.0114855	0.536796	L_conig000001_1	-	914457..914476	TATAGTACTTCTTGCTTGATAACC	AAACGGTTATCAAGCAAGAAGTAC				1,1,1,1,0,1,1,1,1,1,1,0,0,0,0,0,0,0,0,0	TGAAAACATGGAAAATAAGCTGG	TRUE	TRUE	TRUE	TRUE
sgRNA_0897	L_00930	L_00930	L_00930_gR23r	GTTACGACACATTTTCTTTA	CGG	0.3	114	19	0.202128	0.544628	L_conig000001_1	-	915815..915834	TATAGTTACGACACATTTTCTTTA	AAACTAAAGAAAATGTGTCGTAAC				1,0,1,1,1,0,0,1,1,0,0,1,0,0,0,0,0,0,0,0	CTTTGTCTTTAATCAGAAGCTGG	TRUE	TRUE	TRUE	TRUE
sgRNA_0898	L_00931	L_00931	L_00931_gR11r	AATGTTAATGCCTGCAATAC	GGG	0.35	357	7	0.0207715	0.660709	L_conig000001_1	-	916056..916075	TATAAATGTTAATGCCTGCAATAC	AAACGTATTGCAGGCATTAACATT				1,0,1,1,0,0,0,0,0,1,0,1,0,0,0,0,0,0,0,0	ACCCAGGAAATAAAAAAAGCTGG	TRUE	TRUE	TRUE	TRUE
sgRNA_0899	L_00932	L_00932	L_00932_gR19r	ACACGTTTACGTGCACGAAC	TGG	0.5	390	15	0.0405405	0.674168	L_conig000001_1	-	916436..916455	TATAACACGTTTACGTGCACGAAC	AAACGTTCGTGCACGTAAACGTGT				0,0,0,0,0,1,0,1,0,0,1,1,0,0,0,0,0,0,0,0	TGCTAGAAATGTTAAAAAGCTGG	TRUE	TRUE	TRUE	TRUE
sgRNA_0900	L_00933	rpsD	L_00933_gR25r	CGACGGCTGAGCTTGAGTTT	AGG	0.55	621	21	0.0349418	0.554388	L_conig000001_1	-	916859..916878	TATACGACGGCTGAGCTTGAGTTT	AAACAAACTCAAGCTCAGCCGTCG				0,1,1,0,1,1,0,0,1,1,1,0,0,0,0,0,0,0,0,0	TCATCAATACTAGAAGCAGCAGG	TRUE	TRUE	TRUE	TRUE
sgRNA_0901	L_00934	L_00934	L_00934_gR37r	TGTTCAATATCTACTAAACG	TGG	0.3	987	33	0.0341262	0.552887	L_conig000001_1	-	917523..917542	TATATGTTCAATATCTACTAAACG	AAACCGTTTAGTAGATATTGAACA				1,0,0,1,0,0,1,1,0,1,1,1,0,0,0,0,0,0,0,0	AAACTTTCTTTAAAAGAATCAGG	TRUE	TRUE	TRUE	TRUE
sgRNA_0902	L_00935	L_00935	L_00935_gR12r	GTTGACGACCACTCTTACGA	TGG	0.5	387	8	0.0217984	0.653449	L_conig000001_1	-	918525..918544	TATAGTTGACGACCACTCTTACGA	AAACTCGTAAGAGTGGTCGTCAAC				1,0,0,1,0,0,0,0,1,0,1,1,0,0,0,0,0,0,0,0	ATTAAATTAGATTAAGAGGCTGG	TRUE	TRUE	TRUE	TRUE
sgRNA_0903	L_00936	L_00936	L_00936_gR578f	TAAGTTTTGTGGTAGATAAT	AGG	0.25	597	16	0.0277296	0.419097	L_conig000001_1	+	919591..919610	TATATAAGTTTTGTGGTAGATAAT	AAACATTATCTACCACAAAACTTA				1,1,1,0,1,0,1,1,1,1,1,1,0,0,0,0,0,0,0,0	GTTCTTGACCAACAACAAGCGGG	TRUE	TRUE	FALSE	FALSE
sgRNA_0904	L_00937	L_00937	L_00937_gR376f	ATAAACTTGGTTGTAAACCA	AGG	0.3	390	11	0.0297297	0.666129	L_conig000001_1	+	920104..920123	TATAATAAACTTGGTTGTAAACCA	AAACTGGTTTACAACCAAGTTTAT				1,0,0,0,0,0,1,1,1,1,1,0,0,0,0,0,0,0,0,0	ATATCTAAAATAGATGAAGCAGG	TRUE	TRUE	FALSE	TRUE
sgRNA_0905	L_00938	ydeM	L_00938_gR207f	AAATTACAAATTGAACCAGT	AGG	0.25	240	30	0.136364	0.537166	L_conig000001_1	+	920396..920415	TATAAAATTACAAATTGAACCAGT	AAACACTGGTTCAATTTGTAATTT				1,1,0,1,1,1,1,0,0,1,1,0,0,0,0,0,0,0,0,0	TCATCAATACTAGAAGCAGCAGG	TRUE	TRUE	FALSE	FALSE
sgRNA_0906	L_00939	L_00939	L_00939_gR103r	GGAAACAATGTACGTAAAAT	TGG	0.3	810	99	0.125316	0.733962	L_conig000001_1	-	920678..920697	TATAGGAAACAATGTACGTAAAAT	AAACATTTTACGTACATTGTTTCC				1,1,0,1,0,1,1,0,1,0,0,0,0,0,0,0,0,0,0,0	CGGTCAATTTTAGAAGAAGATGG	TRUE	TRUE	FALSE	FALSE
sgRNA_0907	L_00940	dxr	L_00940_gR1133f	GTTATTTTCGATAACAGAAA	GGG	0.25	1194	58	0.0494037	0.489513	L_conig000001_1	+	922536..922555	TATAGTTATTTTCGATAACAGAAA	AAACTTTCTGTTATCGAAAATAAC				0,1,0,0,1,1,0,0,1,1,1,1,0,0,0,0,0,0,0,0	AGTGTGGACTGCTAAAAAGCAGG	TRUE	TRUE	FALSE	TRUE
sgRNA_0908	L_00941	frr	L_00941_gR505f	TATGACCTTTTAATGCTTCA	AGG	0.3	558	50	0.0929368	0.543127	L_conig000001_1	+	923211..923230	TATATATGACCTTTTAATGCTTCA	AAACTGAAGCATTAAAAGGTCATA				1,0,0,1,1,1,0,1,1,1,1,0,0,0,0,0,0,0,0,0	GCTAAACAAGCAAAAGAAGAAGG	TRUE	TRUE	TRUE	TRUE
sgRNA_0909	L_00942	L_00942	L_00942_gR1536f	TCGAACAATTGCTCGTAGCT	TGG	0.45	1617	78	0.0488416	0.404833	L_conig000001_1	+	924951..924970	TATATCGAACAATTGCTCGTAGCT	AAACAGCTACGAGCAATTGTTCGA				1,1,0,1,0,1,0,0,0,0,1,0,0,0,0,0,1,0,0,0	CGTAGTATTGTGTCAGAAGCAGG	TRUE	TRUE	TRUE	TRUE
sgRNA_0910	L_00943	hslO	L_00943_gR872f	TTGAGTATAGTCTTGTTGAT	TGG	0.3	882	7	0.00812065	0.602522	L_conig000001_1	+	926076..926095	TATATTGAGTATAGTCTTGTTGAT	AAACATCAACAAGACTATACTCAA				0,0,1,1,0,0,1,1,1,0,0,1,0,0,0,0,0,0,0,0	CTGGCAGGATTTAAAGAAGCAGG	TRUE	TRUE	TRUE	TRUE
sgRNA_0911	L_00944	argH	L_00944_gR1337f	ATCTTTAAAACGCTTATCTG	CGG	0.3	1374	34	0.0251108	0.452257	L_conig000001_1	+	927567..927586	TATAATCTTTAAAACGCTTATCTG	AAACCAGATAAGCGTTTTAAAGAT				1,1,1,0,0,1,1,1,0,1,0,0,1,0,0,0,0,0,0,0	CGGTCAATTTTAGAAGAAGATGG	TRUE	TRUE	TRUE	TRUE
sgRNA_0912	L_00945	galU	L_00945_gR867f	CGTGTGCCAAGACCGGCGAC	AGG	0.7	888	18	0.0207373	0.325504	L_conig000001_1	+	928605..928624	TATACGTGTGCCAAGACCGGCGAC	AAACGTCGCCGGTCTTGGCACACG				1,1,0,1,0,1,1,1,1,1,1,0,0,0,0,1,0,0,0,0	GCACTACGCTTAGAAGAAGAAGG	TRUE	TRUE	TRUE	TRUE
sgRNA_0913	L_00946	L_00946	L_00946_gR103f	CTTCAACACCGAGTTTAACT	TGG	0.4	192	86	0.5	0.653612	L_conig000001_1	+	928750..928769	TATACTTCAACACCGAGTTTAACT	AAACAGTTAAACTCGGTGTTGAAG				1,1,1,1,0,0,1,0,1,0,1,0,0,0,0,0,0,0,0,0	TCATCAATACTAGAAGCAGCAGG	TRUE	TRUE	TRUE	TRUE
sgRNA_0914	L_00947	alaS	L_00947_gR2575f	CTACTTGGTGACCTTTGCTA	TGG	0.45	2625	47	0.0180422	0.424697	L_conig000001_1	+	931491..931510	TATACTACTTGGTGACCTTTGCTA	AAACTAGCAAAGGTCACCAAGTAG				0,1,0,1,0,1,1,1,1,0,1,0,1,0,0,0,0,0,0,0	CCACCTTTATTCTATGAAGCAGG	TRUE	TRUE	TRUE	TRUE
sgRNA_0915	L_00948	L_00948	L_00948_gR337f	TGATAGAAAGTTTTGCGTCG	TGG	0.4	426	86	0.211823	0.395223	L_conig000001_1	+	932064..932083	TATATGATAGAAAGTTTTGCGTCG	AAACCGACGCAAAACTTTCTATCA				1,1,1,1,0,1,1,1,1,0,1,0,1,0,0,0,0,0,0,0	TGCTAGAAATGTTAAAAAGCTGG	TRUE	TRUE	TRUE	TRUE
sgRNA_0916	L_00949	pepP	L_00949_gR1260f	CGTTCCTCAAATTCTTCTTT	AGG	0.35	1293	30	0.0235664	0.614464	L_conig000001_1	+	933514..933533	TATACGTTCCTCAAATTCTTCTTT	AAACAAAGAAGAATTTGAGGAACG				1,0,1,1,0,1,1,1,1,0,1,0,0,0,0,0,0,0,0,0	TTTATCTCAGCATTTACGTTGGG	TRUE	TRUE	TRUE	TRUE
sgRNA_0917	L_00950	L_00950	L_00950_gR523f	CAGATTTAAGTTGTTGGTTA	AGG	0.3	549	23	0.0434783	0.534516	L_conig000001_1	+	934081..934100	TATACAGATTTAAGTTGTTGGTTA	AAACTAACCAACAACTTAAATCTG				1,1,1,1,0,0,0,1,0,0,0,0,1,0,0,0,0,0,0,0	AAACTTTCTTTAAAAGAATCAGG	TRUE	TRUE	FALSE	TRUE
sgRNA_0918	L_00951	galM	L_00951_gR1004f	ACCATCAGGCGCATTAAAAG	TGG	0.45	1023	16	0.0159521	0.579724	L_conig000001_1	+	935281..935300	TATAACCATCAGGCGCATTAAAAG	AAACCTTTTAATGCGCCTGATGGT				1,0,0,0,0,0,1,1,0,0,0,0,1,0,0,0,0,0,0,0	GACAAGGTATTGTTTGGCGTTGG	TRUE	TRUE	FALSE	TRUE
sgRNA_0919	L_00952	galK	L_00952_gR1145f	TTGTTGAGCATTTTGGATTG	GGG	0.35	1155	7	0.0061674	0.515195	L_conig000001_1	+	936454..936473	TATATTGTTGAGCATTTTGGATTG	AAACCAATCCAAAATGCTCAACAA				1,1,0,1,0,1,0,1,1,1,1,1,0,0,0,0,0,0,0,0	GTAAGTTTTGCTAAAGAAGCAGG	TRUE	TRUE	TRUE	TRUE
sgRNA_0920	L_00953	galT	L_00953_gR1026f	CGACGATGTGGATGTTCTGT	AGG	0.5	1050	21	0.0203883	0.725984	L_conig000001_1	+	937566..937585	TATACGACGATGTGGATGTTCTGT	AAACACAGAACATCCACATCGTCG				1,1,0,1,0,0,0,1,1,1,0,0,0,0,0,0,0,0,0,0	TGATAATATTCGTAAGCAGCCGG	TRUE	TRUE	TRUE	FALSE
sgRNA_0921	L_00954	L_00954	L_00954_gR38r	TACGGTAGCGACAGATACAT	TGG	0.45	999	34	0.0347293	0.5735	L_conig000001_1	-	937848..937867	TATATACGGTAGCGACAGATACAT	AAACATGTATCTGTCGCTACCGTA				1,0,1,1,1,1,1,1,1,0,0,0,0,0,0,0,0,0,0,0	CAGATTTGGCTAGATGAAGCTGG	TRUE	TRUE	TRUE	TRUE
sgRNA_0922	L_00955	mglB	L_00955_gR20r	GAAAGCGACGGTACTTAACA	CGG	0.45	996	16	0.0163934	0.505919	L_conig000001_1	-	938973..938992	TATAGAAAGCGACGGTACTTAACA	AAACTGTTAAGTACCGTCGCTTTC				1,1,1,0,1,1,0,1,0,0,1,1,0,0,0,0,0,0,0,0	TTAACAATGACAGAAGAAACAGG	TRUE	TRUE	TRUE	TRUE
sgRNA_0923	L_00956	L_00956	L_00956_gR36r	TGGTCATTGTGAGCAGCACT	TGG	0.5	1521	32	0.0213191	0.481015	L_conig000001_1	-	940050..940069	TATATGGTCATTGTGAGCAGCACT	AAACAGTGCTGCTCACAATGACCA				1,1,1,1,1,0,1,1,1,0,0,1,0,0,0,0,0,0,0,0	TGCTTACAATTAGAAGCAGCGGG	TRUE	TRUE	TRUE	TRUE
sgRNA_0924	L_00957	L_00957	L_00957_gR32r	ATTTTGTTTTAAGAGATCAA	AGG	0.2	1011	28	0.0282543	0.572969	L_conig000001_1	-	941583..941602	TATAATTTTGTTTTAAGAGATCAA	AAACTTGATCTCTTAAAACAAAAT				1,1,0,1,1,1,0,1,1,0,1,0,0,0,0,0,0,0,0,0	CCACCTTTATTCTATGAAGCAGG	TRUE	TRUE	TRUE	TRUE
sgRNA_0925	L_00958	L_00958	L_00958_gR254r	TAGGCTAATTTTATGGATTG	AGG	0.3	735	250	0.34965	0.48436	L_conig000001_1	-	942961..942980	TATATAGGCTAATTTTATGGATTG	AAACCAATCCATAAAATTAGCCTA				0,1,1,1,1,0,0,0,0,1,1,1,0,0,0,0,0,0,0,0	TTTCTTTAGTCATAGGAAGCTGG	TRUE	TRUE	TRUE	TRUE
sgRNA_0926	L_00959	ispZ	L_00959_gR18r	AAATTAAAGGGATAAAGTCA	AGG	0.25	558	14	0.0260223	0.596852	L_conig000001_1	-	943465..943484	TATAAAATTAAAGGGATAAAGTCA	AAACTGACTTTATCCCTTTAATTT				1,1,0,1,1,0,1,1,0,1,0,0,0,0,0,0,0,0,0,0	TCATCAATACTAGAAGCAGCAGG	TRUE	TRUE	TRUE	TRUE
sgRNA_0927	L_00960	L_00960	L_00960_gR39r	GTAAAAGAACTCCTTTTGAT	TGG	0.3	465	35	0.0786517	0.577731	L_conig000001_1	-	944043..944062	TATAGTAAAAGAACTCCTTTTGAT	AAACATCAAAAGGAGTTCTTTTAC				1,1,1,1,1,0,0,0,0,1,1,0,0,0,0,0,0,0,0,0	CATAAGTGAGAAAATACGATAGG	TRUE	TRUE	TRUE	TRUE
sgRNA_0928	L_00961	L_00961	L_00961_gR26r	TAACGTATTGGGAATATCTT	GGG	0.3	297	22	0.0794224	0.506388	L_conig000001_1	-	944511..944530	TATATAACGTATTGGGAATATCTT	AAACAAGATATTCCCAATACGTTA				1,0,1,1,1,1,1,1,0,0,0,1,0,0,0,0,0,0,0,0	AATGCGGCGCAAAAAGAAACGGG	TRUE	TRUE	TRUE	TRUE
sgRNA_0929	L_00962	L_00962	L_00962_gR44r	ATCGGCAAAAGCAGAAAGTG	CGG	0.45	1782	40	0.0227015	0.695735	L_conig000001_1	-	944841..944860	TATAATCGGCAAAAGCAGAAAGTG	AAACCACTTTCTGCTTTTGCCGAT				1,0,1,1,0,1,1,0,0,1,0,0,0,0,0,0,0,0,0,0	GATGAAGCAAAAGAAGAAGTGGG	TRUE	TRUE	TRUE	TRUE
sgRNA_0930	L_00963	trpR	L_00963_gR18r	CATTCCATTGCTCTAAATTA	CGG	0.3	306	14	0.048951	0.515913	L_conig000001_1	-	946634..946653	TATACATTCCATTGCTCTAAATTA	AAACTAATTTAGAGCAATGGAATG				1,1,1,1,1,1,0,0,1,1,1,0,0,0,0,0,0,0,0,0	ATTAAATTAGATTAAGAGGCTGG	TRUE	FALSE	TRUE	TRUE
sgRNA_0931	L_00964	mtgA	L_00964_gR60r	CTAGGCTGACCCAGTTATAT	TGG	0.45	585	56	0.099115	0.544575	L_conig000001_1	-	947124..947143	TATACTAGGCTGACCCAGTTATAT	AAACATATAACTGGGTCAGCCTAG				1,1,1,1,1,1,0,1,1,1,0,0,0,0,0,0,0,0,0,0	CGCGTAAAACTAAAAAAAGCTGG	TRUE	TRUE	FALSE	FALSE
sgRNA_0932	L_00965	frdD	L_00965_gR324f	GGCGGTTCGCCGGAGCGTTT	TGG	0.7	345	18	0.0553846	0.473727	L_conig000001_1	+	948065..948084	TATAGGCGGTTCGCCGGAGCGTTT	AAACAAACGCTCCGGCGAACCGCC				0,1,1,1,0,0,1,1,1,1,1,1,0,0,0,0,0,0,0,0	TTGCCTTATCGTTTAGAAGCTGG	TRUE	TRUE	TRUE	TRUE
sgRNA_0933	L_00966	frdC	L_00966_gR366f	TGCCACCAAGTCGCTGTCAT	TGG	0.55	411	42	0.107417	0.511541	L_conig000001_1	+	948464..948483	TATATGCCACCAAGTCGCTGTCAT	AAACATGACAGCGACTTGGTGGCA				1,1,1,0,1,1,0,1,0,1,0,1,0,0,0,0,0,0,0,0	ACCCAGGAAATAAAAAAAGCTGG	TRUE	TRUE	TRUE	TRUE
sgRNA_0934	L_00967	frdB	L_00967_gR753f	AATACTTCAACATTCATTAC	TGG	0.25	771	15	0.0199734	0.781164	L_conig000001_1	+	949272..949291	TATAAATACTTCAACATTCATTAC	AAACGTAATGAATGTTGAAGTATT				1,0,1,1,0,1,0,0,1,0,0,0,0,0,0,0,0,0,0,0	AGTATTTTATTAAAAGAAGCAGG	TRUE	TRUE	TRUE	TRUE
sgRNA_0935	L_00968	frdA	L_00968_gR1727f	GTTAGGATTTGCTTCTGCTG	CGG	0.45	1800	70	0.0393258	0.660566	L_conig000001_1	+	951009..951028	TATAGTTAGGATTTGCTTCTGCTG	AAACCAGCAGAAGCAAATCCTAAC				1,1,1,0,0,1,1,0,1,0,1,0,0,0,0,0,0,0,0,0	TCAAAAGGCGTAAAATAAGCAGG	TRUE	FALSE	TRUE	TRUE
sgRNA_0936	L_00969	genX	L_00969_gR11r	AGGTTGCCAATGATTAAGTG	CGG	0.4	972	7	0.00735294	0.645943	L_conig000001_1	-	951316..951335	TATAAGGTTGCCAATGATTAAGTG	AAACCACTTAATCATTGGCAACCT				0,1,0,0,0,0,1,1,1,1,1,0,0,0,0,0,0,0,0,0	GACTTAGTTAAAAATGAAGCCGG	TRUE	TRUE	TRUE	TRUE
sgRNA_0937	L_00970	cpxR	L_00970_gR516f	GTTTCGATACCATTTAACTT	TGG	0.3	684	165	0.248494	0.724053	L_conig000001_1	+	953045..953064	TATAGTTTCGATACCATTTAACTT	AAACAAGTTAAATGGTATCGAAAC				1,0,1,0,0,1,0,0,0,1,1,0,0,0,0,0,0,0,0,0	TAGGGCAACAGTGATACCTTCGG	TRUE	TRUE	TRUE	TRUE
sgRNA_0938	L_00971	smpA	L_00971_gR380f	AGCGAGGCTTAATGCTAAAA	AGG	0.4	414	31	0.0786802	0.733962	L_conig000001_1	+	953646..953665	TATAAGCGAGGCTTAATGCTAAAA	AAACTTTTAGCATTAAGCCTCGCT				1,1,1,0,0,1,1,0,1,0,0,0,0,0,0,0,0,0,0,0	TATATTGTTGCTTAAGAAGAAGG	TRUE	TRUE	FALSE	TRUE
sgRNA_0939	L_00972	ndpA	L_00972_gR1001f	ATGCAAAACAATTTGATTAA	CGG	0.2	1017	13	0.0130391	0.588592	L_conig000001_1	+	954746..954765	TATAATGCAAAACAATTTGATTAA	AAACTTAATCAAATTGTTTTGCAT				1,0,1,1,0,1,1,0,1,1,1,0,0,0,0,0,0,0,0,0	TACTTTGCGCAAAAACAAGCTGG	TRUE	TRUE	TRUE	FALSE
sgRNA_0940	L_00973	L_00973	L_00973_gR89r	GATTAAGGATAGATCTACAG	GGG	0.35	219	85	0.427136	0.379165	L_conig000001_1	-	954989..955008	TATAGATTAAGGATAGATCTACAG	AAACCTGTAGATCTATCCTTAATC				0,1,0,0,0,1,1,1,1,1,0,1,1,0,0,0,0,0,0,0	ATTAAATTAGATTAAGAGGCTGG	TRUE	TRUE	TRUE	FALSE
sgRNA_0941	L_00974	L_00974	L_00974_gR29r	GCGGTATTGTTTGCCGCTGA	AGG	0.55	1758	25	0.0143843	0.496986	L_conig000001_1	-	955149..955168	TATAGCGGTATTGTTTGCCGCTGA	AAACTCAGCGGCAAACAATACCGC				1,1,1,0,0,1,1,1,0,0,0,0,1,0,0,0,0,0,0,0	AAGCAATACCAATAATAAGCAGG	TRUE	TRUE	TRUE	TRUE
sgRNA_0942	L_00975	L_00975	L_00975_gR15r	AGGTTTTAAAACTACGAACA	TGG	0.3	993	11	0.0113052	0.437612	L_conig000001_1	-	957090..957109	TATAAGGTTTTAAAACTACGAACA	AAACTGTTCGTAGTTTTAAAACCT				1,1,0,0,0,0,1,0,0,0,1,1,1,0,0,0,0,0,0,0	GCTCGTCTAGCAAAAGAAGTTGG	TRUE	TRUE	FALSE	TRUE
sgRNA_0943	L_00976	mobA	L_00976_gR447f	ATTGAAATCTGATGAATTTG	TGG	0.25	579	129	0.230769	0.674926	L_conig000001_1	+	958640..958659	TATAATTGAAATCTGATGAATTTG	AAACCAAATTCATCAGATTTCAAT				1,1,1,1,0,0,0,1,1,0,1,0,0,0,0,0,0,0,0,0	ATTAACCAAGCACATTCGTTAGG	TRUE	TRUE	TRUE	TRUE
sgRNA_0944	L_00977	L_00977	L_00977_gR120r	TTAATTCATTTAATGGTTTT	TGG	0.15	267	116	0.469636	0.695735	L_conig000001_1	-	958969..958988	TATATTAATTCATTTAATGGTTTT	AAACAAAACCATTAAATGAATTAA				1,0,1,0,0,0,1,1,1,1,0,0,0,0,0,0,0,0,0,0	TCGAAACAATGATAAGAAGTTGG	TRUE	TRUE	TRUE	TRUE
sgRNA_0945	L_00978	dsbA	L_00978_gR71r	TTTGCCTTCTTGTAAATCTG	CGG	0.35	618	67	0.11204	0.687485	L_conig000001_1	-	959197..959216	TATATTTGCCTTCTTGTAAATCTG	AAACCAGATTTACAAGAAGGCAAA				0,0,0,1,0,1,0,0,1,1,1,0,0,0,0,0,0,0,0,0	ACGCACGCTTCCTTAGAAGCTGG	TRUE	TRUE	TRUE	TRUE
sgRNA_0946	L_00979	L_00979	L_00979_gR71r	AATTGTGTAATCACCGTGAC	GGG	0.4	336	67	0.212025	0.384567	L_conig000001_1	-	959876..959895	TATAAATTGTGTAATCACCGTGAC	AAACGTCACGGTGATTACACAATT				0,1,1,1,0,0,0,0,1,1,0,0,0,0,1,0,0,0,0,0	ATATCTAAAATAGATGAAGCAGG	TRUE	TRUE	TRUE	TRUE
sgRNA_0947	L_00980	trmA	L_00980_gR16r	AGTTCGTTGTATTGAGAAAT	CGG	0.3	1092	12	0.011194	0.603125	L_conig000001_1	-	960300..960319	TATAAGTTCGTTGTATTGAGAAAT	AAACATTTCTCAATACAACGAACT				1,1,0,1,1,1,0,0,1,0,1,0,0,0,0,0,0,0,0,0	ATCTCTTTAGCACAAGAAGGCGG	TRUE	TRUE	TRUE	TRUE
sgRNA_0948	L_00981	L_00981	L_00981_gR117r	CGGTTTGAACAAGTGCAAGT	GGG	0.45	774	113	0.149867	0.544092	L_conig000001_1	-	961474..961493	TATACGGTTTGAACAAGTGCAAGT	AAACACTTGCACTTGTTCAAACCG				0,1,1,0,1,0,1,0,1,0,0,1,0,0,0,0,0,0,0,0	AAAAATGGCTTCTAATAAGCTGG	TRUE	TRUE	FALSE	TRUE
sgRNA_0949	L_00982	L_00982	L_00982_gR23r	ATTTTCATAGCTAATAACAA	CGG	0.2	435	19	0.0457831	0.600862	L_conig000001_1	-	962147..962166	TATAATTTTCATAGCTAATAACAA	AAACTTGTTATTAGCTATGAAAAT				0,0,0,1,0,1,1,1,1,1,1,0,0,0,0,0,0,0,0,0	CCAGGAACACCATCAGAAGCGGG	TRUE	TRUE	TRUE	TRUE
sgRNA_0950	L_00983	mobB	L_00983_gR22r	TAACCGGTAATTCCAAGTAA	AGG	0.35	516	18	0.0362903	0.510124	L_conig000001_1	-	963002..963021	TATATAACCGGTAATTCCAAGTAA	AAACTTACTTGGAATTACCGGTTA				1,1,0,1,1,0,0,0,0,1,1,1,0,0,0,0,0,0,0,0	TAAAGTTGCAGCTACGAAGCTGG	TRUE	TRUE	TRUE	TRUE
sgRNA_0951	L_00984	L_00984	L_00984_gR20r	AGCTAAACCGCGATAGGCAT	TGG	0.5	1392	16	0.0116618	0.478767	L_conig000001_1	-	963512..963531	TATAAGCTAAACCGCGATAGGCAT	AAACATGCCTATCGCGGTTTAGCT				0,1,1,0,0,1,1,1,1,1,1,1,0,0,0,0,0,0,0,0	TTTCTTGCTGCCTTAGAAGCGGG	TRUE	TRUE	TRUE	TRUE
sgRNA_0952	L_00985	hbpA	L_00985_gR35r	TGCCAAAACAAGAGTTGCAG	CGG	0.45	1644	31	0.0190887	0.504936	L_conig000001_1	-	965065..965084	TATATGCCAAAACAAGAGTTGCAG	AAACCTGCAACTCTTGTTTTGGCA				1,1,0,1,1,1,1,0,1,1,1,0,0,0,0,0,0,0,0,0	ATCAAATTAATTGAAGAAGCTGG	TRUE	TRUE	TRUE	TRUE
sgRNA_0953	L_00986	L_00986	L_00986_gR181r	GAACCTGCGTCAGCTTGTTG	TGG	0.55	762	177	0.238544	0.489605	L_conig000001_1	-	967030..967049	TATAGAACCTGCGTCAGCTTGTTG	AAACCAACAAGCTGACGCAGGTTC				1,1,1,1,0,1,1,1,1,0,1,1,0,0,0,0,0,0,0,0	ATTATTCATTAAAAATAAGCAGG	TRUE	TRUE	TRUE	TRUE
sgRNA_0954	L_00987	L_00987	L_00987_gR309f	TGTTTAACGATGTGGAGTAA	TGG	0.35	348	36	0.109756	0.515463	L_conig000001_1	+	968043..968062	TATATGTTTAACGATGTGGAGTAA	AAACTTACTCCACATCGTTAAACA				0,1,0,1,1,1,1,1,0,1,1,0,0,0,0,0,0,0,0,0	GAAGTGCCTGCACCAGAAGCGGG	TRUE	TRUE	TRUE	TRUE
sgRNA_0955	L_00988	polA	L_00988_gR2783f	AAGCGGATTTGTTGCAATTT	GGG	0.35	2793	7	0.00252434	0.695091	L_conig000001_1	+	970879..970898	TATAAAGCGGATTTGTTGCAATTT	AAACAAATTGCAACAAATCCGCTT				1,1,0,1,0,1,0,0,0,1,1,0,0,0,0,0,0,0,0,0	GGGCCTGTATTAGAAAAAGCGGG	TRUE	TRUE	TRUE	TRUE
sgRNA_0956	L_00989	L_00989	L_00989_gR64r	AGTAATTCTTCTTGTTCAAT	GGG	0.25	303	60	0.212014	0.579335	L_conig000001_1	-	971114..971133	TATAAGTAATTCTTCTTGTTCAAT	AAACATTGAACAAGAAGAATTACT				1,1,1,1,1,1,0,1,0,1,0,0,0,0,0,0,0,0,0,0	CCAATATAGCGAGATACGTAAGG	TRUE	TRUE	TRUE	TRUE
sgRNA_0957	L_00990	L_00990	L_00990_gR24r	GAATTTCAGCGCGGATTTGC	TGG	0.5	564	20	0.0367647	0.552887	L_conig000001_1	-	971699..971718	TATAGAATTTCAGCGCGGATTTGC	AAACGCAAATCCGCGCTGAAATTC				1,0,0,0,0,0,1,1,1,1,1,1,0,0,0,0,0,0,0,0	ATATCTAAAATAGATGAAGCAGG	TRUE	TRUE	FALSE	FALSE
sgRNA_0958	L_00991	clpB	L_00991_gR36r	GTGCTTCGCTTAACGCTTCT	TGG	0.5	2571	32	0.0125441	0.38261	L_conig000001_1	-	972402..972421	TATAGTGCTTCGCTTAACGCTTCT	AAACAGAAGCGTTAAGCGAAGCAC				1,1,1,0,0,1,1,1,1,1,1,0,1,0,0,0,0,0,0,0	ATATCTAAAATAGATGAAGCAGG	TRUE	TRUE	TRUE	FALSE
sgRNA_0959	L_00992	L_00992	L_00992_gR689f	AATTAGACGCTCTGGCGAAT	GGG	0.45	741	49	0.0679612	0.583473	L_conig000001_1	+	975650..975669	TATAAATTAGACGCTCTGGCGAAT	AAACATTCGCCAGAGCGTCTAATT				1,1,1,1,0,1,0,1,1,1,1,0,0,0,0,0,0,0,0,0	ATTAAATTAGATTAAGAGGCTGG	TRUE	TRUE	FALSE	FALSE
sgRNA_0960	L_00993	vacB	L_00993_gR2314f	CTCGTTTGTAATGAGGATCT	TGG	0.4	2349	32	0.0137398	0.43656	L_conig000001_1	+	978071..978090	TATACTCGTTTGTAATGAGGATCT	AAACAGATCCTCATTACAAACGAG				1,0,1,0,1,0,1,1,1,1,1,1,0,0,0,0,0,0,0,0	ATCAAATTAATTGAAGAAGCTGG	TRUE	TRUE	FALSE	FALSE
sgRNA_0961	L_00994	L_00994	L_00994_gR692f	TTGATCATTAAAGATCGGAG	AGG	0.35	708	13	0.0188953	0.425416	L_conig000001_1	+	978989..979008	TATATTGATCATTAAAGATCGGAG	AAACCTCCGATCTTTAATGATCAA				1,1,0,0,1,0,1,1,0,1,0,0,1,0,0,0,0,0,0,0	ACTTGTTTCGCAGAAGAAGAAGG	TRUE	TRUE	TRUE	TRUE
sgRNA_0962	L_00995	pdxH	L_00995_gR76r	CACTGTTCAAATTGCGAAAT	TGG	0.35	633	72	0.117455	0.585702	L_conig000001_1	-	979286..979305	TATACACTGTTCAAATTGCGAAAT	AAACATTTCGCAATTTGAACAGTG				1,1,1,0,1,1,1,1,1,0,0,0,0,0,0,0,0,0,0,0	GACTTAGTTAAAAATGAAGCCGG	TRUE	TRUE	FALSE	FALSE
sgRNA_0963	L_00996	typA	L_00996_gR1816f	GCGCAATAATGGCGATGTTA	CGG	0.45	1851	32	0.0174768	0.689924	L_conig000001_1	+	981732..981751	TATAGCGCAATAATGGCGATGTTA	AAACTAACATCGCCATTATTGCGC				1,1,1,1,0,1,1,0,1,0,0,0,0,0,0,0,0,0,0,0	AAGAAAGAATTAGAAGAAGCGGG	TRUE	FALSE	TRUE	TRUE
sgRNA_0964	L_00997	lex1_2	L_00997_gR957f	TGATTGATTGATTGATTGAT	TGG	0.25	981	21	0.0218522	0.660948	L_conig000001_1	+	982850..982869	TATATGATTGATTGATTGATTGAT	AAACATCAATCAATCAATCAATCA				1,0,1,0,0,1,1,1,1,1,0,0,0,0,0,0,0,0,0,0	CCCCTATTCTGACAAGAAGTGGG	TRUE	FALSE	FALSE	FALSE
sgRNA_0965	L_00998	L_00998	L_00998_gR17r	CAATTTAAACACGGAAGCAA	TGG	0.35	1413	13	0.00933238	0.573237	L_conig000001_1	-	983060..983079	TATACAATTTAAACACGGAAGCAA	AAACTTGCTTCCGTGTTTAAATTG				1,1,1,1,1,1,0,0,1,1,0,0,0,0,0,0,0,0,0,0	CAAGTGGCTGCAAAAGAAGCTGG	TRUE	TRUE	FALSE	FALSE
sgRNA_0966	L_00999	rmlB	L_00999_gR72r	GTGTCTTTTCAAGAAGATAA	TGG	0.3	1044	68	0.0664062	0.687927	L_conig000001_1	-	984614..984633	TATAGTGTCTTTTCAAGAAGATAA	AAACTTATCTTCTTGAAAAGACAC				1,0,0,0,0,0,1,0,0,1,0,1,0,0,0,0,0,0,0,0	TCTCAAACTAATTATGAAGCAGG	TRUE	TRUE	FALSE	FALSE
sgRNA_0967	L_01000	pepB	L_01000_gR239r	AATCCCGTAATCTTGTTTTG	CGG	0.35	1305	235	0.182879	0.544575	L_conig000001_1	-	985901..985920	TATAAATCCCGTAATCTTGTTTTG	AAACCAAAACAAGATTACGGGATT				1,1,1,1,1,1,0,1,1,1,0,0,0,0,0,0,0,0,0,0	TCAGATTCGGCAAAAGATGCGGG	TRUE	FALSE	FALSE	FALSE
sgRNA_0968	L_01001	ndk	L_01001_gR110r	AGTTAAGCGTACCATTTTAG	AGG	0.35	423	106	0.263027	0.667905	L_conig000001_1	-	987086..987105	TATAAGTTAAGCGTACCATTTTAG	AAACCTAAAATGGTACGCTTAACT				1,1,0,1,0,1,1,0,1,1,0,0,0,0,0,0,0,0,0,0	CTTACGGATGAACAAAAAGCGGG	TRUE	FALSE	TRUE	FALSE
sgRNA_0969	L_01002	obgE	L_01002_gR1148f	CCCAGCCTCAATTCGAATAA	GGG	0.45	1173	22	0.0190807	0.55056	L_conig000001_1	+	988603..988622	TATACCCAGCCTCAATTCGAATAA	AAACTTATTCGAATTGAGGCTGGG				1,1,1,1,1,1,1,1,1,0,0,0,0,0,0,0,0,0,0,0	GCACTACGCTTAGAAGAAGAAGG	TRUE	FALSE	TRUE	TRUE
sgRNA_0970	L_01003	L_01003	L_01003_gR903f	GCAAAGGTAAAGCCTAATAA	AGG	0.35	921	15	0.0166482	0.437724	L_conig000001_1	+	989558..989577	TATAGCAAAGGTAAAGCCTAATAA	AAACTTATTAGGCTTTACCTTTGC				1,1,1,1,1,1,1,0,1,1,0,1,0,0,0,0,0,0,0,0	CCCCTATTCTGACAAGAAGTGGG	TRUE	FALSE	TRUE	TRUE
sgRNA_0971	L_01004	L_01004	L_01004_gR193f	CACCGAAACGTTTAACACCA	AGG	0.45	258	62	0.260504	0.583833	L_conig000001_1	+	989848..989867	TATACACCGAAACGTTTAACACCA	AAACTGGTGTTAAACGTTTCGGTG				0,0,1,0,1,1,1,0,1,0,1,0,0,0,0,0,0,0,0,0	GAACTAGGCTTAAAAGAAGACGG	TRUE	TRUE	TRUE	TRUE
sgRNA_0972	L_01005	rplU	L_01005_gR292f	GGTGTTGTTTACCGCCACTT	TGG	0.5	312	17	0.0582192	0.395223	L_conig000001_1	+	990225..990244	TATAGGTGTTGTTTACCGCCACTT	AAACAAGTGGCGGTAAACAACACC				1,1,1,1,0,1,1,1,1,0,1,0,1,0,0,0,0,0,0,0	GTGTTTCGCAATGAAGAAGCTGG	TRUE	TRUE	TRUE	TRUE
sgRNA_0973	L_01006	ispB	L_01006_gR42r	TATCTGGATCTGCTAGTTTC	TGG	0.4	990	38	0.0391753	0.412498	L_conig000001_1	-	990512..990531	TATATATCTGGATCTGCTAGTTTC	AAACGAAACTAGCAGATCCAGATA				1,1,0,0,0,1,1,1,1,0,0,1,1,0,0,0,0,0,0,0	ATCTCTTTAGCACAAGAAGGCGG	TRUE	FALSE	FALSE	FALSE
sgRNA_0974	L_01007	L_01007	L_01007_gR81r	AAGGTGCGTTAGGATCCTTA	CGG	0.45	738	77	0.107242	0.460813	L_conig000001_1	-	991591..991610	TATAAAGGTGCGTTAGGATCCTTA	AAACTAAGGATCCTAACGCACCTT				1,0,1,1,1,1,1,1,0,1,0,1,0,0,0,0,0,0,0,0	ACCCAGGAAATAAAAAAAGCTGG	TRUE	TRUE	TRUE	TRUE
sgRNA_0975	L_01008	L_01008	L_01008_gR1314f	CCAGATAATAATATAAGTAG	AGG	0.25	1371	54	0.0399704	0.55056	L_conig000001_1	+	993608..993627	TATACCAGATAATAATATAAGTAG	AAACCTACTTATATTATTATCTGG				1,1,1,1,1,1,1,1,1,0,0,0,0,0,0,0,0,0,0,0	GATGAAGCAAAAGAAGAAGTGGG	TRUE	FALSE	TRUE	TRUE
sgRNA_0976	L_01009	arcA	L_01009_gR696f	TCTTCAACAACGAGAATTTT	TGG	0.3	711	12	0.0173661	0.51201	L_conig000001_1	+	994760..994779	TATATCTTCAACAACGAGAATTTT	AAACAAAATTCTCGTTGTTGAAGA				1,1,1,0,0,0,0,0,1,1,0,0,1,0,0,0,0,0,0,0	CGTAGTATTGTGTCAGAAGCAGG	TRUE	TRUE	TRUE	TRUE
sgRNA_0977	L_01010	dsbD	L_01010_gR44r	ACCTGAATTAGCCGCAAAAG	CGG	0.45	1740	40	0.0232558	0.590293	L_conig000001_1	-	995023..995042	TATAACCTGAATTAGCCGCAAAAG	AAACCTTTTGCGGCTAATTCAGGT				1,1,0,1,1,1,1,0,0,0,1,0,0,0,0,0,0,0,0,0	AAAAGTGGATTCTAAGAAGAAGG	TRUE	TRUE	TRUE	TRUE
sgRNA_0978	L_01011	L_01011	L_01011_gR62r	ATGTAAAATAAACATATAAG	CGG	0.15	405	58	0.150649	0.460813	L_conig000001_1	-	996897..996916	TATAATGTAAAATAAACATATAAG	AAACCTTATATGTTTATTTTACAT				1,0,1,0,1,1,1,1,1,1,0,1,0,0,0,0,0,0,0,0	TTTCTTTAGTCATAGGAAGCTGG	TRUE	FALSE	FALSE	FALSE
sgRNA_0979	L_01012	L_01012	L_01012_gR19r	CTTAGTAAAGCCTGACGAAT	TGG	0.4	1599	15	0.00949968	0.572438	L_conig000001_1	-	997447..997466	TATACTTAGTAAAGCCTGACGAAT	AAACATTCGTCAGGCTTTACTAAG				1,1,1,1,0,1,0,1,0,1,0,1,0,0,0,0,0,0,0,0	CGTAGTATTGTGTCAGAAGCAGG	TRUE	FALSE	FALSE	FALSE
sgRNA_0980	L_01013	purD	L_01013_gR15r	GACCGCCGTTTCCGATGATG	AGG	0.6	1290	11	0.00866142	0.74177	L_conig000001_1	-	999137..999156	TATAGACCGCCGTTTCCGATGATG	AAACCATCATCGGAAACGGCGGTC				1,1,1,0,0,1,1,1,0,0,0,0,0,0,0,0,0,0,0,0	TCGAAACAATGATAAGAAGTTGG	TRUE	TRUE	TRUE	TRUE
sgRNA_0981	L_01015	L_01015	L_01015_gR28r	TCAAATAAACCAAATAACAA	TGG	0.2	1266	24	0.0192616	0.566413	L_conig000001_1	-	1000897..1000916	TATATCAAATAAACCAAATAACAA	AAACTTGTTATTTGGTTTATTTGA				1,1,1,1,0,1,0,0,1,1,0,1,0,0,0,0,0,0,0,0	AATGGGGTTGGATTTGGCTTAGG	TRUE	FALSE	FALSE	FALSE
sgRNA_0982	L_01016	glyA	L_01016_gR43r	TGGATCGCTTGCCACAATAC	TGG	0.5	1266	39	0.0313002	0.526668	L_conig000001_1	-	1002300..1002319	TATATGGATCGCTTGCCACAATAC	AAACGTATTGTGGCAAGCGATCCA				0,1,1,1,1,1,0,1,0,1,1,0,0,0,0,0,0,0,0,0	AAAAAACATTGTAAAGAAGCTGG	TRUE	TRUE	TRUE	FALSE
sgRNA_0983	L_01017	coaE	L_01017_gR74r	CACTAGAGGTACGCCAAGAT	CGG	0.5	621	70	0.116473	0.597283	L_conig000001_1	-	1003667..1003686	TATACACTAGAGGTACGCCAAGAT	AAACATCTTGGCGTACCTCTAGTG				0,1,1,1,0,1,0,1,1,0,0,1,0,0,0,0,0,0,0,0	CGTATTAACCCACAAGATGCAGG	TRUE	TRUE	TRUE	TRUE
sgRNA_0984	L_01018	L_01018	L_01018_gR10r	GGTACTTCAATCATTTCGTC	AGG	0.4	207	6	0.0320856	0.620932	L_conig000001_1	-	1004216..1004235	TATAGGTACTTCAATCATTTCGTC	AAACGACGAAATGATTGAAGTACC				1,1,1,1,0,1,1,0,1,0,1,0,0,0,0,0,0,0,0,0	GACTTCGTAGCAAAAGATGCAGG	TRUE	TRUE	TRUE	TRUE
sgRNA_0985	L_01019	rhlB	L_01019_gR27r	GAAGAGCGGAGAATCGTTGT	TGG	0.5	1248	23	0.0187296	0.588998	L_conig000001_1	-	1004557..1004576	TATAGAAGAGCGGAGAATCGTTGT	AAACACAACGATTCTCCGCTCTTC				1,0,0,0,1,0,1,0,1,1,1,0,0,0,0,0,0,0,0,0	GCCCAACGTTTATATGAAGCGGG	TRUE	TRUE	TRUE	TRUE
sgRNA_0986	L_01020	L_01020	L_01020_gR53r	TTCTTTTGCCATTAAACGAT	CGG	0.3	564	49	0.0900735	0.711542	L_conig000001_1	-	1006072..1006091	TATATTCTTTTGCCATTAAACGAT	AAACATCGTTTAATGGCAAAAGAA				0,1,1,0,0,1,0,0,0,0,0,1,0,0,0,0,0,0,0,0	TCTGAAGCAGAAAACGAAGCAGG	TRUE	TRUE	FALSE	FALSE
sgRNA_0987	L_01021	L_01021	L_01021_gR31r	AAGAAAATATGTGAGCGTTT	TGG	0.3	1197	27	0.0229397	0.635457	L_conig000001_1	-	1006645..1006664	TATAAAGAAAATATGTGAGCGTTT	AAACAAACGCTCACATATTTTCTT				1,0,1,1,1,0,1,0,1,0,0,0,0,0,0,0,0,0,0,0	GTATGTGTACGAGATGAAGCAGG	TRUE	TRUE	TRUE	TRUE
sgRNA_0988	L_01022	L_01022	L_01022_gR17r	AGGACGGCGAATAAATATAT	CGG	0.35	3081	13	0.00424698	0.538591	L_conig000001_1	-	1007845..1007864	TATAAGGACGGCGAATAAATATAT	AAACATATATTTATTCGCCGTCCT				1,1,1,1,1,1,0,1,1,0,1,0,0,0,0,0,0,0,0,0	GCAGGTCAATTAAAAGAAGAAGG	TRUE	TRUE	FALSE	FALSE
sgRNA_0989	L_01023	L_01023	L_01023_gR199r	CGATTAGGTAACACACTTTT	AGG	0.35	771	195	0.259654	0.556216	L_conig000001_1	-	1011342..1011361	TATACGATTAGGTAACACACTTTT	AAACAAAAGTGTGTTACCTAATCG				1,1,1,1,1,0,0,1,0,0,0,1,0,0,0,0,0,0,0,0	TCTATCGTGGAAAAAGAAACGGG	TRUE	TRUE	TRUE	TRUE
sgRNA_0990	L_01024	emrB	L_01024_gR1504f	GCACACCACCTTGAATAGGC	GGG	0.55	1533	26	0.0171844	0.408923	L_conig000001_1	+	1013417..1013436	TATAGCACACCACCTTGAATAGGC	AAACGCCTATTCAAGGTGGTGTGC				0,1,0,0,0,1,0,0,1,0,1,0,0,0,0,0,1,0,0,0	ACCCAGGAAATAAAAAAAGCTGG	TRUE	FALSE	FALSE	FALSE
sgRNA_0991	L_01025	emrA	L_01025_gR1143f	TTTGATACAGATTTATTTGA	TGG	0.2	1173	27	0.0234172	0.655264	L_conig000001_1	+	1014598..1014617	TATATTTGATACAGATTTATTTGA	AAACTCAAATAAATCTGTATCAAA				1,0,1,1,0,1,0,1,0,0,0,1,0,0,0,0,0,0,0,0	TTTTGCAATTTAGATACGTTGGG	TRUE	FALSE	TRUE	FALSE
sgRNA_0992	L_01026	folA	L_01026_gR414f	AAATCTGCAGGCAAGTGCCA	AGG	0.5	483	66	0.142549	0.371784	L_conig000001_1	+	1015214..1015233	TATAAAATCTGCAGGCAAGTGCCA	AAACTGGCACTTGCCTGCAGATTT				0,0,1,1,1,0,1,1,1,1,0,0,1,0,0,0,0,0,0,0	ATACCACTAAAAAAATAAGCGGG	TRUE	FALSE	FALSE	FALSE
sgRNA_0993	L_01027	proB	L_01027_gR64r	ATATGTGGCGAATTCAATTT	TGG	0.3	1107	60	0.0551978	0.489966	L_conig000001_1	-	1015461..1015480	TATAATATGTGGCGAATTCAATTT	AAACAAATTGAATTCGCCACATAT				0,0,1,1,1,1,1,0,0,1,0,1,0,0,0,0,0,0,0,0	TGAAATAAGCATGATTCGTTAGG	TRUE	FALSE	FALSE	FALSE
sgRNA_0994	L_01028	nudH	L_01028_gR27r	TCACAATACCCACATTTGGA	CGG	0.4	591	23	0.0402802	0.59602	L_conig000001_1	-	1016611..1016630	TATATCACAATACCCACATTTGGA	AAACTCCAAATGTGGGTATTGTGA				1,1,0,0,0,1,1,1,0,1,0,1,0,0,0,0,0,0,0,0	CCAGGCTCACCAGAAGAAGATGG	TRUE	TRUE	TRUE	TRUE
sgRNA_0995	L_01029	L_01029	L_01029_gR100r	GGCAGTAAATACACTAAGGT	TGG	0.4	795	96	0.123871	0.521402	L_conig000001_1	-	1017274..1017293	TATAGGCAGTAAATACACTAAGGT	AAACACCTTAGTGTATTTACTGCC				1,1,1,0,1,1,0,1,1,1,1,0,0,0,0,0,0,0,0,0	ATACCTTTCCATTGAGAAGCTGG	TRUE	FALSE	FALSE	FALSE
sgRNA_0996	L_01030	lgt	L_01030_gR141r	CGCTATTTGGGCGATTAGCA	CGG	0.5	807	137	0.174079	0.5211	L_conig000001_1	-	1018118..1018137	TATACGCTATTTGGGCGATTAGCA	AAACTGCTAATCGCCCAAATAGCG				1,1,1,1,0,0,1,1,1,1,0,1,0,0,0,0,0,0,0,0	TCATCAATACTAGAAGCAGCAGG	TRUE	TRUE	TRUE	TRUE
sgRNA_0997	L_01031	thyA	L_01031_gR33r	ACTCCCCTTCACTAACAATG	CGG	0.45	852	29	0.0348558	0.478767	L_conig000001_1	-	1018826..1018845	TATAACTCCCCTTCACTAACAATG	AAACCATTGTTAGTGAAGGGGAGT				0,1,0,1,0,1,1,1,1,1,1,1,0,0,0,0,0,0,0,0	GCCCAACGTTTATATGAAGCGGG	TRUE	TRUE	FALSE	FALSE
sgRNA_0998	L_01032	L_01032	L_01032_gR59r	CGCTTTATCGGCAAGCTCAA	GGG	0.5	522	55	0.109562	0.601115	L_conig000001_1	-	1019703..1019722	TATACGCTTTATCGGCAAGCTCAA	AAACTTGAGCTTGCCGATAAAGCG				1,1,1,1,0,0,1,1,0,1,1,0,0,0,0,0,0,0,0,0	GTTCTTGACCAACAACAAGCGGG	TRUE	TRUE	TRUE	TRUE
sgRNA_0999	L_01033	L_01033	L_01033_gR177f	AATTTGCCGTGAAATTCCTG	TGG	0.4	315	135	0.457627	0.504233	L_conig000001_1	+	1020357..1020376	TATAAATTTGCCGTGAAATTCCTG	AAACCAGGAATTTCACGGCAAATT				1,1,1,0,0,1,1,1,0,1,1,1,0,0,0,0,0,0,0,0	TAAGCGTTTTGCTAAGAAGTAGG	TRUE	TRUE	FALSE	TRUE
sgRNA_1000	L_01034	L_01034	L_01034_gR79r	TTTTCAAAACTTTGTGCGTT	AGG	0.3	303	75	0.265018	0.561041	L_conig000001_1	-	1020666..1020685	TATATTTTCAAAACTTTGTGCGTT	AAACAACGCACAAAGTTTTGAAAA				1,1,0,1,1,0,1,1,1,1,0,0,0,0,0,0,0,0,0,0	AAAAGTGGATTCTAAGAAGAAGG	TRUE	TRUE	TRUE	TRUE
sgRNA_1001	L_01035	secA	L_01035_gR97r	TCACTTAATGCCTCAAAAGC	AGG	0.4	2706	93	0.034624	0.660337	L_conig000001_1	-	1021111..1021130	TATATCACTTAATGCCTCAAAAGC	AAACGCTTTTGAGGCATTAAGTGA				1,1,0,0,0,1,0,1,1,1,1,0,0,0,0,0,0,0,0,0	TGAAAACATGGAAAATAAGCTGG	TRUE	TRUE	TRUE	TRUE
sgRNA_1002	L_01036	L_01036	L_01036_gR101r	ACCGGGAAATTCTAAAGATT	GGG	0.35	411	97	0.248082	0.554875	L_conig000001_1	-	1023885..1023904	TATAACCGGGAAATTCTAAAGATT	AAACAATCTTTAGAATTTCCCGGT				1,1,0,1,1,0,1,1,1,0,1,0,0,0,0,0,0,0,0,0	AGTACTTTATTACATACTTTAGG	TRUE	FALSE	TRUE	TRUE
sgRNA_1003	L_01037	kefBC	L_01037_gR20r	GACTTTCATCAGTTCTGGAT	TGG	0.4	1857	16	0.00870985	0.526643	L_conig000001_1	-	1024323..1024342	TATAGACTTTCATCAGTTCTGGAT	AAACATCCAGAACTGATGAAAGTC				1,1,0,1,0,1,1,1,1,1,0,1,0,0,0,0,0,0,0,0	GAACTAGGCTTAAAAGAAGACGG	TRUE	FALSE	TRUE	TRUE
sgRNA_1004	L_01038	L_01038	L_01038_gR66r	TGAGGCTAATTGGATTTGCA	CGG	0.4	765	62	0.0832215	0.490172	L_conig000001_1	-	1026326..1026345	TATATGAGGCTAATTGGATTTGCA	AAACTGCAAATCCAATTAGCCTCA				1,1,1,0,1,0,1,0,1,1,0,1,0,0,0,0,0,0,0,0	GTAAGTTTTGCTAAAGAAGCAGG	TRUE	TRUE	TRUE	TRUE
sgRNA_1005	L_01039	rpsB	L_01039_gR60r	GTGGGTTCCAGTAACGAGTT	TGG	0.5	723	56	0.0796586	0.506156	L_conig000001_1	-	1027262..1027281	TATAGTGGGTTCCAGTAACGAGTT	AAACAACTCGTTACTGGAACCCAC				1,1,1,1,1,0,0,1,0,1,0,1,0,0,0,0,0,0,0,0	TCAAAAGGCGTAAAATAAGCAGG	TRUE	TRUE	TRUE	TRUE
sgRNA_1006	L_01040	tsf	L_01040_gR48r	CCATCATACCTGCGCCAGTA	CGG	0.55	852	44	0.0528846	0.464105	L_conig000001_1	-	1028106..1028125	TATACCATCATACCTGCGCCAGTA	AAACTACTGGCGCAGGTATGATGG				1,0,1,1,0,1,1,1,1,1,1,1,0,0,0,0,0,0,0,0	CCTAAAGCCTCACAGGAAGCTGG	TRUE	TRUE	TRUE	TRUE
sgRNA_1007	L_01041	lpxD	L_01041_gR1010f	TGCCAATTCTTGTAAAGAAT	AGG	0.3	1026	13	0.0129225	0.552593	L_conig000001_1	+	1030086..1030105	TATATGCCAATTCTTGTAAAGAAT	AAACATTCTTTACAAGAATTGGCA				0,0,1,0,0,0,1,0,1,1,1,1,0,0,0,0,0,0,0,0	GATTAAGTAAATTAATAAGCTGG	TRUE	TRUE	TRUE	TRUE
sgRNA_1008	L_01042	omp26	L_01042_gR566f	TGCAATACCTAAAGCAAGTG	CGG	0.4	594	25	0.043554	0.649049	L_conig000001_1	+	1030680..1030699	TATATGCAATACCTAAAGCAAGTG	AAACCACTTGCTTTAGGTATTGCA				1,0,0,1,1,1,1,1,0,0,0,0,0,0,0,0,0,0,0,0	CCAAGCTCTCTCAATACGTTAGG	TRUE	TRUE	TRUE	TRUE
sgRNA_1009	L_01043	yaeT	L_01043_gR2342f	ATCTTTTGCCACAAAAGGTG	CGG	0.4	2403	58	0.0243391	0.582753	L_conig000001_1	+	1033157..1033176	TATAATCTTTTGCCACAAAAGGTG	AAACCACCTTTTGTGGCAAAAGAT				0,1,0,0,0,0,0,1,1,1,1,1,0,0,0,0,0,0,0,0	TCGCAATGAAGATACACGTTGGG	TRUE	TRUE	TRUE	TRUE
sgRNA_1010	L_01044	L_01044	L_01044_gR1271f	AAAGTGACCATATTCGTGAA	CGG	0.35	1332	58	0.0442073	0.576827	L_conig000001_1	+	1034508..1034527	TATAAAAGTGACCATATTCGTGAA	AAACTTCACGAATATGGTCACTTT				0,1,1,1,0,1,1,1,0,1,1,0,0,0,0,0,0,0,0,0	TCGGCGCAGATAGAAAAAGCAGG	TRUE	TRUE	FALSE	TRUE
sgRNA_1011	L_01045	cdsA	L_01045_gR789f	AAAGCGAGGGCAAAATAAAA	AGG	0.35	867	75	0.0885478	0.724305	L_conig000001_1	+	1035367..1035386	TATAAAAGCGAGGGCAAAATAAAA	AAACTTTTATTTTGCCCTCGCTTT				1,0,0,1,0,0,1,0,1,0,1,0,0,0,0,0,0,0,0,0	AGCGAAATTAAAAATACGTTCGG	TRUE	FALSE	FALSE	TRUE
sgRNA_1012	L_01046	uppS	L_01046_gR687f	ATAATAATGGCAACGTGTTT	TGG	0.3	720	30	0.0428571	0.435387	L_conig000001_1	+	1036149..1036168	TATAATAATAATGGCAACGTGTTT	AAACAAACACGTTGCCATTATTAT				1,1,0,0,0,0,0,1,1,0,1,0,0,1,0,0,0,0,0,0	GAACTAGGCTTAAAAGAAGACGG	TRUE	TRUE	FALSE	TRUE
sgRNA_1013	L_01047	L_01047	L_01047_gR24r	CCTTTGGTTCGATCATATCG	GGG	0.45	2586	20	0.00779423	0.548803	L_conig000001_1	-	1036467..1036486	TATACCTTTGGTTCGATCATATCG	AAACCGATATGATCGAACCAAAGG				0,0,1,1,1,1,1,0,1,0,1,0,0,0,0,0,0,0,0,0	GCTCGTCTAGCAAAAGAAGTTGG	TRUE	TRUE	FALSE	TRUE
sgRNA_1014	L_01048	L_01048	L_01048_gR97r	GCTAATGTTCGCCATTCATT	TGG	0.4	504	93	0.192149	0.526643	L_conig000001_1	-	1039220..1039239	TATAGCTAATGTTCGCCATTCATT	AAACAATGAATGGCGAACATTAGC				1,1,0,1,0,1,1,1,1,1,0,1,0,0,0,0,0,0,0,0	TTTCTTTAGTCATAGGAAGCTGG	TRUE	TRUE	TRUE	FALSE
sgRNA_1015	L_01049	holA	L_01049_gR22r	AGATGATGATTTAGTTGCTC	TGG	0.35	1035	18	0.017734	0.490277	L_conig000001_1	-	1039648..1039667	TATAAGATGATGATTTAGTTGCTC	AAACGAGCAACTAAATCATCATCT				1,0,0,0,0,1,0,1,0,1,1,0,1,0,0,0,0,0,0,0	TTCCCTGGTTTAAAAGAAGAAGG	TRUE	FALSE	TRUE	TRUE
sgRNA_1016	L_01050	L_01050	L_01050_gR71f	CTAACCGACTGAGCTAAGGG	GGG	0.55	77	3	0.0526316	0.411502	L_conig000001_1	+	1040790..1040809	TATACTAACCGACTGAGCTAAGGG	AAACCCCTTAGCTCAGTCGGTTAG				1,1,1,1,0,1,0,0,1,1,1,0,1,0,0,0,0,0,0,0	TCTGAAGCAGAAAACGAAGCAGG	TRUE	TRUE	TRUE	TRUE
sgRNA_1017	L_01051	glyS	L_01051_gR2156f	GATTTCTACAAGGAAGTTTT	GGG	0.3	2169	10	0.00465333	0.560259	L_conig000001_1	+	1043037..1043056	TATAGATTTCTACAAGGAAGTTTT	AAACAAAACTTCCTTGTAGAAATC				1,1,0,0,0,1,1,1,1,1,0,1,0,0,0,0,0,0,0,0	GCAATATTTTGCTAAGGAGCAGG	TRUE	TRUE	FALSE	TRUE
sgRNA_1018	L_01052	L_01052	L_01052_gR359f	CAAATATGCTGGTGCTGCAA	AGG	0.45	417	55	0.138539	0.54231	L_conig000001_1	+	1043454..1043473	TATACAAATATGCTGGTGCTGCAA	AAACTTGCAGCACCAGCATATTTG				1,1,1,0,0,0,0,1,1,1,1,1,0,0,0,0,0,0,0,0	CTTGCACCGAAAAAAGCAGCAGG	TRUE	TRUE	FALSE	FALSE
sgRNA_1019	L_01053	L_01053	L_01053_gR228f	TCAACGATATAACTTAAAAG	TGG	0.25	366	135	0.390173	0.733778	L_conig000001_1	+	1043879..1043898	TATATCAACGATATAACTTAAAAG	AAACCTTTTAAGTTATATCGTTGA				1,0,0,1,0,1,0,0,0,0,0,1,0,0,0,0,0,0,0,0	TTGCAACGTTTGTATGAAGCGGG	TRUE	TRUE	TRUE	TRUE
sgRNA_1020	L_01054	L_01054	L_01054_gR220f	CGACAAATGGCGCGGTATCT	GGG	0.55	261	38	0.157676	0.509326	L_conig000001_1	+	1044266..1044285	TATACGACAAATGGCGCGGTATCT	AAACAGATACCGCGCCATTTGTCG				0,1,1,0,0,1,1,1,0,1,1,1,0,0,0,0,0,0,0,0	TAAGCGTTTTGCTAAGAAGTAGG	TRUE	TRUE	TRUE	TRUE
sgRNA_1021	L_01055	L_01055	L_01055_gR874f	GCAGGGCTAAAATCATACCT	TGG	0.45	909	32	0.0359955	0.511718	L_conig000001_1	+	1045239..1045258	TATAGCAGGGCTAAAATCATACCT	AAACAGGTATGATTTTAGCCCTGC				1,1,1,1,1,0,1,1,0,0,0,1,0,0,0,0,0,0,0,0	AATGCGATTTCACAAGAAGGTGG	TRUE	TRUE	TRUE	TRUE
sgRNA_1022	L_01056	hktE	L_01056_gR22r	GTTGCAGCTAAGTGCGAGAA	AGG	0.5	1527	18	0.0119443	0.590634	L_conig000001_1	-	1045571..1045590	TATAGTTGCAGCTAAGTGCGAGAA	AAACTTCTCGCACTTAGCTGCAAC				1,0,0,1,1,1,1,1,0,1,0,0,0,0,0,0,0,0,0,0	ATTATTCATTAAAAATAAGCAGG	TRUE	TRUE	TRUE	FALSE
sgRNA_1023	L_01057	L_01057	L_01057_gR1155f	TGCACCATATTTGGTCGAGT	AGG	0.45	1182	24	0.020654	0.351333	L_conig000001_1	+	1048449..1048468	TATATGCACCATATTTGGTCGAGT	AAACACTCGACCAAATATGGTGCA				1,0,0,0,1,1,0,0,1,0,0,1,0,1,0,0,0,0,0,0	AAACTTTCTTTAAAAGAATCAGG	TRUE	TRUE	FALSE	FALSE
sgRNA_1024	L_01058	L_01058	L_01058_gR533f	TTCTGAACAGCCTCCTAATA	AGG	0.4	582	46	0.0818505	0.428274	L_conig000001_1	+	1049009..1049028	TATATTCTGAACAGCCTCCTAATA	AAACTATTAGGAGGCTGTTCAGAA				0,0,1,0,0,1,1,1,0,1,1,0,1,0,0,0,0,0,0,0	TGCTAGAAATGTTAAAAAGCTGG	TRUE	TRUE	TRUE	TRUE
sgRNA_1025	L_01059	L_01059	L_01059_gR372f	GAATGTGTTCCCACTTGCTT	TGG	0.45	420	45	0.1125	0.481842	L_conig000001_1	+	1049442..1049461	TATAGAATGTGTTCCCACTTGCTT	AAACAAGCAAGTGGGAACACATTC				1,0,0,1,1,0,1,0,0,0,0,0,1,0,0,0,0,0,0,0	CCAGGAACACCATCAGAAGCGGG	TRUE	TRUE	FALSE	TRUE
sgRNA_1026	L_01060	eno	L_01060_gR1251f	TGAACTTCAGCTTCAACAGT	TGG	0.4	1311	57	0.0441518	0.5609	L_conig000001_1	+	1050824..1050843	TATATGAACTTCAGCTTCAACAGT	AAACACTGTTGAAGCTGAAGTTCA				1,0,0,1,1,0,0,1,0,1,0,1,0,0,0,0,0,0,0,0	ATTCAACACGCAAAAGCAGCGGG	TRUE	TRUE	TRUE	TRUE
sgRNA_1027	L_01061	L_01061	L_01061_gR1195f	TAATAATATTTTCAGAATAT	TGG	0.1	1206	8	0.00674536	0.627831	L_conig000001_1	+	1052199..1052218	TATATAATAATATTTTCAGAATAT	AAACATATTCTGAAAATATTATTA				1,1,1,1,0,0,1,1,1,1,0,0,0,0,0,0,0,0,0,0	AAAATCACATAAAAAAAAGCGGG	TRUE	TRUE	FALSE	TRUE
sgRNA_1028	L_01062	L_01062	L_01062_gR1061f	CATTTCCGCTTGAGTAAACA	AGG	0.4	1143	79	0.0703473	0.478767	L_conig000001_1	+	1053267..1053286	TATACATTTCCGCTTGAGTAAACA	AAACTGTTTACTCAAGCGGAAATG				0,1,1,0,0,1,1,1,1,1,1,1,0,0,0,0,0,0,0,0	ATTAAATTAGATTAAGAGGCTGG	TRUE	TRUE	FALSE	TRUE
sgRNA_1029	L_01063	dsbE2	L_01063_gR498f	ACGCCTAAAAGCACAAAGAG	CGG	0.45	531	30	0.0587084	0.681829	L_conig000001_1	+	1053843..1053862	TATAACGCCTAAAAGCACAAAGAG	AAACCTCTTTGTGCTTTTAGGCGT				0,1,1,0,0,1,1,1,0,1,0,0,0,0,0,0,0,0,0,0	GCCCAACGTTTATATGAAGCGGG	TRUE	TRUE	TRUE	TRUE
sgRNA_1030	L_01064	nrfE	L_01064_gR1879f	TAGCTGTTGCGAGTAAAAGA	AGG	0.4	1908	26	0.0137712	0.571114	L_conig000001_1	+	1055754..1055773	TATATAGCTGTTGCGAGTAAAAGA	AAACTCTTTTACTCGCAACAGCTA				1,0,1,1,0,1,1,0,0,0,1,1,0,0,0,0,0,0,0,0	GCAGGTCAATTAAAAGAAGAAGG	TRUE	TRUE	TRUE	TRUE
sgRNA_1031	L_01065	suhB	L_01065_gR801f	CGAATAGCGATATTTAACAT	TGG	0.3	813	9	0.0113493	0.648977	L_conig000001_1	+	1056692..1056711	TATACGAATAGCGATATTTAACAT	AAACATGTTAAATATCGCTATTCG				1,1,1,0,1,0,1,0,1,0,0,0,0,0,0,0,0,0,0,0	TCAGATTCGGCAAAAGATGCGGG	TRUE	TRUE	FALSE	FALSE
sgRNA_1032	L_01066	pulG	L_01066_gR82r	GGTGAATCGGTTTGCCATAA	TGG	0.45	513	78	0.158215	0.615987	L_conig000001_1	-	1056998..1057017	TATAGGTGAATCGGTTTGCCATAA	AAACTTATGGCAAACCGATTCACC				0,1,0,1,1,0,0,1,1,1,0,0,0,0,0,0,0,0,0,0	ATTAAAGAATTACAAGAAACTGG	TRUE	TRUE	FALSE	FALSE
sgRNA_1033	L_01067	L_01067	L_01067_gR35r	TGAAATCATCAGTGCTAATA	GGG	0.3	720	31	0.0442857	0.436091	L_conig000001_1	-	1057463..1057482	TATATGAAATCATCAGTGCTAATA	AAACTATTAGCACTGATGATTTCA				1,0,0,0,1,0,1,0,0,0,0,0,0,0,0,1,0,0,0,0	TGGGTGATTGCAAAAGAAGAAGG	TRUE	TRUE	FALSE	TRUE
sgRNA_1034	L_01068	L_01068	L_01068_gR191r	ATTTAATGATAAATCAAGGC	AGG	0.25	684	187	0.281627	0.537166	L_conig000001_1	-	1058335..1058354	TATAATTTAATGATAAATCAAGGC	AAACGCCTTGATTTATCATTAAAT				1,1,1,0,1,0,1,1,0,1,1,0,0,0,0,0,0,0,0,0	TTTGGTGCATTAAAAGAAGCTGG	TRUE	TRUE	FALSE	FALSE
sgRNA_1035	L_01069	L_01069	L_01069_gR271r	TTTATCAAAATTTCACTCGT	AGG	0.25	297	267	0.963899	0.383733	L_conig000001_1	-	1059082..1059101	TATATTTATCAAAATTTCACTCGT	AAACACGAGTGAAATTTTGATAAA				0,1,0,1,1,1,1,1,0,1,0,0,1,0,0,0,0,0,0,0	TTTGGTGCATTAAAAGAAGCTGG	TRUE	TRUE	TRUE	TRUE
sgRNA_1036	L_01070	recC	L_01070_gR79r	TGTTGAAAAGGATCTTCAGG	TGG	0.4	3366	75	0.0224148	0.579335	L_conig000001_1	-	1059232..1059251	TATATGTTGAAAAGGATCTTCAGG	AAACCCTGAAGATCCTTTTCAACA				1,1,0,1,1,1,0,1,1,1,0,0,0,0,0,0,0,0,0,0	AAAAGTGGATTCTAAGAAGAAGG	TRUE	TRUE	TRUE	FALSE
sgRNA_1037	L_01071	L_01071	L_01071_gR16r	GTTTCTTCTGTATCACAAAA	TGG	0.3	450	12	0.027907	0.577795	L_conig000001_1	-	1062589..1062608	TATAGTTTCTTCTGTATCACAAAA	AAACTTTTGTGATACAGAAGAAAC				1,0,1,0,1,1,0,1,0,1,1,0,0,0,0,0,0,0,0,0	ACCCGCTTCATATAAACGTTGGG	TRUE	TRUE	TRUE	TRUE
sgRNA_1038	L_01072	ribD	L_01072_gR20r	CATAAATACGCAATCTTGTG	AGG	0.35	1119	16	0.0145587	0.725645	L_conig000001_1	-	1063045..1063064	TATACATAAATACGCAATCTTGTG	AAACCACAAGATTGCGTATTTATG				1,1,1,0,0,1,0,1,0,0,1,0,0,0,0,0,0,0,0,0	TCGAAACAATGATAAGAAGTTGG	TRUE	TRUE	TRUE	FALSE
sgRNA_1039	L_01073	degS	L_01073_gR24r	CCAAGCCCCAAAGTGCGGAA	TGG	0.6	1023	20	0.0199402	0.449951	L_conig000001_1	-	1064168..1064187	TATACCAAGCCCCAAAGTGCGGAA	AAACTTCCGCACTTTGGGGCTTGG				1,1,1,1,0,0,0,0,1,0,0,0,0,1,0,0,0,0,0,0	TCGAAACAATGATAAGAAGTTGG	TRUE	TRUE	FALSE	TRUE
sgRNA_1040	L_01074	mutM	L_01074_gR807f	GTTTCGACTTCAGGAAGTTC	TGG	0.45	816	6	0.00753769	0.443642	L_conig000001_1	+	1066034..1066053	TATAGTTTCGACTTCAGGAAGTTC	AAACGAACTTCCTGAAGTCGAAAC				0,0,1,0,0,0,1,0,0,0,1,0,0,1,0,0,0,0,0,0	TTCCCTGGTTTAAAAGAAGAAGG	TRUE	TRUE	TRUE	TRUE
sgRNA_1041	L_01075	ddc	L_01075_gR1522f	AAGCTTGTTTGTGTTGTTTG	AGG	0.35	1536	11	0.00725594	0.537166	L_conig000001_1	+	1067796..1067815	TATAAAGCTTGTTTGTGTTGTTTG	AAACCAAACAACACAAACAAGCTT				1,1,0,1,1,1,1,0,0,1,1,0,0,0,0,0,0,0,0,0	ATTAACCAAGCACATTCGTTAGG	TRUE	TRUE	TRUE	TRUE
sgRNA_1042	L_01076	L_01076	L_01076_gR339f	AAGCGAGAAAGAATTTCCAA	TGG	0.35	399	57	0.150396	0.697012	L_conig000001_1	+	1068168..1068187	TATAAAGCGAGAAAGAATTTCCAA	AAACTTGGAAATTCTTTCTCGCTT				1,1,0,1,0,0,0,0,1,0,0,1,0,0,0,0,0,0,0,0	TCAGATTCGGCAAAAGATGCGGG	TRUE	TRUE	TRUE	TRUE
sgRNA_1043	L_01077	L_01077	L_01077_gR177f	TCAGAAAAGCGAACTTCAGC	GGG	0.45	234	54	0.252336	0.455541	L_conig000001_1	+	1068404..1068423	TATATCAGAAAAGCGAACTTCAGC	AAACGCTGAAGTTCGCTTTTCTGA				1,1,0,1,1,1,0,0,1,1,1,1,0,0,0,0,0,0,0,0	CTTGCTGTAGCAAAAGAAGAGGG	TRUE	TRUE	TRUE	TRUE
sgRNA_1044	L_01078	dat	L_01078_gR1346f	AGCAAGAATTGCTTGTACAG	GGG	0.4	1365	16	0.0118959	0.484283	L_conig000001_1	+	1069953..1069972	TATAAGCAAGAATTGCTTGTACAG	AAACCTGTACAAGCAATTCTTGCT				1,1,1,1,0,1,0,1,1,1,1,1,0,0,0,0,0,0,0,0	CGCGTAAAACTAAAAAAAGCTGG	TRUE	TRUE	TRUE	TRUE
sgRNA_1045	L_01079	L_01079	L_01079_gR136f	TCTCTGCAGTAGAAACTAAA	CGG	0.35	171	32	0.211921	0.554875	L_conig000001_1	+	1070454..1070473	TATATCTCTGCAGTAGAAACTAAA	AAACTTTAGTTTCTACTGCAGAGA				1,1,0,1,1,1,1,0,1,0,1,0,0,0,0,0,0,0,0,0	AATGCGGCGCAAAAAGAAACGGG	TRUE	TRUE	TRUE	TRUE
sgRNA_1046	L_01080	rpmB	L_01080_gR198f	GAGCGGTTATTACCCACAGC	TGG	0.55	237	36	0.165899	0.554875	L_conig000001_1	+	1070698..1070717	TATAGAGCGGTTATTACCCACAGC	AAACGCTGTGGGTAATAACCGCTC				1,1,1,1,1,1,1,0,0,0,1,0,0,0,0,0,0,0,0,0	TTATTATCGCCAGTAGAAGCGGG	TRUE	TRUE	TRUE	TRUE
sgRNA_1047	L_01081	L_01081	L_01081_gR503f	TGCGGAAAGTAAAGCGTGCA	AGG	0.5	666	160	0.247678	0.407798	L_conig000001_1	+	1071453..1071472	TATATGCGGAAAGTAAAGCGTGCA	AAACTGCACGCTTTACTTTCCGCA				0,1,1,0,0,1,0,0,1,1,0,1,1,0,0,0,0,0,0,0	GCTAAACAAGCAAAAGAAGAAGG	TRUE	TRUE	TRUE	FALSE
sgRNA_1048	L_01082	dfp	L_01082_gR59r	AATCAACTCTATTGTTTTAT	AGG	0.2	1203	55	0.046492	0.765551	L_conig000001_1	-	1071850..1071869	TATAAATCAACTCTATTGTTTTAT	AAACATAAAACAATAGAGTTGATT				0,1,0,1,0,1,0,1,1,0,0,0,0,0,0,0,0,0,0,0	ATCGAATTAGTAGAAGAATCTGG	TRUE	FALSE	FALSE	TRUE
sgRNA_1049	L_01083	dut	L_01083_gR58r	TCAGTTGCGTAAGTTGGCAG	AGG	0.5	456	54	0.123853	0.448993	L_conig000001_1	-	1073099..1073118	TATATCAGTTGCGTAAGTTGGCAG	AAACCTGCCAACTTACGCAACTGA				1,1,1,0,1,0,0,1,1,0,0,0,1,0,0,0,0,0,0,0	ATTTTTTTGCGTAAAGAAGCAGG	TRUE	TRUE	FALSE	FALSE
sgRNA_1050	L_01084	slmA	L_01084_gR52r	ATTTTCGGTGTTTCAATTTT	AGG	0.25	657	48	0.0753532	0.73201	L_conig000001_1	-	1073552..1073571	TATAATTTTCGGTGTTTCAATTTT	AAACAAAATTGAAACACCGAAAAT				1,0,1,0,0,0,1,1,0,0,1,0,0,0,0,0,0,0,0,0	ATTGCGCAAGCAAAACAAGCGGG	TRUE	FALSE	TRUE	FALSE
sgRNA_1051	L_01085	L_01085	L_01085_gR16r	TCTGCTTCCAGTTCTTGCCA	AGG	0.5	252	12	0.0517241	0.613924	L_conig000001_1	-	1074194..1074213	TATATCTGCTTCCAGTTCTTGCCA	AAACTGGCAAGAACTGGAAGCAGA				0,0,1,1,0,1,0,1,1,1,1,0,0,0,0,0,0,0,0,0	TGATACTCGCAAAATGAAGCTGG	TRUE	TRUE	FALSE	FALSE
sgRNA_1052	L_01086	crp	L_01086_gR23r	GGTTACAACTTCATCAATTT	CGG	0.3	675	19	0.0290076	0.537166	L_conig000001_1	-	1074437..1074456	TATAGGTTACAACTTCATCAATTT	AAACAAATTGATGAAGTTGTAACC				1,1,0,0,1,0,1,1,1,1,1,0,0,0,0,0,0,0,0,0	CGTATTCACGAATATGAAGCCGG	TRUE	TRUE	TRUE	TRUE
sgRNA_1053	L_01087	L_01087	L_01087_gR1113f	TCAGCAAGCTGCTGACTATA	AGG	0.45	1179	63	0.0543572	0.544031	L_conig000001_1	+	1076553..1076572	TATATCAGCAAGCTGCTGACTATA	AAACTATAGTCAGCAGCTTGCTGA				0,1,1,1,1,1,0,1,1,0,1,0,0,0,0,0,0,0,0,0	GGCGGTACGGGAAAAGAATCAGG	TRUE	FALSE	FALSE	FALSE
sgRNA_1054	L_01088	nagZ	L_01088_gR1043f	TCCTTTTAAATCAATTAACA	AGG	0.2	1056	10	0.00965251	0.504936	L_conig000001_1	+	1077654..1077673	TATATCCTTTTAAATCAATTAACA	AAACTGTTAATTGATTTAAAAGGA				1,1,0,1,1,0,1,1,1,1,1,0,0,0,0,0,0,0,0,0	GGTAAATCTTTAGAAGAAGCTGG	TRUE	FALSE	FALSE	FALSE
sgRNA_1055	L_01089	L_01089	L_01089_gR261f	GACGACGTAATATTCAAAAT	CGG	0.3	351	87	0.26284	0.682106	L_conig000001_1	+	1077931..1077950	TATAGACGACGTAATATTCAAAAT	AAACATTTTGAATATTACGTCGTC				1,1,1,1,0,1,0,1,0,0,1,0,0,0,0,0,0,0,0,0	CCTAAAGCCTCACAGGAAGCTGG	TRUE	TRUE	TRUE	TRUE
sgRNA_1056	L_01090	L_01090	L_01090_gR313f	TATTTGCCGGAATTTCTTTA	CGG	0.3	351	35	0.10574	0.667905	L_conig000001_1	+	1078333..1078352	TATATATTTGCCGGAATTTCTTTA	AAACTAAAGAAATTCCGGCAAATA				1,1,1,0,0,0,1,1,1,1,0,0,0,0,0,0,0,0,0,0	AAAGAAGCAGTAGAAAAAGCAGG	TRUE	TRUE	TRUE	TRUE
sgRNA_1057	L_01091	ileS	L_01091_gR2791f	TTGGAAAGCTGGTTTCCGGT	AGG	0.5	2826	32	0.0114041	0.361516	L_conig000001_1	+	1081278..1081297	TATATTGGAAAGCTGGTTTCCGGT	AAACACCGGAAACCAGCTTTCCAA				1,1,1,0,0,1,0,1,1,0,1,0,0,0,0,0,1,0,0,0	TTAGCGGCAGCACAAGAAGCAGG	TRUE	TRUE	TRUE	TRUE
sgRNA_1058	L_01092	ribF	L_01092_gR824f	TTGGCGCAAATGGCGGAGGA	CGG	0.6	927	100	0.110254	0.337989	L_conig000001_1	+	1082165..1082184	TATATTGGCGCAAATGGCGGAGGA	AAACTCCTCCGCCATTTGCGCCAA				1,0,1,1,0,1,0,1,1,1,1,1,1,0,0,0,0,0,0,0	GTTGCAGCACTAAAAGTAGCAGG	TRUE	FALSE	FALSE	FALSE
sgRNA_1059	L_01093	L_01093	L_01093_gR1423f	ATAAACGACGAAGAAAATTT	GGG	0.25	1533	107	0.0707204	0.554361	L_conig000001_1	+	1083737..1083756	TATAATAAACGACGAAGAAAATTT	AAACAAATTTTCTTCGTCGTTTAT				1,1,1,0,0,1,1,0,1,1,0,1,0,0,0,0,0,0,0,0	TGCTTACAATTAGAAGCAGCGGG	TRUE	FALSE	FALSE	FALSE
sgRNA_1060	L_01094	rpsT	L_01094_gR60r	AGCGTTGGCTTGCGTTGTGT	TGG	0.55	264	56	0.229508	0.408156	L_conig000001_1	-	1084228..1084247	TATAAGCGTTGGCTTGCGTTGTGT	AAACACACAACGCAAGCCAACGCT				1,1,0,1,0,0,1,1,1,0,0,1,1,0,0,0,0,0,0,0	AAAAGTGGATTCTAAGAAGAAGG	TRUE	FALSE	TRUE	TRUE
sgRNA_1061	L_01095	L_01095	L_01095_gR545f	CAGCAATGCTGCCATACCTA	AGG	0.5	567	19	0.0347349	0.616528	L_conig000001_1	+	1085035..1085054	TATACAGCAATGCTGCCATACCTA	AAACTAGGTATGGCAGCATTGCTG				1,1,1,1,1,1,1,0,0,0,0,0,0,0,0,0,0,0,0,0	GCACTACGCTTAGAAGAAGAAGG	TRUE	FALSE	TRUE	TRUE
sgRNA_1062	L_01096	L_01096	L_01096_gR16r	GCATATAACACATCATCTTT	TGG	0.3	858	12	0.0143198	0.689795	L_conig000001_1	-	1085231..1085250	TATAGCATATAACACATCATCTTT	AAACAAAGATGATGTGTTATATGC				0,1,1,0,1,0,0,0,0,1,0,0,0,0,0,0,0,0,0,0	ATTAAACTCTTAGAAGAAGCTGG	TRUE	TRUE	FALSE	FALSE
sgRNA_1063	L_01097	L_01097	L_01097_gR20r	GGAATAACGGTAAAGATTGA	AGG	0.35	990	16	0.0164948	0.548079	L_conig000001_1	-	1086262..1086281	TATAGGAATAACGGTAAAGATTGA	AAACTCAATCTTTACCGTTATTCC				1,1,0,0,0,1,0,1,1,1,1,1,0,0,0,0,0,0,0,0	AGCAGCACGCAGTAAGAAGCAGG	TRUE	TRUE	FALSE	FALSE
sgRNA_1064	L_01098	aroQ	L_01098_gR42r	CCCCTAACATATTTAAGTTC	GGG	0.35	450	38	0.0883721	0.603125	L_conig000001_1	-	1087330..1087349	TATACCCCTAACATATTTAAGTTC	AAACGAACTTAAATATGTTAGGGG				1,1,1,1,1,0,0,1,0,0,1,0,0,0,0,0,0,0,0,0	CTTGCACCGAAAAAAGCAGCAGG	TRUE	TRUE	TRUE	TRUE
sgRNA_1065	L_01099	accB	L_01099_gR105r	GAGCAACGACTGGTGTGGCA	CGG	0.6	468	101	0.225446	0.419097	L_conig000001_1	-	1087996..1088015	TATAGAGCAACGACTGGTGTGGCA	AAACTGCCACACCAGTCGTTGCTC				1,1,1,1,1,0,1,1,0,1,1,1,0,0,0,0,0,0,0,0	AAGAAAGAATTAGAAGAAGCGGG	TRUE	FALSE	FALSE	FALSE
sgRNA_1066	L_01100	L_01100	L_01100_gR107r	GTGTTTTAAATCACGATCAG	CGG	0.35	1347	103	0.0776187	0.570756	L_conig000001_1	-	1088642..1088661	TATAGTGTTTTAAATCACGATCAG	AAACCTGATCGTGATTTAAAACAC				0,1,1,1,0,1,1,0,1,1,1,0,0,0,0,0,0,0,0,0	ATGGAACAGTTAAAAGAGGCAGG	TRUE	FALSE	FALSE	FALSE
sgRNA_1067	L_01101	L_01101	L_01101_gR47r	AGATAGGCCTAATGCCCAAC	TGG	0.5	258	43	0.180672	0.554388	L_conig000001_1	-	1090133..1090152	TATAAGATAGGCCTAATGCCCAAC	AAACGTTGGGCATTAGGCCTATCT				0,1,1,0,1,1,0,0,1,1,1,0,0,0,0,0,0,0,0,0	TGATAATATTCGTAAGCAGCCGG	TRUE	TRUE	FALSE	FALSE
sgRNA_1068	L_01102	panF	L_01102_gR28r	AAAGTGAGATAAATAATTAA	GGG	0.15	1455	24	0.0167247	0.633876	L_conig000001_1	-	1090368..1090387	TATAAAAGTGAGATAAATAATTAA	AAACTTAATTATTTATCTCACTTT				0,1,1,1,0,1,1,1,0,0,1,0,0,0,0,0,0,0,0,0	AGGGAAAAATAATAAGTAGCTGG	TRUE	TRUE	TRUE	TRUE
sgRNA_1069	L_01103	L_01103	L_01103_gR85r	CGCACTTGCACAACAAGCAC	AGG	0.55	873	81	0.094959	0.559162	L_conig000001_1	-	1092000..1092019	TATACGCACTTGCACAACAAGCAC	AAACGTGCTTGTTGTGCAAGTGCG				1,0,1,1,0,1,1,1,1,1,1,0,0,0,0,0,0,0,0,0	TTTCTTTAGTCATAGGAAGCTGG	TRUE	TRUE	TRUE	TRUE
sgRNA_1070	L_01104	L_01104	L_01104_gR86r	ATCCATAAAAGTCACAGAAA	CGG	0.3	888	82	0.09447	0.620716	L_conig000001_1	-	1092908..1092927	TATAATCCATAAAAGTCACAGAAA	AAACTTTCTGTGACTTTTATGGAT				1,1,1,0,0,1,0,1,1,1,1,0,0,0,0,0,0,0,0,0	CAATTTGCGGAATAAGAGGCTGG	TRUE	FALSE	FALSE	FALSE
sgRNA_1071	L_01105	fis	L_01105_gR52r	TGGTCAGTAATACCTGCCAT	TGG	0.45	981	48	0.049948	0.585244	L_conig000001_1	-	1093908..1093927	TATATGGTCAGTAATACCTGCCAT	AAACATGGCAGGTATTACTGACCA				0,0,1,0,1,0,0,1,1,0,0,1,0,0,0,0,0,0,0,0	TCGGCGCAGATAGAAAAAGCAGG	TRUE	FALSE	FALSE	FALSE
sgRNA_1072	L_01106	L_01106	L_01106_gR28r	GATACCGTTAAGGCATCGGC	AGG	0.55	300	24	0.0857143	0.471966	L_conig000001_1	-	1094858..1094877	TATAGATACCGTTAAGGCATCGGC	AAACGCCGATGCCTTAACGGTATC				1,1,1,0,0,1,0,0,0,0,0,1,1,0,0,0,0,0,0,0	ATTATTCATTAAAAATAAGCAGG	TRUE	FALSE	FALSE	FALSE
sgRNA_1073	L_01107	smpB	L_01107_gR459f	AGTGCGATAGTATTTGAATT	GGG	0.3	486	24	0.0515021	0.641353	L_conig000001_1	+	1095676..1095695	TATAAGTGCGATAGTATTTGAATT	AAACAATTCAAATACTATCGCACT				0,0,0,1,1,1,0,1,0,0,1,0,0,0,0,0,0,0,0,0	CGTATTCACGAATATGAAGCCGG	TRUE	TRUE	TRUE	TRUE
sgRNA_1074	L_01108	L_01108	L_01108_gR918f	CGAATTGCGGCATTCATACC	CGG	0.5	966	45	0.0475687	0.584417	L_conig000001_1	+	1096859..1096878	TATACGAATTGCGGCATTCATACC	AAACGGTATGAATGCCGCAATTCG				1,0,1,1,1,0,1,1,0,1,0,0,0,0,0,0,0,0,0,0	CGCGTAAAACTAAAAAAAGCTGG	TRUE	TRUE	TRUE	TRUE
sgRNA_1075	L_01109	L_01109	L_01109_gR551f	ACAGCCTGAAAGTATAAGTG	CGG	0.4	582	28	0.0498221	0.626161	L_conig000001_1	+	1097553..1097572	TATAACAGCCTGAAAGTATAAGTG	AAACCACTTATACTTTCAGGCTGT				1,0,1,1,0,1,1,0,0,1,1,0,0,0,0,0,0,0,0,0	TCTTATTTACCGGATGCGTTTGG	TRUE	TRUE	TRUE	TRUE
sgRNA_1076	L_01110	L_01110	L_01110_gR764f	GGTTTTGGCAGGGGAGATAA	TGG	0.5	777	10	0.01321	0.589746	L_conig000001_1	+	1098340..1098359	TATAGGTTTTGGCAGGGGAGATAA	AAACTTATCTCCCCTGCCAAAACC				1,1,0,0,0,1,1,0,1,1,0,1,0,0,0,0,0,0,0,0	AAGAAAGAATTAGAAGAAGCGGG	TRUE	FALSE	FALSE	FALSE
sgRNA_1077	L_01111	smf	L_01111_gR1103f	CATTAAACGGAGTAATGTGT	AGG	0.35	1122	16	0.0145191	0.531571	L_conig000001_1	+	1099508..1099527	TATACATTAAACGGAGTAATGTGT	AAACACACATTACTCCGTTTAATG				1,0,0,0,1,1,1,1,1,1,1,0,0,0,0,0,0,0,0,0	ATTGATTTCAAAGAAGAAGGTGG	TRUE	TRUE	TRUE	TRUE
sgRNA_1078	L_01112	L_01112	L_01112_gR35r	CTGTTCCCCATCACGCAAGG	TGG	0.6	1548	31	0.020288	0.554361	L_conig000001_1	-	1100118..1100137	TATACTGTTCCCCATCACGCAAGG	AAACCCTTGCGTGATGGGGAACAG				1,1,1,0,0,1,1,0,1,1,0,1,0,0,0,0,0,0,0,0	AAAGAATTTGCAAAAGAAGCGGG	TRUE	TRUE	TRUE	FALSE
sgRNA_1079	L_01113	leuB	L_01113_gR51r	TGGCTTCCGCCATTACTTCA	GGG	0.5	1077	47	0.0444655	0.428404	L_conig000001_1	-	1101844..1101863	TATATGGCTTCCGCCATTACTTCA	AAACTGAAGTAATGGCGGAAGCCA				1,0,1,1,1,1,1,1,1,0,1,1,0,0,0,0,0,0,0,0	ATTGCGCAAGCAAAACAAGCGGG	TRUE	FALSE	FALSE	FALSE
sgRNA_1080	L_01114	L_01114	L_01114_gR41r	CTCTGCTTCATAAACAATGT	GGG	0.35	1410	37	0.0266187	0.733778	L_conig000001_1	-	1103087..1103106	TATACTCTGCTTCATAAACAATGT	AAACACATTGTTTATGAAGCAGAG				1,0,1,0,0,1,0,0,0,0,0,1,0,0,0,0,0,0,0,0	TTTCTTTAGTCATAGGAAGCTGG	TRUE	FALSE	TRUE	FALSE
sgRNA_1081	L_01115	leuD	L_01115_gR43r	TCTACATTCGCCGCATCCAA	TGG	0.5	603	39	0.0668954	0.450591	L_conig000001_1	-	1104523..1104542	TATATCTACATTCGCCGCATCCAA	AAACTTGGATGCGGCGAATGTAGA				1,1,0,0,1,1,1,1,0,1,1,1,0,0,0,0,0,0,0,0	TTCCCTGGTTTAAAAGAAGAAGG	TRUE	TRUE	FALSE	FALSE
sgRNA_1082	L_01116	iga1	L_01116_gR5333f	TGTATAAGGGGTTAATGCGT	AGG	0.4	5385	49	0.00913327	0.419097	L_conig000001_1	+	1110516..1110535	TATATGTATAAGGGGTTAATGCGT	AAACACGCATTAACCCCTTATACA				1,1,0,1,1,0,1,1,1,1,1,1,0,0,0,0,0,0,0,0	CAGATTTGGCTAGATGAAGCTGG	TRUE	TRUE	TRUE	TRUE
sgRNA_1083	L_01117	L_01117	L_01117_gR901f	GTTCGTCGTAAGAAATGATG	CGG	0.4	1080	176	0.166038	0.632486	L_conig000001_1	+	1111695..1111714	TATAGTTCGTCGTAAGAAATGATG	AAACCATCATTTCTTACGACGAAC				0,0,0,1,0,1,1,0,1,1,1,0,0,0,0,0,0,0,0,0	GCAATATTTTGCTAAGGAGCAGG	TRUE	FALSE	FALSE	FALSE
sgRNA_1084	L_01118	dnaN	L_01118_gR1059f	ACGCCACATACTTGTTGCAA	CGG	0.45	1101	39	0.0360777	0.655881	L_conig000001_1	+	1112934..1112953	TATAACGCCACATACTTGTTGCAA	AAACTTGCAACAAGTATGTGGCGT				1,1,0,0,1,1,1,0,1,0,0,0,0,0,0,0,0,0,0,0	GATGAAGCAAAAGAAGAAGTGGG	TRUE	TRUE	TRUE	TRUE
sgRNA_1085	L_01119	dnaA	L_01119_gR1330f	CTTGATCTTGAAGTTGTAAC	AGG	0.35	1365	32	0.0237918	0.554353	L_conig000001_1	+	1114498..1114517	TATACTTGATCTTGAAGTTGTAAC	AAACGTTACAACTTCAAGATCAAG				1,0,1,1,0,1,0,1,1,0,1,1,0,0,0,0,0,0,0,0	CAAGTGGCTGCAAAAGAAGCTGG	TRUE	TRUE	TRUE	TRUE
sgRNA_1086	L_01120	rpmH	L_01120_gR2721f	ATAATACTTAGGCGAAAATA	GGG	0.25	2739	15	0.00551673	0.490016	L_conig000001_1	+	1117440..1117459	TATAATAATACTTAGGCGAAAATA	AAACTATTTTCGCCTAAGTATTAT				0,0,0,0,0,1,0,0,1,1,1,0,1,0,0,0,0,0,0,0	TGATAATATTCGTAAGCAGCCGG	TRUE	TRUE	TRUE	TRUE
sgRNA_1087	L_01121	tbp2	L_01121_gR1875f	GAAAGTCCACCAGTGATAAG	AGG	0.45	1893	15	0.00800854	0.411268	L_conig000001_1	+	1119377..1119396	TATAGAAAGTCCACCAGTGATAAG	AAACCTTATCACTGGTGGACTTTC				1,1,1,1,1,1,1,1,1,0,1,1,0,0,0,0,0,0,0,0	TCTGAAGCAGAAAACGAAGCAGG	TRUE	FALSE	FALSE	FALSE
sgRNA_1088	L_01122	L_01122	L_01122_gR167r	TATTTCTTTCTTAGGCATAG	AGG	0.3	1461	163	0.113116	0.407032	L_conig000001_1	-	1119671..1119690	TATATATTTCTTTCTTAGGCATAG	AAACCTATGCCTAAGAAAGAAATA				1,1,0,1,0,1,1,1,0,1,1,0,1,0,0,0,0,0,0,0	TTTCTTGCTGCCTTAGAAGCGGG	TRUE	TRUE	FALSE	TRUE
sgRNA_1089	L_01123	L_01123	L_01123_gR25r	CGACTACGTTTTAATACAGA	AGG	0.35	135	21	0.182609	0.375897	L_conig000001_1	-	1121165..1121184	TATACGACTACGTTTTAATACAGA	AAACTCTGTATTAAAACGTAGTCG				1,1,0,1,1,0,1,1,1,1,0,0,1,0,0,0,0,0,0,0	GGTTTATTCTCAAACGAAGCGGG	TRUE	TRUE	TRUE	TRUE
sgRNA_1090	L_01124	rnpA	L_01124_gR79r	TCGGGAGTACTAGCTCTGAA	TGG	0.5	360	75	0.220588	0.607853	L_conig000001_1	-	1121366..1121385	TATATCGGGAGTACTAGCTCTGAA	AAACTTCAGAGCTAGTACTCCCGA				1,0,1,0,0,0,1,0,1,1,0,1,0,0,0,0,0,0,0,0	GGTTTATTCTCAAACGAAGCGGG	TRUE	TRUE	TRUE	TRUE
sgRNA_1091	L_01125	L_01125	L_01125_gR79r	CGACAACGAGCCCCAATAAA	CGG	0.5	261	75	0.311203	0.653183	L_conig000001_1	-	1121689..1121708	TATACGACAACGAGCCCCAATAAA	AAACTTTATTGGGGCTCGTTGTCG				0,0,0,1,0,0,1,0,0,1,0,1,0,0,0,0,0,0,0,0	TTTTGATGAAAAAATACTTTGGG	TRUE	FALSE	FALSE	FALSE
sgRNA_1092	L_01126	yidC	L_01126_gR24r	AAATCAGTGCAAGCACTAAT	AGG	0.35	1626	20	0.0124533	0.590569	L_conig000001_1	-	1121894..1121913	TATAAAATCAGTGCAAGCACTAAT	AAACATTAGTGCTTGCACTGATTT				1,1,1,0,1,0,1,0,1,1,0,0,0,0,0,0,0,0,0,0	TTTCTTGCTGCCTTAGAAGCGGG	TRUE	TRUE	TRUE	TRUE
sgRNA_1093	L_01127	L_01127	L_01127_gR40r	ATCCCAATGCCACCACGACC	TGG	0.6	1359	36	0.0268857	0.601115	L_conig000001_1	-	1124406..1124425	TATAATCCCAATGCCACCACGACC	AAACGGTCGTGGTGGCATTGGGAT				1,1,0,1,0,0,1,1,1,1,1,0,0,0,0,0,0,0,0,0	CCACCTTTATTCTATGAAGCAGG	TRUE	FALSE	TRUE	FALSE
sgRNA_1094	L_01128	ppiD	L_01128_gR250r	CGAAGTGCGGTAACAAATTC	AGG	0.45	1869	246	0.133045	0.677268	L_conig000001_1	-	1126163..1126182	TATACGAAGTGCGGTAACAAATTC	AAACGAATTTGTTACCGCACTTCG				1,1,0,0,1,1,0,1,1,0,0,0,0,0,0,0,0,0,0,0	CTTACAAGCTGAATTACGTTGGG	TRUE	TRUE	FALSE	FALSE
sgRNA_1095	L_01129	L_01129	L_01129_gR74r	TAATCCCATATTGGTAAATA	TGG	0.25	1560	70	0.0454545	0.689751	L_conig000001_1	-	1127943..1127962	TATATAATCCCATATTGGTAAATA	AAACTATTTACCAATATGGGATTA				1,0,1,1,0,1,0,0,0,0,0,1,0,0,0,0,0,0,0,0	AGCAGCACGCAGTAAGAAGCAGG	TRUE	TRUE	TRUE	TRUE
sgRNA_1096	L_01130	lspA	L_01130_gR138r	CATAATTTCGAACATAAGTC	AGG	0.3	516	134	0.270161	0.353343	L_conig000001_1	-	1129636..1129655	TATACATAATTTCGAACATAAGTC	AAACGACTTATGTTCGAAATTATG				1,1,1,1,1,0,1,1,1,1,0,0,1,0,0,0,0,0,0,0	TGCTAGAAATGTTAAAAAGCTGG	TRUE	FALSE	FALSE	FALSE
sgRNA_1097	L_01131	ispH	L_01131_gR23r	GGCACAGAATCCTCGTGGAT	TGG	0.55	945	19	0.0205405	0.58947	L_conig000001_1	-	1130033..1130052	TATAGGCACAGAATCCTCGTGGAT	AAACATCCACGAGGATTCTGTGCC				1,1,0,0,0,1,1,1,0,0,1,1,0,0,0,0,0,0,0,0	GACTTAGTTAAAAATGAAGCCGG	TRUE	TRUE	FALSE	FALSE
sgRNA_1098	L_01132	L_01132	L_01132_gR68r	CACCTTGTCTTCAGCAAAAG	TGG	0.45	348	64	0.195122	0.589885	L_conig000001_1	-	1131191..1131210	TATACACCTTGTCTTCAGCAAAAG	AAACCTTTTGCTGAAGACAAGGTG				1,1,1,1,0,1,1,1,1,0,1,0,0,0,0,0,0,0,0,0	GAGTCGATTAAAAATGCGTTAGG	TRUE	TRUE	FALSE	FALSE
sgRNA_1099	L_01133	tbpA	L_01133_gR50r	TGATTGTGCTAATGCAGCAG	TGG	0.45	999	46	0.0469867	0.621067	L_conig000001_1	-	1131767..1131786	TATATGATTGTGCTAATGCAGCAG	AAACCTGCTGCATTAGCACAATCA				1,0,1,1,0,0,0,0,1,1,0,1,0,0,0,0,0,0,0,0	GACTTCGTAGCAAAAGATGCAGG	TRUE	TRUE	FALSE	FALSE
sgRNA_1100	L_01134	thiP	L_01134_gR28r	TAATGACGAGGGCGAAGTTG	TGG	0.5	1617	24	0.0150282	0.500509	L_conig000001_1	-	1132748..1132767	TATATAATGACGAGGGCGAAGTTG	AAACCAACTTCGCCCTCGTCATTA				0,1,1,1,1,1,1,1,1,0,1,0,0,0,0,0,0,0,0,0	TCTTGTGCTTTTTCAGAAGCAGG	TRUE	TRUE	TRUE	TRUE
sgRNA_1101	L_01135	thiQ	L_01135_gR44r	CAAATTAAAGCACATTGGTA	AGG	0.3	648	40	0.0636943	0.552887	L_conig000001_1	-	1134364..1134383	TATACAAATTAAAGCACATTGGTA	AAACTACCAATGTGCTTTAATTTG				1,0,0,0,0,0,1,1,1,1,1,1,0,0,0,0,0,0,0,0	AAAGAAGCAGTAGAAAAAGCAGG	TRUE	TRUE	FALSE	FALSE
sgRNA_1102	L_01136	L_01136	L_01136_gR43r	CAATATTCTACACTTGGATG	AGG	0.35	1002	39	0.0397149	0.59644	L_conig000001_1	-	1135123..1135142	TATACAATATTCTACACTTGGATG	AAACCATCCAAGTGTAGAATATTG				1,1,1,1,0,1,1,1,1,1,0,0,0,0,0,0,0,0,0,0	TTCCCTGGTTTAAAAGAAGAAGG	TRUE	TRUE	TRUE	TRUE
sgRNA_1103	L_01137	L_01137	L_01137_gR1970f	TGCTAAGACACGAATTGCAT	TGG	0.4	1998	25	0.012639	0.633647	L_conig000001_1	+	1138163..1138182	TATATGCTAAGACACGAATTGCAT	AAACATGCAATTCGTGTCTTAGCA				0,1,1,0,0,0,0,0,1,0,1,1,0,0,0,0,0,0,0,0	AAATAACGTTTATAAGAATCTGG	TRUE	TRUE	TRUE	TRUE
sgRNA_1104	L_01138	serB	L_01138_gR82r	AAAGGCTCTCCGTTCTGTAT	AGG	0.45	945	78	0.0843243	0.515195	L_conig000001_1	-	1138666..1138685	TATAAAAGGCTCTCCGTTCTGTAT	AAACATACAGAACGGAGAGCCTTT				1,1,0,1,0,1,0,1,1,1,1,1,0,0,0,0,0,0,0,0	ATTGATTTCAAAGAAGAAGGTGG	TRUE	TRUE	FALSE	FALSE
sgRNA_1105	L_01139	L_01139	L_01139_gR10r	TCAGAAACAATATCAAAAGA	TGG	0.25	492	6	0.0127119	0.560189	L_conig000001_1	-	1139556..1139575	TATATCAGAAACAATATCAAAAGA	AAACTCTTTTGATATTGTTTCTGA				1,1,1,1,0,0,0,1,1,0,1,1,0,0,0,0,0,0,0,0	CTTGCACCGAAAAAAGCAGCAGG	TRUE	TRUE	TRUE	TRUE
sgRNA_1106	L_01140	corA	L_01140_gR35r	TTCGTCAATACGAACCAAGC	GGG	0.45	948	31	0.0334052	0.576883	L_conig000001_1	-	1140368..1140387	TATATTCGTCAATACGAACCAAGC	AAACGCTTGGTTCGTATTGACGAA				0,0,1,0,0,0,1,1,1,0,1,1,0,0,0,0,0,0,0,0	GACTTAGTTAAAAATGAAGCCGG	TRUE	TRUE	TRUE	FALSE
sgRNA_1107	L_01141	L_01141	L_01141_gR20r	TCCGATAAATAATGCGGTTT	GGG	0.35	549	16	0.0302457	0.472624	L_conig000001_1	-	1141297..1141316	TATATCCGATAAATAATGCGGTTT	AAACAAACCGCATTATTTATCGGA				1,1,1,1,1,0,0,0,0,0,0,0,1,0,0,0,0,0,0,0	AAAGAATTTGCAAAAGAAGCGGG	TRUE	TRUE	TRUE	TRUE
sgRNA_1108	L_01142	L_01142	L_01142_gR766f	CTGTTAAACCTGCGCGACGA	CGG	0.55	885	116	0.134104	0.341547	L_conig000001_1	+	1142758..1142777	TATACTGTTAAACCTGCGCGACGA	AAACTCGTCGCGCAGGTTTAACAG				1,1,1,1,0,0,0,1,1,1,1,1,1,0,0,0,0,0,0,0	GACTTAGTTAAAAATGAAGCCGG	TRUE	FALSE	FALSE	FALSE
sgRNA_1109	L_01143	L_01143	L_01143_gR404f	TTTCTTCGGCTGATGTATTG	TGG	0.4	468	61	0.136161	0.531012	L_conig000001_1	+	1143437..1143456	TATATTTCTTCGGCTGATGTATTG	AAACCAATACATCAGCCGAAGAAA				1,0,1,1,0,0,0,1,1,1,1,1,0,0,0,0,0,0,0,0	TTTCTTTAGTCATAGGAAGCTGG	TRUE	FALSE	FALSE	FALSE
sgRNA_1110	L_01144	L_01144	L_01144_gR92r	CATGAGTAGCACCGATTTAC	CGG	0.45	1191	88	0.0751494	0.392075	L_conig000001_1	-	1143807..1143826	TATACATGAGTAGCACCGATTTAC	AAACGTAAATCGGTGCTACTCATG				1,0,1,0,0,1,0,1,0,1,1,0,0,0,0,1,0,0,0,0	ATGGAACAGTTAAAAGAGGCAGG	TRUE	FALSE	FALSE	FALSE
sgRNA_1111	L_01145	L_01145	L_01145_gR1325f	AGTTGTTAGCGAATTATTTA	AGG	0.25	1335	7	0.00532319	0.608977	L_conig000001_1	+	1146407..1146426	TATAAGTTGTTAGCGAATTATTTA	AAACTAAATAATTCGCTAACAACT				1,1,0,0,0,1,0,1,1,1,0,1,0,0,0,0,0,0,0,0	TTTATAGAGAAAAGAGAAGCAGG	TRUE	FALSE	FALSE	FALSE
sgRNA_1112	L_01146	L_01146	L_01146_gR482f	GCTTAAATAAGCCTGATAAT	AGG	0.3	501	16	0.033264	0.471886	L_conig000001_1	+	1147381..1147400	TATAGCTTAAATAAGCCTGATAAT	AAACATTATCAGGCTTATTTAAGC				0,1,0,1,0,1,1,1,1,0,0,0,1,0,0,0,0,0,0,0	GGTACTGATCCAAAAGAATCAGG	TRUE	TRUE	TRUE	TRUE
sgRNA_1113	L_01147	L_01147	L_01147_gR540f	TCAGTAAGTCGTGCATCATT	AGG	0.4	612	69	0.116554	0.495045	L_conig000001_1	+	1147939..1147958	TATATCAGTAAGTCGTGCATCATT	AAACAATGATGCACGACTTACTGA				1,1,1,1,0,1,1,1,1,1,0,1,0,0,0,0,0,0,0,0	AAAGAATTTGCAAAAGAAGCGGG	TRUE	FALSE	TRUE	TRUE
sgRNA_1114	L_01148	dmsC	L_01148_gR653f	AGGTAAGCCAAGATGCATAA	TGG	0.4	840	184	0.22439	0.413074	L_conig000001_1	+	1148775..1148794	TATAAGGTAAGCCAAGATGCATAA	AAACTTATGCATCTTGGCTTACCT				1,1,0,1,1,0,1,1,1,0,0,0,1,0,0,0,0,0,0,0	CGTAGTATTGTGTCAGAAGCAGG	TRUE	TRUE	FALSE	TRUE
sgRNA_1115	L_01149	dmsB	L_01149_gR548f	AAGATCTTTGTAATCCTTAC	AGG	0.3	618	67	0.11204	0.372273	L_conig000001_1	+	1149511..1149530	TATAAAGATCTTTGTAATCCTTAC	AAACGTAAGGATTACAAAGATCTT				0,0,1,1,0,1,0,1,0,1,1,0,0,0,0,1,0,0,0,0	GTGTTTCGCAATGAAGAAGCTGG	TRUE	TRUE	TRUE	TRUE
sgRNA_1116	L_01150	L_01150	L_01150_gR2389f	ATGACGCCTTGACAAAATCT	CGG	0.4	2421	29	0.0120783	0.577995	L_conig000001_1	+	1151980..1151999	TATAATGACGCCTTGACAAAATCT	AAACAGATTTTGTCAAGGCGTCAT				1,0,0,1,1,1,1,0,1,0,1,0,0,0,0,0,0,0,0,0	TTATTATCGCCAGTAGAAGCGGG	TRUE	TRUE	TRUE	TRUE
sgRNA_1117	L_01151	L_01151	L_01151_gR68r	TGTATTGTAGTTTGGAATAA	TGG	0.25	1110	64	0.0587156	0.490172	L_conig000001_1	-	1152345..1152364	TATATGTATTGTAGTTTGGAATAA	AAACTTATTCCAAACTACAATACA				1,1,1,0,1,0,1,0,1,1,0,1,0,0,0,0,0,0,0,0	GAACTAGGCTTAAAAGAAGACGG	TRUE	TRUE	FALSE	FALSE
sgRNA_1118	L_01152	merT	L_01152_gR50r	AGCACTTAGTGCGGCGGCTA	TGG	0.6	363	46	0.134111	0.684109	L_conig000001_1	-	1153411..1153430	TATAAGCACTTAGTGCGGCGGCTA	AAACTAGCCGCCGCACTAAGTGCT				0,1,1,0,1,1,0,1,0,0,0,0,0,0,0,0,0,0,0,0	TTAGCGGCAGCACAAGAAGCAGG	TRUE	FALSE	FALSE	FALSE
sgRNA_1119	L_01153	L_01153	L_01153_gR23r	AAACAGCGAAAGCAAAAGTG	CGG	0.4	279	19	0.0733591	0.74727	L_conig000001_1	-	1153755..1153774	TATAAAACAGCGAAAGCAAAAGTG	AAACCACTTTTGCTTTCGCTGTTT				0,0,0,0,0,1,1,1,0,0,1,0,0,0,0,0,0,0,0,0	GCGGACATCGTTCTTGAAGAAGG	TRUE	TRUE	FALSE	TRUE
sgRNA_1120	L_01154	L_01154	L_01154_gR1797f	GTTGGATTGCTTTCTGGATA	GGG	0.4	1845	45	0.0246575	0.388658	L_conig000001_1	+	1155919..1155938	TATAGTTGGATTGCTTTCTGGATA	AAACTATCCAGAAAGCAATCCAAC				0,1,0,1,0,0,0,1,1,1,0,0,0,0,1,0,0,0,0,0	TTCCCTGGTTTAAAAGAAGAAGG	TRUE	TRUE	TRUE	TRUE
sgRNA_1121	L_01155	L_01155	L_01155_gR869f	TCCACGCACTTGTGCTAAAT	GGG	0.45	897	25	0.0285063	0.696893	L_conig000001_1	+	1156914..1156933	TATATCCACGCACTTGTGCTAAAT	AAACATTTAGCACAAGTGCGTGGA				0,1,1,1,0,1,1,0,1,0,0,0,0,0,0,0,0,0,0,0	GATTAAGTAAATTAATAAGCTGG	TRUE	TRUE	TRUE	TRUE
sgRNA_1122	L_01156	L_01156	L_01156_gR75r	GGTAAGCTTGTAACATTTTA	GGG	0.3	342	71	0.220497	0.544381	L_conig000001_1	-	1157141..1157160	TATAGGTAAGCTTGTAACATTTTA	AAACTAAAATGTTACAAGCTTACC				1,1,1,0,1,1,1,0,0,0,0,1,0,0,0,0,0,0,0,0	ATCTTCTGGAGAGATATGTTTGG	TRUE	TRUE	TRUE	TRUE
sgRNA_1123	L_01157	L_01157	L_01157_gR552f	AATTCTTTTGTACCGATAAA	TGG	0.25	591	36	0.0630473	0.697264	L_conig000001_1	+	1158057..1158076	TATAAATTCTTTTGTACCGATAAA	AAACTTTATCGGTACAAAAGAATT				1,1,1,1,0,1,1,1,0,0,0,0,0,0,0,0,0,0,0,0	CATTTACTCTTAAAAGAAGCTGG	TRUE	FALSE	FALSE	FALSE
sgRNA_1124	L_01158	res	L_01158_gR2122f	TTTCTTCCAGCATTGATTTG	CGG	0.35	2166	41	0.0191053	0.554102	L_conig000001_1	+	1160229..1160248	TATATTTCTTCCAGCATTGATTTG	AAACCAAATCAATGCTGGAAGAAA				1,1,0,1,0,1,1,1,0,0,1,1,0,0,0,0,0,0,0,0	ATCAAATTAATTGAAGAAGCTGG	TRUE	TRUE	FALSE	FALSE
sgRNA_1125	L_01159	L_01159	L_01159_gR1199f	TGTGGACATTTGGCAATGAA	TGG	0.4	1341	139	0.105223	0.556121	L_conig000001_1	+	1161461..1161480	TATATGTGGACATTTGGCAATGAA	AAACTTCATTGCCAAATGTCCACA				0,1,1,1,1,1,1,1,1,0,0,0,0,0,0,0,0,0,0,0	GCAGATGCAGCTAAAGAAGCTGG	TRUE	FALSE	FALSE	FALSE
sgRNA_1126	L_01160	L_01160	L_01160_gR35r	CCATATAACACGGGCAATGA	CGG	0.45	222	31	0.153465	0.564906	L_conig000001_1	-	1161669..1161688	TATACCATATAACACGGGCAATGA	AAACTCATTGCCCGTGTTATATGG				1,0,0,1,0,1,0,0,1,1,1,1,0,0,0,0,0,0,0,0	GCAACTTGGAAACAAGAAGACGG	TRUE	FALSE	FALSE	FALSE
sgRNA_1127	L_01161	mod	L_01161_gR416f	TAGTAGGGCTTGGGTTAATT	CGG	0.4	441	22	0.0522565	0.460546	L_conig000001_1	+	1162339..1162358	TATATAGTAGGGCTTGGGTTAATT	AAACAATTAACCCAAGCCCTACTA				1,1,0,1,1,1,1,0,1,0,1,1,0,0,0,0,0,0,0,0	GAGTAGAAAGTAAATTCGTTAGG	TRUE	TRUE	FALSE	TRUE
sgRNA_1128	L_01162	rnhB	L_01162_gR576f	GCGATCAATTCATAGCCTTG	TGG	0.45	594	15	0.0261324	0.725984	L_conig000001_1	+	1163155..1163174	TATAGCGATCAATTCATAGCCTTG	AAACCAAGGCTATGAATTGATCGC				1,1,1,1,0,0,0,1,0,1,0,0,0,0,0,0,0,0,0,0	ATTGATTTCAAAGAAGAAGGTGG	TRUE	TRUE	FALSE	FALSE
sgRNA_1129	L_01163	lpxB	L_01163_gR1152f	CCTGCAACAAGAGCAATGGT	TGG	0.5	1173	18	0.0156114	0.510357	L_conig000001_1	+	1164317..1164336	TATACCTGCAACAAGAGCAATGGT	AAACACCATTGCTCTTGTTGCAGG				1,0,1,0,1,0,1,1,0,0,1,1,0,0,0,0,0,0,0,0	GTTCTTGACCAACAACAAGCGGG	TRUE	TRUE	TRUE	TRUE
sgRNA_1130	L_01164	lpxA	L_01164_gR756f	CCTTCTTCAACGAGGGCAGT	TGG	0.55	789	30	0.0390117	0.441155	L_conig000001_1	+	1165160..1165179	TATACCTTCTTCAACGAGGGCAGT	AAACACTGCCCTCGTTGAAGAAGG				1,1,1,0,1,0,1,0,1,1,1,1,0,0,0,0,0,0,0,0	CAGATTTGGCTAGATGAAGCTGG	TRUE	TRUE	FALSE	FALSE
sgRNA_1131	L_01165	L_01165	L_01165_gR426f	TCTTTTGATTCGATCACTCT	TGG	0.35	447	18	0.0421546	0.542812	L_conig000001_1	+	1165632..1165651	TATATCTTTTGATTCGATCACTCT	AAACAGAGTGATCGAATCAAAAGA				1,0,1,1,0,1,1,0,1,1,0,1,0,0,0,0,0,0,0,0	GTTGCAGCACTAAAAGTAGCAGG	TRUE	TRUE	TRUE	FALSE
sgRNA_1132	L_01166	L_01166	L_01166_gR1508f	AATAAAATAACCCGCGAATG	CGG	0.35	1572	61	0.0393041	0.43225	L_conig000001_1	+	1167236..1167255	TATAAATAAAATAACCCGCGAATG	AAACCATTCGCGGGTTATTTTATT				0,0,0,0,0,0,0,1,0,1,0,0,0,0,0,0,0,1,0,0	GTTCTTGACCAACAACAAGCGGG	TRUE	TRUE	FALSE	TRUE
sgRNA_1133	L_01167	pyrH	L_01167_gR12r	AAATACGTTTATAAATTGGT	TGG	0.2	714	8	0.0115274	0.595945	L_conig000001_1	-	1167453..1167472	TATAAAATACGTTTATAAATTGGT	AAACACCAATTTATAAACGTATTT				1,1,1,1,0,0,0,1,0,0,1,1,0,0,0,0,0,0,0,0	ATCTTCTGGAGAGATATGTTTGG	TRUE	TRUE	TRUE	TRUE
sgRNA_1134	L_01168	nrfD	L_01168_gR945f	TTAGGCGTATGAAATGGAAC	TGG	0.4	966	18	0.0190275	0.527131	L_conig000001_1	+	1169325..1169344	TATATTAGGCGTATGAAATGGAAC	AAACGTTCCATTTCATACGCCTAA				1,1,0,1,1,1,1,1,1,0,1,0,0,0,0,0,0,0,0,0	AAAAGTGGATTCTAAGAAGAAGG	TRUE	TRUE	TRUE	TRUE
sgRNA_1135	L_01169	L_01169	L_01169_gR655f	CCATGCCAGAAACAAAGTTT	CGG	0.4	678	20	0.0303951	0.594853	L_conig000001_1	+	1169997..1170016	TATACCATGCCAGAAACAAAGTTT	AAACAAACTTTGTTTCTGGCATGG				1,0,0,1,0,1,1,1,1,1,1,0,0,0,0,0,0,0,0,0	GAGTTAGAGATTTTAGAAGCTGG	TRUE	TRUE	TRUE	TRUE
sgRNA_1136	L_01170	nrfB	L_01170_gR543f	TCATAAGTAACATGATCCGC	AGG	0.4	651	105	0.166403	0.361671	L_conig000001_1	+	1170559..1170578	TATATCATAAGTAACATGATCCGC	AAACGCGGATCATGTTACTTATGA				1,1,1,1,0,1,1,1,0,1,0,0,0,1,0,0,0,0,0,0	GGTTTATTCTCAAACGAAGCGGG	TRUE	FALSE	TRUE	FALSE
sgRNA_1137	L_01171	nrfA	L_01171_gR1501f	CGAAAGACGCTGCCACAATA	AGG	0.5	1527	23	0.0152621	0.682738	L_conig000001_1	+	1172244..1172263	TATACGAAAGACGCTGCCACAATA	AAACTATTGTGGCAGCGTCTTTCG				1,0,1,1,0,1,1,1,1,0,0,0,0,0,0,0,0,0,0,0	TGCTTACAATTAGAAGCAGCGGG	TRUE	TRUE	TRUE	TRUE
sgRNA_1138	L_01172	L_01172	L_01172_gR3806f	TCCAATACCATGAATGCGGG	CGG	0.5	3909	100	0.0257136	0.387748	L_conig000001_1	+	1176327..1176346	TATATCCAATACCATGAATGCGGG	AAACCCCGCATTCATGGTATTGGA				1,1,1,0,0,1,1,1,1,0,0,1,1,0,0,0,0,0,0,0	GCCACCTTATTAAAAGAAGCAGG	TRUE	TRUE	TRUE	TRUE
sgRNA_1139	L_01173	L_01173	L_01173_gR355f	CGCTTAAAGTGGCAATAGTA	AGG	0.4	375	17	0.0478873	0.756233	L_conig000001_1	+	1176781..1176800	TATACGCTTAAAGTGGCAATAGTA	AAACTACTATTGCCACTTTAAGCG				1,0,0,1,0,1,0,0,1,1,0,0,0,0,0,0,0,0,0,0	CTTGCACCGAAAAAAGCAGCAGG	TRUE	TRUE	TRUE	FALSE
sgRNA_1140	L_01174	L_01174	L_01174_gR428f	TATCACTAGTAATAGAGCAA	TGG	0.3	453	22	0.0508083	0.525185	L_conig000001_1	+	1177229..1177248	TATATATCACTAGTAATAGAGCAA	AAACTTGCTCTATTACTAGTGATA				1,1,1,0,0,0,1,0,1,1,1,1,0,0,0,0,0,0,0,0	GTATGTGTACGAGATGAAGCAGG	TRUE	TRUE	TRUE	TRUE
sgRNA_1141	L_01175	L_01175	L_01175_gR32f	ACCTTTTTTTTCTTTATTGA	TGG	0.2	99	64	0.810127	0.703058	L_conig000001_1	+	1177441..1177460	TATAACCTTTTTTTTCTTTATTGA	AAACTCAATAAAGAAAAAAAAGGT	tandemT			1,1,1,0,0,0,1,0,1,1,0,0,0,0,0,0,0,0,0,0	CCGCTATCAGAAAAAGAATCAGG	TRUE	TRUE	TRUE	FALSE
sgRNA_1142	L_01176	cyoB	L_01176_gR994f	CAATAGTGTTGATCATAATA	CGG	0.25	1137	140	0.125336	0.571114	L_conig000001_1	+	1178513..1178532	TATACAATAGTGTTGATCATAATA	AAACTATTATGATCAACACTATTG				1,0,1,0,0,1,1,0,1,0,1,1,0,0,0,0,0,0,0,0	GTAAGTTTTGCTAAAGAAGCAGG	TRUE	FALSE	FALSE	FALSE
sgRNA_1143	L_01177	cyoA	L_01177_gR1491f	AAGGATAAACCCAATGTTAG	CGG	0.35	1566	72	0.0465718	0.648814	L_conig000001_1	+	1180161..1180180	TATAAAGGATAAACCCAATGTTAG	AAACCTAACATTGGGTTTATCCTT				1,0,1,0,1,0,0,0,0,0,0,1,0,0,0,0,0,0,0,0	GATGAAGCAAAAGAAGAAGTGGG	TRUE	FALSE	TRUE	TRUE
sgRNA_1144	L_01178	pyrG	L_01178_gR116r	ATATGGATCTAACTTCATAA	TGG	0.25	1638	112	0.0692213	0.502445	L_conig000001_1	-	1181017..1181036	TATAATATGGATCTAACTTCATAA	AAACTTATGAAGTTAGATCCATAT				1,1,1,1,0,1,0,0,1,0,0,0,1,0,0,0,0,0,0,0	ATTGCGCAAGCAAAACAAGCGGG	TRUE	TRUE	TRUE	FALSE
sgRNA_1145	L_01179	L_01179	L_01179_gR627f	GCAAGCCAAACCACCTCAAA	AGG	0.5	681	51	0.0771558	0.589885	L_conig000001_1	+	1183297..1183316	TATAGCAAGCCAAACCACCTCAAA	AAACTTTGAGGTGGTTTGGCTTGC				1,1,1,1,0,1,1,1,1,0,1,0,0,0,0,0,0,0,0,0	TCGGCGCAGATAGAAAAAGCAGG	TRUE	FALSE	TRUE	FALSE
sgRNA_1146	L_01180	L_01180	L_01180_gR638f	CAAGTTTAAACAACGTAAAA	AGG	0.25	768	127	0.169786	0.609827	L_conig000001_1	+	1184170..1184189	TATACAAGTTTAAACAACGTAAAA	AAACTTTTACGTTGTTTAAACTTG				1,1,1,0,1,1,0,0,1,1,0,0,0,0,0,0,0,0,0,0	TATTGGCAAAAAGACGAAGCGGG	TRUE	TRUE	TRUE	TRUE
sgRNA_1147	L_01181	L_01181	L_01181_gR597f	AAGAAGGAAATGACTGCCAA	TGG	0.4	678	78	0.118541	0.475371	L_conig000001_1	+	1184906..1184925	TATAAAGAAGGAAATGACTGCCAA	AAACTTGGCAGTCATTTCCTTCTT				0,1,1,0,1,1,1,1,0,1,0,1,0,0,0,0,0,0,0,0	TGATACTCGCAAAATGAAGCTGG	TRUE	TRUE	FALSE	TRUE
sgRNA_1148	L_01182	L_01182	L_01182_gR746f	AATAGCTCCAGTTAAAAGTG	CGG	0.35	774	25	0.0331565	0.711921	L_conig000001_1	+	1185755..1185774	TATAAATAGCTCCAGTTAAAAGTG	AAACCACTTTTAACTGGAGCTATT				1,1,0,0,0,1,0,1,0,0,0,1,0,0,0,0,0,0,0,0	CACAACACCAAATGTGGCGTTGG	TRUE	TRUE	TRUE	TRUE
sgRNA_1149	L_01183	murA	L_01183_gR1158f	GGAACATTTGTCAATTTAAC	AGG	0.3	1275	114	0.0908367	0.561041	L_conig000001_1	+	1187241..1187260	TATAGGAACATTTGTCAATTTAAC	AAACGTTAAATTGACAAATGTTCC				1,1,1,0,1,1,1,0,1,1,0,0,0,0,0,0,0,0,0,0	TCATGGTTATTTGATACGCTAGG	TRUE	TRUE	TRUE	TRUE
sgRNA_1150	L_01184	L_01184	L_01184_gR101f	GCTAAAATAAGGCATTAAAG	GGG	0.3	258	154	0.647059	0.649049	L_conig000001_1	+	1187469..1187488	TATAGCTAAAATAAGGCATTAAAG	AAACCTTTAATGCCTTATTTTAGC				1,0,1,0,1,1,1,1,0,0,0,0,0,0,0,0,0,0,0,0	CGTATTAACCCACAAGATGCAGG	TRUE	TRUE	TRUE	FALSE
sgRNA_1151	L_01185	L_01185	L_01185_gR239f	TTGCTGCCACATTGGTAACA	AGG	0.45	318	76	0.255034	0.42047	L_conig000001_1	+	1187885..1187904	TATATTGCTGCCACATTGGTAACA	AAACTGTTACCAATGTGGCAGCAA				0,0,1,1,0,1,1,1,1,1,0,0,1,0,0,0,0,0,0,0	AAAAATGGCTTCTAATAAGCTGG	TRUE	TRUE	TRUE	FALSE
sgRNA_1152	L_01186	L_01186	L_01186_gR587f	TGTTCGTGTAACCAAAAGTG	CGG	0.4	645	55	0.088	0.732352	L_conig000001_1	+	1188561..1188580	TATATGTTCGTGTAACCAAAAGTG	AAACCACTTTTGGTTACACGAACA				1,0,1,1,0,0,1,0,0,1,0,0,0,0,0,0,0,0,0,0	ATTTCGATGCTGTTTTATGCAGG	TRUE	TRUE	TRUE	FALSE
sgRNA_1153	L_01187	mlaD	L_01187_gR255f	TTAATCGCAATACTTACTTT	TGG	0.25	501	243	0.505198	0.780811	L_conig000001_1	+	1188906..1188925	TATATTAATCGCAATACTTACTTT	AAACAAAGTAAGTATTGCGATTAA				1,1,0,0,0,1,1,0,1,0,0,0,0,0,0,0,0,0,0,0	CGTATTAACCCACAAGATGCAGG	TRUE	TRUE	TRUE	FALSE
sgRNA_1154	L_01188	L_01188	L_01188_gR730f	AGCCTGCTCGCCCCAATGCA	CGG	0.65	786	53	0.0691906	0.450908	L_conig000001_1	+	1189891..1189910	TATAAGCCTGCTCGCCCCAATGCA	AAACTGCATTGGGGCGAGCAGGCT				1,1,1,1,1,1,1,1,1,1,1,0,0,0,0,0,0,0,0,0	AATGCGGCGCAAAAAGAAACGGG	TRUE	TRUE	TRUE	FALSE
sgRNA_1155	L_01189	L_01189	L_01189_gR755f	CACGCGATCACCGCGTTTAA	AGG	0.55	795	37	0.0477419	0.660875	L_conig000001_1	+	1190698..1190717	TATACACGCGATCACCGCGTTTAA	AAACTTAAACGCGGTGATCGCGTG				1,1,1,1,0,0,1,0,1,1,0,0,0,0,0,0,0,0,0,0	TCAAAAGGCGTAAAATAAGCAGG	TRUE	TRUE	TRUE	TRUE
sgRNA_1156	L_01190	sodA	L_01190_gR628f	TGTAGGCATAGCCTAATTCA	GGG	0.4	648	17	0.0270701	0.583266	L_conig000001_1	+	1191771..1191790	TATATGTAGGCATAGCCTAATTCA	AAACTGAATTAGGCTATGCCTACA				1,1,0,1,0,1,1,0,0,0,1,1,0,0,0,0,0,0,0,0	TCGGCGCAGATAGAAAAAGCAGG	TRUE	TRUE	TRUE	TRUE
sgRNA_1157	L_01191	ccmA	L_01191_gR44r	TACGCGCTCACCACGTTGGC	AGG	0.65	639	40	0.0646204	0.532456	L_conig000001_1	-	1192096..1192115	TATATACGCGCTCACCACGTTGGC	AAACGCCAACGTGGTGAGCGCGTA				0,1,1,0,1,1,1,1,1,0,1,0,0,0,0,0,0,0,0,0	TTTGGTGCATTAAAAGAAGCTGG	TRUE	FALSE	FALSE	TRUE
sgRNA_1158	L_01192	ccmB	L_01192_gR112r	GGCTCTGGCCCAATAACAAG	CGG	0.55	666	108	0.167183	0.584079	L_conig000001_1	-	1192807..1192826	TATAGGCTCTGGCCCAATAACAAG	AAACCTTGTTATTGGGCCAGAGCC				1,1,1,1,1,0,1,0,0,0,1,0,0,0,0,0,0,0,0,0	GCCACCTTATTAAAAGAAGCAGG	TRUE	TRUE	TRUE	FALSE
sgRNA_1159	L_01193	L_01193	L_01193_gR25r	TGAGTTTCAGGTTTTGCATA	AGG	0.35	741	21	0.0291262	0.739459	L_conig000001_1	-	1193446..1193465	TATATGAGTTTCAGGTTTTGCATA	AAACTATGCAAAACCTGAAACTCA				1,1,0,0,0,0,0,1,0,1,1,0,0,0,0,0,0,0,0,0	ATCAAATTAATTGAAGAAGCTGG	TRUE	TRUE	FALSE	FALSE
sgRNA_1160	L_01194	ccmD	L_01194_gR71r	TGCCACTAAACTTACTGCAT	AGG	0.4	204	67	0.36413	0.583266	L_conig000001_1	-	1194275..1194294	TATATGCCACTAAACTTACTGCAT	AAACATGCAGTAAGTTTAGTGGCA				1,1,1,0,0,1,1,0,0,0,1,1,0,0,0,0,0,0,0,0	AAATAACGTTTATAAGAATCTGG	TRUE	TRUE	TRUE	TRUE
sgRNA_1161	L_01195	ccmE	L_01195_gR13r	TTAAATCTGGATTTACGTCT	TGG	0.3	522	9	0.0179283	0.47969	L_conig000001_1	-	1194417..1194436	TATATTAAATCTGGATTTACGTCT	AAACAGACGTAAATCCAGATTTAA				1,1,1,1,1,1,1,1,0,1,1,0,0,0,0,0,0,0,0,0	TTAACAATGACAGAAGAAACAGG	TRUE	TRUE	TRUE	TRUE
sgRNA_1162	L_01196	ccmF	L_01196_gR75r	CCTTTTCCGCCCCCCACAAA	GGG	0.6	1947	71	0.0368448	0.510648	L_conig000001_1	-	1194997..1195016	TATACCTTTTCCGCCCCCCACAAA	AAACTTTGTGGGGGGCGGAAAAGG				1,0,0,0,0,0,0,0,1,1,1,0,1,0,0,0,0,0,0,0	ATTGCGCAAGCAAAACAAGCGGG	TRUE	TRUE	FALSE	TRUE
sgRNA_1163	L_01197	dsbE	L_01197_gR59r	ACGTTTTAATTGCACTAAAA	AGG	0.25	546	55	0.104563	0.634869	L_conig000001_1	-	1197070..1197089	TATAACGTTTTAATTGCACTAAAA	AAACTTTTAGTGCAATTAAAACGT				1,1,1,1,1,0,0,0,0,0,1,0,0,0,0,0,0,0,0,0	GGCACAATGCAAAATACGCTGGG	TRUE	TRUE	FALSE	FALSE
sgRNA_1164	L_01198	L_01198	L_01198_gR91r	TGGTAATCACTCTCTTGCTG	TGG	0.45	462	87	0.196833	0.553616	L_conig000001_1	-	1197647..1197666	TATATGGTAATCACTCTCTTGCTG	AAACCAGCAAGAGAGTGATTACCA				0,1,1,0,0,1,0,1,0,1,1,1,0,0,0,0,0,0,0,0	CCTAAAGCCTCACAGGAAGCTGG	TRUE	TRUE	FALSE	FALSE
sgRNA_1165	L_01199	L_01199	L_01199_gR35r	AATTAACGCCACAACTAAAG	TGG	0.35	918	31	0.0345212	0.526851	L_conig000001_1	-	1198053..1198072	TATAAATTAACGCCACAACTAAAG	AAACCTTTAGTTGTGGCGTTAATT				0,1,1,1,1,0,1,1,1,0,1,0,0,0,0,0,0,0,0,0	AATGCGGCGCAAAAAGAAACGGG	TRUE	TRUE	TRUE	TRUE
sgRNA_1166	L_01200	L_01200	L_01200_gR107r	AGCATCATTATTTGAAACAT	CGG	0.25	492	103	0.21822	0.451546	L_conig000001_1	-	1199163..1199182	TATAAGCATCATTATTTGAAACAT	AAACATGTTTCAAATAATGATGCT				0,1,1,1,1,1,0,1,1,0,1,1,0,0,0,0,0,0,0,0	ATTGCTGAGTGAGAAGAACCCGG	TRUE	TRUE	TRUE	FALSE
sgRNA_1167	L_01201	L_01201	L_01201_gR67r	ACACCGCCACCAATTTGTTC	TGG	0.5	300	63	0.225	0.522386	L_conig000001_1	-	1199625..1199644	TATAACACCGCCACCAATTTGTTC	AAACGAACAAATTGGTGGCGGTGT				0,1,0,0,1,1,1,1,1,0,0,1,0,0,0,0,0,0,0,0	TGAAAACATGGAAAATAAGCTGG	TRUE	TRUE	TRUE	TRUE
sgRNA_1168	L_01202	ligN	L_01202_gR1967f	TTCGTATTCATATTGGCGCA	AGG	0.4	2013	43	0.0215755	0.634898	L_conig000001_1	+	1201816..1201835	TATATTCGTATTCATATTGGCGCA	AAACTGCGCCAATATGAATACGAA				0,0,1,1,1,0,0,0,1,1,0,0,0,0,0,0,0,0,0,0	ATGGAACAGTTAAAAGAGGCAGG	TRUE	TRUE	TRUE	TRUE
sgRNA_1169	L_01203	zipA	L_01203_gR932f	CCATAATCCGTGTACGATTA	AGG	0.4	987	52	0.0537746	0.450591	L_conig000001_1	+	1202905..1202924	TATACCATAATCCGTGTACGATTA	AAACTAATCGTACACGGATTATGG				1,1,0,0,1,1,1,1,0,1,1,1,0,0,0,0,0,0,0,0	ATTAAATTAGATTAAGAGGCTGG	TRUE	TRUE	TRUE	TRUE
sgRNA_1170	L_01204	cysZ	L_01204_gR39r	GCCAGCCCATCACAAAATAG	TGG	0.5	819	35	0.0438048	0.527378	L_conig000001_1	-	1203164..1203183	TATAGCCAGCCCATCACAAAATAG	AAACCTATTTTGTGATGGGCTGGC				1,1,1,1,1,1,1,0,1,1,0,0,0,0,0,0,0,0,0,0	ACTTTAACTGGTTTTGGCGGTGG	TRUE	TRUE	FALSE	FALSE
sgRNA_1171	L_01205	cysK	L_01205_gR49r	AAGTGTTTTAAACGCACAAG	CGG	0.35	951	45	0.0483351	0.621361	L_conig000001_1	-	1204091..1204110	TATAAAGTGTTTTAAACGCACAAG	AAACCTTGTGCGTTTAAAACACTT				1,1,1,0,1,0,1,0,0,0,1,0,0,0,0,0,0,0,0,0	ATGGAACAATTAAAAGAAGATGG	TRUE	TRUE	TRUE	TRUE
sgRNA_1172	L_01206	L_01206	L_01206_gR41r	GCCTACGGCAGAGCCAATTA	AGG	0.55	741	37	0.0513176	0.583266	L_conig000001_1	-	1205281..1205300	TATAGCCTACGGCAGAGCCAATTA	AAACTAATTGGCTCTGCCGTAGGC				1,1,0,1,0,0,1,1,0,0,1,1,0,0,0,0,0,0,0,0	ACTGTGTGCCGAGAAGAAGCTGG	TRUE	FALSE	FALSE	FALSE
sgRNA_1173	L_01207	L_01207	L_01207_gR19r	AGTTGTTTTGATAAGAAATT	AGG	0.2	501	15	0.031185	0.561041	L_conig000001_1	-	1205983..1206002	TATAAGTTGTTTTGATAAGAAATT	AAACAATTTCTTATCAAAACAACT				1,1,0,1,1,0,1,1,1,1,0,0,0,0,0,0,0,0,0,0	ATTAAACTCTTAGAAGAAGCTGG	TRUE	FALSE	FALSE	FALSE
sgRNA_1174	L_01208	L_01208	L_01208_gR1015f	TCATATCGCCAACCCAAGAT	GGG	0.45	1041	23	0.0225269	0.560259	L_conig000001_1	+	1207575..1207594	TATATCATATCGCCAACCCAAGAT	AAACATCTTGGGTTGGCGATATGA				1,1,0,1,0,1,1,1,0,1,0,1,0,0,0,0,0,0,0,0	CAGATTTGGCTAGATGAAGCTGG	TRUE	TRUE	TRUE	TRUE
sgRNA_1175	L_01209	xylR	L_01209_gR1133f	TTTGTTTGCATTAAATAAGA	GGG	0.2	1164	28	0.0244755	0.66755	L_conig000001_1	+	1208809..1208828	TATATTTGTTTGCATTAAATAAGA	AAACTCTTATTTAATGCAAACAAA				0,1,1,1,0,0,1,0,1,1,0,0,0,0,0,0,0,0,0,0	ATATCCAAAAGAAACACGTTTGG	TRUE	TRUE	TRUE	TRUE
sgRNA_1176	L_01210	L_01210	L_01210_gR1394f	TGGCATTCTTGTGCGATGAG	TGG	0.5	1407	10	0.00720981	0.632823	L_conig000001_1	+	1210345..1210364	TATATGGCATTCTTGTGCGATGAG	AAACCTCATCGCACAAGAATGCCA				1,0,1,0,0,1,1,1,0,1,1,0,0,0,0,0,0,0,0,0	TGATAATATTCGTAAGCAGCCGG	TRUE	TRUE	TRUE	TRUE
sgRNA_1177	L_01211	aspC2	L_01211_gR1083f	TCCATATCCGCAACAGACAT	TGG	0.45	1173	87	0.0754553	0.479435	L_conig000001_1	+	1211442..1211461	TATATCCATATCCGCAACAGACAT	AAACATGTCTGTTGCGGATATGGA				0,1,1,1,1,0,1,1,1,1,1,0,0,0,0,0,0,0,0,0	ATCAAATTAATTGAAGAAGCTGG	TRUE	TRUE	FALSE	FALSE
sgRNA_1178	L_01212	xylA	L_01212_gR59r	TTTGAAAGCAAAAGGATTTG	TGG	0.3	1320	55	0.0423077	0.561041	L_conig000001_1	-	1211816..1211835	TATATTTGAAAGCAAAAGGATTTG	AAACCAAATCCTTTTGCTTTCAAA				1,1,0,1,1,1,1,0,1,1,0,0,0,0,0,0,0,0,0,0	GATGAAGCAAAAGAAGAAGTGGG	TRUE	TRUE	TRUE	TRUE
sgRNA_1179	L_01213	xylB	L_01213_gR119r	TTGTTGTTCACGTCTTCCAT	TGG	0.4	1482	115	0.0786594	0.510005	L_conig000001_1	-	1213252..1213271	TATATTGTTGTTCACGTCTTCCAT	AAACATGGAAGACGTGAACAACAA				1,0,1,1,0,1,1,1,1,0,1,1,0,0,0,0,0,0,0,0	GCCACCTTATTAAAAGAAGCAGG	TRUE	TRUE	TRUE	TRUE
sgRNA_1180	L_01214	wcaG	L_01214_gR703f	TCGCAGAACATGCCCCCTCG	TGG	0.65	927	221	0.24366	0.32629	L_conig000001_1	+	1215355..1215374	TATATCGCAGAACATGCCCCCTCG	AAACCGAGGGGGCATGTTCTGCGA				1,1,0,1,0,1,0,1,1,1,0,1,0,0,0,1,0,0,0,0	ATCAAATTAATTGAAGAAGCTGG	TRUE	TRUE	FALSE	FALSE
sgRNA_1181	L_01215	L_01215	L_01215_gR412f	TTATTTCCTTTGGCACTACA	GGG	0.35	504	89	0.183884	0.579335	L_conig000001_1	+	1216043..1216062	TATATTATTTCCTTTGGCACTACA	AAACTGTAGTGCCAAAGGAAATAA				1,1,1,0,1,1,0,1,1,1,0,0,0,0,0,0,0,0,0,0	CGGTCAATTTTAGAAGAAGATGG	TRUE	TRUE	FALSE	FALSE
sgRNA_1182	L_01216	deoC	L_01216_gR39r	TTTCTGCGGTAAGTGCGGTG	TGG	0.55	672	35	0.053681	0.765551	L_conig000001_1	-	1216297..1216316	TATATTTCTGCGGTAAGTGCGGTG	AAACCACCGCACTTACCGCAGAAA				0,1,1,0,0,1,0,1,1,0,0,0,0,0,0,0,0,0,0,0	TTATTATCGCCAGTAGAAGCGGG	TRUE	TRUE	FALSE	FALSE
sgRNA_1183	L_01217	comM	L_01217_gR1520f	ACGGCTGTAAACAATAGCAA	GGG	0.4	1530	7	0.00463576	0.646804	L_conig000001_1	+	1218470..1218489	TATAACGGCTGTAAACAATAGCAA	AAACTTGCTATTGTTTACAGCCGT				1,0,1,1,0,1,1,0,1,0,1,0,0,0,0,0,0,0,0,0	GAACGCGTAGAACATACCTTAGG	TRUE	TRUE	TRUE	TRUE
sgRNA_1184	L_01218	engB	L_01218_gR561f	TCAGGAATGGAACGAATATT	CGG	0.35	618	54	0.090301	0.554901	L_conig000001_1	+	1219155..1219174	TATATCAGGAATGGAACGAATATT	AAACAATATTCGTTCCATTCCTGA				0,0,1,1,1,1,1,0,1,1,0,0,0,0,0,0,0,0,0,0	ATTGAAAGCCCAGAAGAAACAGG	TRUE	TRUE	TRUE	TRUE
sgRNA_1185	L_01219	L_01219	L_01219_gR39r	TATCCTTAGATTGAGGCCAT	TGG	0.4	879	35	0.0407451	0.408156	L_conig000001_1	-	1219356..1219375	TATATATCCTTAGATTGAGGCCAT	AAACATGGCCTCAATCTAAGGATA				1,1,0,1,0,0,1,1,1,0,0,1,1,0,0,0,0,0,0,0	ATCAAATTAATTGAAGAAGCTGG	TRUE	TRUE	TRUE	TRUE
sgRNA_1186	L_01220	L_01220	L_01220_gR964f	CGCCTAAGTGATTGACTTCA	AGG	0.45	999	32	0.0326864	0.423748	L_conig000001_1	+	1221186..1221205	TATACGCCTAAGTGATTGACTTCA	AAACTGAAGTCAATCACTTAGGCG				1,0,1,1,1,1,0,1,1,1,1,1,0,0,0,0,0,0,0,0	GCACTACGCTTAGAAGAAGAAGG	TRUE	TRUE	TRUE	TRUE
sgRNA_1187	L_01221	oppD	L_01221_gR918f	ACTGCTGTAACGACGCCATC	TGG	0.55	972	51	0.0535714	0.54827	L_conig000001_1	+	1222135..1222154	TATAACTGCTGTAACGACGCCATC	AAACGATGGCGTCGTTACAGCAGT				1,1,0,1,0,1,1,0,1,0,1,1,0,0,0,0,0,0,0,0	TTAGCGGCAGCACAAGAAGCAGG	TRUE	TRUE	FALSE	TRUE
sgRNA_1188	L_01222	oppC	L_01222_gR865f	CCAGTTGCATTTCTTCAATA	CGG	0.35	936	68	0.0742358	0.526643	L_conig000001_1	+	1223063..1223082	TATACCAGTTGCATTTCTTCAATA	AAACTATTGAAGAAATGCAACTGG				1,1,0,1,0,1,1,1,1,1,0,1,0,0,0,0,0,0,0,0	TGGGTGATTGCAAAAGAAGAAGG	TRUE	TRUE	TRUE	TRUE
sgRNA_1189	L_01223	oppB	L_01223_gR881f	CAAAATAAACAGCGTCGGTA	AGG	0.4	921	37	0.0410655	0.360709	L_conig000001_1	+	1224024..1224043	TATACAAAATAAACAGCGTCGGTA	AAACTACCGACGCTGTTTATTTTG				1,0,0,1,0,1,1,1,0,1,1,0,0,0,0,1,0,0,0,0	ACTTGTTTCGCAGAAGAAGAAGG	TRUE	TRUE	TRUE	TRUE
sgRNA_1190	L_01224	L_01224	L_01224_gR1577f	TATAACTGCTTGCACAGAAT	AGG	0.35	1626	46	0.0286426	0.666129	L_conig000001_1	+	1225721..1225740	TATATATAACTGCTTGCACAGAAT	AAACATTCTGTGCAAGCAGTTATA				1,0,0,0,0,0,1,1,1,1,1,0,0,0,0,0,0,0,0,0	CTTGCTGTAGCAAAAGAAGAGGG	TRUE	TRUE	TRUE	FALSE
sgRNA_1191	L_01225	talB	L_01225_gR41r	GCCAGTATCAGCTACGACGA	CGG	0.55	954	37	0.0396146	0.566148	L_conig000001_1	-	1226118..1226137	TATAGCCAGTATCAGCTACGACGA	AAACTCGTCGTAGCTGATACTGGC				1,1,0,1,0,1,0,1,1,0,1,1,0,0,0,0,0,0,0,0	TAAGCGTTTTGCTAAGAAGTAGG	TRUE	TRUE	TRUE	TRUE
sgRNA_1192	L_01226	L_01226	L_01226_gR32r	AAAGTAACCGATAATCAACA	CGG	0.3	1587	28	0.0178685	0.493728	L_conig000001_1	-	1228138..1228157	TATAAAAGTAACCGATAATCAACA	AAACTGTTGATTATCGGTTACTTT				1,0,1,0,0,1,1,1,1,1,1,1,0,0,0,0,0,0,0,0	GAGTAGAAAGTAAATTCGTTAGG	TRUE	TRUE	TRUE	TRUE
sgRNA_1193	L_01227	mraZ	L_01227_gR60r	TTTCAGCGCGATAGCGAGTT	GGG	0.5	456	56	0.12844	0.543527	L_conig000001_1	-	1229954..1229973	TATATTTCAGCGCGATAGCGAGTT	AAACAACTCGCTATCGCGCTGAAA				0,1,1,1,0,1,0,1,1,1,0,1,0,0,0,0,0,0,0,0	CAGATTTGGCTAGATGAAGCTGG	TRUE	FALSE	FALSE	FALSE
sgRNA_1194	L_01228	mraW	L_01228_gR23r	AATATGTTCAGATGAAGAAA	AGG	0.25	966	19	0.0200846	0.603474	L_conig000001_1	-	1230403..1230422	TATAAATATGTTCAGATGAAGAAA	AAACTTTCTTCATCTGAACATATT				1,0,1,1,1,1,0,1,0,1,0,0,0,0,0,0,0,0,0,0	AATAACGGGGAAAATATGTTAGG	TRUE	TRUE	TRUE	TRUE
sgRNA_1195	L_01229	ftsL	L_01229_gR25r	ATCTGCTGTAACGGATAACG	AGG	0.45	324	21	0.0690789	0.549095	L_conig000001_1	-	1231373..1231392	TATAATCTGCTGTAACGGATAACG	AAACCGTTATCCGTTACAGCAGAT				1,0,1,0,1,1,1,1,1,0,1,0,0,0,0,0,0,0,0,0	ATACCACTAAAAAAATAAGCGGG	TRUE	TRUE	TRUE	TRUE
sgRNA_1196	L_01230	ftsI	L_01230_gR23r	TGACTTACCTGATTTACGCG	AGG	0.45	1833	19	0.0104799	0.609294	L_conig000001_1	-	1231707..1231726	TATATGACTTACCTGATTTACGCG	AAACCGCGTAAATCAGGTAAGTCA				0,1,0,0,1,1,1,1,0,1,0,0,0,0,0,0,0,0,0,0	TGAAAACATGGAAAATAAGCTGG	TRUE	TRUE	TRUE	TRUE
sgRNA_1197	L_01231	murE	L_01231_gR37r	TCTATATCATTCTTTAATTC	AGG	0.2	1467	33	0.0228058	0.571867	L_conig000001_1	-	1233563..1233582	TATATCTATATCATTCTTTAATTC	AAACGAATTAAAGAATGATATAGA				0,1,1,1,0,1,0,1,0,0,1,1,0,0,0,0,0,0,0,0	ATCTTCGCCTAAAATACGATTGG	TRUE	TRUE	TRUE	TRUE
sgRNA_1198	L_01232	murF	L_01232_gR238r	GTGTCTTTAACCACAAGTTG	AGG	0.4	1374	234	0.172821	0.571713	L_conig000001_1	-	1235244..1235263	TATAGTGTCTTTAACCACAAGTTG	AAACCAACTTGTGGTTAAAGACAC				1,0,1,1,1,1,0,0,0,1,1,0,0,0,0,0,0,0,0,0	CGCGTAAAACTAAAAAAAGCTGG	TRUE	TRUE	FALSE	FALSE
sgRNA_1199	L_01233	mraY	L_01233_gR47r	ATAAGAAATCGCATTAAAGG	CGG	0.3	1083	43	0.0404516	0.577226	L_conig000001_1	-	1236420..1236439	TATAATAAGAAATCGCATTAAAGG	AAACCCTTTAATGCGATTTCTTAT				0,1,0,0,1,0,1,1,0,1,1,0,0,0,0,0,0,0,0,0	GCAACTTGGAAACAAGAAGACGG	TRUE	TRUE	FALSE	FALSE
sgRNA_1200	L_01234	murD	L_01234_gR86r	CACACGAATATTAGCCTGTT	GGG	0.4	1314	82	0.0633694	0.469696	L_conig000001_1	-	1237653..1237672	TATACACACGAATATTAGCCTGTT	AAACAACAGGCTAATATTCGTGTG				1,0,1,1,1,1,1,1,1,1,1,0,0,0,0,0,0,0,0,0	ATTCAGGCTTTCTTAGAAGCCGG	TRUE	TRUE	TRUE	TRUE
sgRNA_1201	L_01235	ftsW	L_01235_gR61r	CGATCATACAACAAACCTTG	AGG	0.4	1185	57	0.048927	0.572637	L_conig000001_1	-	1238964..1238983	TATACGATCATACAACAAACCTTG	AAACCAAGGTTTGTTGTATGATCG				1,1,1,1,0,0,1,1,1,0,0,1,0,0,0,0,0,0,0,0	GAAGTGCCTGCACCAGAAGCGGG	TRUE	TRUE	TRUE	TRUE
sgRNA_1202	L_01236	murG	L_01236_gR61r	GTTTGAGCAACTGCAATGGC	AGG	0.5	1056	57	0.0550193	0.554128	L_conig000001_1	-	1240160..1240179	TATAGTTTGAGCAACTGCAATGGC	AAACGCCATTGCAGTTGCTCAAAC				0,0,0,1,0,1,1,1,1,1,0,1,0,0,0,0,0,0,0,0	GCAACTTGGAAACAAGAAGACGG	TRUE	TRUE	TRUE	TRUE
sgRNA_1203	L_01237	murC	L_01237_gR42r	GCTGTACACGGCGCATTTCA	GGG	0.55	1428	38	0.0269886	0.442579	L_conig000001_1	-	1241334..1241353	TATAGCTGTACACGGCGCATTTCA	AAACTGAAATGCGCCGTGTACAGC				1,1,1,0,0,0,1,1,1,0,1,0,1,0,0,0,0,0,0,0	AGTGTGGACTGCTAAAAAGCAGG	TRUE	TRUE	TRUE	TRUE
sgRNA_1204	L_01238	ddlB	L_01238_gR130r	TTATATTCTTTAGGATCAAT	AGG	0.2	921	126	0.139845	0.594787	L_conig000001_1	-	1242918..1242937	TATATTATATTCTTTAGGATCAAT	AAACATTGATCCTAAAGAATATAA				1,1,1,1,0,0,1,0,1,1,1,0,0,0,0,0,0,0,0,0	GTACTAGCAGCTAAAGAAGCAGG	TRUE	TRUE	FALSE	TRUE
sgRNA_1205	L_01239	ftsQ	L_01239_gR31r	TCTCCAAAACGAATATTCTG	TGG	0.35	765	27	0.0362416	0.670139	L_conig000001_1	-	1243739..1243758	TATATCTCCAAAACGAATATTCTG	AAACCAGAATATTCGTTTTGGAGA				1,1,1,0,1,0,0,1,1,0,0,0,0,0,0,0,0,0,0,0	GAAGTGCCTGCACCAGAAGCGGG	TRUE	TRUE	TRUE	TRUE
sgRNA_1206	L_01240	ftsA	L_01240_gR91r	AGCACATTCACTACACCATC	AGG	0.45	1278	87	0.0691574	0.515913	L_conig000001_1	-	1244582..1244601	TATAAGCACATTCACTACACCATC	AAACGATGGTGTAGTGAATGTGCT				1,1,1,1,1,0,0,1,1,1,1,0,0,0,0,0,0,0,0,0	TCCACACCTGTATAAGACGCTGG	TRUE	TRUE	TRUE	TRUE
sgRNA_1207	L_01241	L_01241	L_01241_gR15r	TATCGTACTCAGGGTACTCT	GGG	0.45	1266	11	0.00882825	0.344543	L_conig000001_1	-	1245867..1245886	TATATATCGTACTCAGGGTACTCT	AAACAGAGTACCCTGAGTACGATA				1,0,1,1,0,0,1,0,1,1,1,1,1,0,0,0,0,0,0,0	ATATCTAAAATAGATGAAGCAGG	TRUE	TRUE	TRUE	TRUE
sgRNA_1208	L_01242	lpxC	L_01242_gR86r	GTTTGGCATAGCTGGGCGTA	AGG	0.55	918	82	0.091314	0.627831	L_conig000001_1	-	1247242..1247261	TATAGTTTGGCATAGCTGGGCGTA	AAACTACGCCCAGCTATGCCAAAC				1,1,1,1,0,1,1,0,1,1,0,0,0,0,0,0,0,0,0,0	TATTGGCAAAAAGACGAAGCGGG	TRUE	FALSE	FALSE	FALSE
sgRNA_1209	L_01243	pheA	L_01243_gR33r	GATCTATTTGCGTAATTTGT	TGG	0.3	1158	29	0.0254833	0.627674	L_conig000001_1	-	1248233..1248252	TATAGATCTATTTGCGTAATTTGT	AAACACAAATTACGCAAATAGATC				1,0,0,1,0,1,0,0,1,1,0,1,0,0,0,0,0,0,0,0	ATGGGACAAACGGATATGTTCGG	TRUE	TRUE	TRUE	TRUE
sgRNA_1210	L_01244	L_01244	L_01244_gR803f	TGTATCTTCTAATGCTCGTA	AGG	0.35	858	52	0.0620525	0.556121	L_conig000001_1	+	1250192..1250211	TATATGTATCTTCTAATGCTCGTA	AAACTACGAGCATTAGAAGATACA				0,1,1,1,1,1,1,1,1,0,0,0,0,0,0,0,0,0,0,0	TAAGCGTTTTGCTAAGAAGTAGG	TRUE	FALSE	FALSE	FALSE
sgRNA_1211	L_01245	ptsN	L_01245_gR382f	CTTGTTCGCCTTGTTCTGCA	AGG	0.5	495	110	0.231579	0.537166	L_conig000001_1	+	1250646..1250665	TATACTTGTTCGCCTTGTTCTGCA	AAACTGCAGAACAAGGCGAACAAG				1,1,0,1,1,0,1,1,0,1,1,0,0,0,0,0,0,0,0,0	TGGGTGATTGCAAAAGAAGAAGG	TRUE	FALSE	FALSE	FALSE
sgRNA_1212	L_01246	L_01246	L_01246_gR647f	GACAATTTCATTAGAATTTA	CGG	0.2	726	76	0.107649	0.660337	L_conig000001_1	+	1251408..1251427	TATAGACAATTTCATTAGAATTTA	AAACTAAATTCTAATGAAATTGTC				1,1,1,0,0,1,0,1,0,1,1,0,0,0,0,0,0,0,0,0	ATCGTATCCGGTGATACGGTGGG	TRUE	FALSE	FALSE	FALSE
sgRNA_1213	L_01247	L_01247	L_01247_gR423f	TTATCCGAAACGATATTTAT	CGG	0.25	519	93	0.186373	0.653386	L_conig000001_1	+	1251913..1251932	TATATTATCCGAAACGATATTTAT	AAACATAAATATCGTTTCGGATAA				1,1,0,1,0,0,0,1,1,1,1,0,0,0,0,0,0,0,0,0	CAGTAATTTTGTTTTGACGTTGG	TRUE	FALSE	FALSE	FALSE
sgRNA_1214	L_01248	L_01248	L_01248_gR539f	ATCTGCGGTTTCCTGATTTA	AGG	0.4	609	67	0.113752	0.554361	L_conig000001_1	+	1252528..1252547	TATAATCTGCGGTTTCCTGATTTA	AAACTAAATCAGGAAACCGCAGAT				1,1,1,0,0,1,1,0,1,1,0,1,0,0,0,0,0,0,0,0	TTTATAGAGAAAAGAGAAGCAGG	TRUE	TRUE	TRUE	TRUE
sgRNA_1215	L_01249	L_01249	L_01249_gR395f	GATTTTGGCAAGATTAGCTT	TGG	0.35	537	139	0.268859	0.516887	L_conig000001_1	+	1253042..1253061	TATAGATTTTGGCAAGATTAGCTT	AAACAAGCTAATCTTGCCAAAATC				0,1,1,0,1,1,1,0,1,0,0,1,0,0,0,0,0,0,0,0	TGATACTCGCAAAATGAAGCTGG	TRUE	TRUE	TRUE	TRUE
sgRNA_1216	L_01250	pmbA	L_01250_gR68r	TAACGCCACTGCAAAACTGA	CGG	0.45	1356	64	0.0479042	0.579536	L_conig000001_1	-	1253353..1253372	TATATAACGCCACTGCAAAACTGA	AAACTCAGTTTTGCAGTGGCGTTA				1,1,1,1,1,1,1,0,1,0,0,0,0,0,0,0,0,0,0,0	GTTGCAGCACTAAAAGTAGCAGG	TRUE	TRUE	FALSE	FALSE
sgRNA_1217	L_01251	hpt	L_01251_gR18r	CTGAGATTAAAACATCTACG	TGG	0.35	540	14	0.0269231	0.50779	L_conig000001_1	-	1255033..1255052	TATACTGAGATTAAAACATCTACG	AAACCGTAGATGTTTTAATCTCAG				1,1,0,1,0,1,0,1,1,0,0,0,1,0,0,0,0,0,0,0	CAGATTTGGCTAGATGAAGCTGG	TRUE	TRUE	FALSE	FALSE
sgRNA_1218	L_01252	L_01252	L_01252_gR157r	TCTAAAGTTTCGTCTAACAA	AGG	0.3	1323	153	0.117421	0.553616	L_conig000001_1	-	1256017..1256036	TATATCTAAAGTTTCGTCTAACAA	AAACTTGTTAGACGAAACTTTAGA				0,1,0,0,0,1,0,1,1,1,1,1,0,0,0,0,0,0,0,0	AATGCGATTTCACAAGAAGGTGG	TRUE	FALSE	TRUE	FALSE
sgRNA_1219	L_01253	nrdG	L_01253_gR454f	CATCGGTCGGGTAGTATTGG	AGG	0.55	468	11	0.0245536	0.544005	L_conig000001_1	+	1257723..1257742	TATACATCGGTCGGGTAGTATTGG	AAACCCAATACTACCCGACCGATG				1,1,1,1,0,1,1,1,1,0,0,1,0,0,0,0,0,0,0,0	TGCTTACAATTAGAAGCAGCGGG	TRUE	TRUE	TRUE	TRUE
sgRNA_1220	L_01254	cydC	L_01254_gR1710f	AATTTAAATAAACGTATAAA	CGG	0.1	1731	18	0.0105202	0.600964	L_conig000001_1	+	1259694..1259713	TATAAATTTAAATAAACGTATAAA	AAACTTTATACGTTTATTTAAATT				1,0,0,0,0,0,0,1,1,1,1,1,0,0,0,0,0,0,0,0	TGATACTCGCAAAATGAAGCTGG	TRUE	TRUE	TRUE	TRUE
sgRNA_1221	L_01255	cydD	L_01255_gR1584f	TAAGGAATAAGTTCATCACG	AGG	0.35	1761	174	0.0999426	0.601803	L_conig000001_1	+	1261298..1261317	TATATAAGGAATAAGTTCATCACG	AAACCGTGATGAACTTATTCCTTA				1,0,0,1,1,0,0,0,1,1,1,0,0,0,0,0,0,0,0,0	GCGGAAGATTTAAAAGAAGCTGG	TRUE	TRUE	TRUE	TRUE
sgRNA_1222	L_01256	trxB	L_01256_gR907f	TGGCTGCTGTATAACCAGCA	GGG	0.5	957	47	0.0501601	0.655428	L_conig000001_1	+	1262453..1262472	TATATGGCTGCTGTATAACCAGCA	AAACTGCTGGTTATACAGCAGCCA				1,1,1,1,0,1,1,1,1,0,0,0,0,0,0,0,0,0,0,0	CTTGCTGTAGCAAAAGAAGAGGG	TRUE	FALSE	FALSE	TRUE
sgRNA_1223	L_01257	L_01257	L_01257_gR840f	TCGTTGATCTCAACGATAAA	AGG	0.35	858	15	0.0178998	0.614183	L_conig000001_1	+	1263416..1263435	TATATCGTTGATCTCAACGATAAA	AAACTTTATCGTTGAGATCAACGA				1,1,1,1,0,0,0,1,1,1,1,0,0,0,0,0,0,0,0,0	CCGCTATCAGAAAAAGAATCAGG	TRUE	TRUE	TRUE	TRUE
sgRNA_1224	L_01258	hemH	L_01258_gR932f	GCTATCTGGCGTGCCTAGAT	TGG	0.55	972	37	0.0388655	0.509557	L_conig000001_1	+	1264444..1264463	TATAGCTATCTGGCGTGCCTAGAT	AAACATCTAGGCACGCCAGATAGC				0,0,1,1,0,1,0,1,1,1,1,1,0,0,0,0,0,0,0,0	TAAGCGTTTTGCTAAGAAGTAGG	TRUE	TRUE	TRUE	TRUE
sgRNA_1225	L_01259	L_01259	L_01259_gR362f	AAGATGGCTAACTGCACTGT	TGG	0.45	417	52	0.130982	0.509557	L_conig000001_1	+	1264842..1264861	TATAAAGATGGCTAACTGCACTGT	AAACACAGTGCAGTTAGCCATCTT				0,0,1,1,0,1,0,1,1,1,1,1,0,0,0,0,0,0,0,0	AATACTGCAGCACAAGCAGCAGG	TRUE	TRUE	FALSE	FALSE
sgRNA_1226	L_01260	L_01260	L_01260_gR3072f	TGAGGAATGCGATTTAGACT	TGG	0.4	3084	9	0.00293734	0.445848	L_conig000001_1	+	1267982..1268001	TATATGAGGAATGCGATTTAGACT	AAACAGTCTAAATCGCATTCCTCA				1,1,0,0,1,0,1,1,1,1,1,1,0,0,0,0,0,0,0,0	AAATCCCCTTGAGAAGAAACGGG	TRUE	TRUE	FALSE	FALSE
sgRNA_1227	L_01261	ompA	L_01261_gR73r	GCGTAGAAAGTATTTTCTTG	TGG	0.35	1080	69	0.0650943	0.697264	L_conig000001_1	-	1268454..1268473	TATAGCGTAGAAAGTATTTTCTTG	AAACCAAGAAAATACTTTCTACGC				1,1,1,0,0,1,1,1,1,0,0,0,0,0,0,0,0,0,0,0	AAAATCACATAAAAAAAAGCGGG	TRUE	FALSE	FALSE	FALSE
sgRNA_1228	L_01262	L_01262	L_01262_gR49r	CCTTTCATATAAATAAGAAT	GGG	0.2	324	45	0.148026	0.621291	L_conig000001_1	-	1269660..1269679	TATACCTTTCATATAAATAAGAAT	AAACATTCTTATTTATATGAAAGG				1,0,1,1,0,1,1,1,1,1,0,0,0,0,0,0,0,0,0,0	CTTGCACCGAAAAAAGCAGCAGG	TRUE	TRUE	FALSE	TRUE
sgRNA_1229	L_01263	L_01263	L_01263_gR1076f	TAAGGATTTTACGCCACGAT	TGG	0.4	1101	22	0.0203515	0.584079	L_conig000001_1	+	1271074..1271093	TATATAAGGATTTTACGCCACGAT	AAACATCGTGGCGTAAAATCCTTA				1,1,1,0,1,0,1,0,1,0,1,0,0,0,0,0,0,0,0,0	AAGAAAGAATTAGAAGAAGCGGG	TRUE	TRUE	TRUE	TRUE
sgRNA_1230	L_01264	serC	L_01264_gR1053f	ACTTCTGGGAAAATCATCGC	AGG	0.45	1089	33	0.03087	0.697452	L_conig000001_1	+	1272239..1272258	TATAACTTCTGGGAAAATCATCGC	AAACGCGATGATTTTCCCAGAAGT				0,0,0,0,1,1,1,1,0,0,0,0,0,0,0,0,0,0,0,0	GTGTTTCGCAATGAAGAAGCTGG	TRUE	TRUE	FALSE	FALSE
sgRNA_1231	L_01265	L_01265	L_01265_gR123r	CCAATAACAATATGCGTTTT	TGG	0.3	345	119	0.366154	0.480848	L_conig000001_1	-	1272601..1272620	TATACCAATAACAATATGCGTTTT	AAACAAAACGCATATTGTTATTGG				1,1,1,0,1,1,0,1,1,1,0,1,0,0,0,0,0,0,0,0	GATGAAGCAAAAGAAGAAGTGGG	TRUE	TRUE	TRUE	FALSE
sgRNA_1232	L_01266	L_01266	L_01266_gR555f	ATACAAAGGGTTTCAAATAG	AGG	0.3	567	9	0.0164534	0.596777	L_conig000001_1	+	1273404..1273423	TATAATACAAAGGGTTTCAAATAG	AAACCTATTTGAAACCCTTTGTAT				1,1,1,1,1,0,0,0,1,0,1,0,0,0,0,0,0,0,0,0	ATTCAGGCTTTCTTAGAAGCCGG	TRUE	TRUE	TRUE	TRUE
sgRNA_1233	L_01267	L_01267	L_01267_gR882f	TTTTCGAGAGGACAAATCAA	GGG	0.35	987	102	0.105481	0.66755	L_conig000001_1	+	1274297..1274316	TATATTTTCGAGAGGACAAATCAA	AAACTTGATTTGTCCTCTCGAAAA				0,1,1,1,0,0,1,0,1,1,0,0,0,0,0,0,0,0,0,0	TCAAAAGGCGTAAAATAAGCAGG	TRUE	TRUE	TRUE	TRUE
sgRNA_1234	L_01268	trpG2	L_01268_gR82r	TCCACGTTTAAAACATCATA	AGG	0.3	582	78	0.13879	0.510539	L_conig000001_1	-	1274538..1274557	TATATCCACGTTTAAAACATCATA	AAACTATGATGTTTTAAACGTGGA				1,0,1,1,1,1,0,1,1,1,1,0,0,0,0,0,0,0,0,0	GATTCCCAATCAATAGAAGCAGG	TRUE	TRUE	FALSE	FALSE
sgRNA_1235	L_01269	metX_1	L_01269_gR52r	ATTTGATCGGCAATTTTATC	TGG	0.3	1155	48	0.0422907	0.600964	L_conig000001_1	-	1275174..1275193	TATAATTTGATCGGCAATTTTATC	AAACGATAAAATTGCCGATCAAAT				1,0,0,0,0,1,0,0,1,1,1,1,0,0,0,0,0,0,0,0	TTCTTAACTGCAGATGCGTTTGG	TRUE	TRUE	TRUE	TRUE
sgRNA_1236	L_01270	sprT	L_01270_gR79r	CGTAACTCATAATTTACCTC	TGG	0.35	477	75	0.164114	0.601115	L_conig000001_1	-	1276689..1276708	TATACGTAACTCATAATTTACCTC	AAACGAGGTAAATTATGAGTTACG				1,1,1,0,0,0,1,1,1,1,1,0,0,0,0,0,0,0,0,0	GTGTTTCGCAATGAAGAAGCTGG	TRUE	TRUE	TRUE	TRUE
sgRNA_1237	L_01271	opa	L_01271_gR47r	CGCATTTGCAACAGAAGCAA	AGG	0.45	513	43	0.0872211	0.627537	L_conig000001_1	-	1277184..1277203	TATACGCATTTGCAACAGAAGCAA	AAACTTGCTTCTGTTGCAAATGCG				1,1,1,1,0,1,1,1,0,0,1,0,0,0,0,0,0,0,0,0	AGTACTTTATTACATACTTTAGG	TRUE	TRUE	TRUE	FALSE
sgRNA_1238	L_01272	L_01272	L_01272_gR284f	AGCTTGATTTGGATTAGCTG	CGG	0.4	420	133	0.3325	0.584417	L_conig000001_1	+	1277956..1277975	TATAAGCTTGATTTGGATTAGCTG	AAACCAGCTAATCCAAATCAAGCT				1,0,1,1,1,0,1,1,0,1,0,0,0,0,0,0,0,0,0,0	ATTGCTGAGTGAGAAGAACCCGG	TRUE	TRUE	TRUE	FALSE
sgRNA_1239	L_01273	artM	L_01273_gR639f	ACTGTGAGTAGTAAACTCGT	TGG	0.4	684	42	0.063253	0.511718	L_conig000001_1	+	1278823..1278842	TATAACTGTGAGTAGTAAACTCGT	AAACACGAGTTTACTACTCACAGT				1,1,0,1,1,1,1,0,1,0,0,1,0,0,0,0,0,0,0,0	TGCTAGAAATGTTAAAAAGCTGG	TRUE	FALSE	FALSE	FALSE
sgRNA_1240	L_01274	artQ	L_01274_gR629f	CCCTAAAGTCATTAGAGCAG	CGG	0.45	666	34	0.0526316	0.554683	L_conig000001_1	+	1279496..1279515	TATACCCTAAAGTCATTAGAGCAG	AAACCTGCTCTAATGACTTTAGGG				1,1,0,1,1,1,0,1,0,1,1,0,0,0,0,0,0,0,0,0	TCAAAAGGCGTAAAATAAGCAGG	TRUE	TRUE	TRUE	TRUE
sgRNA_1241	L_01275	artI	L_01275_gR692f	AATAGATGATCCCAATAAAA	TGG	0.25	720	25	0.0357143	0.602464	L_conig000001_1	+	1280228..1280247	TATAAATAGATGATCCCAATAAAA	AAACTTTTATTGGGATCATCTATT				0,1,1,1,0,1,1,1,1,1,0,0,0,0,0,0,0,0,0,0	AAATAACGTTTATAAGAATCTGG	TRUE	TRUE	FALSE	FALSE
sgRNA_1242	L_01276	artP	L_01276_gR661f	TATCGCCCTCTTCCGCTTCA	AGG	0.55	732	68	0.0955056	0.528405	L_conig000001_1	+	1280934..1280953	TATATATCGCCCTCTTCCGCTTCA	AAACTGAAGCGGAAGAGGGCGATA				1,1,1,1,1,1,0,1,0,0,0,1,0,0,0,0,0,0,0,0	ACAGATAATCCAGAAGAAGATGG	TRUE	FALSE	FALSE	FALSE
sgRNA_1243	L_01277	L_01277	L_01277_gR358f	TCGCAATAGCGGGGTAGCCA	GGG	0.6	585	224	0.39646	0.51177	L_conig000001_1	+	1281488..1281507	TATATCGCAATAGCGGGGTAGCCA	AAACTGGCTACCCCGCTATTGCGA				1,1,1,0,0,0,0,1,0,0,1,0,1,0,0,0,0,0,0,0	CAGATTTGGCTAGATGAAGCTGG	TRUE	FALSE	FALSE	FALSE
sgRNA_1244	L_01278	ligB	L_01278_gR126r	CAAAGAAAAGTAACAAAGTG	CGG	0.3	915	122	0.136313	0.710205	L_conig000001_1	-	1281953..1281972	TATACAAAGAAAAGTAACAAAGTG	AAACCACTTTGTTACTTTTCTTTG				1,1,0,0,0,1,1,1,0,0,1,0,0,0,0,0,0,0,0,0	AACAATACGTTGTTTAATACAGG	TRUE	TRUE	FALSE	FALSE
sgRNA_1245	L_01279	dppF	L_01279_gR951f	AAGCCAATGGCATTTAATAA	TGG	0.3	984	30	0.0311203	0.572736	L_conig000001_1	+	1283708..1283727	TATAAAGCCAATGGCATTTAATAA	AAACTTATTAAATGCCATTGGCTT				0,1,0,1,1,1,1,1,0,1,0,0,0,0,0,0,0,0,0,0	TATTGCCTTGGGTTTAGCGTTGG	TRUE	TRUE	TRUE	TRUE
sgRNA_1246	L_01280	dppD	L_01280_gR933f	ATGCGATCCACTGCTTTAAA	TGG	0.4	993	57	0.0585817	0.607853	L_conig000001_1	+	1284676..1284695	TATAATGCGATCCACTGCTTTAAA	AAACTTTAAAGCAGTGGATCGCAT				1,0,1,0,0,0,1,0,1,1,0,1,0,0,0,0,0,0,0,0	GTAAATTCCATTGATGCGTTCGG	TRUE	FALSE	TRUE	TRUE
sgRNA_1247	L_01281	dppC	L_01281_gR855f	AATTCTTGTAAGGGTGTTTT	TGG	0.3	888	30	0.0345622	0.556216	L_conig000001_1	+	1285600..1285619	TATAAATTCTTGTAAGGGTGTTTT	AAACAAAACACCCTTACAAGAATT				1,1,1,1,1,0,0,1,0,0,0,1,0,0,0,0,0,0,0,0	AATGCGGCGCAAAAAGAAACGGG	TRUE	TRUE	TRUE	TRUE
sgRNA_1248	L_01282	dppB	L_01282_gR958f	GAGTAATGGCAATAAAAGTA	GGG	0.3	1002	41	0.0417515	0.639144	L_conig000001_1	+	1286605..1286624	TATAGAGTAATGGCAATAAAAGTA	AAACTACTTTTATTGCCATTACTC				0,1,1,1,0,0,1,0,0,1,1,0,0,0,0,0,0,0,0,0	CATAAGTGAGAAAATACGATAGG	TRUE	TRUE	TRUE	TRUE
sgRNA_1249	L_01283	uvrD	L_01283_gR2126f	ATTACCAAGAGGAGCAGCTA	CGG	0.45	2184	55	0.0254159	0.661809	L_conig000001_1	+	1288864..1288883	TATAATTACCAAGAGGAGCAGCTA	AAACTAGCTGCTCCTCTTGGTAAT				0,1,1,1,0,0,0,0,1,0,0,1,0,0,0,0,0,0,0,0	TTATTATCGCCAGTAGAAGCGGG	TRUE	FALSE	FALSE	FALSE
sgRNA_1250	L_01284	L_01284	L_01284_gR600f	ATTTCGACTATGTTAAAGTT	CGG	0.25	630	27	0.0442623	0.613646	L_conig000001_1	+	1290128..1290147	TATAATTTCGACTATGTTAAAGTT	AAACAACTTTAACATAGTCGAAAT				0,1,1,0,0,1,1,1,0,1,1,0,0,0,0,0,0,0,0,0	CTCTATCAGCCAAAAGCAGCGGG	TRUE	TRUE	FALSE	TRUE
sgRNA_1251	L_01285	L_01285	L_01285_gR407f	CATGTCAAAGCTAAATTCTT	TGG	0.3	426	16	0.0394089	0.667738	L_conig000001_1	+	1290571..1290590	TATACATGTCAAAGCTAAATTCTT	AAACAAGAATTTAGCTTTGACATG				1,0,0,1,0,0,0,1,0,1,0,1,0,0,0,0,0,0,0,0	AGTGTGGACTGCTAAAAAGCAGG	TRUE	TRUE	TRUE	TRUE
sgRNA_1252	L_01286	queC	L_01286_gR663f	ATCGCTTTACGATCGTGGTT	TGG	0.45	684	18	0.0271084	0.548844	L_conig000001_1	+	1291245..1291264	TATAATCGCTTTACGATCGTGGTT	AAACAACCACGATCGTAAAGCGAT				1,1,1,0,1,1,0,0,1,1,1,0,0,0,0,0,0,0,0,0	ATCTCTTTAGCACAAGAAGGCGG	TRUE	TRUE	TRUE	TRUE
sgRNA_1253	L_01288	ilvE	L_01288_gR1003f	TTTTAATATAACTAAAACCA	AGG	0.15	1032	26	0.0256917	0.615342	L_conig000001_1	+	1292618..1292637	TATATTTTAATATAACTAAAACCA	AAACTGGTTTTAGTTATATTAAAA				0,1,1,0,0,1,1,0,1,0,0,1,0,0,0,0,0,0,0,0	AAACTTTCTTTAAAAGAATCAGG	TRUE	TRUE	TRUE	TRUE
sgRNA_1254	L_01289	L_01289	L_01289_gR22r	GATTTTAGTGAATTCAATGG	TGG	0.3	894	18	0.020595	0.68061	L_conig000001_1	-	1293156..1293175	TATAGATTTTAGTGAATTCAATGG	AAACCCATTGAATTCACTAAAATC				1,0,1,0,0,0,0,1,1,1,1,0,0,0,0,0,0,0,0,0	GGCCCGAACTTAAATATGTTAGG	TRUE	TRUE	FALSE	TRUE
sgRNA_1255	L_01290	L_01290	L_01290_gR33r	CGACTTCTTTCTCAAAACCT	GGG	0.4	1092	29	0.0270522	0.47464	L_conig000001_1	-	1294053..1294072	TATACGACTTCTTTCTCAAAACCT	AAACAGGTTTTGAGAAAGAAGTCG				1,1,1,1,1,0,1,1,1,1,1,0,0,0,0,0,0,0,0,0	TAAGCGTTTTGCTAAGAAGTAGG	TRUE	TRUE	TRUE	TRUE
sgRNA_1256	L_01291	L_01291	L_01291_gR24r	GCTCAAATAGTTGTTTTGCT	TGG	0.35	1170	20	0.0173913	0.710859	L_conig000001_1	-	1295171..1295190	TATAGCTCAAATAGTTGTTTTGCT	AAACAGCAAAACAACTATTTGAGC				1,0,1,1,0,1,0,0,1,1,0,0,0,0,0,0,0,0,0,0	CGCCTATCGGCACATCCGTTTGG	TRUE	TRUE	TRUE	FALSE
sgRNA_1257	L_01292	sucD	L_01292_gR45r	CTTGTCCACCAGTAAAACCT	TGG	0.45	882	41	0.0475638	0.577995	L_conig000001_1	-	1296361..1296380	TATACTTGTCCACCAGTAAAACCT	AAACAGGTTTTACTGGTGGACAAG				1,0,0,1,1,0,1,1,1,0,1,0,0,0,0,0,0,0,0,0	TCTCAAACTAATTATGAAGCAGG	TRUE	TRUE	TRUE	TRUE
sgRNA_1258	L_01293	L_01293	L_01293_gR27r	GCGCTTGTGGATTTTCAGGG	TGG	0.55	624	23	0.0380795	0.634281	L_conig000001_1	-	1297345..1297364	TATAGCGCTTGTGGATTTTCAGGG	AAACCCCTGAAAATCCACAAGCGC				1,1,0,1,0,0,0,0,1,1,0,1,0,0,0,0,0,0,0,0	ATTATTCATTAAAAATAAGCAGG	TRUE	TRUE	TRUE	TRUE
sgRNA_1259	L_01294	rluB	L_01294_gR50r	ACGTTTCTTTGCTGAATCTT	TGG	0.35	1074	46	0.0436433	0.485066	L_conig000001_1	-	1298039..1298058	TATAACGTTTCTTTGCTGAATCTT	AAACAAGATTCAGCAAAGAAACGT				1,0,0,1,1,1,1,0,1,1,0,1,0,0,0,0,0,0,0,0	CCAGGAACACCATCAGAAGCGGG	TRUE	TRUE	TRUE	TRUE
sgRNA_1260	L_01295	cysB	L_01295_gR48r	CTTCTGTGACATTCAAATTT	TGG	0.3	972	44	0.0462185	0.634571	L_conig000001_1	-	1299121..1299140	TATACTTCTGTGACATTCAAATTT	AAACAAATTTGAATGTCACAGAAG				1,0,0,1,0,0,1,1,1,0,0,1,0,0,0,0,0,0,0,0	GACATAATAATAAATACGCTAGG	TRUE	TRUE	TRUE	TRUE
sgRNA_1261	L_01296	L_01296	L_01296_gR922f	AGATAGTTGCAACTAATTCT	TGG	0.3	945	20	0.0216216	0.603125	L_conig000001_1	+	1301012..1301031	TATAAGATAGTTGCAACTAATTCT	AAACAGAATTAGTTGCAACTATCT				1,1,0,1,1,1,0,0,1,0,1,0,0,0,0,0,0,0,0,0	TGAAAACATGGAAAATAAGCTGG	TRUE	TRUE	TRUE	TRUE
sgRNA_1262	L_01297	L_01297	L_01297_gR30r	TAATGCCTTTGGTTTCCGCA	CGG	0.45	504	26	0.053719	0.552887	L_conig000001_1	-	1301208..1301227	TATATAATGCCTTTGGTTTCCGCA	AAACTGCGGAAACCAAAGGCATTA				1,0,1,0,0,0,1,1,0,1,1,1,0,0,0,0,0,0,0,0	AGCAGCACGCAGTAAGAAGCAGG	TRUE	TRUE	FALSE	FALSE
sgRNA_1263	L_01298	pta	L_01298_gR2107f	AACCCACGCCTGTACTTACA	GGG	0.5	2136	26	0.0122873	0.460546	L_conig000001_1	+	1303853..1303872	TATAAACCCACGCCTGTACTTACA	AAACTGTAAGTACAGGCGTGGGTT				1,1,0,1,1,0,1,1,1,0,1,1,0,0,0,0,0,0,0,0	CGGTCAATTTTAGAAGAAGATGG	TRUE	TRUE	TRUE	TRUE
sgRNA_1264	L_01299	ackA	L_01299_gR1180f	GTGAAGAACTACCGCAGTTA	AGG	0.45	1206	23	0.0193929	0.622432	L_conig000001_1	+	1305129..1305148	TATAGTGAAGAACTACCGCAGTTA	AAACTAACTGCGGTAGTTCTTCAC				1,1,1,1,0,1,0,0,1,0,0,1,0,0,0,0,0,0,0,0	TCAAAAGGCGTAAAATAAGCAGG	TRUE	TRUE	FALSE	FALSE
sgRNA_1265	L_01300	L_01300	L_01300_gR58r	ATCCCTAACTTCGCCTCCTG	CGG	0.55	444	54	0.127358	0.340124	L_conig000001_1	-	1305442..1305461	TATAATCCCTAACTTCGCCTCCTG	AAACCAGGAGGCGAAGTTAGGGAT				0,0,1,1,0,0,0,0,1,1,1,0,0,0,0,0,0,1,0,0	ACTTGTTTCGCAGAAGAAGAAGG	TRUE	TRUE	FALSE	FALSE
sgRNA_1266	L_01301	cvpA	L_01301_gR44r	ACGTAATAAGCTGACAAGAA	TGG	0.35	492	40	0.0847458	0.548844	L_conig000001_1	-	1305958..1305977	TATAACGTAATAAGCTGACAAGAA	AAACTTCTTGTCAGCTTATTACGT				1,1,1,1,1,0,0,1,0,1,1,0,0,0,0,0,0,0,0,0	CCTAAAGCCTCACAGGAAGCTGG	TRUE	TRUE	FALSE	FALSE
sgRNA_1267	L_01302	purF	L_01302_gR33r	TAGATTCATTAACCGGACTT	TGG	0.35	1518	29	0.0193591	0.459331	L_conig000001_1	-	1306449..1306468	TATATAGATTCATTAACCGGACTT	AAACAAGTCCGGTTAATGAATCTA				0,1,1,0,0,1,0,0,1,0,0,0,0,0,0,1,0,0,0,0	AGGGAAAAATAATAAGTAGCTGG	TRUE	TRUE	TRUE	TRUE
sgRNA_1268	L_01303	sulA	L_01303_gR780f	TTTTGCTTTGAGAGAGTGTG	CGG	0.4	891	108	0.123995	0.367894	L_conig000001_1	+	1308765..1308784	TATATTTTGCTTTGAGAGAGTGTG	AAACCACACTCTCTCAAAGCAAAA				1,0,1,1,1,1,1,1,0,0,1,0,1,0,0,0,0,0,0,0	ATTATTCATTAAAAATAAGCAGG	TRUE	TRUE	FALSE	FALSE
sgRNA_1269	L_01304	argR	L_01304_gR258f	TTGGGAACACTTAATTCATT	TGG	0.3	456	195	0.447248	0.62139	L_conig000001_1	+	1309133..1309152	TATATTGGGAACACTTAATTCATT	AAACAATGAATTAAGTGTTCCCAA				0,0,1,0,1,0,1,0,1,1,0,0,0,0,0,0,0,0,0,0	ATACCTTTCCATTGAGAAGCTGG	TRUE	TRUE	FALSE	FALSE
sgRNA_1270	L_01305	mdh	L_01305_gR29r	TGCTTGACCAATACCACCTG	CGG	0.5	936	25	0.0272926	0.460387	L_conig000001_1	-	1309579..1309598	TATATGCTTGACCAATACCACCTG	AAACCAGGTGGTATTGGTCAAGCA				1,1,1,0,1,1,0,1,0,1,1,1,0,0,0,0,0,0,0,0	TTAACAATGACAGAAGAAACAGG	TRUE	TRUE	TRUE	TRUE
sgRNA_1271	L_01306	L_01306	L_01306_gR1436f	ATTACCTTTTGCACGCAATG	CGG	0.4	1509	70	0.0470114	0.502445	L_conig000001_1	+	1311995..1312014	TATAATTACCTTTTGCACGCAATG	AAACCATTGCGTGCAAAAGGTAAT				1,1,1,1,0,0,0,1,1,0,0,0,1,0,0,0,0,0,0,0	GCTAAACAAGCAAAAGAAGAAGG	TRUE	TRUE	FALSE	FALSE
sgRNA_1272	L_01307	prfB	L_01307_gR833f	GTCTTCGTCTTCTGCCTCGA	TGG	0.55	852	16	0.0192308	0.325423	L_conig000001_1	+	1313012..1313031	TATAGTCTTCGTCTTCTGCCTCGA	AAACTCGAGGCAGAAGACGAAGAC				0,1,1,1,1,1,0,1,0,1,0,1,1,0,0,0,0,0,0,0	TGCTAGAAATGTTAAAAAGCTGG	TRUE	FALSE	FALSE	FALSE
sgRNA_1273	L_01308	dsbC	L_01308_gR23r	CGCAGCCACGCACAAAAGTG	CGG	0.6	690	19	0.0283582	0.697264	L_conig000001_1	-	1313446..1313465	TATACGCAGCCACGCACAAAAGTG	AAACCACTTTTGTGCGTGGCTGCG				1,1,1,0,0,1,1,1,1,0,0,0,0,0,0,0,0,0,0,0	GGTGCATTAGCTATTGGCGTGGG	TRUE	TRUE	TRUE	TRUE
sgRNA_1274	L_01309	recJ	L_01309_gR37r	TTTGAAACAGAATTTCCAAC	TGG	0.3	1728	33	0.0193208	0.584107	L_conig000001_1	-	1314437..1314456	TATATTTGAAACAGAATTTCCAAC	AAACGTTGGAAATTCTGTTTCAAA				0,0,1,1,1,0,1,0,1,1,0,0,0,0,0,0,0,0,0,0	AAAATCACATAAAAAAAAGCGGG	TRUE	TRUE	FALSE	FALSE
sgRNA_1275	L_01310	L_01310	L_01310_gR115r	GTGTCCCTTGATGGCAAGTG	CGG	0.55	708	111	0.161337	0.655881	L_conig000001_1	-	1316235..1316254	TATAGTGTCCCTTGATGGCAAGTG	AAACCACTTGCCATCAAGGGACAC				1,1,1,0,1,1,1,0,0,0,0,0,0,0,0,0,0,0,0,0	GTTCTTGACCAACAACAAGCGGG	TRUE	TRUE	FALSE	FALSE
sgRNA_1276	L_01311	pfs	L_01311_gR203r	ATTGATCACACAATCTGGCT	TGG	0.4	693	199	0.295691	0.351381	L_conig000001_1	-	1317027..1317046	TATAATTGATCACACAATCTGGCT	AAACAGCCAGATTGTGTGATCAAT				0,0,1,1,0,1,0,0,0,1,0,0,0,0,0,0,0,0,1,0	AAATAACGTTTATAAGAATCTGG	TRUE	FALSE	FALSE	FALSE
sgRNA_1277	L_01312	L_01312	L_01312_gR2704f	TCATACCGATTGTATTAATT	AGG	0.25	2748	41	0.0150293	0.520856	L_conig000001_1	+	1320281..1320300	TATATCATACCGATTGTATTAATT	AAACAATTAATACAATCGGTATGA				1,1,1,1,0,1,1,1,0,0,1,1,0,0,0,0,0,0,0,0	TCTTATTTACCGGATGCGTTTGG	TRUE	FALSE	FALSE	FALSE
sgRNA_1278	L_01313	L_01313	L_01313_gR1566f	AGATAAATCAGTAAAACGAT	AGG	0.25	1599	30	0.0189994	0.567064	L_conig000001_1	+	1322190..1322209	TATAAGATAAATCAGTAAAACGAT	AAACATCGTTTTACTGATTTATCT				1,0,0,0,1,1,1,0,1,0,0,1,0,0,0,0,0,0,0,0	CTTGCTGTAGCAAAAGAAGAGGG	TRUE	TRUE	TRUE	TRUE
sgRNA_1279	L_01314	cmk_1	L_01314_gR34r	GTCCCTTTCCCAGCACCACT	AGG	0.6	96	30	0.394737	1	L_conig000001_1,L_conig000001_1	+,-	1794310..1794329,1322543..1322562	TATAGTCCCTTTCCCAGCACCACT	AAACAGTGGTGCTGGGAAAGGGAC				0,0,0,0,0,0,0,0,0,0,0,0,0,0,0,0,0,0,0,0	AAAAATGGCTTCTAATAAGCTGG	TRUE	FALSE	TRUE	TRUE
sgRNA_1280	L_01315	fbp	L_01315_gR967f	TAGCATTTGGGTATTCTGCT	TGG	0.4	1005	35	0.035533	0.576926	L_conig000001_1	+	1323593..1323612	TATATAGCATTTGGGTATTCTGCT	AAACAGCAGAATACCCAAATGCTA				1,1,0,0,0,0,0,1,1,1,1,1,0,0,0,0,0,0,0,0	GGCGGTACGGGAAAAGAATCAGG	TRUE	TRUE	FALSE	FALSE
sgRNA_1281	L_01316	truA	L_01316_gR75r	CTAATTCTTCTTGTACACTA	CGG	0.3	810	71	0.0898734	0.319178	L_conig000001_1	-	1323953..1323972	TATACTAATTCTTCTTGTACACTA	AAACTAGTGTACAAGAAGAATTAG				0,1,1,1,0,1,1,0,0,1,0,1,0,0,0,1,0,0,0,0	GACTTCGTAGCAAAAGATGCAGG	TRUE	FALSE	TRUE	FALSE
sgRNA_1282	L_01317	sapZ	L_01317_gR999f	AATATAAGTCCGAAATAAAA	GGG	0.2	1017	15	0.0150451	0.725984	L_conig000001_1	+	1325766..1325785	TATAAATATAAGTCCGAAATAAAA	AAACTTTTATTTCGGACTTATATT				1,1,0,1,0,0,0,1,1,1,0,0,0,0,0,0,0,0,0,0	TTGATGGTACTTTTGGGCGTGGG	TRUE	TRUE	TRUE	TRUE
sgRNA_1283	L_01318	L_01318	L_01318_gR801f	AAATCTTCCACTTGTAATAA	GGG	0.25	810	6	0.00759494	0.391333	L_conig000001_1	+	1326596..1326615	TATAAAATCTTCCACTTGTAATAA	AAACTTATTACAAGTGGAAGATTT				1,1,1,0,1,0,1,0,1,0,1,0,1,0,0,0,0,0,0,0	AAAGCATTTGCTGATACTTTAGG	TRUE	TRUE	TRUE	TRUE
sgRNA_1284	L_01319	sapD	L_01319_gR1021f	AGGTTTGAATTTCAATATTG	AGG	0.25	1050	26	0.0252427	0.601115	L_conig000001_1	+	1327625..1327644	TATAAGGTTTGAATTTCAATATTG	AAACCAATATTGAAATTCAAACCT				1,1,1,0,0,1,1,0,1,1,1,0,0,0,0,0,0,0,0,0	GGTTTATTCTCAAACGAAGCGGG	TRUE	TRUE	TRUE	TRUE
sgRNA_1285	L_01320	sapC	L_01320_gR867f	GTGCTTTCGCGGAATTCATC	AGG	0.5	888	18	0.0207373	0.610038	L_conig000001_1	+	1328524..1328543	TATAGTGCTTTCGCGGAATTCATC	AAACGATGAATTCCGCGAAAGCAC				1,1,1,1,1,0,1,0,1,0,0,0,0,0,0,0,0,0,0,0	TCTGAAGCAGAAAACGAAGCAGG	TRUE	TRUE	TRUE	TRUE
sgRNA_1286	L_01321	sapB	L_01321_gR940f	ATAATGCCACCCACAGAATA	TGG	0.4	966	23	0.0243129	0.687485	L_conig000001_1	+	1329474..1329493	TATAATAATGCCACCCACAGAATA	AAACTATTCTGTGGGTGGCATTAT				0,0,0,1,0,1,0,0,1,1,1,0,0,0,0,0,0,0,0,0	CAAGTGGCTGCAAAAGAAGCTGG	TRUE	TRUE	TRUE	TRUE
sgRNA_1287	L_01322	L_01322	L_01322_gR1642f	CAGCCTGTAATTCTACACTT	TGG	0.4	1695	50	0.0298507	0.390989	L_conig000001_1	+	1331141..1331160	TATACAGCCTGTAATTCTACACTT	AAACAAGTGTAGAATTACAGGCTG				0,1,1,1,1,0,0,0,0,1,1,0,1,0,0,0,0,0,0,0	AAATAACGTTTATAAGAATCTGG	TRUE	TRUE	TRUE	TRUE
sgRNA_1288	L_01323	L_01323	L_01323_gR143r	CTGTGATGAATGTTGATTAA	TGG	0.3	1413	139	0.0997846	0.710606	L_conig000001_1	-	1331419..1331438	TATACTGTGATGAATGTTGATTAA	AAACTTAATCAACATTCATCACAG				1,0,0,1,0,0,1,0,0,0,0,1,0,0,0,0,0,0,0,0	GTGTATTTAAAAAATTCGTTTGG	TRUE	FALSE	FALSE	FALSE
sgRNA_1289	L_01324	ppc	L_01324_gR2570f	CTCGCCCTGTGCATCATTGA	TGG	0.55	2640	67	0.0255725	0.504936	L_conig000001_1	+	1335282..1335301	TATACTCGCCCTGTGCATCATTGA	AAACTCAATGATGCACAGGGCGAG				1,1,1,0,1,0,1,1,1,1,1,0,0,0,0,0,0,0,0,0	GTTCTTGACCAACAACAAGCGGG	TRUE	TRUE	FALSE	TRUE
sgRNA_1290	L_01325	purR	L_01325_gR965f	TACGTGAGATACGGTTGTGG	TGG	0.5	1011	43	0.0433905	0.515195	L_conig000001_1	+	1336499..1336518	TATATACGTGAGATACGGTTGTGG	AAACCCACAACCGTATCTCACGTA				1,1,1,0,0,1,0,1,1,1,1,1,0,0,0,0,0,0,0,0	TTATTATCGCCAGTAGAAGCGGG	TRUE	TRUE	TRUE	TRUE
sgRNA_1291	L_01326	L_01326	L_01326_gR64r	GTTTCTGCATCAACGGTTTT	TGG	0.4	828	60	0.0742574	0.500594	L_conig000001_1	-	1336984..1337003	TATAGTTTCTGCATCAACGGTTTT	AAACAAAACCGTTGATGCAGAAAC				1,1,0,1,1,0,0,1,1,0,1,1,0,0,0,0,0,0,0,0	ATTCAGGCTTTCTTAGAAGCCGG	TRUE	TRUE	TRUE	TRUE
sgRNA_1292	L_01327	L_01327	L_01327_gR1183f	TAAGTGTGTGACCTGCGTTA	TGG	0.45	1299	113	0.0883503	0.470618	L_conig000001_1	+	1338974..1338993	TATATAAGTGTGTGACCTGCGTTA	AAACTAACGCAGGTCACACACTTA				1,1,0,0,1,1,1,1,1,1,0,1,0,0,0,0,0,0,0,0	TCTGCCAGCTTAAATGAAGCCGG	TRUE	TRUE	FALSE	TRUE
sgRNA_1293	L_01328	L_01328	L_01328_gR357f	AATTTGGCGACTGAGAGATG	GGG	0.45	366	6	0.017341	0.41271	L_conig000001_1	+	1339575..1339594	TATAAATTTGGCGACTGAGAGATG	AAACCATCTCTCAGTCGCCAAATT				1,0,1,0,0,0,0,1,0,1,1,0,0,0,0,1,0,0,0,0	ATATCTAAAATAGATGAAGCAGG	TRUE	TRUE	FALSE	FALSE
sgRNA_1294	L_01330	L_01330	L_01330_gR34r	TCGGCGCCAGAACCTAAATC	TGG	0.55	85	30	0.461538	0.632823	L_conig000001_1	-	1340020..1340039	TATATCGGCGCCAGAACCTAAATC	AAACGATTTAGGTTCTGGCGCCGA				1,0,0,1,0,1,1,1,0,1,1,0,0,0,0,0,0,0,0,0	GCCCAACGTTTATATGAAGCGGG	TRUE	TRUE	TRUE	TRUE
sgRNA_1295	L_01331	L_01331	L_01331_gR17r	AAACCCAGTGCCTTACCGCT	TGG	0.55	75	13	0.236364	1	L_conig000001_1,L_conig000001_1	-,-	1340238..1340257,1340116..1340135	TATAAAACCCAGTGCCTTACCGCT	AAACAGCGGTAAGGCACTGGGTTT				0,0,0,0,0,0,0,0,0,0,0,0,0,0,0,0,0,0,0,0	TCTTGTGCTTTTTCAGAAGCAGG	TRUE	TRUE	TRUE	TRUE
sgRNA_1296	L_01333	rplY	L_01333_gR229f	GACCATTGTTACGCAGGCGG	CGG	0.6	288	56	0.208955	0.453529	L_conig000001_1	+	1340660..1340679	TATAGACCATTGTTACGCAGGCGG	AAACCCGCCTGCGTAACAATGGTC				0,1,1,1,1,1,0,0,0,0,0,0,1,0,0,0,0,0,0,0	ATCTCTTTAGCACAAGAAGGCGG	TRUE	TRUE	FALSE	FALSE
sgRNA_1297	L_01334	L_01334	L_01334_gR88r	AACGTGATATCTTCTGGAAT	CGG	0.35	606	84	0.143345	0.528948	L_conig000001_1	-	1341038..1341057	TATAAACGTGATATCTTCTGGAAT	AAACATTCCAGAAGATATCACGTT				1,0,1,1,0,1,0,1,0,0,0,0,1,0,0,0,0,0,0,0	CTTTGTCTTTAATCAGAAGCTGG	TRUE	TRUE	FALSE	FALSE
sgRNA_1298	L_01335	L_01335	L_01335_gR323f	TTGATGTTTTACCGAGCCTT	TGG	0.4	417	91	0.229219	0.674336	L_conig000001_1	+	1341912..1341931	TATATTGATGTTTTACCGAGCCTT	AAACAAGGCTCGGTAAAACATCAA				0,1,1,0,0,1,1,1,0,0,1,0,0,0,0,0,0,0,0,0	CGGTCAATTTTAGAAGAAGATGG	TRUE	TRUE	FALSE	FALSE
sgRNA_1299	L_01336	L_01336	L_01336_gR324f	ACTTCACTTAAACGTGCATT	GGG	0.35	351	24	0.0725076	0.538372	L_conig000001_1	+	1342360..1342379	TATAACTTCACTTAAACGTGCATT	AAACAATGCACGTTTAAGTGAAGT				0,1,1,1,1,1,1,1,0,1,0,0,0,0,0,0,0,0,0,0	ATCGAATTAGTAGAAGAATCTGG	TRUE	TRUE	FALSE	FALSE
sgRNA_1300	L_01337	L_01337	L_01337_gR58r	AGCAACATACCATAAATAAA	AGG	0.25	717	54	0.0774749	0.697264	L_conig000001_1	-	1342569..1342588	TATAAGCAACATACCATAAATAAA	AAACTTTATTTATGGTATGTTGCT				1,1,1,0,0,1,1,1,1,0,0,0,0,0,0,0,0,0,0,0	CTCAATTTAGTGATTGGCGTAGG	TRUE	TRUE	FALSE	FALSE
sgRNA_1301	L_01338	L_01338	L_01338_gR55r	ATGGTTTTCATCGCCCAAAC	AGG	0.45	543	51	0.0975143	0.357864	L_conig000001_1	-	1343283..1343302	TATAATGGTTTTCATCGCCCAAAC	AAACGTTTGGGCGATGAAAACCAT				1,1,1,1,0,0,1,1,1,1,0,0,0,0,0,1,0,0,0,0	GTGTTTCGCAATGAAGAAGCTGG	TRUE	TRUE	FALSE	FALSE
sgRNA_1302	L_01339	L_01339	L_01339_gR377f	GGTTTCTACGGTACAGCCTA	GGG	0.5	408	28	0.0721649	0.677268	L_conig000001_1	+	1344149..1344168	TATAGGTTTCTACGGTACAGCCTA	AAACTAGGCTGTACCGTAGAAACC				1,1,0,1,1,1,0,1,0,0,0,0,0,0,0,0,0,0,0,0	TCGAAACAATGATAAGAAGTTGG	TRUE	TRUE	TRUE	TRUE
sgRNA_1303	L_01340	L_01340	L_01340_gR38r	AACAGACATACCTAAAAGTG	CGG	0.35	684	34	0.0512048	0.813344	L_conig000001_1	-	1344320..1344339	TATAAACAGACATACCTAAAAGTG	AAACCACTTTTAGGTATGTCTGTT				1,0,0,0,0,0,1,1,1,0,0,0,0,0,0,0,0,0,0,0	GCTTGCTATTAATTTAATGTTGG	TRUE	FALSE	TRUE	TRUE
sgRNA_1304	L_01341	L_01341	L_01341_gR54r	GCGCGTGGGCATAAGCATTC	GGG	0.6	489	50	0.10661	0.515913	L_conig000001_1	-	1345032..1345051	TATAGCGCGTGGGCATAAGCATTC	AAACGAATGCTTATGCCCACGCGC				1,1,1,1,1,0,0,1,1,1,1,0,0,0,0,0,0,0,0,0	AAGAAAGAATTAGAAGAAGCGGG	TRUE	TRUE	FALSE	FALSE
sgRNA_1305	L_01342	cbiM	L_01342_gR37r	ACTGCACCAGCTAATAAAAT	AGG	0.35	621	33	0.0549085	0.666129	L_conig000001_1	-	1345503..1345522	TATAACTGCACCAGCTAATAAAAT	AAACATTTTATTAGCTGGTGCAGT				1,0,0,1,0,0,1,1,0,1,1,0,0,0,0,0,0,0,0,0	ATTTTTAGGTTGTTTGGCGATGG	TRUE	TRUE	FALSE	TRUE
sgRNA_1306	L_01343	L_01343	L_01343_gR31r	AGATAAATCAACCTAAAGTG	CGG	0.3	633	27	0.0440457	0.733962	L_conig000001_1	-	1346117..1346136	TATAAGATAAATCAACCTAAAGTG	AAACCACTTTAGGTTGATTTATCT				1,1,0,1,0,1,1,0,1,0,0,0,0,0,0,0,0,0,0,0	AGCCTGCCATCTTTGAAACAAGG	TRUE	TRUE	FALSE	FALSE
sgRNA_1307	L_01344	L_01344	L_01344_gR93r	CAATTTCCCCTTGTACGAAG	AGG	0.45	627	89	0.146623	0.479435	L_conig000001_1	-	1346813..1346832	TATACAATTTCCCCTTGTACGAAG	AAACCTTCGTACAAGGGGAAATTG				0,1,1,1,1,1,1,0,1,1,1,0,0,0,0,0,0,0,0,0	AAGCAATACCAATAATAAGCAGG	TRUE	TRUE	FALSE	FALSE
sgRNA_1308	L_01345	aspC	L_01345_gR1161f	AAGCCTAAGATTGGATCGGC	TGG	0.5	1191	27	0.0230572	0.548526	L_conig000001_1	+	1348601..1348620	TATAAAGCCTAAGATTGGATCGGC	AAACGCCGATCCAATCTTAGGCTT				1,1,1,1,0,0,1,0,1,1,0,1,0,0,0,0,0,0,0,0	TCGAAACAATGATAAGAAGTTGG	TRUE	TRUE	FALSE	TRUE
sgRNA_1309	L_01346	purK	L_01346_gR1073f	ATAAACCGTTGGGTATAAGG	TGG	0.4	1089	13	0.0121609	0.417795	L_conig000001_1	+	1349843..1349862	TATAATAAACCGTTGGGTATAAGG	AAACCCTTATACCCAACGGTTTAT				0,1,0,0,0,1,0,1,1,0,1,0,0,0,0,1,0,0,0,0	CTTGCACCGAAAAAAGCAGCAGG	TRUE	TRUE	TRUE	TRUE
sgRNA_1310	L_01347	purE	L_01347_gR452f	CATGGTAGCCCAATCGCTTT	TGG	0.5	495	40	0.0842105	0.667905	L_conig000001_1	+	1350380..1350399	TATACATGGTAGCCCAATCGCTTT	AAACAAAGCGATTGGGCTACCATG				1,1,0,1,0,0,1,1,1,1,0,0,0,0,0,0,0,0,0,0	GCACTACGCTTAGAAGAAGAAGG	TRUE	TRUE	FALSE	FALSE
sgRNA_1311	L_01348	hicA	L_01348_gR178r	TTAATATAATTTTCAGGGTG	AGG	0.25	249	174	0.759825	0.510308	L_conig000001_1	-	1350784..1350803	TATATTAATATAATTTTCAGGGTG	AAACCACCCTGAAAATTATATTAA				1,1,1,0,1,1,1,1,0,1,1,0,0,0,0,0,0,0,0,0	ATACCTTTCCATTGAGAAGCTGG	TRUE	TRUE	TRUE	FALSE
sgRNA_1312	L_01349	hicB	L_01349_gR199r	ACACCTTTAAAAGGCTTATT	CGG	0.3	345	195	0.6	0.579335	L_conig000001_1	-	1351050..1351069	TATAACACCTTTAAAAGGCTTATT	AAACAATAAGCCTTTTAAAGGTGT				1,1,0,1,1,1,0,1,1,1,0,0,0,0,0,0,0,0,0,0	GCAGCCCCAATATAAGTAGCGGG	TRUE	TRUE	TRUE	FALSE
sgRNA_1313	L_01350	pepN	L_01350_gR14r	ATCTTTTCTATATTTTGCTT	TGG	0.2	2610	10	0.003861	0.615128	L_conig000001_1	-	1351253..1351272	TATAATCTTTTCTATATTTTGCTT	AAACAAGCAAAATATAGAAAAGAT				0,1,1,0,0,1,0,1,0,1,0,1,0,0,0,0,0,0,0,0	GCTGGTACGATGATTGGCGCGGG	TRUE	TRUE	TRUE	TRUE
sgRNA_1314	L_01351	ribE	L_01351_gR584f	TTTAATGGAGTGGATGGGGG	CGG	0.5	615	28	0.0470588	0.479736	L_conig000001_1	+	1354491..1354510	TATATTTAATGGAGTGGATGGGGG	AAACCCCCCATCCACTCCATTAAA				1,0,1,0,1,0,1,1,1,0,1,1,0,0,0,0,0,0,0,0	ATCAAATTAATTGAAGAAGCTGG	TRUE	TRUE	TRUE	TRUE
sgRNA_1315	L_01352	norM	L_01352_gR65r	TTGTGCTAATAAAATAGGCA	AGG	0.3	1395	61	0.0443636	0.554642	L_conig000001_1	-	1354643..1354662	TATATTGTGCTAATAAAATAGGCA	AAACTGCCTATTTTATTAGCACAA				0,0,1,1,1,1,1,1,0,0,1,0,0,0,0,0,0,0,0,0	AAAATTGTCTCAAAAGAAGTGGG	TRUE	TRUE	FALSE	TRUE
sgRNA_1316	L_01353	sfsA	L_01353_gR16r	AATTTTGCCGATTGTAAAGC	TGG	0.35	717	12	0.0172166	0.504233	L_conig000001_1	-	1355997..1356016	TATAAATTTTGCCGATTGTAAAGC	AAACGCTTTACAATCGGCAAAATT				1,1,1,0,0,1,1,1,0,1,1,1,0,0,0,0,0,0,0,0	CCACCTTTATTCTATGAAGCAGG	TRUE	TRUE	TRUE	FALSE
sgRNA_1317	L_01354	L_01354	L_01354_gR23r	ACGCTTTAGTTCCGCGAGAA	CGG	0.5	1188	19	0.0162671	0.634173	L_conig000001_1	-	1356920..1356939	TATAACGCTTTAGTTCCGCGAGAA	AAACTTCTCGCGGAACTAAAGCGT				0,1,1,1,0,1,1,0,1,1,0,0,0,0,0,0,0,0,0,0	AAGCAATACCAATAATAAGCAGG	TRUE	TRUE	TRUE	TRUE
sgRNA_1318	L_01355	L_01355	L_01355_gR939f	CCCGCGAAGAGTTTAATGTC	AGG	0.5	948	6	0.00646552	0.571059	L_conig000001_1	+	1359074..1359093	TATACCCGCGAAGAGTTTAATGTC	AAACGACATTAAACTCTTCGCGGG				1,1,1,0,0,1,1,1,1,1,1,0,0,0,0,0,0,0,0,0	TTGCCTTATCGTTTAGAAGCTGG	TRUE	TRUE	TRUE	TRUE
sgRNA_1319	L_01356	ispE	L_01356_gR914f	TGTTGTATTTTGGCAAAGTG	CGG	0.35	954	37	0.0396146	0.733707	L_conig000001_1	+	1359998..1360017	TATATGTTGTATTTTGGCAAAGTG	AAACCACTTTGCCAAAATACAACA				1,1,0,0,0,1,0,1,1,1,0,0,0,0,0,0,0,0,0,0	GACTTAGTTAAAAATGAAGCCGG	TRUE	TRUE	TRUE	FALSE
sgRNA_1320	L_01357	lolB	L_01357_gR581f	GCAAGCGGTTAGAATCGCAG	TGG	0.55	630	46	0.0754098	0.556121	L_conig000001_1	+	1360618..1360637	TATAGCAAGCGGTTAGAATCGCAG	AAACCTGCGATTCTAACCGCTTGC				0,1,1,1,1,1,1,1,1,0,0,0,0,0,0,0,0,0,0,0	TCATCAATACTAGAAGCAGCAGG	TRUE	TRUE	FALSE	TRUE
sgRNA_1321	L_01358	cca	L_01358_gR1194f	ATCCAATCACGATCTTTTAC	TGG	0.35	1251	54	0.0438668	0.723668	L_conig000001_1	+	1361923..1361942	TATAATCCAATCACGATCTTTTAC	AAACGTAAAAGATCGTGATTGGAT				0,0,0,1,0,0,0,0,1,1,1,0,0,0,0,0,0,0,0,0	AGTGTGGACTGCTAAAAAGCAGG	TRUE	TRUE	TRUE	TRUE
sgRNA_1322	L_01359	L_01359	L_01359_gR587f	TAAAAGTAAAGATGAGATTA	AGG	0.2	612	22	0.0371622	0.465711	L_conig000001_1	+	1362573..1362592	TATATAAAAGTAAAGATGAGATTA	AAACTAATCTCATCTTTACTTTTA				1,1,1,0,0,1,0,0,0,1,1,0,1,0,0,0,0,0,0,0	CTCTATCAGCCAAAAGCAGCGGG	TRUE	TRUE	TRUE	TRUE
sgRNA_1323	L_01360	L_01360	L_01360_gR1145f	TGTTACAGTACCAGATCCTA	CGG	0.4	1263	115	0.0925181	0.347601	L_conig000001_1	+	1363808..1363827	TATATGTTACAGTACCAGATCCTA	AAACTAGGATCTGGTACTGTAACA				1,1,1,1,1,0,0,1,0,1,0,0,0,0,0,1,0,0,0,0	GGTTTATTCTCAAACGAAGCGGG	TRUE	TRUE	FALSE	FALSE
sgRNA_1324	L_01361	L_01361	L_01361_gR644f	TAACGGCTTGAGAGGCGAAT	GGG	0.5	681	34	0.0514372	0.548079	L_conig000001_1	+	1364594..1364613	TATATAACGGCTTGAGAGGCGAAT	AAACATTCGCCTCTCAAGCCGTTA				1,1,0,0,0,1,0,1,1,1,1,1,0,0,0,0,0,0,0,0	TTATTATCGCCAGTAGAAGCGGG	TRUE	TRUE	FALSE	FALSE
sgRNA_1325	L_01362	L_01362	L_01362_gR133r	GGAATAAGATTAAATGGAAA	AGG	0.25	441	129	0.306413	0.674926	L_conig000001_1	-	1364999..1365018	TATAGGAATAAGATTAAATGGAAA	AAACTTTCCATTTAATCTTATTCC				1,1,1,1,0,1,0,0,1,0,1,0,0,0,0,0,0,0,0,0	TATTGCAGTTGTTAATAAGCTGG	TRUE	TRUE	TRUE	TRUE
sgRNA_1326	L_01363	L_01363	L_01363_gR115r	ACACATTTATCGCCTACACA	AGG	0.4	288	111	0.414179	0.384708	L_conig000001_1	-	1365460..1365479	TATAACACATTTATCGCCTACACA	AAACTGTGTAGGCGATAAATGTGT				1,1,1,1,0,0,0,1,1,0,1,0,0,1,0,0,0,0,0,0	TCTGAAGCAGAAAACGAAGCAGG	TRUE	TRUE	FALSE	FALSE
sgRNA_1327	L_01364	L_01364	L_01364_gR70r	AATTGAATAGCGTTATTTGA	GGG	0.25	924	66	0.0730088	0.683209	L_conig000001_1	-	1365762..1365781	TATAAATTGAATAGCGTTATTTGA	AAACTCAAATAACGCTATTCAATT				1,0,0,0,1,1,1,0,1,0,0,0,0,0,0,0,0,0,0,0	ATGGAACAGTTAAAAGAGGCAGG	TRUE	FALSE	TRUE	TRUE
sgRNA_1328	L_01365	L_01365	L_01365_gR13r	GTTTCTTTCAATGATGACTT	AGG	0.3	717	9	0.0129125	0.450745	L_conig000001_1	-	1366618..1366637	TATAGTTTCTTTCAATGATGACTT	AAACAAGTCATCATTGAAAGAAAC				1,1,1,1,1,0,0,0,1,1,1,1,0,0,0,0,0,0,0,0	CGTAGTATTGTGTCAGAAGCAGG	TRUE	FALSE	TRUE	TRUE
sgRNA_1329	L_01366	L_01366	L_01366_gR10r	ATCGCATCGGTCTCTATCCA	AGG	0.5	165	6	0.0413793	0.495896	L_conig000001_1	-	1368442..1368461	TATAATCGCATCGGTCTCTATCCA	AAACTGGATAGAGACCGATGCGAT				1,0,0,0,0,1,1,0,1,1,0,0,1,0,0,0,0,0,0,0	TGATAATATTCGTAAGCAGCCGG	TRUE	TRUE	FALSE	FALSE
sgRNA_1330	L_01367	hmw2C_1	L_01367_gR1712f	GGGTAGATATGCCAGCTGAG	CGG	0.55	1953	238	0.123125	0.67	L_conig000001_1	+	1371613..1371632	TATAGGGTAGATATGCCAGCTGAG	AAACCTCAGCTGGCATATCTACCC				0,0,0,0,0,0,0,0,0,0,0,0,1,0,0,0,0,0,0,0	GCACTACGCTTAGAAGAAGAAGG	TRUE	FALSE	FALSE	FALSE
sgRNA_1331	L_01369	hmw2B_1	L_01369_gR1490f	AGATTTTGCTACAGATAATT	GGG	0.25	1638	145	0.0896168	1	L_conig000001_1,L_conig000001_1	+,-	1373735..1373754,1835292..1835311	TATAAGATTTTGCTACAGATAATT	AAACAATTATCTGTAGCAAAATCT				0,0,0,0,0,0,0,0,0,0,0,0,0,0,0,0,0,0,0,0	ATTCAACACGCAAAAGCAGCGGG	TRUE	FALSE	FALSE	FALSE
sgRNA_1332	L_01370	hmw2A	L_01370_gR4495f	AAAGTGGCTTTAACGCTAAG	TGG	0.4	4629	131	0.0284227	0.53	L_conig000001_1	+	1378528..1378547	TATAAAAGTGGCTTTAACGCTAAG	AAACCTTAGCGTTAAAGCCACTTT				0,0,0,0,0,0,0,0,0,0,0,0,0,0,0,0,1,0,0,0	ATATCTAAAATAGATGAAGCAGG	TRUE	FALSE	FALSE	FALSE
sgRNA_1333	L_01371	L_01371	L_01371_gR43r	GGCAATTCAATACCTATTTG	TGG	0.35	1047	39	0.0379747	0.554102	L_conig000001_1	-	1379142..1379161	TATAGGCAATTCAATACCTATTTG	AAACCAAATAGGTATTGAATTGCC				1,1,1,0,0,1,1,1,0,0,1,1,0,0,0,0,0,0,0,0	TTGCCTTATCGTTTAGAAGCTGG	TRUE	TRUE	TRUE	TRUE
sgRNA_1334	L_01372	L_01372	L_01372_gR17r	ACATACATAAGCTGTTTTCG	GGG	0.35	1377	13	0.00957996	0.455541	L_conig000001_1	-	1380395..1380414	TATAACATACATAAGCTGTTTTCG	AAACCGAAAACAGCTTATGTATGT				1,1,0,1,1,1,0,0,1,1,1,1,0,0,0,0,0,0,0,0	GAACTAGGCTTAAAAGAAGACGG	TRUE	TRUE	TRUE	FALSE
sgRNA_1335	L_01373	lrp	L_01373_gR86r	TTTTCTCGACAAATCGATAT	TGG	0.3	480	82	0.178261	0.536602	L_conig000001_1	-	1381920..1381939	TATATTTTCTCGACAAATCGATAT	AAACATATCGATTTGTCGAGAAAA				1,1,1,1,0,0,0,0,1,1,1,1,0,0,0,0,0,0,0,0	CCTAAAGCCTCACAGGAAGCTGG	TRUE	TRUE	FALSE	FALSE
sgRNA_1336	L_01374	lolA_1	L_01374_gR37r	AATTCAGCTAAATACTGTCT	TGG	0.3	2757	33	0.012057	0.393786	L_conig000001_1	-	1382352..1382371	TATAAATTCAGCTAAATACTGTCT	AAACAGACAGTATTTAGCTGAATT				0,0,1,1,1,1,1,1,1,1,1,1,0,0,0,0,0,0,0,0	ACTTGTTTCGCAGAAGAAGAAGG	TRUE	TRUE	FALSE	FALSE
sgRNA_1337	L_01375	lolA_2	L_01375_gR20r	GGTAAGTGCGGCAAATTTTA	AGG	0.4	618	16	0.0267559	0.662858	L_conig000001_1	-	1385109..1385128	TATAGGTAAGTGCGGCAAATTTTA	AAACTAAAATTTGCCGCACTTACC				1,1,0,0,1,1,1,1,0,0,0,0,0,0,0,0,0,0,0,0	ATCGTATCCGGTGATACGGTGGG	TRUE	FALSE	TRUE	TRUE
sgRNA_1338	L_01376	L_01376	L_01376_gR15r	TTTCGGCAAAATCAAAATTG	AGG	0.3	1341	11	0.00832702	0.698062	L_conig000001_1	-	1385782..1385801	TATATTTCGGCAAAATCAAAATTG	AAACCAATTTTGATTTTGCCGAAA				1,0,1,1,1,1,0,0,0,0,0,0,0,0,0,0,0,0,0,0	TTATTAGAAGCCTTTGGCGGTGG	TRUE	TRUE	TRUE	FALSE
sgRNA_1339	L_01377	L_01377	L_01377_gR1113f	GCCGTGAATTCATGTAAAGG	TGG	0.45	1143	27	0.0240427	0.496597	L_conig000001_1	+	1388295..1388314	TATAGCCGTGAATTCATGTAAAGG	AAACCCTTTACATGAATTCACGGC				0,0,1,0,0,0,0,1,0,0,0,1,1,0,0,0,0,0,0,0	TCATCAATACTAGAAGCAGCAGG	TRUE	FALSE	FALSE	FALSE
sgRNA_1340	L_01378	L_01378	L_01378_gR1123f	TGGAGCTGATCCATTCAGGG	TGG	0.55	1188	62	0.0530822	0.402164	L_conig000001_1	+	1389457..1389476	TATATGGAGCTGATCCATTCAGGG	AAACCCCTGAATGGATCAGCTCCA				0,1,1,0,1,1,1,1,1,1,1,1,0,0,0,0,0,0,0,0	TTAGCGGCAGCACAAGAAGCAGG	TRUE	FALSE	FALSE	FALSE
sgRNA_1341	L_01379	aroA	L_01379_gR1272f	GTTCCTTCAACCGCACTTAT	TGG	0.45	1299	24	0.0187647	0.623369	L_conig000001_1	+	1391084..1391103	TATAGTTCCTTCAACCGCACTTAT	AAACATAAGTGCGGTTGAAGGAAC				1,0,1,1,1,1,0,1,1,0,0,0,0,0,0,0,0,0,0,0	ATTATTCATTAAAAATAAGCAGG	TRUE	TRUE	TRUE	TRUE
sgRNA_1342	L_01380	purU	L_01380_gR799f	CGATTAAGCCTTTATCATCA	GGG	0.35	837	35	0.0428397	0.585702	L_conig000001_1	+	1391909..1391928	TATACGATTAAGCCTTTATCATCA	AAACTGATGATAAAGGCTTAATCG				1,1,1,0,1,1,1,1,1,0,0,0,0,0,0,0,0,0,0,0	GTATGTGTACGAGATGAAGCAGG	TRUE	TRUE	TRUE	TRUE
sgRNA_1343	L_01381	L_01381	L_01381_gR126f	AACGCATATTTTGCAGGGCG	TGG	0.5	405	276	0.716883	0.494417	L_conig000001_1	+	1392142..1392161	TATAAACGCATATTTTGCAGGGCG	AAACCGCCCTGCAAAATATGCGTT				1,0,1,1,1,1,1,0,1,1,1,0,0,0,0,0,0,0,0,0	GTGTTTCGCAATGAAGAAGCTGG	TRUE	TRUE	TRUE	TRUE
sgRNA_1344	L_01382	L_01382	L_01382_gR48r	AAATTATCGCCAACAAAGCA	GGG	0.35	1521	44	0.0293138	0.536661	L_conig000001_1	-	1392924..1392943	TATAAAATTATCGCCAACAAAGCA	AAACTGCTTTGTTGGCGATAATTT				1,0,0,1,0,1,0,1,1,1,1,1,0,0,0,0,0,0,0,0	AAGAAAGAATTAGAAGAAGCGGG	TRUE	TRUE	TRUE	TRUE
sgRNA_1345	L_01383	L_01383	L_01383_gR82r	ATATCTAATACCGCGCCTCC	GGG	0.5	1722	78	0.0458284	0.398142	L_conig000001_1	-	1394745..1394764	TATAATATCTAATACCGCGCCTCC	AAACGGAGGCGCGGTATTAGATAT				1,1,1,1,1,1,1,1,0,1,1,1,0,0,0,0,0,0,0,0	ATACCACTAAAAAAATAAGCGGG	TRUE	TRUE	TRUE	TRUE
sgRNA_1346	L_01384	ilvH	L_01384_gR86r	CGTCAAACTTTCAATATTAA	AGG	0.25	492	82	0.173729	0.726054	L_conig000001_1	-	1396470..1396489	TATACGTCAAACTTTCAATATTAA	AAACTTAATATTGAAAGTTTGACG				1,0,1,0,0,0,0,0,1,0,0,1,0,0,0,0,0,0,0,0	TGCTAGAAATGTTAAAAAGCTGG	TRUE	TRUE	FALSE	FALSE
sgRNA_1347	L_01385	argS	L_01385_gR1706f	CATTGCTTGTTTAATTTTAT	CGG	0.2	1734	25	0.0145858	0.741376	L_conig000001_1	+	1398862..1398881	TATACATTGCTTGTTTAATTTTAT	AAACATAAAATTAAACAAGCAATG				0,1,1,0,0,0,1,1,1,0,0,0,0,0,0,0,0,0,0,0	ATATCTAAAATAGATGAAGCAGG	TRUE	FALSE	FALSE	FALSE
sgRNA_1348	L_01386	L_01386	L_01386_gR32r	TGCTAAATCTGCTGAAAGTG	CGG	0.4	570	28	0.0509091	0.789055	L_conig000001_1	-	1399014..1399033	TATATGCTAAATCTGCTGAAAGTG	AAACCACTTTCAGCAGATTTAGCA				0,0,1,1,0,0,0,1,1,0,0,0,0,0,0,0,0,0,0,0	TGTTGAAAGCTGTTGTAACAAGG	TRUE	FALSE	TRUE	TRUE
sgRNA_1349	L_01387	L_01387	L_01387_gR39r	TAAGATTTTCGCCTTCCATT	TGG	0.35	222	35	0.173267	0.446894	L_conig000001_1	-	1399669..1399688	TATATAAGATTTTCGCCTTCCATT	AAACAATGGAAGGCGAAAATCTTA				0,1,0,1,0,1,0,1,0,1,1,0,1,0,0,0,0,0,0,0	ATAGAAAAATTACAAGAAGTAGG	TRUE	FALSE	FALSE	FALSE
sgRNA_1350	L_01388	pcp	L_01388_gR157r	TTATCAGCTTGGATCTTAAC	AGG	0.35	465	153	0.34382	0.521216	L_conig000001_1	-	1400031..1400050	TATATTATCAGCTTGGATCTTAAC	AAACGTTAAGATCCAAGCTGATAA				1,1,0,0,1,1,1,0,0,0,1,1,0,0,0,0,0,0,0,0	GCCACCTTATTAAAAGAAGCAGG	TRUE	FALSE	FALSE	FALSE
sgRNA_1351	L_01389	L_01389	L_01389_gR957f	ACAATAACCGATACTAATGG	GGG	0.35	972	12	0.012605	0.532989	L_conig000001_1	+	1401466..1401485	TATAACAATAACCGATACTAATGG	AAACCCATTAGTATCGGTTATTGT				1,1,1,1,1,1,1,1,0,1,0,0,0,0,0,0,0,0,0,0	CTACATTTAGTAGAAGAAGGTGG	TRUE	FALSE	FALSE	FALSE
sgRNA_1352	L_01390	pgi	L_01390_gR1630f	TCCACGCTTGGGTGTGAGTT	GGG	0.55	1650	17	0.0104294	0.577487	L_conig000001_1	+	1403748..1403767	TATATCCACGCTTGGGTGTGAGTT	AAACAACTCACACCCAAGCGTGGA				0,0,0,1,1,1,0,0,1,1,1,0,0,0,0,0,0,0,0,0	GCTAAACAAGCAAAAGAAGAAGG	TRUE	TRUE	TRUE	FALSE
sgRNA_1353	L_01391	alr	L_01391_gR1065f	GAACTGATTTTCGCTGTCGC	CGG	0.5	1083	15	0.014111	0.450041	L_conig000001_1	+	1404929..1404948	TATAGAACTGATTTTCGCTGTCGC	AAACGCGACAGCGAAAATCAGTTC				0,1,1,1,0,1,1,1,1,1,1,1,0,0,0,0,0,0,0,0	ATATCTAAAATAGATGAAGCAGG	TRUE	FALSE	FALSE	FALSE
sgRNA_1354	L_01392	dnaB	L_01392_gR1389f	TTGTCTGAAGATTTGATTTG	AGG	0.3	1407	15	0.0108147	0.566708	L_conig000001_1	+	1406345..1406364	TATATTGTCTGAAGATTTGATTTG	AAACCAAATCAAATCTTCAGACAA				0,1,0,1,1,1,1,0,1,1,0,0,0,0,0,0,0,0,0,0	CTTGCTGTAGCAAAAGAAGAGGG	TRUE	FALSE	FALSE	TRUE
sgRNA_1355	L_01393	pykA	L_01393_gR1387f	TGTTATCACGGTCAGTTGAT	GGG	0.4	1437	47	0.0331687	0.470618	L_conig000001_1	+	1407891..1407910	TATATGTTATCACGGTCAGTTGAT	AAACATCAACTGACCGTGATAACA				1,1,1,0,1,1,1,1,0,1,0,1,0,0,0,0,0,0,0,0	TCGAAACAATGATAAGAAGTTGG	TRUE	TRUE	TRUE	TRUE
sgRNA_1356	L_01394	L_01394	L_01394_gR34r	TGACCCCCACCATGTCAAGG	TGG	0.6	77	30	0.526316	0.428454	L_conig000001_1	-	1408218..1408237	TATATGACCCCCACCATGTCAAGG	AAACCCTTGACATGGTGGGGGTCA				1,1,1,0,0,1,1,0,0,1,1,0,1,0,0,0,0,0,0,0	GCACTACGCTTAGAAGAAGAAGG	TRUE	TRUE	TRUE	TRUE
sgRNA_1357	L_01395	L_01395	L_01395_gR25r	TTGATTTCTGTAATGCTTAA	TGG	0.25	1248	21	0.017101	0.653685	L_conig000001_1	-	1408527..1408546	TATATTGATTTCTGTAATGCTTAA	AAACTTAAGCATTACAGAAATCAA				1,0,1,0,0,1,1,1,1,0,1,0,0,0,0,0,0,0,0,0	AAAAAACATTGTAAAGAAGCTGG	TRUE	FALSE	FALSE	FALSE
sgRNA_1358	L_01396	L_01396	L_01396_gR129f	TTTATCCTTCTGTAAATTGT	TGG	0.25	201	69	0.381215	0.64118	L_conig000001_1	+	1409862..1409881	TATATTTATCCTTCTGTAAATTGT	AAACACAATTTACAGAAGGATAAA				1,1,1,1,0,1,0,1,1,0,1,0,0,0,0,0,0,0,0,0	GTAACAATTCAATTTGGCGTGGG	TRUE	FALSE	FALSE	FALSE
sgRNA_1359	L_01397	L_01397	L_01397_gR240f	TTTCCATCATCATTGTTTGT	AGG	0.3	288	45	0.16791	0.583877	L_conig000001_1	+	1410299..1410318	TATATTTCCATCATCATTGTTTGT	AAACACAAACAATGATGATGGAAA				1,1,0,1,1,1,0,0,0,1,1,0,0,0,0,0,0,0,0,0	AAAGCATTTGCTGATACTTTAGG	TRUE	TRUE	FALSE	FALSE
sgRNA_1360	L_01398	L_01398	L_01398_gR222f	AAGTCGGTAGAAAATGGTTC	TGG	0.4	270	45	0.18	0.635407	L_conig000001_1	+	1410572..1410591	TATAAAGTCGGTAGAAAATGGTTC	AAACGAACCATTTTCTACCGACTT				0,1,1,1,0,1,0,1,0,0,0,1,0,0,0,0,0,0,0,0	TATTGGCAAAAAGACGAAGCGGG	TRUE	TRUE	FALSE	FALSE
sgRNA_1361	L_01399	L_01399	L_01399_gR148f	CGATTGTTATGCGGACTTTT	TGG	0.4	171	20	0.13245	0.457011	L_conig000001_1	+	1410872..1410891	TATACGATTGTTATGCGGACTTTT	AAACAAAAGTCCGCATAACAATCG				1,1,1,0,0,1,0,1,1,0,1,0,1,0,0,0,0,0,0,0	AGTGTGGACTGCTAAAAAGCAGG	TRUE	TRUE	FALSE	FALSE
sgRNA_1362	L_01400	L_01400	L_01400_gR460f	TTTCATCCCAGATATACTCA	AGG	0.35	534	71	0.138132	0.425122	L_conig000001_1	+	1411344..1411363	TATATTTCATCCCAGATATACTCA	AAACTGAGTATATCTGGGATGAAA				1,1,1,1,0,1,1,1,0,1,0,0,1,0,0,0,0,0,0,0	GACTTAGTTAAAAATGAAGCCGG	TRUE	TRUE	FALSE	FALSE
sgRNA_1363	L_01401	L_01401	L_01401_gR378f	AATAATGTTTGTCTTTCTTC	AGG	0.25	417	36	0.0906801	0.616528	L_conig000001_1	+	1411867..1411886	TATAAATAATGTTTGTCTTTCTTC	AAACGAAGAAAGACAAACATTATT				1,1,1,1,1,1,1,0,0,0,0,0,0,0,0,0,0,0,0,0	ATTCAACACGCAAAAGCAGCGGG	TRUE	TRUE	FALSE	FALSE
sgRNA_1364	L_01402	L_01402	L_01402_gR617f	CATCACAGGCTCGCCATTCA	AGG	0.55	648	28	0.044586	0.589157	L_conig000001_1	+	1412526..1412545	TATACATCACAGGCTCGCCATTCA	AAACTGAATGGCGAGCCTGTGATG				0,1,0,0,0,1,1,0,1,0,1,1,0,0,0,0,0,0,0,0	TCAAAAGGCGTAAAATAAGCAGG	TRUE	FALSE	FALSE	FALSE
sgRNA_1365	L_01403	L_01403	L_01403_gR1151f	CCCTGAACAGATTGAACCGT	AGG	0.5	1164	10	0.00874126	0.639484	L_conig000001_1	+	1413756..1413775	TATACCCTGAACAGATTGAACCGT	AAACACGGTTCAATCTGTTCAGGG				1,1,0,0,0,0,1,1,1,1,1,0,0,0,0,0,0,0,0,0	GCAGGTCAATTAAAAGAAGAAGG	TRUE	TRUE	FALSE	FALSE
sgRNA_1366	L_01404	L_01404	L_01404_gR331f	AATTTTGGAATTTATGTAAG	GGG	0.2	360	26	0.0764706	0.538092	L_conig000001_1	+	1414107..1414126	TATAAATTTTGGAATTTATGTAAG	AAACCTTACATAAATTCCAAAATT				1,1,1,1,0,1,0,1,1,1,0,1,0,0,0,0,0,0,0,0	AAACTTTCTTTAAAAGAATCAGG	TRUE	TRUE	FALSE	FALSE
sgRNA_1367	L_01405	L_01405	L_01405_gR208f	ATCGTCTAAGATCGTCTATC	AGG	0.4	246	35	0.154867	0.376522	L_conig000001_1	+	1414340..1414359	TATAATCGTCTAAGATCGTCTATC	AAACGATAGACGATCTTAGACGAT				1,1,1,0,0,1,1,0,1,0,1,0,0,0,0,1,0,0,0,0	ATGGAACAGTTAAAAGAGGCAGG	TRUE	TRUE	FALSE	FALSE
sgRNA_1368	L_01406	rdgC_3	L_01406_gR862f	AGTCTATTTGTTTTGTTAAT	TGG	0.2	897	32	0.036488	0.627674	L_conig000001_1	+	1415236..1415255	TATAAGTCTATTTGTTTTGTTAAT	AAACATTAACAAAACAAATAGACT				1,0,1,0,0,1,0,0,1,1,0,1,0,0,0,0,0,0,0,0	CATAAGTGAGAAAATACGATAGG	TRUE	TRUE	FALSE	FALSE
sgRNA_1369	L_01407	L_01407	L_01407_gR1210f	CAAGCGGGTATTCGCAGGCG	TGG	0.65	1347	134	0.10098	0.473979	L_conig000001_1	+	1416605..1416624	TATACAAGCGGGTATTCGCAGGCG	AAACCGCCTGCGAATACCCGCTTG				1,1,1,0,0,1,1,1,1,1,1,1,0,0,0,0,0,0,0,0	TTAACAATGACAGAAGAAACAGG	TRUE	FALSE	FALSE	FALSE
sgRNA_1370	L_01408	ssb3	L_01408_gR416f	ACCGACTAATATCACGGTGT	TGG	0.45	435	16	0.0385542	0.59644	L_conig000001_1	+	1417219..1417238	TATAACCGACTAATATCACGGTGT	AAACACACCGTGATATTAGTCGGT				1,1,1,1,0,1,1,1,1,1,0,0,0,0,0,0,0,0,0,0	GTTGCAGCACTAAAAGTAGCAGG	TRUE	FALSE	FALSE	FALSE
sgRNA_1371	L_01409	L_01409	L_01409_gR634f	CAGAGCATTTAGCTTTGAGT	TGG	0.4	651	14	0.022187	0.531288	L_conig000001_1	+	1417871..1417890	TATACAGAGCATTTAGCTTTGAGT	AAACACTCAAAGCTAAATGCTCTG				0,0,1,1,1,1,1,0,0,1,1,0,0,0,0,0,0,0,0,0	CTGGCAGGATTTAAAGAAGCAGG	TRUE	FALSE	FALSE	FALSE
sgRNA_1372	L_01410	L_01410	L_01410_gR907f	TATTTTGTTGATGTTGGACT	TGG	0.3	921	11	0.0122087	0.602285	L_conig000001_1	+	1418769..1418788	TATATATTTTGTTGATGTTGGACT	AAACAGTCCAACATCAACAAAATA				1,1,0,0,0,1,0,1,1,0,1,1,0,0,0,0,0,0,0,0	TCCGCATCCGTATAAGAAGTCGG	TRUE	FALSE	FALSE	FALSE
sgRNA_1373	L_01411	L_01411	L_01411_gR282f	TGATAGTAGTAATCATCGGA	AGG	0.35	294	9	0.0328467	0.322011	L_conig000001_1	+	1419077..1419096	TATATGATAGTAGTAATCATCGGA	AAACTCCGATGATTACTACTATCA				1,0,0,0,0,1,1,0,1,0,1,1,0,0,0,0,1,0,0,0	TCTGAAGCAGAAAACGAAGCAGG	TRUE	FALSE	FALSE	FALSE
sgRNA_1374	L_01412	L_01412	L_01412_gR239f	AATCATGGCAATAATCAAGG	CGG	0.35	345	103	0.316923	0.646652	L_conig000001_1	+	1419324..1419343	TATAAATCATGGCAATAATCAAGG	AAACCCTTGATTATTGCCATGATT				1,0,0,0,0,0,1,0,1,1,0,1,0,0,0,0,0,0,0,0	TTTATAGAGAAAAGAGAAGCAGG	TRUE	FALSE	FALSE	FALSE
sgRNA_1375	L_01413	L_01413	L_01413_gR725f	GAAGTGATCGTTGAATAATT	CGG	0.3	738	10	0.0139276	0.687851	L_conig000001_1	+	1420168..1420187	TATAGAAGTGATCGTTGAATAATT	AAACAATTATTCAACGATCACTTC				1,0,0,0,0,1,0,1,1,1,1,0,0,0,0,0,0,0,0,0	TGATAATATTCGTAAGCAGCCGG	TRUE	FALSE	FALSE	FALSE
sgRNA_1376	L_01414	L_01414	L_01414_gR1022f	TTTAAATCGTTCCGCATTAG	AGG	0.35	1032	7	0.006917	0.653386	L_conig000001_1	+	1421293..1421312	TATATTTAAATCGTTCCGCATTAG	AAACCTAATGCGGAACGATTTAAA				1,1,1,0,0,0,0,1,1,1,1,0,0,0,0,0,0,0,0,0	ACCCAGGAAATAAAAAAAGCTGG	TRUE	FALSE	FALSE	FALSE
sgRNA_1377	L_01415	L_01415	L_01415_gR173f	TTCTCGATTAAGTTCTTCAT	CGG	0.3	252	76	0.327586	0.602567	L_conig000001_1	+	1421465..1421484	TATATTCTCGATTAAGTTCTTCAT	AAACATGAAGAACTTAATCGAGAA				1,1,1,1,0,1,0,0,0,1,0,1,0,0,0,0,0,0,0,0	GCAGATGCAGCTAAAGAAGCTGG	TRUE	FALSE	FALSE	FALSE
sgRNA_1378	L_01416	L_01416	L_01416_gR115f	TGTCGATAAATTGCTCTTTT	TGG	0.3	312	194	0.664384	0.510357	L_conig000001_1	+	1421777..1421796	TATATGTCGATAAATTGCTCTTTT	AAACAAAAGAGCAATTTATCGACA				1,0,0,1,1,1,1,0,0,0,1,1,0,0,0,0,0,0,0,0	AAACAAATTAGTGATGCGTTTGG	TRUE	FALSE	FALSE	FALSE
sgRNA_1379	L_01417	L_01417	L_01417_gR149f	TAACACTTCGGTAATGAAAA	AGG	0.3	186	34	0.204819	0.659986	L_conig000001_1	+	1422508..1422527	TATATAACACTTCGGTAATGAAAA	AAACTTTTCATTACCGAAGTGTTA				0,1,0,1,0,1,0,0,1,1,1,0,0,0,0,0,0,0,0,0	AAAAAACATTGTAAAGAAGCTGG	TRUE	FALSE	FALSE	FALSE
sgRNA_1380	L_01418	L_01418	L_01418_gR1133f	TAGGATTTTATCTTTTAAAA	TGG	0.15	1149	13	0.0115146	0.681743	L_conig000001_1	+	1423838..1423857	TATATAGGATTTTATCTTTTAAAA	AAACTTTTAAAAGATAAAATCCTA				0,1,1,1,0,0,0,1,1,0,1,0,0,0,0,0,0,0,0,0	CGTAGTATTGTGTCAGAAGCAGG	TRUE	FALSE	FALSE	FALSE
sgRNA_1381	L_01419	L_01419	L_01419_gR776f	TAATGCAACTAAGATTAGCG	AGG	0.35	801	22	0.028169	0.419097	L_conig000001_1	+	1424640..1424659	TATATAATGCAACTAAGATTAGCG	AAACCGCTAATCTTAGTTGCATTA				1,1,1,0,1,0,1,1,1,1,1,1,0,0,0,0,0,0,0,0	GGTTTATTCTCAAACGAAGCGGG	TRUE	FALSE	FALSE	FALSE
sgRNA_1382	L_01420	L_01420	L_01420_gR353f	TTTAATATCTAAGATGTGTT	TGG	0.2	366	10	0.0289017	0.648304	L_conig000001_1	+	1425140..1425159	TATATTTAATATCTAAGATGTGTT	AAACAACACATCTTAGATATTAAA				1,1,1,1,0,1,0,1,1,1,0,0,0,0,0,0,0,0,0,0	TCAAAAGGCGTAAAATAAGCAGG	TRUE	FALSE	FALSE	FALSE
sgRNA_1383	L_01421	L_01421	L_01421_gR504f	GAAAGTTTAATGGCACATTC	CGG	0.35	588	81	0.142606	0.622862	L_conig000001_1	+	1425658..1425677	TATAGAAAGTTTAATGGCACATTC	AAACGAATGTGCCATTAAACTTTC				1,1,1,0,1,0,0,0,0,0,0,1,0,0,0,0,0,0,0,0	AAAAATGGCTTCTAATAAGCTGG	TRUE	FALSE	FALSE	FALSE
sgRNA_1384	L_01423	L_01423	L_01423_gR33r	AGGCTTCATTTTCGTTTGTT	GGG	0.35	429	29	0.0709046	0.648073	L_conig000001_1	-	1426159..1426178	TATAAGGCTTCATTTTCGTTTGTT	AAACAACAAACGAAAATGAAGCCT				1,1,1,0,0,0,1,1,0,0,0,1,0,0,0,0,0,0,0,0	GAGTTAGAGATTTTAGAAGCTGG	TRUE	FALSE	FALSE	FALSE
sgRNA_1385	L_01424	L_01424	L_01424_gR405f	TCTGATTCCAGTTCATCAAG	TGG	0.4	510	102	0.208163	0.634281	L_conig000001_1	+	1426947..1426966	TATATCTGATTCCAGTTCATCAAG	AAACCTTGATGAACTGGAATCAGA				1,1,1,0,0,0,0,0,1,1,0,1,0,0,0,0,0,0,0,0	TCAGAGGAACAAAAAGCAGCAGG	TRUE	FALSE	FALSE	FALSE
sgRNA_1386	L_01425	L_01425	L_01425_gR546f	AGCCATTCAAATACATAGCA	CGG	0.35	591	42	0.0735552	0.347377	L_conig000001_1	+	1427602..1427621	TATAAGCCATTCAAATACATAGCA	AAACTGCTATGTATTTGAATGGCT				1,1,1,1,0,1,1,1,1,0,0,0,0,0,0,0,1,0,0,0	TATTGGCAAAAAGACGAAGCGGG	TRUE	FALSE	FALSE	FALSE
sgRNA_1387	L_01426	L_01426	L_01426_gR592f	CACGCTGTGCTCGTTCTGGT	GGG	0.6	636	41	0.0665584	0.819	L_conig000001_1	+	1428235..1428254	TATACACGCTGTGCTCGTTCTGGT	AAACACCAGAACGAGCACAGCGTG				0,0,0,0,0,0,0,0,0,1,1,0,0,0,0,0,0,0,0,0	TCTGAAGCAGAAAACGAAGCAGG	TRUE	FALSE	FALSE	FALSE
sgRNA_1388	L_01427	L_01427	L_01427_gR737f	TAATTTTGTTAAAGGATTGC	CGG	0.25	831	91	0.112207	0.52124	L_conig000001_1	+	1429000..1429019	TATATAATTTTGTTAAAGGATTGC	AAACGCAATCCTTTAACAAAATTA				0,0,0,0,1,1,1,0,1,1,0,1,0,0,0,0,0,0,0,0	TCAGAGGAACAAAAAGCAGCAGG	TRUE	FALSE	FALSE	FALSE
sgRNA_1389	L_01428	L_01428	L_01428_gR181f	ATTGCAAATAACGCAAAATA	CGG	0.25	234	50	0.233645	0.596255	L_conig000001_1	+	1429228..1429247	TATAATTGCAAATAACGCAAAATA	AAACTATTTTGCGTTATTTGCAAT				0,1,0,0,1,1,1,0,1,0,1,0,0,0,0,0,0,0,0,0	AGCGAAATTAAAAATACGTTCGG	TRUE	FALSE	FALSE	FALSE
sgRNA_1390	L_01429	L_01429	L_01429_gR354f	AGTTTATTGCCTAAAATATT	CGG	0.2	453	96	0.221709	0.623087	L_conig000001_1	+	1429680..1429699	TATAAGTTTATTGCCTAAAATATT	AAACAATATTTTAGGCAATAAACT				1,1,0,1,1,1,1,1,0,0,0,0,0,0,0,0,0,0,0,0	CATTTACTCTTAAAAGAAGCTGG	TRUE	FALSE	FALSE	FALSE
sgRNA_1391	L_01430	L_01430	L_01430_gR92r	GATATTACTGATCGCACCTT	GGG	0.4	969	88	0.0927292	0.44605	L_conig000001_1	-	1430267..1430286	TATAGATATTACTGATCGCACCTT	AAACAAGGTGCGATCAGTAATATC				1,0,1,1,1,1,0,0,1,1,1,1,0,0,0,0,0,0,0,0	GAAAACGGTGCAAAAGAAGCAGG	TRUE	FALSE	FALSE	FALSE
sgRNA_1392	L_01431	L_01431	L_01431_gR10r	AAGTTAGTCGGATCTTTAGT	CGG	0.35	327	6	0.019544	0.61957	L_conig000001_1	-	1431347..1431366	TATAAAGTTAGTCGGATCTTTAGT	AAACACTAAAGATCCGACTAACTT				1,0,1,1,0,0,1,0,1,1,1,0,0,0,0,0,0,0,0,0	GCAGCCCCAATATAAGTAGCGGG	TRUE	FALSE	FALSE	FALSE
sgRNA_1393	L_01432	L_01432	L_01432_gR84r	CCACACTTAATTCAATTGCA	CGG	0.35	405	80	0.207792	0.429887	L_conig000001_1	-	1431734..1431753	TATACCACACTTAATTCAATTGCA	AAACTGCAATTGAATTAAGTGTGG				1,1,0,1,1,1,0,0,0,0,1,0,1,0,0,0,0,0,0,0	TGCTTACAATTAGAAGCAGCGGG	TRUE	FALSE	FALSE	FALSE
sgRNA_1394	L_01433	L_01433	L_01433_gR159r	GAGAATCAATAACAGCTGAT	TGG	0.35	390	155	0.418919	0.469696	L_conig000001_1	-	1432210..1432229	TATAGAGAATCAATAACAGCTGAT	AAACATCAGCTGTTATTGATTCTC				1,0,1,1,1,1,1,1,1,1,1,0,0,0,0,0,0,0,0,0	CGGTCAATTTTAGAAGAAGATGG	TRUE	FALSE	FALSE	FALSE
sgRNA_1395	L_01434	L_01434	L_01434_gR58r	GTGCGACTATTATTGACATA	AGG	0.35	960	54	0.0574468	0.393951	L_conig000001_1	-	1432712..1432731	TATAGTGCGACTATTATTGACATA	AAACTATGTCAATAATAGTCGCAC				1,1,1,1,1,0,1,1,1,1,1,1,0,0,0,0,0,0,0,0	CCTAAAGCCTCACAGGAAGCTGG	TRUE	FALSE	FALSE	FALSE
sgRNA_1396	L_01435	L_01435	L_01435_gR170r	TTCATTATAGTAGCTTAAAC	CGG	0.25	363	166	0.483965	0.564906	L_conig000001_1	-	1433819..1433838	TATATTCATTATAGTAGCTTAAAC	AAACGTTTAAGCTACTATAATGAA				1,0,1,1,0,0,0,1,0,1,1,1,0,0,0,0,0,0,0,0	TAAAGTTGCAGCTACGAAGCTGG	TRUE	FALSE	FALSE	FALSE
sgRNA_1397	L_01436	L_01436	L_01436_gR135f	TCTTTAGCATTTCCCAATCT	AGG	0.35	222	84	0.415842	0.579536	L_conig000001_1	+	1434130..1434149	TATATCTTTAGCATTTCCCAATCT	AAACAGATTGGGAAATGCTAAAGA				1,1,1,1,1,0,1,1,1,0,0,0,0,0,0,0,0,0,0,0	AATGCGATTTCACAAGAAGGTGG	TRUE	FALSE	FALSE	FALSE
sgRNA_1398	L_01437	L_01437	L_01437_gR68r	TTGATTAGTAAGCCCCTGAG	CGG	0.45	369	64	0.183381	0.29802	L_conig000001_1	-	1434355..1434374	TATATTGATTAGTAAGCCCCTGAG	AAACCTCAGGGGCTTACTAATCAA				1,1,1,1,1,0,0,1,1,0,0,1,0,0,0,1,0,0,0,0	GACTTAGTTAAAAATGAAGCCGG	TRUE	FALSE	FALSE	FALSE
sgRNA_1399	L_01438	L_01438	L_01438_gR17r	GGGCTTTAGTGGTTTAATCA	GGG	0.4	1350	13	0.00977444	0.548844	L_conig000001_1	-	1434653..1434672	TATAGGGCTTTAGTGGTTTAATCA	AAACTGATTAAACCACTAAAGCCC				1,1,1,0,1,1,0,0,1,1,1,0,0,0,0,0,0,0,0,0	GGCGGTACGGGAAAAGAATCAGG	TRUE	FALSE	FALSE	FALSE
sgRNA_1400	L_01439	L_01439	L_01439_gR32r	ATGATTAATCCCCAAGGCTT	CGG	0.4	1317	28	0.0215883	0.536133	L_conig000001_1	-	1436019..1436038	TATAATGATTAATCCCCAAGGCTT	AAACAAGCCTTGGGGATTAATCAT				0,1,0,1,0,0,1,1,0,1,1,1,0,0,0,0,0,0,0,0	TCATCAATACTAGAAGCAGCAGG	TRUE	FALSE	FALSE	FALSE
sgRNA_1401	L_01440	L_01440	L_01440_gR37r	TGAGGAAACAACCACACCTT	TGG	0.45	804	33	0.0420918	0.576926	L_conig000001_1	-	1437279..1437298	TATATGAGGAAACAACCACACCTT	AAACAAGGTGTGGTTGTTTCCTCA				1,1,0,0,0,1,0,0,1,1,1,1,0,0,0,0,0,0,0,0	TATTGGCAAAAAGACGAAGCGGG	TRUE	FALSE	FALSE	FALSE
sgRNA_1402	L_01441	L_01441	L_01441_gR24r	GCCGTGCCTGAATGCCACGG	CGG	0.7	1074	20	0.0189753	0.595945	L_conig000001_1	-	1438075..1438094	TATAGCCGTGCCTGAATGCCACGG	AAACCCGTGGCATTCAGGCACGGC				1,1,1,1,0,0,0,1,0,0,1,1,0,0,0,0,0,0,0,0	TGAAAACATGGAAAATAAGCTGG	TRUE	FALSE	FALSE	FALSE
sgRNA_1403	L_01442	L_01442	L_01442_gR38r	GTCGCCTTTCATACCAGCAA	AGG	0.5	420	34	0.085	0.596777	L_conig000001_1	-	1439176..1439195	TATAGTCGCCTTTCATACCAGCAA	AAACTTGCTGGTATGAAAGGCGAC				1,1,1,1,1,0,0,0,1,0,1,0,0,0,0,0,0,0,0,0	ATGGAACAGTTAAAAGAGGCAGG	TRUE	FALSE	FALSE	FALSE
sgRNA_1404	L_01443	L_01443	L_01443_gR81r	GCGTAAACAAGCCCGCATCT	TGG	0.55	948	77	0.0829741	0.570354	L_conig000001_1	-	1439700..1439719	TATAGCGTAAACAAGCCCGCATCT	AAACAGATGCGGGCTTGTTTACGC				0,1,0,0,0,1,1,0,0,1,1,1,0,0,0,0,0,0,0,0	AAACTTTCTTTAAAAGAATCAGG	TRUE	FALSE	FALSE	FALSE
sgRNA_1405	L_01444	L_01444	L_01444_gR62r	AATTTCCACCTCTTGATTAG	GGG	0.35	189	58	0.343195	0.44238	L_conig000001_1	-	1440631..1440650	TATAAATTTCCACCTCTTGATTAG	AAACCTAATCAAGAGGTGGAAATT				1,1,1,0,1,1,1,1,1,1,0,1,0,0,0,0,0,0,0,0	AAATAACGTTTATAAGAATCTGG	TRUE	FALSE	FALSE	FALSE
sgRNA_1406	L_01445	L_01445	L_01445_gR39r	CAGGCATTTGTTGGCTTAAT	GGG	0.4	351	35	0.10574	0.629666	L_conig000001_1	-	1440800..1440819	TATACAGGCATTTGTTGGCTTAAT	AAACATTAAGCCAACAAATGCCTG				0,0,1,1,1,1,0,1,1,0,0,0,0,0,0,0,0,0,0,0	GTTCTTGACCAACAACAAGCGGG	TRUE	FALSE	FALSE	FALSE
sgRNA_1407	L_01446	L_01446	L_01446_gR190r	TGACGAATAAAAGGACGAGA	CGG	0.4	459	186	0.42369	0.496986	L_conig000001_1	-	1441294..1441313	TATATGACGAATAAAAGGACGAGA	AAACTCTCGTCCTTTTATTCGTCA				1,1,0,1,0,1,1,1,0,0,0,0,1,0,0,0,0,0,0,0	TTATTATCGCCAGTAGAAGCGGG	TRUE	FALSE	FALSE	FALSE
sgRNA_1408	L_01447	L_01447	L_01447_gR43r	GAACGCACAAGTATTTTATA	AGG	0.3	360	39	0.114706	0.640759	L_conig000001_1	-	1441605..1441624	TATAGAACGCACAAGTATTTTATA	AAACTATAAAATACTTGTGCGTTC				0,0,0,1,0,1,0,1,0,1,0,1,0,0,0,0,0,0,0,0	CCAATATAGCGAGATACGTAAGG	TRUE	FALSE	FALSE	FALSE
sgRNA_1409	L_01448	L_01448	L_01448_gR51r	TTTCATAGGCGCGAATAAAA	GGG	0.35	510	47	0.0959184	0.54231	L_conig000001_1	-	1441974..1441993	TATATTTCATAGGCGCGAATAAAA	AAACTTTTATTCGCGCCTATGAAA				1,1,1,1,0,0,0,1,0,1,1,1,0,0,0,0,0,0,0,0	GCAGGTCAATTAAAAGAAGAAGG	TRUE	FALSE	FALSE	FALSE
sgRNA_1410	L_01449	L_01449	L_01449_gR65r	TAAATCACTAAAAGATTTAC	CGG	0.2	1074	61	0.0578748	0.6604	L_conig000001_1	-	1442484..1442503	TATATAAATCACTAAAAGATTTAC	AAACGTAAATCTTTTAGTGATTTA				1,0,0,1,0,0,0,1,0,0,1,1,0,0,0,0,0,0,0,0	CTTACGGATGAACAAAAAGCGGG	TRUE	FALSE	FALSE	FALSE
sgRNA_1411	L_01450	L_01450	L_01450_gR28r	ATCACAATGCTTACTTCATC	GGG	0.35	426	24	0.0591133	0.601115	L_conig000001_1	-	1443566..1443585	TATAATCACAATGCTTACTTCATC	AAACGATGAAGTAAGCATTGTGAT				1,1,0,1,0,1,1,0,1,1,1,0,0,0,0,0,0,0,0,0	ATTGCGCAAGCAAAACAAGCGGG	TRUE	FALSE	FALSE	FALSE
sgRNA_1412	L_01451	L_01451	L_01451_gR104r	TTTCGCCAGTGACGGTACAA	GGG	0.5	483	100	0.215983	0.398142	L_conig000001_1	-	1444067..1444086	TATATTTCGCCAGTGACGGTACAA	AAACTTGTACCGTCACTGGCGAAA				1,1,0,1,1,1,1,1,1,1,1,1,0,0,0,0,0,0,0,0	ATCGAATTAGTAGAAGAATCTGG	TRUE	FALSE	FALSE	FALSE
sgRNA_1413	L_01452	L_01452	L_01452_gR32r	CTCTGTTAGTGTAACTTTAC	CGG	0.35	153	28	0.210526	0.515195	L_conig000001_1	-	1444513..1444532	TATACTCTGTTAGTGTAACTTTAC	AAACGTAAAGTTACACTAACAGAG				1,1,1,1,0,1,0,1,0,1,1,1,0,0,0,0,0,0,0,0	ATTAAAGAATTACAAGAAACTGG	TRUE	FALSE	FALSE	FALSE
sgRNA_1414	L_01453	L_01453	L_01453_gR59r	AACAACATAAGCCTTTAAAC	CGG	0.3	2418	55	0.0229358	0.506447	L_conig000001_1	-	1444689..1444708	TATAAACAACATAAGCCTTTAAAC	AAACGTTTAAAGGCTTATGTTGTT				1,1,0,0,0,0,1,1,0,1,0,0,1,0,0,0,0,0,0,0	TCTTGTGCTTTTTCAGAAGCAGG	TRUE	FALSE	FALSE	FALSE
sgRNA_1415	L_01454	L_01454	L_01454_gR554f	ACGAATAGAATTGTTGAGAA	TGG	0.3	573	16	0.0289331	0.532179	L_conig000001_1	+	1447663..1447682	TATAACGAATAGAATTGTTGAGAA	AAACTTCTCAACAATTCTATTCGT				1,1,1,1,0,1,0,1,1,0,1,1,0,0,0,0,0,0,0,0	AAAATCACATAAAAAAAAGCGGG	TRUE	FALSE	FALSE	FALSE
sgRNA_1416	L_01455	L_01455	L_01455_gR21r	CCGCAAGGGCTGAAAATAAA	AGG	0.45	582	17	0.0302491	0.682106	L_conig000001_1	-	1448023..1448042	TATACCGCAAGGGCTGAAAATAAA	AAACTTTATTTTCAGCCCTTGCGG				1,1,1,1,0,1,0,1,0,0,1,0,0,0,0,0,0,0,0,0	GTTCTTGACCAACAACAAGCGGG	TRUE	FALSE	FALSE	FALSE
sgRNA_1417	L_01456	L_01456	L_01456_gR47r	TTCATCATCAAGATTTACTT	CGG	0.25	315	43	0.145763	0.547788	L_conig000001_1	-	1448627..1448646	TATATTCATCATCAAGATTTACTT	AAACAAGTAAATCTTGATGATGAA				0,1,1,1,0,0,0,1,0,1,1,1,0,0,0,0,0,0,0,0	CAAGAATTAAAAGATACATTCGG	TRUE	FALSE	FALSE	FALSE
sgRNA_1418	L_01457	L_01457	L_01457_gR68r	CATTGGCGGCTCAATCACAA	TGG	0.5	957	64	0.0683031	0.554683	L_conig000001_1	-	1448959..1448978	TATACATTGGCGGCTCAATCACAA	AAACTTGTGATTGAGCCGCCAATG				1,1,0,0,1,1,0,1,1,1,1,0,0,0,0,0,0,0,0,0	TCCACACCTGTATAAGACGCTGG	TRUE	FALSE	FALSE	FALSE
sgRNA_1419	L_01458	L_01458	L_01458_gR23r	CACATTAATTTCAGAAAGTG	CGG	0.3	672	19	0.0291411	0.789387	L_conig000001_1	-	1449873..1449892	TATACACATTAATTTCAGAAAGTG	AAACCACTTTCTGAAATTAATGTG				1,1,1,1,0,0,0,0,1,0,0,0,0,0,0,0,0,0,0,0	TTGGATTAGATTATTAATGCAGG	TRUE	FALSE	FALSE	FALSE
sgRNA_1420	L_01459	L_01459	L_01459_gR160r	GTCAAAATTTCATCAAAATA	AGG	0.2	366	156	0.450867	0.598434	L_conig000001_1	-	1450678..1450697	TATAGTCAAAATTTCATCAAAATA	AAACTATTTTGATGAAATTTTGAC				1,1,1,1,1,1,0,1,1,0,0,0,0,0,0,0,0,0,0,0	TTTTTCACCTGTGATAAGTTGGG	TRUE	FALSE	FALSE	FALSE
sgRNA_1421	L_01460	L_01460	L_01460_gR55r	TAAAGCTCTTTTAACTGCTC	TGG	0.35	1437	51	0.0359915	0.373909	L_conig000001_1	-	1450931..1450950	TATATAAAGCTCTTTTAACTGCTC	AAACGAGCAGTTAAAAGAGCTTTA				1,0,0,0,1,1,0,1,1,0,0,0,0,0,1,0,0,0,0,0	CGGTCAATTTTAGAAGAAGATGG	TRUE	FALSE	FALSE	FALSE
sgRNA_1422	L_01461	L_01461	L_01461_gR23r	CTTAAAATCATCATTAAGTG	CGG	0.25	615	19	0.0319328	0.718006	L_conig000001_1	-	1452344..1452363	TATACTTAAAATCATCATTAAGTG	AAACCACTTAATGATGATTTTAAG				1,1,1,0,0,0,0,1,1,0,1,0,0,0,0,0,0,0,0,0	AAAATTGTCTCAAAAGAAGTGGG	TRUE	FALSE	FALSE	FALSE
sgRNA_1423	L_01462	L_01462	L_01462_gR68r	ATAATTAGTTTGAGAAAAGT	CGG	0.2	2349	64	0.0274796	0.548803	L_conig000001_1	-	1453013..1453032	TATAATAATTAGTTTGAGAAAAGT	AAACACTTTTCTCAAACTAATTAT				0,0,1,1,1,0,1,1,1,0,1,0,0,0,0,0,0,0,0,0	AAAAATGGCTTCTAATAAGCTGG	TRUE	FALSE	FALSE	FALSE
sgRNA_1424	L_01463	L_01463	L_01463_gR54r	CATTTAAGTTTTGAGGAATA	GGG	0.25	603	50	0.0857633	0.602843	L_conig000001_1	-	1455359..1455378	TATACATTTAAGTTTTGAGGAATA	AAACTATTCCTCAAAACTTAAATG				1,0,0,1,0,1,1,1,1,0,0,1,0,0,0,0,0,0,0,0	GACTTCGTAGCAAAAGATGCAGG	TRUE	FALSE	FALSE	FALSE
sgRNA_1425	L_01464	L_01464	L_01464_gR63r	AACGTGCCAAAAGTGCGCTC	GGG	0.55	501	59	0.122661	0.5	L_conig000001_1	-	1455967..1455986	TATAAACGTGCCAAAAGTGCGCTC	AAACGAGCGCACTTTTGGCACGTT				0,0,0,0,0,0,0,0,0,0,0,0,0,0,0,0,0,1,0,0	GGTTTATTCTCAAACGAAGCGGG	TRUE	FALSE	FALSE	FALSE
sgRNA_1426	L_01465	L_01465	L_01465_gR236f	TTCCATCATCATTTCCTGCT	CGG	0.4	264	25	0.102459	0.532179	L_conig000001_1	+	1457181..1457200	TATATTCCATCATCATTTCCTGCT	AAACAGCAGGAAATGATGATGGAA				1,1,1,1,0,1,0,1,1,0,1,1,0,0,0,0,0,0,0,0	TGAAAACATGGAAAATAAGCTGG	TRUE	FALSE	FALSE	FALSE
sgRNA_1427	L_01466	L_01466	L_01466_gR159r	GTTCATCCAATGTAATATCA	GGG	0.3	318	155	0.520134	0.526643	L_conig000001_1	-	1458002..1458021	TATAGTTCATCCAATGTAATATCA	AAACTGATATTACATTGGATGAAC				1,1,1,0,0,1,1,1,1,1,0,1,0,0,0,0,0,0,0,0	ATTGAAAGCCCAGAAGAAACAGG	TRUE	TRUE	TRUE	TRUE
sgRNA_1428	L_01467	L_01467	L_01467_gR24r	TCTCAAGATATTTTAGGGGG	GGG	0.4	699	20	0.0294551	0.579536	L_conig000001_1	-	1458268..1458287	TATATCTCAAGATATTTTAGGGGG	AAACCCCCCTAAAATATCTTGAGA				1,1,1,1,1,0,1,1,1,0,0,0,0,0,0,0,0,0,0,0	ATACCACTAAAAAAATAAGCGGG	TRUE	FALSE	FALSE	FALSE
sgRNA_1429	L_01468	gpA	L_01468_gR255f	TCTTCATACTCAATACAAAT	AGG	0.25	282	24	0.0916031	0.490118	L_conig000001_1	+	1459247..1459266	TATATCTTCATACTCAATACAAAT	AAACATTTGTATTGAGTATGAAGA				1,1,1,1,1,1,0,1,1,1,1,0,0,0,0,0,0,0,0,0	AAACAAATTAGTGATGCGTTTGG	TRUE	FALSE	FALSE	TRUE
sgRNA_1430	L_01469	L_01469	L_01469_gR15r	CGTCAGGCTTATCAATCCCA	CGG	0.5	717	11	0.0157819	0.375373	L_conig000001_1	-	1459546..1459565	TATACGTCAGGCTTATCAATCCCA	AAACTGGGATTGATAAGCCTGACG				1,1,0,1,0,1,1,1,0,1,0,1,1,0,0,0,0,0,0,0	GCAGGTCAATTAAAAGAAGAAGG	TRUE	FALSE	FALSE	TRUE
sgRNA_1431	L_01470	L_01470	L_01470_gR97r	TCATTTGCGGGTAAATAAAT	GGG	0.3	537	93	0.179884	0.668357	L_conig000001_1	-	1460625..1460644	TATATCATTTGCGGGTAAATAAAT	AAACATTTATTTACCCGCAAATGA				1,0,0,1,1,1,0,0,0,0,1,0,0,0,0,0,0,0,0,0	ATGGAACAGTTAAAAGAGGCAGG	TRUE	TRUE	TRUE	TRUE
sgRNA_1432	L_01471	L_01471	L_01471_gR105r	TAGTGGCTTCAGAACCTTGT	TGG	0.45	447	101	0.236534	0.566148	L_conig000001_1	-	1461370..1461389	TATATAGTGGCTTCAGAACCTTGT	AAACACAAGGTTCTGAAGCCACTA				1,1,1,0,0,1,0,1,1,0,1,1,0,0,0,0,0,0,0,0	GCCACCTTATTAAAAGAAGCAGG	TRUE	TRUE	FALSE	FALSE
sgRNA_1433	L_01472	L_01472	L_01472_gR83r	ATAAACCCAATGAAAGGCTG	GGG	0.4	177	79	0.503185	0.521125	L_conig000001_1	-	1461794..1461813	TATAATAAACCCAATGAAAGGCTG	AAACCAGCCTTTCATTGGGTTTAT				0,1,1,1,1,0,0,1,1,1,1,0,0,0,0,0,0,0,0,0	TGCTTACAATTAGAAGCAGCGGG	TRUE	FALSE	TRUE	FALSE
sgRNA_1434	L_01473	L_01473	L_01473_gR35r	AATAGAAGCACCGAAAAGTG	CGG	0.4	660	31	0.0484375	0.9306	L_conig000001_1	-	1461934..1461953	TATAAATAGAAGCACCGAAAAGTG	AAACCACTTTTCGGTGCTTCTATT				1,0,1,0,0,0,0,0,0,0,0,0,0,0,0,0,0,0,0,0	AGCCCTTTCGCATTTAATGGTGG	TRUE	FALSE	FALSE	FALSE
sgRNA_1435	L_01474	L_01474	L_01474_gR10r	CAAAATTCGCATTGTAAAGT	TGG	0.3	177	6	0.0382166	1	L_conig000001_1,L_conig000001_1,L_conig000001_1	-,-,-	1463311..1463330,1462568..1462587,1461721..1461740	TATACAAAATTCGCATTGTAAAGT	AAACACTTTACAATGCGAATTTTG				0,0,0,0,0,0,0,0,0,0,0,0,0,0,0,0,0,0,0,0	TTGCCTTATCGTTTAGAAGCTGG	TRUE	TRUE	FALSE	FALSE
sgRNA_1436	L_01475	hcpC_1	L_01475_gR166r	GCATATCCCTGCTCTGCCAT	AGG	0.55	555	162	0.302804	0.554875	L_conig000001_1	-	1462913..1462932	TATAGCATATCCCTGCTCTGCCAT	AAACATGGCAGAGCAGGGATATGC				1,1,1,1,1,0,1,1,0,0,1,0,0,0,0,0,0,0,0,0	GACTTAGTTAAAAATGAAGCCGG	TRUE	FALSE	FALSE	FALSE
sgRNA_1437	L_01477	hcpC_2	L_01477_gR359r	GCGAAACCACTTCACCGCTT	CGG	0.55	552	355	0.667293	0.465664	L_conig000001_1	-	1463849..1463868	TATAGCGAAACCACTTCACCGCTT	AAACAAGCGGTGAAGTGGTTTCGC				1,1,1,1,1,1,1,0,0,1,0,1,0,0,0,0,0,0,0,0	TCTGAAGCAGAAAACGAAGCAGG	TRUE	TRUE	FALSE	FALSE
sgRNA_1438	L_01478	prfA	L_01478_gR20r	ACTTTCTAATTTTGCAATAA	TGG	0.2	1086	16	0.0150094	0.70273	L_conig000001_1	-	1464337..1464356	TATAACTTTCTAATTTTGCAATAA	AAACTTATTGCAAAATTAGAAAGT				1,1,1,0,0,0,1,1,0,0,1,0,0,0,0,0,0,0,0,0	CATTTACTCTTAAAAGAAGCTGG	TRUE	TRUE	TRUE	TRUE
sgRNA_1439	L_01479	L_01479	L_01479_gR64r	TTAAAACGGCTTGCTTGAGC	AGG	0.45	441	60	0.142518	0.47969	L_conig000001_1	-	1465519..1465538	TATATTAAAACGGCTTGCTTGAGC	AAACGCTCAAGCAAGCCGTTTTAA				1,1,0,1,1,1,1,1,1,1,1,0,0,0,0,0,0,0,0,0	TCAGAGGAACAAAAAGCAGCAGG	TRUE	TRUE	FALSE	FALSE
sgRNA_1440	L_01480	hemK	L_01480_gR61r	TCAATTTTACTATTTTCAGT	GGG	0.2	879	57	0.0663562	0.695409	L_conig000001_1	-	1465956..1465975	TATATCAATTTTACTATTTTCAGT	AAACACTGAAAATAGTAAAATTGA				1,0,1,0,0,1,1,1,0,0,1,0,0,0,0,0,0,0,0,0	GAGTCGATTAAAAATGCGTTAGG	TRUE	TRUE	FALSE	TRUE
sgRNA_1441	L_01481	L_01481	L_01481_gR142r	TGCTCTTCTTTCGGCCAATC	TGG	0.5	804	138	0.17602	0.367341	L_conig000001_1	-	1466915..1466934	TATATGCTCTTCTTTCGGCCAATC	AAACGATTGGCCGAAAGAAGAGCA				1,1,1,1,0,1,1,0,0,0,1,1,1,0,0,0,0,0,0,0	AAGCAATACCAATAATAAGCAGG	TRUE	TRUE	FALSE	TRUE
sgRNA_1442	L_01482	kdsA	L_01482_gR96r	ACACTTGCATTGCCATATCA	CGG	0.4	855	92	0.11018	0.525976	L_conig000001_1	-	1467687..1467706	TATAACACTTGCATTGCCATATCA	AAACTGATATGGCAATGCAAGTGT				1,0,1,0,1,1,1,0,1,1,1,0,0,0,0,0,0,0,0,0	TCAAAAGGCGTAAAATAAGCAGG	TRUE	TRUE	FALSE	TRUE
sgRNA_1443	L_01483	L_01483	L_01483_gR40r	CGAGGAATTGAAATATGTTT	AGG	0.3	948	36	0.0387931	0.687774	L_conig000001_1	-	1468545..1468564	TATACGAGGAATTGAAATATGTTT	AAACAAACATATTTCAATTCCTCG				1,1,1,1,0,0,0,0,0,1,1,0,0,0,0,0,0,0,0,0	ATTGATTTCAAAGAAGAAGGTGG	TRUE	TRUE	TRUE	TRUE
sgRNA_1444	L_01484	lolC	L_01484_gR16r	AGTGCAATATAAAGAGAAAT	AGG	0.25	1182	12	0.010327	0.660337	L_conig000001_1	-	1469468..1469487	TATAAGTGCAATATAAAGAGAAAT	AAACATTTCTCTTTATATTGCACT				1,1,0,0,0,1,0,1,1,1,1,0,0,0,0,0,0,0,0,0	CTGGCAGGATTTAAAGAAGCAGG	TRUE	TRUE	FALSE	TRUE
sgRNA_1445	L_01485	bioA	L_01485_gR58r	TCAGAAGAAACTGAAGAATA	AGG	0.3	1293	54	0.0424195	0.609188	L_conig000001_1	-	1470703..1470722	TATATCAGAAGAAACTGAAGAATA	AAACTATTCTTCAGTTTCTTCTGA				1,1,0,1,0,1,1,0,1,0,0,1,0,0,0,0,0,0,0,0	GCTCGTCTAGCAAAAGAAGTTGG	TRUE	TRUE	TRUE	TRUE
sgRNA_1446	L_01486	L_01486	L_01486_gR67r	CGTCCTTGATGAACTAAATC	TGG	0.4	1140	63	0.05625	0.591719	L_conig000001_1	-	1472013..1472032	TATACGTCCTTGATGAACTAAATC	AAACGATTTAGTTCATCAAGGACG				1,1,1,0,1,1,0,0,0,0,0,1,0,0,0,0,0,0,0,0	GATTTGCTGATAAATATGTTCGG	TRUE	TRUE	FALSE	TRUE
sgRNA_1447	L_01487	L_01487	L_01487_gR73r	AAATGAACTACAGCATCAAG	AGG	0.35	648	69	0.109873	0.565438	L_conig000001_1	-	1473168..1473187	TATAAAATGAACTACAGCATCAAG	AAACCTTGATGCTGTAGTTCATTT				1,1,0,1,1,0,1,0,0,1,1,0,0,0,0,0,0,0,0,0	TTAACAATGACAGAAGAAACAGG	TRUE	TRUE	FALSE	FALSE
sgRNA_1448	L_01488	bioC	L_01488_gR23r	TTGAATACGCGATTTATTTA	CGG	0.25	783	19	0.0249017	0.653612	L_conig000001_1	-	1473753..1473772	TATATTGAATACGCGATTTATTTA	AAACTAAATAAATCGCGTATTCAA				1,1,1,1,0,0,1,0,1,0,1,0,0,0,0,0,0,0,0,0	TCAAAAGGCGTAAAATAAGCAGG	TRUE	TRUE	FALSE	FALSE
sgRNA_1449	L_01489	bioD-B	L_01489_gR241r	GCAGCTAAATGTGGCGAACA	AGG	0.5	642	237	0.381029	0.710527	L_conig000001_1	-	1474763..1474782	TATAGCAGCTAAATGTGGCGAACA	AAACTGTTCGCCACATTTAGCTGC				1,0,1,0,0,1,0,1,1,0,1,0,0,0,0,0,0,0,0,0	CCACCTTTATTCTATGAAGCAGG	TRUE	TRUE	FALSE	TRUE
sgRNA_1450	L_01490	lolD	L_01490_gR106r	ACAATCGCAACCAACTCTGC	AGG	0.5	684	102	0.153614	0.524964	L_conig000001_1	-	1475351..1475370	TATAACAATCGCAACCAACTCTGC	AAACGCAGAGTTGGTTGCGATTGT				0,0,1,0,0,1,1,0,1,1,1,1,0,0,0,0,0,0,0,0	TAAGCGTTTTGCTAAGAAGTAGG	TRUE	TRUE	FALSE	FALSE
sgRNA_1451	L_01491	lolE	L_01491_gR61r	TTTGCAATTAACGCGACTAA	AGG	0.35	1251	57	0.0463038	0.456964	L_conig000001_1	-	1475989..1476008	TATATTTGCAATTAACGCGACTAA	AAACTTAGTCGCGTTAATTGCAAA				1,1,1,1,1,1,1,1,1,0,0,1,0,0,0,0,0,0,0,0	TTTGGTGCATTAAAAGAAGCTGG	TRUE	TRUE	TRUE	TRUE
sgRNA_1452	L_01492	aroG	L_01492_gR79r	TTTTCTAATAAGGCAATGGG	TGG	0.35	1089	75	0.070159	0.50565	L_conig000001_1	-	1477476..1477495	TATATTTTCTAATAAGGCAATGGG	AAACCCCATTGCCTTATTAGAAAA				0,1,1,1,1,0,0,1,0,0,1,1,0,0,0,0,0,0,0,0	TTTGGTGCATTAAAAGAAGCTGG	TRUE	TRUE	TRUE	TRUE
sgRNA_1453	L_01493	impA	L_01493_gR427f	CATATTGTGTAGCCAAAGTT	TGG	0.35	441	11	0.0261283	0.44554	L_conig000001_1	+	1478969..1478988	TATACATATTGTGTAGCCAAAGTT	AAACAACTTTGGCTACACAATATG				1,1,1,1,0,1,1,1,1,1,1,1,0,0,0,0,0,0,0,0	GCAACTTGGAAACAAGAAGACGG	TRUE	TRUE	FALSE	TRUE
sgRNA_1454	L_01494	L_01494	L_01494_gR65r	AATACCAAGAACCAAGCCAG	CGG	0.45	1245	61	0.0497959	0.488531	L_conig000001_1	-	1479345..1479364	TATAAATACCAAGAACCAAGCCAG	AAACCTGGCTTGGTTCTTGGTATT				1,0,1,1,0,1,1,0,1,1,1,1,0,0,0,0,0,0,0,0	GGCGATAAATTAGAAAAAGCAGG	TRUE	TRUE	TRUE	TRUE
sgRNA_1455	L_01495	L_01495	L_01495_gR33r	CAAAACTACGCACTGAATTA	GGG	0.35	609	29	0.049236	0.520856	L_conig000001_1	-	1480679..1480698	TATACAAAACTACGCACTGAATTA	AAACTAATTCAGTGCGTAGTTTTG				1,1,1,1,0,1,1,1,0,0,1,1,0,0,0,0,0,0,0,0	GCCCAACGTTTATATGAAGCGGG	TRUE	TRUE	FALSE	FALSE
sgRNA_1456	L_01496	L_01496	L_01496_gR76r	TCAGCGAGTACTTTATCTGT	TGG	0.4	555	72	0.134579	0.710527	L_conig000001_1	-	1481330..1481349	TATATCAGCGAGTACTTTATCTGT	AAACACAGATAAAGTACTCGCTGA				1,0,0,1,0,1,0,1,1,0,1,0,0,0,0,0,0,0,0,0	AATACTGCAGCACAAGCAGCAGG	TRUE	TRUE	TRUE	TRUE
sgRNA_1457	L_01497	L_01497	L_01497_gR500f	TTCTGCATTAGGTGCAGGTA	CGG	0.45	555	52	0.0971963	0.667624	L_conig000001_1	+	1482342..1482361	TATATTCTGCATTAGGTGCAGGTA	AAACTACCTGCACCTAATGCAGAA				0,0,1,1,0,1,1,1,0,1,0,0,0,0,0,0,0,0,0,0	ATACCTTTCCATTGAGAAGCTGG	TRUE	TRUE	FALSE	FALSE
sgRNA_1458	L_01498	L_01498	L_01498_gR198r	GCCAACGAAGTGTTTCATCT	CGG	0.45	1848	194	0.106127	0.594537	L_conig000001_1	-	1482705..1482724	TATAGCCAACGAAGTGTTTCATCT	AAACAGATGAAACACTTCGTTGGC				0,0,1,1,0,0,1,1,1,1,1,0,0,0,0,0,0,0,0,0	TGCTTACAATTAGAAGCAGCGGG	TRUE	TRUE	FALSE	TRUE
sgRNA_1459	L_01499	licD	L_01499_gR733f	GGTGTCGCTCACATAATGCG	TGG	0.55	798	62	0.0796915	0.531571	L_conig000001_1	+	1485112..1485131	TATAGGTGTCGCTCACATAATGCG	AAACCGCATTATGTGAGCGACACC				1,0,1,0,1,1,1,1,0,1,1,0,0,0,0,0,0,0,0,0	GCTCGTCTAGCAAAAGAAGTTGG	TRUE	TRUE	TRUE	FALSE
sgRNA_1460	L_01500	licC	L_01500_gR603f	GTGAGTGTCCGTTCTAAGTT	AGG	0.45	702	96	0.140762	0.393951	L_conig000001_1	+	1485779..1485798	TATAGTGAGTGTCCGTTCTAAGTT	AAACAACTTAGAACGGACACTCAC				1,1,1,1,1,0,1,1,1,1,1,1,0,0,0,0,0,0,0,0	TGAAAACATGGAAAATAAGCTGG	TRUE	TRUE	FALSE	FALSE
sgRNA_1461	L_01501	licB	L_01501_gR845f	AGATAATGCCCAAAATACAG	CGG	0.35	879	31	0.0360885	0.531571	L_conig000001_1	+	1486719..1486738	TATAAGATAATGCCCAAAATACAG	AAACCTGTATTTTGGGCATTATCT				1,0,1,0,1,1,1,1,0,1,1,0,0,0,0,0,0,0,0,0	TGATACTCGCAAAATGAAGCTGG	TRUE	TRUE	TRUE	TRUE
sgRNA_1462	L_01502	L_01502	L_01502_gR858f	AGAAAATGAAATACTTCTTC	AGG	0.25	960	99	0.105319	0.594853	L_conig000001_1	+	1487610..1487629	TATAAGAAAATGAAATACTTCTTC	AAACGAAGAAGTATTTCATTTTCT				1,0,1,1,0,1,1,1,0,1,1,0,0,0,0,0,0,0,0,0	ATTAAACTCTTAGAAGAAGCTGG	TRUE	TRUE	FALSE	FALSE
sgRNA_1463	L_01503	mnmC	L_01503_gR2003f	CTCAGCATGTTGCACGCTAA	AGG	0.5	2013	7	0.00351229	0.59644	L_conig000001_1	+	1489802..1489821	TATACTCAGCATGTTGCACGCTAA	AAACTTAGCGTGCAACATGCTGAG				1,1,1,1,0,1,1,1,1,1,0,0,0,0,0,0,0,0,0,0	TATTGGCAAAAAGACGAAGCGGG	TRUE	FALSE	FALSE	FALSE
sgRNA_1464	L_01504	L_01504	L_01504_gR115r	ATATTCATTTCTACAAACTC	AGG	0.25	1221	111	0.092423	0.542558	L_conig000001_1	-	1490086..1490105	TATAATATTCATTTCTACAAACTC	AAACGAGTTTGTAGAAATGAATAT				1,0,0,1,0,1,1,1,1,0,1,1,0,0,0,0,0,0,0,0	TGGGTGATTGCAAAAGAAGAAGG	TRUE	TRUE	TRUE	TRUE
sgRNA_1465	L_01505	grxA	L_01505_gR234f	CGCACACAGTAAGGGCAGCC	AGG	0.65	264	27	0.110656	0.405023	L_conig000001_1	+	1491475..1491494	TATACGCACACAGTAAGGGCAGCC	AAACGGCTGCCCTTACTGTGTGCG				1,1,1,1,0,0,0,0,0,1,0,0,0,0,1,0,0,0,0,0	CGTAGTATTGTGTCAGAAGCAGG	TRUE	FALSE	FALSE	FALSE
sgRNA_1466	L_01506	rimK	L_01506_gR27r	AACTATAAAGACGAGGTTCG	CGG	0.4	909	23	0.0258718	0.51573	L_conig000001_1	-	1491661..1491680	TATAAACTATAAAGACGAGGTTCG	AAACCGAACCTCGTCTTTATAGTT				1,1,0,0,1,0,1,0,1,0,1,1,0,0,0,0,0,0,0,0	ATCTCTTTAGCACAAGAAGGCGG	TRUE	FALSE	FALSE	FALSE
sgRNA_1467	L_01507	gltS	L_01507_gR1180f	AAACTAAGCTTGCTAATGCA	AGG	0.35	1215	32	0.0267782	0.59056	L_conig000001_1	+	1493747..1493766	TATAAAACTAAGCTTGCTAATGCA	AAACTGCATTAGCAAGCTTAGTTT				1,0,1,1,1,0,0,1,1,0,1,0,0,0,0,0,0,0,0,0	ATGGAACAGTTAAAAGAGGCAGG	TRUE	FALSE	FALSE	FALSE
sgRNA_1468	L_01508	parC	L_01508_gR2202f	TTTTCAGTGAAGGTGCGTAG	AGG	0.45	2244	39	0.017536	0.538237	L_conig000001_1	+	1496025..1496044	TATATTTTCAGTGAAGGTGCGTAG	AAACCTACGCACCTTCACTGAAAA				0,0,0,1,1,1,0,1,0,1,0,1,0,0,0,0,0,0,0,0	CCTAAAGCCTCACAGGAAGCTGG	TRUE	TRUE	TRUE	TRUE
sgRNA_1469	L_01509	parE	L_01509_gR1886f	AATTTCTTGAGCTGAATAAT	TGG	0.25	1899	10	0.00532198	0.60957	L_conig000001_1	+	1498019..1498038	TATAAATTTCTTGAGCTGAATAAT	AAACATTATTCAGCTCAAGAAATT				0,0,1,0,1,1,0,1,1,1,0,0,0,0,0,0,0,0,0,0	TTGCAACGTTTGTATGAAGCGGG	TRUE	TRUE	TRUE	TRUE
sgRNA_1470	L_01510	L_01510	L_01510_gR828f	ATATGGCGCAAAATAGGATA	GGG	0.35	936	105	0.114629	0.464105	L_conig000001_1	+	1498933..1498952	TATAATATGGCGCAAAATAGGATA	AAACTATCCTATTTTGCGCCATAT				1,0,1,1,0,1,1,1,1,1,1,1,0,0,0,0,0,0,0,0	TCATCAATACTAGAAGCAGCAGG	TRUE	TRUE	FALSE	TRUE
sgRNA_1471	L_01511	rfaE	L_01511_gR92r	TGCTTCTGGTGAAATACGGT	TGG	0.45	1431	88	0.0623671	0.44703	L_conig000001_1	-	1499242..1499261	TATATGCTTCTGGTGAAATACGGT	AAACACCGTATTTCACCAGAAGCA				1,1,1,1,1,1,0,1,1,0,1,1,0,0,0,0,0,0,0,0	AAATAACGTTTATAAGAATCTGG	TRUE	TRUE	TRUE	TRUE
sgRNA_1472	L_01512	L_01512	L_01512_gR49f	ATTCCCAACCGAGGGATTGC	AGG	0.55	96	44	0.578947	1	L_conig000001_1,L_conig000001_1	+,-	1500980..1500999,1694223..1694242	TATAATTCCCAACCGAGGGATTGC	AAACGCAATCCCTCGGTTGGGAAT				0,0,0,0,0,0,0,0,0,0,0,0,0,0,0,0,0,0,0,0	AAAAATGGCTTCTAATAAGCTGG	TRUE	TRUE	FALSE	FALSE
sgRNA_1473	L_01513	uupA2	L_01513_gR48r	AAATAAATACAATGCTACCT	TGG	0.25	399	44	0.116095	0.67	L_conig000001_1	-	1501772..1501791	TATAAAATAAATACAATGCTACCT	AAACAGGTAGCATTGTATTTATTT				0,0,0,0,0,0,0,0,0,0,0,0,1,0,0,0,0,0,0,0	CCACCTTTATTCTATGAAGCAGG	TRUE	FALSE	FALSE	FALSE
sgRNA_1474	L_01514	uppB	L_01514_gR105r	TATCGATAAATTGACGGTCG	TGG	0.4	561	101	0.186691	0.35	L_conig000001_1	-	1502224..1502243	TATATATCGATAAATTGACGGTCG	AAACCGACCGTCAATTTATCGATA				0,0,0,0,0,0,0,0,0,0,0,0,0,0,0,0,0,0,0,1	TCGAAACAATGATAAGAAGTTGG	TRUE	FALSE	FALSE	FALSE
sgRNA_1475	L_01515	can	L_01515_gR659f	TTGTGCCCAACTGTAATTGT	TGG	0.4	690	28	0.041791	0.579335	L_conig000001_1	+	1503353..1503372	TATATTGTGCCCAACTGTAATTGT	AAACACAATTACAGTTGGGCACAA				1,1,1,0,1,1,0,1,1,1,0,0,0,0,0,0,0,0,0,0	GGCCCGAACTTAAATATGTTAGG	TRUE	TRUE	FALSE	FALSE
[truncated: 1,876 more rows]
